# Supplementary material for: Impact of Spatial Soil and Climate Input Data Aggregation on Regional Yield Simulations
Source: PLoS One. 2016 Apr 7;11(4):e0151782. doi: 10.1371/journal.pone.0151782 (PMC4824533; doi:10.1371/journal.pone.0151782)
Supplement: S1 Dataset — (ZIP) [file pone.0151782.s001.zip]

Archive with 49 entries (41 files):
- Hoffmann_et_al_MinimalDataset/Fig1/
- Hoffmann_et_al_MinimalDataset/Fig1/elevation.csv
- Hoffmann_et_al_MinimalDataset/Fig1/lat.csv
- Hoffmann_et_al_MinimalDataset/Fig1/lon.csv
- Hoffmann_et_al_MinimalDataset/Fig2/
- Hoffmann_et_al_MinimalDataset/Fig2/Fig2.csv
- Hoffmann_et_al_MinimalDataset/Fig3/
- Hoffmann_et_al_MinimalDataset/Fig3/soil_map_resolution_1_km.csv
- Hoffmann_et_al_MinimalDataset/Fig3/soil_map_resolution_10_km.csv
- Hoffmann_et_al_MinimalDataset/Fig3/soil_map_resolution_100_km.csv
- Hoffmann_et_al_MinimalDataset/Fig3/soil_map_resolution_25_km.csv
- Hoffmann_et_al_MinimalDataset/Fig3/soil_map_resolution_50_km.csv
- Hoffmann_et_al_MinimalDataset/Fig4/
- Hoffmann_et_al_MinimalDataset/Fig4/Fig4_Maize.csv
- Hoffmann_et_al_MinimalDataset/Fig4/Fig4_Wheat.csv
- Hoffmann_et_al_MinimalDataset/Fig5/
- Hoffmann_et_al_MinimalDataset/Fig5/Fig5_Maize_s001xc001.csv
- Hoffmann_et_al_MinimalDataset/Fig5/Fig5_Maize_s001xc010.csv
- Hoffmann_et_al_MinimalDataset/Fig5/Fig5_Maize_s001xc025.csv
- Hoffmann_et_al_MinimalDataset/Fig5/Fig5_Maize_s001xc050.csv
- Hoffmann_et_al_MinimalDataset/Fig5/Fig5_Maize_s001xc100.csv
- Hoffmann_et_al_MinimalDataset/Fig5/Fig5_Maize_s010xc001.csv
- Hoffmann_et_al_MinimalDataset/Fig5/Fig5_Maize_s010xc010.csv
- Hoffmann_et_al_MinimalDataset/Fig5/Fig5_Maize_s025xc001.csv
- Hoffmann_et_al_MinimalDataset/Fig5/Fig5_Maize_s025xc025.csv
- Hoffmann_et_al_MinimalDataset/Fig5/Fig5_Maize_s050xc001.csv
- Hoffmann_et_al_MinimalDataset/Fig5/Fig5_Maize_s050xc050.csv
- Hoffmann_et_al_MinimalDataset/Fig5/Fig5_Maize_s100xc001.csv
- Hoffmann_et_al_MinimalDataset/Fig5/Fig5_Maize_s100xc100.csv
- Hoffmann_et_al_MinimalDataset/Fig5/Fig5_Wheat_s001xc001.csv
- Hoffmann_et_al_MinimalDataset/Fig5/Fig5_Wheat_s001xc010.csv
- Hoffmann_et_al_MinimalDataset/Fig5/Fig5_Wheat_s001xc025.csv
- Hoffmann_et_al_MinimalDataset/Fig5/Fig5_Wheat_s001xc050.csv
- Hoffmann_et_al_MinimalDataset/Fig5/Fig5_Wheat_s001xc100.csv
- Hoffmann_et_al_MinimalDataset/Fig5/Fig5_Wheat_s010xc001.csv
- Hoffmann_et_al_MinimalDataset/Fig5/Fig5_Wheat_s010xc010.csv
- Hoffmann_et_al_MinimalDataset/Fig5/Fig5_Wheat_s025xc001.csv
- Hoffmann_et_al_MinimalDataset/Fig5/Fig5_Wheat_s025xc025.csv
- Hoffmann_et_al_MinimalDataset/Fig5/Fig5_Wheat_s050xc001.csv
- Hoffmann_et_al_MinimalDataset/Fig5/Fig5_Wheat_s050xc050.csv
- Hoffmann_et_al_MinimalDataset/Fig5/Fig5_Wheat_s100xc001.csv
- Hoffmann_et_al_MinimalDataset/Fig5/Fig5_Wheat_s100xc100.csv
- Hoffmann_et_al_MinimalDataset/Fig6/
- Hoffmann_et_al_MinimalDataset/Fig6/Fig6_Maize.csv
- Hoffmann_et_al_MinimalDataset/Fig6/Fig6_Wheat.csv
- Hoffmann_et_al_MinimalDataset/Fig7/
- Hoffmann_et_al_MinimalDataset/Fig7/Fig7.csv
- Hoffmann_et_al_MinimalDataset/Fig8/
- Hoffmann_et_al_MinimalDataset/Fig8/Fig8.csv
