# Supplementary material for: Impact of Spatial Soil and Climate Input Data Aggregation on Regional Yield Simulations
Source: PLoS One. 2016 Apr 7;11(4):e0151782. doi: 10.1371/journal.pone.0151782 (PMC4824533; doi:10.1371/journal.pone.0151782)
Supplement: S1 Dataset — (ZIP) [file pone.0151782.s001.zip › Hoffmann_et_al_MinimalDataset/Fig2/Fig2.csv]

Year	CWB_in_growing_season	Mean_Air_Temperature_in_Growing_Season
1982	-104.9	15.8
1983	-72.9	15.9
1984	124.5	14.2
1985	56.7	14.2
1986	-54.5	14.9
1987	85.7	14.4
1988	-67.4	14.9
1989	-157.6	15.6
1990	-104.3	15.3
1991	-132.3	14.4
1992	-38.8	16.3
1993	-12	15.3
1994	-61	16.2
1995	-137.2	16.1
1996	-20.3	14.4
1997	-61.4	15.7
1998	106.3	15.3
1999	-143.4	16.5
2000	16.6	15.9
2001	-20.2	15.7
2002	35.7	16.1
2003	-141.3	17.4
2004	15.8	15.5
2005	-29.8	15.5
2006	-60.2	16.7
2007	152.1	15.8
2008	-55.9	15.9
2009	-112.2	15.8
2010	-19.2	15.3
2011	-51.6	15.8
