# Supplementary material for: Impact of Spatial Soil and Climate Input Data Aggregation on Regional Yield Simulations
Source: PLoS One. 2016 Apr 7;11(4):e0151782. doi: 10.1371/journal.pone.0151782 (PMC4824533; doi:10.1371/journal.pone.0151782)
Supplement: S1 Dataset — (ZIP) [file pone.0151782.s001.zip › Hoffmann_et_al_MinimalDataset/Fig4/Fig4_Maize.csv]

Soil_resolution	Climate_resolution	x_low_awc_low_cwb	x_low_awc_high_cwb	x_high_awc_low_cwb	x_high_awc_high_cwb	y_low_awc_low_cwb	y_low_awc_high_cwb	y_high_awc_low_cwb	y_high_awc_high_cwb
1	100	3.93344444444444	4.54611111111111	7.20066666666667	7.24733333333334	2.92545210300386e-07	2.36572136347843e-07	5.07874029225725e-07	2.29279995665295e-07
1	100	4.08931425364759	4.70580695847363	7.34726851851852	7.38799031986532	7.29162670896669e-07	6.72663670433387e-07	1.25673590926259e-06	5.15478113349738e-07
1	100	4.24518406285073	4.86550280583614	7.49387037037037	7.52864730639731	1.67189173277962e-06	1.73515852392542e-06	2.8940248045917e-06	1.07309064309621e-06
1	100	4.40105387205387	5.02519865319865	7.64047222222222	7.66930429292929	3.57714853008502e-06	4.13837314723012e-06	6.08848180733092e-06	2.07018378589108e-06
1	100	4.55692368125701	5.18489450056117	7.78707407407407	7.80996127946128	7.06275341772622e-06	9.0912711653392e-06	1.19272932654984e-05	3.70519127775569e-06
1	100	4.71279349046016	5.34459034792368	7.93367592592593	7.95061826599327	1.31642678760236e-05	1.87998388204038e-05	2.17144786992224e-05	6.16151955702011e-06
1	100	4.8686632996633	5.5042861952862	8.08027777777778	8.09127525252525	2.35275285528764e-05	3.68339680208019e-05	3.69267747727373e-05	9.54268643005224e-06
1	100	5.02453310886644	5.66398204264871	8.22687962962963	8.23193223905724	4.06531413425551e-05	6.86065321015416e-05	5.89837153079248e-05	1.37992809474082e-05
1	100	5.18040291806958	5.82367789001122	8.37348148148148	8.37258922558923	6.937836847321e-05	0.000121810670855566	8.92370555686684e-05	1.87291530344251e-05
1	100	5.33627272727273	5.98337373737374	8.52008333333333	8.51324621212121	0.000117847415857494	0.000206885862963511	0.000128885147188295	2.39503154089848e-05
1	100	5.49214253647587	6.14306958473625	8.66668518518519	8.6539031986532	0.00019948162600471	0.000335990857036383	0.000179622479178953	2.91180855269074e-05
1	100	5.64801234567901	6.30276543209877	8.81328703703704	8.79456018518519	0.00033485053609958	0.00052255355687703	0.000244327459975148	3.40210239131979e-05
1	100	5.80388215488215	6.46246127946128	8.95988888888889	8.93521717171717	0.000552395839067151	0.000778915418523526	0.000327558996879856	3.88380676931639e-05
1	100	5.9597519640853	6.62215712682379	9.10649074074074	9.07587415824916	0.000886971333497128	0.0011159088458456	0.000436127237233655	4.44391938050867e-05
1	100	6.11562177328844	6.78185297418631	9.25309259259259	9.21653114478115	0.00137544432481378	0.00154298351136337	0.000578733728254339	5.20445535659018e-05
1	100	6.27149158249158	6.94154882154882	9.39969444444444	9.35718813131313	0.00204952388339116	0.00207050144108054	0.000764731609817059	6.37076388165592e-05
1	100	6.42736139169473	7.10124466891134	9.5462962962963	9.49784511784512	0.00292609268532786	0.00271364233859728	0.00100283141156072	8.19341647145451e-05
1	100	6.58323120089787	7.26094051627385	9.69289814814815	9.63850210437711	0.00399988967794109	0.00349877426325213	0.00129922712105098	0.0001096358061354
1	100	6.73910101010101	7.42063636363636	9.8395	9.77915909090909	0.00524237832286402	0.00446780566767269	0.00165630577923778	0.000150209260366533
1	100	6.89497081930415	7.58033221099888	9.98610185185185	9.91981607744108	0.00660952655161678	0.00568171247360152	0.00207221275666776	0.00020722359540156
1	100	7.0508406285073	7.74002805836139	10.1327037037037	10.0604730639731	0.00806333571957403	0.00721937537261621	0.00254271006808124	0.00028498637968171
1	100	7.20671043771044	7.89972390572391	10.2793055555556	10.2011300505051	0.00960130704675493	0.00917063739680232	0.0030639685151366	0.000388486017054086
1	100	7.36258024691358	8.05941975308642	10.4259074074074	10.341787037037	0.0112808496872818	0.0116261155184655	0.00363675894829028	0.000522660642693114
1	100	7.51845005611672	8.21911560044893	10.5725092592593	10.482444023569	0.0132347663033871	0.014662060790376	0.004270147658763	0.00069178741925927
1	100	7.67431986531987	8.37881144781145	10.7191111111111	10.623101010101	0.0156593518476148	0.0183236561156076	0.00498417364083058	0.000897794511388131
1	100	7.83018967452301	8.53850729517396	10.865712962963	10.763757996633	0.0187744668813523	0.0226063193439708	0.00580966495605221	0.00114015313004478
1	100	7.98605948372615	8.69820314253647	11.0123148148148	10.904414983165	0.022765538418975	0.02744317712936	0.0067868692015603	0.00141613435607739
1	100	8.14192929292929	8.85789898989899	11.1589166666667	11.045071969697	0.0277170506973447	0.0327042139071052	0.0079628544841233	0.00172422791463195
1	100	8.29779910213244	9.01759483726151	11.3055185185185	11.185728956229	0.0335716855998566	0.0382105601995488	0.00938763794537673	0.00206843048724687
1	100	8.45366891133558	9.17729068462402	11.4521203703704	11.3263859427609	0.0401246992672945	0.0437617705911441	0.0111112779663305	0.00246341435675169
1	100	8.60953872053872	9.33698653198653	11.5987222222222	11.4670429292929	0.0470651507610761	0.0491763118708059	0.0131823371855388	0.00293819765376486
1	100	8.76540852974186	9.49668237934905	11.7453240740741	11.6076999158249	0.0540558225875765	0.0543342201249578	0.0156474552684269	0.00353935523267293
1	100	8.921278338945	9.65637822671156	11.8919259259259	11.7483569023569	0.060812355658918	0.0592154769938162	0.0185528155060256	0.00432956140273833
1	100	9.07714814814815	9.81607407407407	12.0385277777778	11.8890138888889	0.0671723072185642	0.0639203198307122	0.0219454500885684	0.00538422619843093
1	100	9.23301795735129	9.97576992143659	12.1851296296296	12.0296708754209	0.0731175809219564	0.0686515655618971	0.0258724487178243	0.00678420653794433
1	100	9.38888776655443	10.1354657687991	12.3317314814815	12.1703278619529	0.0787485071325755	0.0736525295834656	0.030378027793776	0.00860987648689587
1	100	9.54475757575758	10.2951616161616	12.4783333333333	12.3109848484849	0.0842264636908325	0.0791146399049344	0.0355002840559699	0.0109376318933206
1	100	9.70062738496072	10.4548574635241	12.6249351851852	12.4516418350168	0.0897008110445954	0.0850947475192498	0.0412669695052892	0.0138412448883826
1	100	9.85649719416386	10.6145533108866	12.771537037037	12.5922988215488	0.0952584768333839	0.0914818573983215	0.0476888846949263	0.0174022470357719
1	100	10.012367003367	10.7742491582492	12.9181388888889	12.7329558080808	0.100911354086921	0.0980366197030507	0.0547535425116182	0.02172332759172
1	100	10.1682368125701	10.9339450056117	13.0647407407407	12.8736127946128	0.10662114400456	0.104485722840304	0.0624252819618218	0.0269420029216747
1	100	10.3241066217733	11.0936408529742	13.2113425925926	13.0142697811448	0.112349362023163	0.110618020703497	0.0706572575735701	0.033238179588117
1	100	10.4799764309764	11.2533367003367	13.3579444444444	13.1549267676768	0.118101045665733	0.116340144984101	0.0794149814547814	0.040823413851172
1	100	10.6358462401796	11.4130325476992	13.5045462962963	13.2955837542088	0.123944443606162	0.121672088182143	0.088709156789462	0.0499114068685642
1	100	10.7917160493827	11.5727283950617	13.6511481481481	13.4362407407407	0.130002703921178	0.126695705262603	0.0986096139557983	0.0606713248388392
1	100	10.9475858585859	11.7324242424242	13.79775	13.5768977272727	0.136408695851682	0.131491351201301	0.109227244013994	0.0731667138014074
1	100	11.103455667789	11.8921200897868	13.9443518518519	13.7175547138047	0.143241616456721	0.136085284208375	0.12065236648252	0.0872915966707894
1	100	11.2593254769921	12.0518159371493	14.0909537037037	13.8582117003367	0.150462222460284	0.14042215662505	0.132874410231265	0.102717576894165
1	100	11.4151952861953	12.2115117845118	14.2375555555556	13.9988686868687	0.157868402758485	0.14436811273378	0.145720914451537	0.118866946446411
1	100	11.5710650953984	12.3712076318743	14.3841574074074	14.1395256734007	0.165100160120675	0.147741524962621	0.158853993420545	0.134944272411681
1	100	11.7269349046016	12.5309034792368	14.5307592592593	14.2801826599327	0.1717070750583	0.150367701955038	0.171841233075817	0.150031755505024
1	100	11.8828047138047	12.6905993265993	14.6773611111111	14.4208396464646	0.177252258203238	0.152136040045812	0.184270972663831	0.163249150796349
1	100	12.0386745230079	12.8502951739618	14.823962962963	14.5614966329966	0.18142287813041	0.153043161649335	0.195857084639037	0.173946748102384
1	100	12.194544332211	13.0099910213244	14.9705648148148	14.7021536195286	0.184098505896561	0.153211960958693	0.206483897816887	0.181880276522472
1	100	12.3504141414141	13.1696868686869	15.1171666666667	14.8428106060606	0.185355515914507	0.152882240014443	0.216155651535347	0.187295085734077
1	100	12.5062839506173	13.3293827160494	15.2637685185185	14.9834675925926	0.185409279504856	0.152382327834044	0.224881531174686	0.190895579123601
1	100	12.6621537598204	13.4890785634119	15.4103703703704	15.1241245791246	0.184512842457626	0.152080449957413	0.232554692618553	0.193694365722512
1	100	12.8180235690236	13.6487744107744	15.5569722222222	15.2647815656566	0.182856647154126	0.152318017336792	0.238902591956366	0.196776010377462
1	100	12.9738933782267	13.8084702581369	15.7035740740741	15.4054385521886	0.180507499746204	0.153331414615091	0.243535959121527	0.201057349167988
1	100	13.1297631874299	13.9681661054994	15.8501759259259	15.5460955387205	0.177398760008845	0.155185788360786	0.246080555762011	0.207079404510529
1	100	13.285632996633	14.127861952862	15.9967777777778	15.6867525252525	0.173385936401231	0.157741964136223	0.246318548565618	0.214900061470127
1	100	13.4415028058361	14.2875578002245	16.1433796296296	15.8274095117845	0.168330027703429	0.160667593345438	0.244265276805527	0.224090093158808
1	100	13.5973726150393	14.447253647587	16.2899814814815	15.9680664983165	0.162176010716171	0.163483243139249	0.240140161292864	0.23384119989696
1	100	13.7532424242424	14.6069494949495	16.4365833333333	16.1087234848485	0.155005230535411	0.165627069916318	0.234252367397289	0.243150194610673
1	100	13.9091122334456	14.766645342312	16.5831851851852	16.2493804713805	0.147040964672751	0.166528206407064	0.226870949736106	0.251032977409555
1	100	14.0649820426487	14.9263411896745	16.729787037037	16.3900374579125	0.138614391486376	0.165679655692185	0.218144305455569	0.256709028903439
1	100	14.2208518518519	15.086037037037	16.8763888888889	16.5306944444444	0.13010020393586	0.162716316773305	0.208104849233953	0.259698471761844
1	100	14.376721661055	15.2457328843996	17.0229907407407	16.6713514309764	0.121834735987286	0.157479488496762	0.196739441125356	0.259817024625298
1	100	14.5325914702581	15.4054287317621	17.1695925925926	16.8120084175084	0.114045974836238	0.150054559317101	0.184084672603232	0.257076668335205
1	100	14.6884612794613	15.5651245791246	17.3161944444444	16.9526654040404	0.106811875952785	0.140757390172583	0.170296277205041	0.251555899806004
1	100	14.8443310886644	15.7248204264871	17.4627962962963	17.0933223905724	0.100074664358225	0.130067926701957	0.155665535645012	0.243309987337108
1	100	15.0002008978676	15.8845162738496	17.6093981481481	17.2339793771044	0.093695131024272	0.118526777498883	0.140589166730749	0.232358589533034
1	100	15.1560707070707	16.0442121212121	17.756	17.3746363636364	0.0875136890340311	0.106628493340692	0.125504507752212	0.218753371463442
1	100	15.3119405162739	16.2039079685746	17.9026018518518	17.5152933501683	0.0813987659289892	0.0947507686812378	0.110818897362125	0.202684253179307
1	100	15.467810325477	16.3636038159372	18.0492037037037	17.6559503367003	0.0752557278922302	0.0831374385278856	0.0968488725709899	0.184558196420784
1	100	15.6236801346801	16.5232996632997	18.1958055555556	17.7966073232323	0.0690178028100388	0.0719350235526223	0.0837876109536663	0.165000857846636
1	100	15.7795499438833	16.6829955106622	18.3424074074074	17.9372643097643	0.0626373440233694	0.0612532442697103	0.0717048455345838	0.144777389418234
1	100	15.9354197530864	16.8426913580247	18.4890092592593	18.0779212962963	0.0560940155351244	0.0512150518081151	0.0605806730818203	0.124660717588783
1	100	16.0912895622896	17.0023872053872	18.6356111111111	18.2185782828283	0.0494083184328563	0.0419712733643967	0.0503606668572633	0.10530881351304
1	100	16.2471593714927	17.1620830527497	18.782212962963	18.3592352693603	0.0426594005924444	0.0336798674351668	0.0410128997529256	0.0872049574657803
1	100	16.4030291806958	17.3217789001122	18.9288148148148	18.4998922558923	0.0359845871330691	0.0264631668280136	0.0325567523021443	0.0706593972549121
1	100	16.558898989899	17.4814747474747	19.0754166666667	18.6405492424242	0.0295632366326952	0.0203748964436065	0.025066023869173	0.0558601506168179
1	100	16.7147687991021	17.6411705948373	19.2220185185185	18.7812062289562	0.0235889969162998	0.0153871013236855	0.0186337876718696	0.0429274867942923
1	100	16.8706386083053	17.8008664421998	19.3686203703704	18.9218632154882	0.0182343347600744	0.0114045220899301	0.0133274176259482	0.0319383392688571
1	100	17.0265084175084	17.9605622895623	19.5152222222222	19.0625202020202	0.013624320243988	0.00829311531330462	0.0091476351993635	0.0229145203696816
1	100	17.1823782267116	18.1202581369248	19.6618240740741	19.2031771885522	0.00981974788220783	0.00590709829887076	0.0060171854705823	0.015800824236378
1	100	17.3382480359147	18.2799539842873	19.8084259259259	19.3438341750842	0.00681476802185633	0.00410853875409539	0.00379172542980764	0.0104446986846871
1	100	17.4941178451178	18.4396498316498	19.9550277777778	19.4844911616162	0.00454656157677029	0.00277826825723263	0.00229068366678741	0.00660815370788711
1	100	17.649987654321	18.5993456790123	20.1016296296296	19.6251481481481	0.00291296134198833	0.00181643722372318	0.00132830664099636	0.00399886420510147
1	100	17.8058574635241	18.7590415263749	20.2482314814815	19.7658051346801	0.00179062606388814	0.001140938644848	0.000740844458772532	0.00231527443679489
1	100	17.9617272727273	18.9187373737374	20.3948333333333	19.9064621212121	0.00105557972585454	0.00068390338667043	0.000398150412365716	0.0012843205296016
1	100	18.1175970819304	19.0784332210999	20.5414351851852	20.0471191077441	0.000596266003782059	0.000388610087360682	0.000206451034434032	0.000683552512110613
1	100	18.2734668911336	19.2381290684624	20.688037037037	20.1877760942761	0.000322412355904161	0.000208170823867659	0.00010339392382621	0.000349247468648281
1	100	18.4293367003367	19.3978249158249	20.8346388888889	20.3284330808081	0.000166303608186882	0.000104508451359807	4.98565424577474e-05	0.000170971781920927
1	100	18.5852065095398	19.5575207631874	20.9812407407407	20.4690900673401	8.17516523914858e-05	4.88905286725394e-05	2.32752499856066e-05	8.03351038073256e-05
1	100	18.741076318743	19.7172166105499	21.1278425925926	20.6097470538721	3.79868990885435e-05	2.12225113550199e-05	1.04512703565144e-05	3.56561902806817e-05
1	100	18.8969461279461	19.8769124579125	21.2744444444444	20.750404040404	1.65354232146121e-05	8.50779023654123e-06	4.53967510665182e-06	1.51678912216446e-05
1	100	19.0528159371493	20.036608305275	21.4210462962963	20.891061026936	6.7472662952268e-06	3.16126235258658e-06	1.87316337160691e-06	6.20333080147358e-06
1	100	19.2086857463524	20.1963041526375	21.5676481481481	21.031718013468	2.53291633527949e-06	1.04224163953487e-06	7.28882041801114e-07	2.37667519669413e-06
1	100	19.3645555555556	20.356	21.71425	21.172375	8.4285497329416e-07	2.76060221889281e-07	2.60561899420237e-07	8.57045583072927e-07
10	100	5.41466666666667	4.549	1.442	6.21555555555556	1.48341570712518e-06	1.51854384165096e-07	1.99196134686509e-07	7.74146832322392e-07
10	100	5.56874410774411	4.71377104377104	1.64690782828283	6.36354320987654	4.32316014278574e-06	4.44321766499618e-07	6.32473008197379e-07	2.58286794207517e-06
10	100	5.72282154882155	4.87854208754209	1.85181565656566	6.51153086419753	1.12215188816825e-05	1.17254946747867e-06	1.69790307657661e-06	6.82293295556746e-06
10	100	5.87689898989899	5.04331313131313	2.05672348484848	6.65951851851852	2.66978228863748e-05	2.82438536857462e-06	3.85383991160656e-06	1.67263686372756e-05
10	100	6.03097643097643	5.20808417508418	2.26163131313131	6.80750617283951	5.86689246141374e-05	6.30036571554039e-06	7.39578666180166e-06	3.79029281655297e-05
10	100	6.18505387205387	5.37285521885522	2.46653914141414	6.95549382716049	0.000119189574482422	1.31272803997409e-05	1.20001052027934e-05	7.94136890709687e-05
10	100	6.33913131313131	5.53762626262626	2.67144696969697	7.10348148148148	0.00022484361990065	2.57687032997441e-05	1.64624980892099e-05	0.000153505538804475
10	100	6.49320875420875	5.70239730639731	2.8763547979798	7.25146913580247	0.000394579220331448	4.77393600522338e-05	1.90948586819546e-05	0.000273988580681414
10	100	6.6472861952862	5.86716835016835	3.08126262626263	7.39945679012346	0.000647626242696706	8.36213756827744e-05	1.87260939452685e-05	0.000451024765421639
10	100	6.80136363636364	6.03193939393939	3.28617045454545	7.54744444444444	0.00100099641602434	0.000138715135295708	1.55270161083128e-05	0.000685015765738786
10	100	6.95544107744108	6.19671043771044	3.49107828282828	7.69543209876543	0.0014678434248442	0.000218496270942484	1.08852677902377e-05	0.000961027056422449
10	100	7.10951851851852	6.36148148148148	3.69598611111111	7.84341975308642	0.00206299052260326	0.000328638914328611	6.45214461251423e-06	0.00124844414554491
10	100	7.26359595959596	6.52625252525253	3.90089393939394	7.99140740740741	0.00280965818524943	0.000474739659771862	3.2339348032467e-06	0.00150902737209736
10	100	7.4176734006734	6.69102356902357	4.10580176767677	8.1393950617284	0.00375171632183593	0.000665738621780283	1.37269471621216e-06	0.00171153179086275
10	100	7.57175084175084	6.85579461279461	4.3107095959596	8.28738271604938	0.00495819643956625	0.000915812073550256	5.03759114222066e-07	0.00184685489452293
10	100	7.72582828282828	7.02056565656566	4.51561742424243	8.43537037037037	0.00652108672041622	0.00124861024028321	2.02172837988153e-07	0.0019347923182929
10	100	7.87990572390572	7.1853367003367	4.72052525252525	8.58335802469136	0.0085434880574544	0.00169850053379766	2.37894423096093e-07	0.00201725595060187
10	100	8.03398316498317	7.35010774410775	4.92543308080808	8.73134567901234	0.0111159327846722	0.00231252849519748	6.27525593383584e-07	0.0021389522592954
10	100	8.18806060606061	7.51487878787879	5.13034090909091	8.87933333333333	0.0142926668606703	0.00314809837739568	1.75793283803e-06	0.0023254532563557
10	100	8.34213804713805	7.67964983164983	5.33524873737374	9.02732098765432	0.0180668312204892	0.00427221018366957	4.41184049887191e-06	0.00256943351927309
10	100	8.49621548821549	7.84442087542088	5.54015656565657	9.17530864197531	0.0223609262504093	0.00575622370262706	1.03327586530091e-05	0.0028328647280131
10	100	8.65029292929293	8.00919191919192	5.74506439393939	9.3232962962963	0.0270381978104179	0.00767522379233761	2.28019000348925e-05	0.00306352888751722
10	100	8.80437037037037	8.17396296296296	5.94997222222222	9.47128395061728	0.0319384321605044	0.010106784492616	4.83562103837013e-05	0.00321798768197455
10	100	8.95844781144781	8.33873400673401	6.15488005050505	9.61927160493827	0.0369146624798355	0.0131304264308824	9.86433733539878e-05	0.00327987027950178
10	100	9.11252525252525	8.50350505050505	6.35978787878788	9.76725925925926	0.0418633324659692	0.0168232188835258	0.000190692526046776	0.00326547847508366
10	100	9.26660269360269	8.6682760942761	6.56469570707071	9.91524691358025	0.0467227270285505	0.0212450107441108	0.000344298311080707	0.00321643214924449
10	100	9.42068013468013	8.83304713804714	6.76960353535354	10.0632345679012	0.0514567503770849	0.0264128824618742	0.000575151552644291	0.00318396662920765
10	100	9.57475757575758	8.99781818181818	6.97451136363636	10.2112222222222	0.0560383994316908	0.0322637617458552	0.000885963744323368	0.00321317844368372
10	100	9.72883501683502	9.16258922558923	7.17941919191919	10.3592098765432	0.0604535322308054	0.0386194713193164	0.00125996781345431	0.00333345024641676
10	100	9.88291245791246	9.32736026936027	7.38432702020202	10.5071975308642	0.0647282073014643	0.0451877718460915	0.00165899068499517	0.00355545104022917
10	100	10.0369898989899	9.49213131313131	7.58923484848485	10.6551851851852	0.0689609330029781	0.0516171085427766	0.00202596764869541	0.00387702144392006
10	100	10.1910673400673	9.65690235690236	7.79414267676768	10.8031728395062	0.0733347059728154	0.0576071777852988	0.0022938117172765	0.00429383911387107
10	100	10.3451447811448	9.8216734006734	7.99905050505051	10.9511604938272	0.0780879005824299	0.063032131401221	0.00240672581711744	0.00481084320039019
10	100	10.4992222222222	9.98644444444444	8.20395833333333	11.0991481481481	0.0834481593529834	0.0680042445834386	0.00235177474391477	0.00545075021468524
10	100	10.6532996632997	10.1512154882155	8.40886616161616	11.2471358024691	0.0895530854597231	0.072826923395434	0.00218095238374734	0.00625893556822223
10	100	10.8073771043771	10.3159865319865	8.61377398989899	11.3951234567901	0.0963923317297509	0.0778450895730922	0.0019989209951497	0.00730003961857499
10	100	10.9614545454545	10.4807575757576	8.81868181818182	11.5431111111111	0.103793249872566	0.0832713292261351	0.00191585813136096	0.00865059225781108
10	100	11.115531986532	10.6455286195286	9.02358964646465	11.6910987654321	0.11145689912143	0.0890841953605411	0.00199673643249199	0.0103855623664948
10	100	11.2696094276094	10.8102996632997	9.22849747474747	11.8390864197531	0.11902505866347	0.0950596744102152	0.00224566628828193	0.0125695450899207
10	100	11.4236868686869	10.9750707070707	9.4334053030303	11.9870740740741	0.126146332543192	0.10090117572316	0.00263229602578829	0.0152522965547808
10	100	11.5777643097643	11.1398417508418	9.63831313131313	12.1350617283951	0.132515669963912	0.106385366237885	0.00313703742402967	0.0184763258315809
10	100	11.7318417508418	11.3046127946128	9.84322095959596	12.283049382716	0.137888987973046	0.11143641940865	0.00378419183471832	0.0222900415512146
10	100	11.8859191919192	11.4693838383838	10.0481287878788	12.431037037037	0.142096292118004	0.11610153637135	0.00464566512784941	0.026766856233486
10	100	12.0399966329966	11.6341548821549	10.2530366161616	12.579024691358	0.145060658489825	0.12046557344508	0.00582105965810501	0.032014011439137
10	100	12.1940740740741	11.7989259259259	10.4579444444444	12.727012345679	0.146836963787301	0.124571750557913	0.00740230922492357	0.0381699589763212
10	100	12.3481515151515	11.963696969697	10.6628522727273	12.875	0.147647969221581	0.128390484881103	0.00944373919436531	0.0453917268455809
10	100	12.502228956229	12.128468013468	10.8677601010101	13.022987654321	0.147879256392724	0.131841504585056	0.0119532158983775	0.0538375507652486
10	100	12.6563063973064	12.2932390572391	11.0726679292929	13.170975308642	0.148006537450335	0.134842456499629	0.0149115204615828	0.0636410015086051
10	100	12.8103838383838	12.4580101010101	11.2775757575758	13.318962962963	0.148463373948558	0.137346367254655	0.0183136043498862	0.0748875192154015
10	100	12.9644612794613	12.6227811447811	11.4824835858586	13.4669506172839	0.14949186051085	0.139351293779187	0.0222060467624543	0.087582456793483
10	100	13.1185387205387	12.7875521885522	11.6873914141414	13.6149382716049	0.151033394604815	0.14088538118153	0.0267012165169267	0.10160177771955
10	100	13.2726161616162	12.9523232323232	11.8922992424242	13.7629259259259	0.152724288184689	0.141999726864214	0.0319707257377473	0.11662684470322
10	100	13.4266936026936	13.1170942760943	12.0972070707071	13.9109135802469	0.153989916208843	0.142784454056544	0.0382293050473833	0.132090796961146
10	100	13.580771043771	13.2818653198653	12.3021148989899	14.0589012345679	0.154222575351076	0.14339752263035	0.0457049889470099	0.147173149370757
10	100	13.7348484848485	13.4466363636364	12.5070227272727	14.2068888888889	0.152979851052366	0.144076685760668	0.0545836256854907	0.160896755676413
10	100	13.8889259259259	13.6114074074074	12.7119305555556	14.3548765432099	0.150139724154598	0.145090872230724	0.0649256362766016	0.172326616544553
10	100	14.0430033670034	13.7761784511785	12.9168383838384	14.5028641975309	0.145961054360376	0.146636401226795	0.0765942872061593	0.180835378321417
10	100	14.1970808080808	13.9409494949495	13.1217462121212	14.6508518518518	0.141031446213552	0.148729863520736	0.0892922237454108	0.186333491534992
10	100	14.3511582491582	14.1057205387205	13.326654040404	14.7988395061728	0.136112658788474	0.151167971349477	0.102734973158269	0.189377378639085
10	100	14.5052356902357	14.2704915824916	13.5315618686869	14.9468271604938	0.131927048339051	0.153588365247562	0.116852258464785	0.191074988900713
10	100	14.6593131313131	14.4352626262626	13.7364696969697	15.0948148148148	0.128961341616547	0.15559925537408	0.131806360574387	0.192814167419161
10	100	14.8133905723906	14.6000336700337	13.9413775252525	15.2428024691358	0.127347509807567	0.156900994929801	0.147749194335245	0.195893152657992
10	100	14.967468013468	14.7648047138047	14.1462853535354	15.3907901234568	0.126868689180524	0.15733124858026	0.164450350077522	0.201182572769904
10	100	15.1215454545455	14.9295757575758	14.3511931818182	15.5387777777778	0.127062023631542	0.15682238865943	0.181133285738526	0.208900423424655
10	100	15.2756228956229	15.0943468013468	14.556101010101	15.6867654320988	0.127374339455857	0.15532303272747	0.196712644800416	0.218569976122799
10	100	15.4297003367003	15.2591178451178	14.7610088383838	15.8347530864198	0.127298165359217	0.152750787077196	0.210306558282343	0.229130919490786
10	100	15.5837777777778	15.4238888888889	14.9659166666667	15.9827407407407	0.126444833603907	0.149015743466864	0.221619617697236	0.239190338971214
10	100	15.7378552188552	15.5886599326599	15.1708244949495	16.1307283950617	0.124541323085886	0.144084923778808	0.23082218656427	0.24732068789132
10	100	15.8919326599327	15.753430976431	15.3757323232323	16.2787160493827	0.121394142368003	0.138032589785864	0.237983883544215	0.252346248315709
10	100	16.0460101010101	15.918202020202	15.5806401515152	16.4267037037037	0.11686504713332	0.131022822777785	0.242552671454272	0.253541715064899
10	100	16.2000875420875	16.0829730639731	15.785547979798	16.5746913580247	0.110887367739498	0.123232148979309	0.243379379696949	0.250702708139955
10	100	16.354164983165	16.2477441077441	15.9904558080808	16.7226790123457	0.103511807166915	0.114762355089995	0.239311317791951	0.244065520993464
10	100	16.5082424242424	16.4125151515152	16.1953636363636	16.8706666666667	0.0949507452787386	0.105610454025104	0.229883846269995	0.234125976968773
10	100	16.6623198653199	16.5772861952862	16.4002714646465	17.0186543209877	0.0855719013041662	0.0957231732058087	0.215583869008015	0.221444057339249
10	100	16.8163973063973	16.7420572390572	16.6051792929293	17.1666419753086	0.0758364693442186	0.0851070197995895	0.197581496990013	0.206518998486349
10	100	16.9704747474747	16.9068282828283	16.8100871212121	17.3146296296296	0.0662020468550637	0.0739258532172089	0.177247454007789	0.189769919979098
10	100	17.1245521885522	17.0715993265993	17.0149949494949	17.4626172839506	0.0570370654603697	0.0625318817933687	0.155835875407189	0.171607091469613
10	100	17.2786296296296	17.2363703703704	17.2199027777778	17.6106049382716	0.0485795066701965	0.051410641386118	0.134441486152647	0.152524534769423
10	100	17.4327070707071	17.4011414141414	17.4248106060606	17.7585925925926	0.0409499304682283	0.0410691620892197	0.114058098822225	0.133137872705598
10	100	17.5867845117845	17.5659124579125	17.6297184343434	17.9065802469136	0.034194041926607	0.0319194223338476	0.0955163379412706	0.114129812877729
10	100	17.740861952862	17.7306835016835	17.8346262626263	18.0545679012346	0.0283164480324966	0.0242040756682284	0.0792869163632936	0.0961331052159018
10	100	17.8949393939394	17.8954545454545	18.0395340909091	18.2025555555556	0.0232956593644479	0.0179759942860025	0.0653464987178749	0.0796098136989834
10	100	18.0490168350168	18.0602255892256	18.2444419191919	18.3505432098765	0.019077591343298	0.0131304494525628	0.053258905517757	0.0647971529653274
10	100	18.2030942760943	18.2249966329966	18.4493497474747	18.4985308641975	0.0155671608005375	0.00946435161259492	0.0424709825686661	0.0517386596228285
10	100	18.3571717171717	18.3897676767677	18.6542575757576	18.6465185185185	0.0126364629432868	0.00674087787139951	0.0326417093477414	0.040372746265051
10	100	18.5112491582492	18.5545387205387	18.8591654040404	18.7945061728395	0.0101523770536817	0.00473713389571619	0.023797303728782	0.0306191019888859
10	100	18.6653265993266	18.7193097643098	19.0640732323232	18.9424938271605	0.00800744072924132	0.00327093211342133	0.0162349077580019	0.0224279490746643
10	100	18.819404040404	18.8840808080808	19.2689810606061	19.0904814814815	0.0061413510689444	0.00220619353292531	0.0102678345203482	0.0157675078562638
10	100	18.9734814814815	19.0488518518519	19.4738888888889	19.2384691358025	0.00453727295223903	0.00144412238764703	0.00599517837054456	0.0105811790118901
10	100	19.1275589225589	19.2136228956229	19.6787967171717	19.3864567901235	0.0032031487258491	0.000911984972914494	0.00323496109205664	0.00674736676450694
10	100	19.2816363636364	19.3783939393939	19.8837045454545	19.5344444444444	0.0021470894108613	0.000552523004220062	0.00162185180260064	0.0040743784928369
10	100	19.4357138047138	19.543164983165	20.0886123737374	19.6824320987654	0.00135999811858846	0.00031960906958846	0.000761539522985677	0.0023232015123386
10	100	19.5897912457912	19.707936026936	20.2935202020202	19.8304197530864	0.000811126822276323	0.000175613277574718	0.000337011776192437	0.00124974846046081
10	100	19.7438686868687	19.8727070707071	20.498428030303	19.9784074074074	0.000454135197487986	9.12867150265829e-05	0.000140645529462629	0.000633390699320286
10	100	19.8979461279461	20.0374781144781	20.7033358585859	20.1263950617284	0.0002380298588083	4.46082184629265e-05	5.5140291025462e-05	0.000301786140260558
10	100	20.0520235690236	20.2022491582492	20.9082436868687	20.2743827160494	0.00011655345234685	2.03266108555329e-05	2.01151602800911e-05	0.000134643932907211
10	100	20.206101010101	20.3670202020202	21.1131515151515	20.4223703703704	5.30797686237497e-05	8.60563469057595e-06	6.83849122272889e-06	5.61035222793455e-05
10	100	20.3601784511785	20.5317912457912	21.3180593434343	20.5703580246914	2.23560221597082e-05	3.33160992559023e-06	2.17805245784197e-06	2.13114803179808e-05
10	100	20.5142558922559	20.6965622895623	21.5229671717172	20.7183456790123	8.48648751605876e-06	1.1868367653151e-06	5.97444165024258e-07	7.17532499732614e-06
10	100	20.6683333333333	20.8613333333333	21.727875	20.8663333333333	2.94344191264113e-06	3.80705967011961e-07	1.42324056892543e-07	2.24966948734777e-06
25	100	5.48322222222222	4.54611111111111	5.22988888888889	6.06155555555556	1.55851078749862e-06	1.51465763488244e-07	1.55126760163727e-07	2.86294789740421e-07
25	100	5.63471156004489	4.71076879910213	5.39074102132436	6.21103479236813	3.88907422566505e-06	4.46148890576991e-07	3.97400508380051e-07	7.07922971131888e-07
25	100	5.78620089786756	4.87542648709316	5.55159315375982	6.3605140291807	8.87790589250171e-06	1.17987693305483e-06	9.22523438783507e-07	1.61494259725112e-06
25	100	5.93769023569024	5.04008417508418	5.71244528619529	6.50999326599327	1.85945417813324e-05	2.8536266725446e-06	1.95155366689336e-06	3.42230391832198e-06
25	100	6.08917957351291	5.2047418630752	5.87329741863075	6.65947250280584	3.57780007462915e-05	6.36629899205794e-06	3.7279208104006e-06	6.72658039836e-06
25	100	6.24066891133558	5.36939955106622	6.03414955106622	6.80895173961841	6.36104565285652e-05	1.33244942406613e-05	6.51181476443483e-06	1.23308091202513e-05
25	100	6.39215824915825	5.53405723905724	6.19500168350168	6.95843097643098	0.000105719815262989	2.62927802117072e-05	1.04641471077031e-05	2.10956580018614e-05
25	100	6.54364758698092	5.69871492704826	6.35585381593715	7.10791021324355	0.000165882106347442	4.89137155772284e-05	1.56259008385724e-05	3.38105588121921e-05
25	100	6.69513692480359	5.86337261503928	6.51670594837262	7.25738945005612	0.000250726730129914	8.61240636335538e-05	2.21409925947041e-05	5.10582218839685e-05
25	100	6.84662626262626	6.0280303030303	6.67755808080808	7.40686868686869	0.000373875667895114	0.000143885319314432	3.0743618629591e-05	7.31262274998276e-05
25	100	6.99811560044893	6.19268799102133	6.83841021324355	7.55634792368126	0.000564381523567997	0.000228744354860282	4.32530123592252e-05	0.000100105006944861
25	100	7.14960493827161	6.35734567901235	6.99926234567901	7.70582716049383	0.000878491478686426	0.000348072669733927	6.35152009200519e-05	0.00013207087697726
25	100	7.30109427609428	6.52200336700337	7.16011447811448	7.8553063973064	0.00140972531492181	0.000510279827054386	9.83334529892327e-05	0.000169613602582916
25	100	7.45258361391695	6.68666105499439	7.32096661054995	8.00478563411897	0.00229796980775646	0.000727382541973159	0.000159499894999206	0.000214174370468724
25	100	7.60407295173962	6.85131874298541	7.48181874298541	8.15426487093154	0.00372661354875319	0.00101712041468794	0.000264777893263128	0.000268012601997132
25	100	7.75556228956229	7.01597643097643	7.64267087542088	8.30374410774411	0.0059059891220024	0.00140470823955799	0.000440316006849623	0.000334502341721427
25	100	7.90705162738496	7.18063411896745	7.80352300785634	8.45322334455668	0.0090378417374981	0.00192410600672471	0.000719086571438293	0.000418115390858185
25	100	8.05854096520763	7.34529180695847	7.96437514029181	8.60270258136925	0.0132615144406868	0.0026195223651122	0.00113601780453997	0.000524575106043773
25	100	8.2100303030303	7.5099494949495	8.12522727272727	8.75218181818182	0.0185990887018826	0.00354659912810463	0.00171702748040771	0.000660904379809421
25	100	8.36151964085298	7.67460718294052	8.28607940516274	8.90166105499439	0.0249155843631788	0.00477573478672297	0.00246584214314384	0.00083540195769695
25	100	8.51300897867565	7.83926487093154	8.44693153759821	9.05114029180696	0.0319136163424373	0.00639515684464752	0.00335395558151816	0.00105757451202908
25	100	8.66449831649832	8.00392255892256	8.60778367003367	9.20061952861953	0.0391802155382258	0.00850867159830489	0.00432073910481866	0.00133764840880001
25	100	8.81598765432099	8.16858024691358	8.76863580246914	9.3500987654321	0.0462681255404939	0.0112248147180358	0.005287273635094	0.00168559542070973
25	100	8.96747699214366	8.3332379349046	8.9294879349046	9.49957800224467	0.0527966046657039	0.0146331064914857	0.00618115125539465	0.00211623926064487
25	100	9.11896632996633	8.49789562289562	9.09034006734007	9.64905723905724	0.0585371739334958	0.0187731425660173	0.00696094793017081	0.00264911637301081
25	100	9.270455667789	8.66255331088665	9.25119219977553	9.79853647586981	0.0634533494578224	0.0236089016915042	0.00762881639625524	0.00330963720070662
25	100	9.42194500561167	8.82721099887767	9.412044332211	9.94801571268238	0.0676805913333755	0.0290250204526196	0.00822599506179733	0.00412573913348858
25	100	9.57343434343434	8.99186868686869	9.57289646464647	10.097494949495	0.071456482251957	0.0348435289862064	0.00881185714642008	0.00512035521880422
25	100	9.72492368125702	9.15652637485971	9.73374859708193	10.2469741863075	0.0750309411129488	0.0408559654859542	0.00943995176486339	0.00629802301414839
25	100	9.87641301907968	9.32118406285073	9.8946007295174	10.3964534231201	0.0786012279106357	0.046859489793984	0.0101423778632669	0.00762978787202646
25	100	10.0279023569024	9.48584175084175	10.0554528619529	10.5459326599327	0.082287910055488	0.0526908260298772	0.0109297818413399	0.00904397610630662
25	100	10.179391694725	9.65049943883277	10.2163049943883	10.6954118967452	0.0861553480116113	0.0582612554712327	0.0118040733741687	0.010435889300067
25	100	10.3308810325477	9.8151571268238	10.3771571268238	10.8448911335578	0.0902458129773524	0.0635867092537979	0.0127765701059258	0.0116992224578032
25	100	10.4823703703704	9.97981481481482	10.5380092592593	10.9943703703704	0.0945930686617651	0.0687933855953185	0.0138799747962445	0.0127779975719215
25	100	10.633859708193	10.1444725028058	10.6988613916947	11.1438496071829	0.0992127924209326	0.0740770653480962	0.0151726769704493	0.0137115437858116
25	100	10.7853490460157	10.3091301907969	10.8597135241302	11.2933288439955	0.104074149873519	0.0796220639050349	0.0167303323953076	0.0146500868364026
25	100	10.9368383838384	10.4737878787879	11.0205656565657	11.4428080808081	0.109084711824968	0.0855157723319408	0.0186298899139904	0.0158211869902712
25	100	11.0883277216611	10.6384455667789	11.1814177890011	11.5922873176207	0.114100835109993	0.0917081091446623	0.0209272830255277	0.0174573159715798
25	100	11.2398170594837	10.8031032547699	11.3422699214366	11.7417665544332	0.118964516656164	0.0980375963840476	0.0236369273770827	0.0197087037104303
25	100	11.3913063973064	10.9677609427609	11.5031220538721	11.8912457912458	0.12353786187455	0.104307252343905	0.0267227804336788	0.0225909098189053
25	100	11.5427957351291	11.132418630752	11.6639741863075	12.0407250280584	0.127727343407122	0.110345186704524	0.0301110257341482	0.0259810772590709
25	100	11.6942850729517	11.297076318743	11.824826318743	12.1902042648709	0.131489290183198	0.116019131543951	0.0337296816380176	0.0296750567844711
25	100	11.8457744107744	11.461734006734	11.9856784511785	12.3396835016835	0.134827392644861	0.12120688241606	0.0375604948115383	0.0334788917799458
25	100	11.9972637485971	11.626391694725	12.1465305836139	12.4891627384961	0.137785876581224	0.12577053942518	0.0416821748592768	0.0373040402292977
25	100	12.1487530864198	11.7910493827161	12.3073827160494	12.6386419753086	0.14044111927278	0.129572117322676	0.046279745444109	0.0412248194966093
25	100	12.3002424242424	11.9557070707071	12.4682348484848	12.7881212121212	0.142882595976639	0.13252709677179	0.0516096760683314	0.0454797952657942
25	100	12.4517317620651	12.1203647586981	12.6290869809203	12.9376004489338	0.145181708897468	0.13464886594977	0.057931896101424	0.0504257166028718
25	100	12.6032210998878	12.2850224466891	12.7899391133558	13.0870796857464	0.147359242892164	0.136046012091757	0.0654360813475824	0.0564753651577485
25	100	12.7547104377104	12.4496801346801	12.9507912457912	13.2365589225589	0.149373185275505	0.136866051698346	0.0741833441205214	0.0640374968518858
25	100	12.9061997755331	12.6143378226712	13.1116433782267	13.3860381593715	0.151121240729925	0.137231242235657	0.0840931966227054	0.0734708189939139
25	100	13.0576891133558	12.7789955106622	13.2724955106622	13.5355173961841	0.152457288977967	0.137210130129281	0.0949704162130818	0.0850464861851353
25	100	13.2091784511785	12.9436531986532	13.4333476430976	13.6849966329966	0.153202669349541	0.136854866711884	0.106562268852394	0.0988705584757565
25	100	13.3606677890011	13.1083108866442	13.5941997755331	13.8344758698092	0.153153329223792	0.136274747655477	0.118617046696981	0.11476893120323
25	100	13.5121571268238	13.2729685746352	13.7550519079686	13.9839551066218	0.152096408770355	0.135696366387481	0.130926648295571	0.13217488732896
25	100	13.6636464646465	13.4376262626263	13.915904040404	14.1334343434343	0.149850471177541	0.135462196796807	0.143343669650137	0.150099898218306
25	100	13.8151358024691	13.6022839506173	14.0767561728395	14.2829135802469	0.146335452502659	0.135952100493323	0.155777866540704	0.167255667036136
25	100	13.9666251402918	13.7669416386083	14.237608305275	14.4323928170595	0.141643607706455	0.137454727977324	0.168191584887812	0.182314387150529
25	100	14.1181144781145	13.9315993265993	14.3984604377104	14.5818720538721	0.136074519163332	0.140046096344405	0.180583876417664	0.194232259622097
25	100	14.2696038159371	14.0962570145904	14.5593125701459	14.7313512906846	0.130102839447872	0.143534173912135	0.192954692339399	0.202512578871896
25	100	14.4210931537598	14.2609147025814	14.7201647025814	14.8808305274972	0.124281504053475	0.147485258272032	0.205243161263158	0.207310758180682
25	100	14.5725824915825	14.4255723905724	14.8810168350168	15.0303097643098	0.119110627175081	0.151317545090655	0.217245840189463	0.209376664016782
25	100	14.7240718294052	14.5902300785634	15.0418689674523	15.1797890011223	0.114922426792124	0.154420427264592	0.228538167519942	0.209870960377875
25	100	14.8755611672278	14.7548877665544	15.2027210998878	15.3292682379349	0.111819109578286	0.156261904258156	0.238449165331499	0.21012926304293
25	100	15.0270505050505	14.9195454545455	15.3635732323232	15.4787474747475	0.109684228522758	0.156457651948072	0.246119814537322	0.211429512275487
25	100	15.1785398428732	15.0842031425365	15.5244253647587	15.62822671156	0.108246128193533	0.154810258334984	0.250658413530465	0.214760162499149
25	100	15.3300291806958	15.2488608305275	15.6852774971942	15.7777059483726	0.10717258269409	0.151318279175123	0.251356355147795	0.220590768572426
25	100	15.4815185185185	15.4135185185185	15.8461296296296	15.9271851851852	0.106149251491702	0.146169450917047	0.247889090969543	0.228693212074964
25	100	15.6330078563412	15.5781762065095	16.0069817620651	16.0766644219978	0.10492990197534	0.139707113303123	0.240410911937885	0.238096693416995
25	100	15.7844971941639	15.7428338945006	16.1678338945006	16.2261436588103	0.103347406541245	0.132365871856696	0.229507763151755	0.247225763257596
25	100	15.9359865319865	15.9074915824916	16.328686026936	16.3756228956229	0.10129846652521	0.124576689796109	0.216033074748668	0.254234750927057
25	100	16.0874758698092	16.0721492704826	16.4895381593715	16.5251021324355	0.0987096949083174	0.11666659836872	0.20090726838975	0.257433583221953
25	100	16.2389652076319	16.2368069584736	16.650390291807	16.674581369248	0.095513383918185	0.108787145435087	0.184953504669009	0.255656317488508
25	100	16.3904545454545	16.4014646464647	16.8112424242424	16.8240606060606	0.0916436628241827	0.100906113213455	0.168809143841394	0.248428242270897
25	100	16.5419438832772	16.5661223344557	16.9720945566779	16.9735398428732	0.0870557017386883	0.0928639738696546	0.152898064567142	0.235912964581018
25	100	16.6934332210999	16.7307800224467	17.1329466891134	17.1230190796857	0.0817593293159361	0.0844748565607074	0.137452790273617	0.218736815971862
25	100	16.8449225589226	16.8954377104377	17.2937988215488	17.2724983164983	0.0758456071830798	0.0756316606098762	0.122566978913717	0.197801351083693
25	100	16.9964118967452	17.0600953984287	17.4546509539843	17.4219775533109	0.0694792464416494	0.0663779412431877	0.108275381881445	0.174184876216715
25	100	17.1479012345679	17.2247530864198	17.6155030864198	17.5714567901235	0.0628630733391387	0.0569237133920697	0.0946288126543305	0.149117558568564
25	100	17.2993905723906	17.3894107744108	17.7763552188552	17.720936026936	0.056186140183926	0.04760377873655	0.0817335840470807	0.123954177127091
25	100	17.4508799102132	17.5540684624018	17.9372073512907	17.8704152637486	0.0495880928307081	0.0387930307396954	0.0697365980975613	0.100064373329431
25	100	17.6023692480359	17.7187261503928	18.0980594837262	18.0198945005612	0.0431548265169423	0.0308193061697522	0.0587653603558758	0.0786366196260248
25	100	17.7538585858586	17.8833838383838	18.2589116161616	18.1693737373737	0.0369414556306471	0.023901978566038	0.0488677281439718	0.0604553320436341
25	100	17.9053479236813	18.0480415263749	18.4197637485971	18.3188529741863	0.0310060145130661	0.018134341837473	0.0400020684718234	0.0457789936845621
25	100	18.0568372615039	18.2126992143659	18.5806158810325	18.4683322109989	0.0254288822037052	0.0134998603624917	0.0320766480329456	0.0343707728931525
25	100	18.2083265993266	18.3773569023569	18.741468013468	18.6178114478114	0.0203111535479463	0.00990536441964678	0.0250172369567086	0.0256694654572305
25	100	18.3598159371493	18.5420145903479	18.9023201459035	18.767290684624	0.0157543737025998	0.00720943425744503	0.0188168764104653	0.0190210544376579
25	100	18.5113052749719	18.7066722783389	19.0631722783389	18.9167699214366	0.0118357794485718	0.00524468923701882	0.0135307248435132	0.0138696221179593
25	100	18.6627946127946	18.87132996633	19.2240244107744	19.0662491582492	0.00859070959074069	0.00383570593988373	0.00922839883905014	0.0098352334191108
25	100	18.8142839506173	19.035987654321	19.3848765432099	19.2157283950617	0.00600837345727134	0.00281905588625038	0.00593050710565367	0.00670480784461238
25	100	18.96577328844	19.200645342312	19.5457286756453	19.3652076318743	0.00403753157106543	0.00206328841167195	0.0035728067832179	0.00435220878135986
25	100	19.1172626262626	19.365303030303	19.7065808080808	19.5146868686869	0.00259767980150443	0.00147929600507255	0.00201036862342368	0.00267251560645321
25	100	19.2687519640853	19.5299607182941	19.8674329405163	19.6641661054994	0.00159407780898709	0.00101918803002715	0.00105366289513587	0.00154464837989892
25	100	19.420241301908	19.6946184062851	20.0282850729517	19.813645342312	0.000929035315322385	0.000662929861349221	0.000513762459453181	0.000840103771805574
25	100	19.5717306397306	19.8592760942761	20.1891372053872	19.9631245791246	0.000512154712003788	0.000401632374139824	0.000232518611519658	0.000429774219161302
25	100	19.7232199775533	20.0239337822671	20.3499893378227	20.1126038159371	0.00026565238983827	0.000224303213933056	9.75599134044203e-05	0.000206606985184086
25	100	19.874709315376	20.1885914702581	20.5108414702581	20.2620830527497	0.000129196676409568	0.000114647578264571	3.77650990278154e-05	9.34363529198666e-05
25	100	20.0261986531987	20.3532491582492	20.6716936026936	20.4115622895623	5.86419301266905e-05	5.33923982670444e-05	1.31003077155678e-05	3.96097156886698e-05
25	100	20.1776879910213	20.5179068462402	20.8325457351291	20.5610415263749	2.46280552726735e-05	2.25856876370396e-05	4.01536632684705e-06	1.52675465153689e-05
25	100	20.329177328844	20.6825645342312	20.9933978675645	20.7105207631874	9.54322121004587e-06	8.63934329814122e-06	1.13100858854559e-06	4.93775178356045e-06
25	100	20.4806666666667	20.8472222222222	21.15425	20.86	3.29325085261169e-06	2.95304036918377e-06	2.63255467996479e-07	1.61774861780946e-06
50	100	4.14277777777778	4.54611111111111	-0.0609999999999999	7.23022222222222	1.05458734904763e-06	2.6841736799201e-07	1.90111705806741e-07	2.31851024396057e-07
50	100	4.31356285072952	4.70963748597082	0.159089646464647	7.36971745230079	3.12818197155024e-06	7.88593583461566e-07	6.86467148491614e-07	5.24810253341934e-07
50	100	4.48434792368126	4.87316386083053	0.379179292929293	7.50921268237935	8.28191104854218e-06	2.06814584091607e-06	2.05144969905266e-06	1.10960940403619e-06
50	100	4.655132996633	5.03669023569024	0.599268939393939	7.64870791245791	1.97652202236428e-05	4.97289971250479e-06	5.0749494587795e-06	2.22837932614531e-06
50	100	4.82591806958474	5.20021661054995	0.819358585858586	7.78820314253648	4.27069729879459e-05	1.09035462633761e-05	1.03975989842299e-05	4.42710738924905e-06
50	100	4.99670314253648	5.36374298540965	1.03944823232323	7.92769837261504	8.39122648758932e-05	2.1937354829921e-05	1.76680183762646e-05	8.51612700370803e-06
50	100	5.16748821548822	5.52726936026936	1.25953787878788	8.0671936026936	0.000150885847758138	4.07000267159191e-05	2.49791238246651e-05	1.59751039534843e-05
50	100	5.33827328843996	5.69079573512907	1.47962752525253	8.20668883277217	0.000250356267997842	7.00003979053303e-05	2.96450661449803e-05	2.96466193597489e-05
50	100	5.50905836139169	5.85432210998878	1.69971717171717	8.34618406285073	0.00038762477138257	0.000112478098220486	3.02028056749152e-05	5.47350496408409e-05
50	100	5.67984343434343	6.01784848484849	1.91980681818182	8.48567929292929	0.000566571803031225	0.00017043338357158	2.78223200529223e-05	0.000100632137433051
50	100	5.85062850729517	6.18137485970819	2.13989646464646	8.62517452300786	0.000791336571413102	0.000246209555899285	2.54224503751789e-05	0.000182353303005156
50	100	6.02141358024691	6.3449012345679	2.35998611111111	8.76466975308642	0.00106635502257737	0.000343198184061538	2.51670325329038e-05	0.000321011750767902
50	100	6.19219865319865	6.50842760942761	2.58007575757576	8.90416498316498	0.00139360944583973	0.000466678872823795	2.67538541569627e-05	0.000544506685490008
50	100	6.36298372615039	6.67195398428732	2.8001654040404	9.04366021324355	0.00176762357384395	0.000625116184073965	2.79695412349185e-05	0.000885419091685513
50	100	6.53376879910213	6.83548035914703	3.02025505050505	9.18315544332211	0.00217458653133505	0.00083081271378178	2.67795957055514e-05	0.00137630379560096
50	100	6.70455387205387	6.99900673400673	3.2403446969697	9.32265067340067	0.00259872003007016	0.00110117175257788	2.30511800944594e-05	0.00204379790976419
50	100	6.87533894500561	7.16253310886644	3.46043434343434	9.46214590347924	0.00303983194034358	0.00146029309832745	1.85484761448075e-05	0.00290331897228097
50	100	7.04612401795735	7.32605948372615	3.68052398989899	9.6016411335578	0.00353597544490979	0.00194074367108275	1.54361734422398e-05	0.00395438606642881
50	100	7.21690909090909	7.48958585858586	3.90061363636364	9.74113636363636	0.0041800837907657	0.00258242176390727	1.49601300881464e-05	0.00517768923966213
50	100	7.38769416386083	7.65311223344557	4.12070328282828	9.88063159371493	0.00511671060744108	0.0034265579732371	1.73986920945257e-05	0.00653391916612333
50	100	7.55847923681257	7.81663860830528	4.34079292929293	10.0201268237935	0.00651765466576351	0.00450555818973876	2.36649577334807e-05	0.00796303991707816
50	100	7.72926430976431	7.98016498316498	4.56088257575758	10.1596220538721	0.00853933826448317	0.00582914514166618	3.66633433289213e-05	0.0093871496470762
50	100	7.90004938271605	8.14369135802469	4.78097222222222	10.2991172839506	0.0112736620742351	0.00737601128438517	6.18794332616409e-05	0.0107160159446923
50	100	8.07083445566779	8.3072177328844	5.00106186868687	10.4386125140292	0.0147151274745299	0.00909706608156922	0.00010625420377332	0.0118588768431402
50	100	8.24161952861953	8.47074410774411	5.22115151515152	10.5781077441077	0.018753585088251	0.010934734051727	0.000174353464460409	0.0127432980752033
50	100	8.41240460157127	8.63427048260382	5.44124116161616	10.7176029741863	0.0232019226344207	0.0128530111159916	0.000262569968910401	0.013335930175474
50	100	8.58318967452301	8.79779685746352	5.66133080808081	10.8570982042649	0.0278441631087166	0.0148639081963755	0.000356659895285012	0.0136600378922891
50	100	8.75397474747475	8.96132323232323	5.88142045454545	10.9965934343434	0.0324748859713739	0.0170347301575024	0.000438288643720583	0.0138065342076087
50	100	8.92475982042649	9.12484960718294	6.1015101010101	11.136088664422	0.0369125361530349	0.0194694280647931	0.000497669318863922	0.0139323359334653
50	100	9.09554489337823	9.28837598204265	6.32159974747475	11.2755838945006	0.0409915733874411	0.0222704168444907	0.000541608323155508	0.0142417497896786
50	100	9.26632996632997	9.45190235690236	6.54168939393939	11.4150791245791	0.0445658601798226	0.0255009041579181	0.000589437650784652	0.0149506652051646
50	100	9.43711503928171	9.61542873176207	6.76177904040404	11.5545743546577	0.0475464137729628	0.0291610287743135	0.000664929822523277	0.0162368283786439
50	100	9.60790011223344	9.77895510662177	6.98186868686869	11.6940695847363	0.0499613705767421	0.0331835373961622	0.000794315999938985	0.0181892856527819
50	100	9.77868518518519	9.94248148148148	7.20195833333333	11.8335648148148	0.0519795897989843	0.0374448136864256	0.00101606870699896	0.0207713375738237
50	100	9.94947025813693	10.1060078563412	7.42204797979798	11.9730600448934	0.0538525367872773	0.0417825720895848	0.00139632643869566	0.0238223583302376
50	100	10.1202553310887	10.2695342312009	7.64213762626263	12.1125552749719	0.055784125517956	0.0460235483096908	0.00203775189552819	0.0271008364869636
50	100	10.2910404040404	10.4330606060606	7.86222727272727	12.2520505050505	0.0578061498092764	0.0500190513611387	0.0030613338552995	0.030364506977906
50	100	10.4618254769921	10.5965869809203	8.08231691919192	12.3915457351291	0.0597463101188243	0.0536867887277098	0.00453861226444146	0.0334616950512152
50	100	10.6326105499439	10.76011335578	8.30240656565657	12.5310409652076	0.0613214812263295	0.0570464021470243	0.00639434739355372	0.036410615848153
50	100	10.8033956228956	10.9236397306397	8.52249621212121	12.6705361952862	0.0623047897255196	0.0602316838735293	0.00835900400137435	0.0394256326084203
50	100	10.9741806958474	11.0871661054994	8.74258585858586	12.8100314253648	0.062667577300924	0.0634658244266922	0.0100524944819358	0.0428819053384304
50	100	11.1449657687991	11.2506924803591	8.96267550505051	12.9495266554433	0.0626170961768502	0.06700777358097	0.0111795598135931	0.047235450940686
50	100	11.3157508417508	11.4142188552189	9.18276515151515	13.0890218855219	0.0625203867681014	0.0710852380714749	0.0117021900503104	0.0529182011793321
50	100	11.4865359147026	11.5777452300786	9.4028547979798	13.2285171156005	0.0627691562675046	0.0758358122892525	0.0118512941131121	0.0602517056004712
50	100	11.6573209876543	11.7412716049383	9.62294444444444	13.368012345679	0.0636612466857132	0.0812713784981492	0.0119796357688413	0.0693881015912094
50	100	11.8281060606061	11.904797979798	9.84303409090909	13.5075075757576	0.0653485621464235	0.0872710358240744	0.0123744428957757	0.0803048386055418
50	100	11.9988911335578	12.0683243546577	10.0631237373737	13.6470028058361	0.0678582619637163	0.0935994364760022	0.0131455593669064	0.0928186196752332
50	100	12.1696762065095	12.2318507295174	10.2832133838384	13.7864980359147	0.0711606017301221	0.0999543260500039	0.0142264524270261	0.106604449439065
50	100	12.3404612794613	12.3953771043771	10.503303030303	13.9259932659933	0.07523620360349	0.106038442095996	0.0154663492064015	0.121197367975547
50	100	12.511246352413	12.5589034792368	10.7233926767677	14.0654884960718	0.0801129483992222	0.111641382291397	0.0167655390244186	0.135991542971957
50	100	12.6820314253648	12.7224298540965	10.9434823232323	14.2049837261504	0.0858553151873221	0.116704886499425	0.0181766697074213	0.150253824098997
50	100	12.8528164983165	12.8859562289562	11.163571969697	14.344478956229	0.092518823655414	0.121337594765261	0.0198958977651308	0.163191117235517
50	100	13.0236015712682	13.0494826038159	11.3836616161616	14.4839741863075	0.100082397761252	0.12576729697405	0.0221477891114252	0.174071561239803
50	100	13.19438664422	13.2130089786756	11.6037512626263	14.6234694163861	0.10840160213939	0.130249514850647	0.0250766809864684	0.182388336467928
50	100	13.3651717171717	13.3765353535354	11.8238409090909	14.7629646464646	0.117196104459909	0.134978870699622	0.0287574192365617	0.188030536876685
50	100	13.5359567901235	13.5400617283951	12.0439305555556	14.9024598765432	0.126085644693477	0.1400376024005	0.0333248735279386	0.191353530191879
50	100	13.7067418630752	13.7035881032548	12.2640202020202	15.0419551066218	0.134663287510229	0.145388176412415	0.0390706712009441	0.193162244954172
50	100	13.8775269360269	13.8671144781145	12.4841098484848	15.1814503367003	0.142587198283379	0.150897193750731	0.0463665982085052	0.19455660191283
50	100	14.0483120089787	14.0306408529742	12.7041994949495	15.3209455667789	0.149658332445614	0.156370293128945	0.0554560674255779	0.196706067102625
50	100	14.2190970819304	14.1941672278339	12.9242891414141	15.4604407968575	0.155865958629011	0.161590696505829	0.0663307630220095	0.200597752181311
50	100	14.3898821548822	14.3576936026936	13.1443787878788	15.599936026936	0.161373483236932	0.166366535014138	0.0788903085366831	0.20681709160175
50	100	14.5606672278339	14.5212199775533	13.3644684343434	15.7394312570146	0.166465619464483	0.170571209114752	0.0932721619343427	0.215408226121394
50	100	14.7314523007856	14.684746352413	13.5845580808081	15.8789264870932	0.171443714915141	0.17415503324157	0.109961828705541	0.22582470267617
50	100	14.9022373737374	14.8482727272727	13.8046477272727	16.0184217171717	0.176510136402172	0.177119106164957	0.129432568434198	0.23700302741348
50	100	15.0730224466891	15.0117991021324	14.0247373737374	16.1579169472503	0.181650983813492	0.179464843594752	0.151474759702354	0.247532616200449
50	100	15.2438075196409	15.1753254769921	14.244827020202	16.2974121773288	0.186569022356901	0.181152461618252	0.174786350149274	0.255911517114676
50	100	15.4145925925926	15.3388518518519	14.4649166666667	16.4369074074074	0.190690135178873	0.182094555386226	0.197279736585384	0.260823901127491
50	100	15.5853776655443	15.5023782267116	14.6850063131313	16.576402637486	0.19326492679064	0.182173772889751	0.216968164721504	0.261368704977284
50	100	15.7561627384961	15.6659046015713	14.905095959596	16.7158978675645	0.193527882522778	0.18125641183497	0.232707537497847	0.257183923141519
50	100	15.9269478114478	15.829430976431	15.1251856060606	16.8553930976431	0.19086730771123	0.17918414475412	0.244184635361707	0.24843358731995
50	100	16.0977328843996	15.9929573512907	15.3452752525253	16.9948883277217	0.184955749623174	0.17575525229966	0.251290365140991	0.235685760966505
50	100	16.2685179573513	16.1564837261504	15.5653648989899	17.1343835578002	0.175815533451405	0.170716595777823	0.253599225987047	0.219742027260916
50	100	16.439303030303	16.3200101010101	15.7854545454545	17.2738787878788	0.163796380948735	0.163797845181457	0.250501131743255	0.201475083767857
50	100	16.6100881032548	16.4835364758698	16.0055441919192	17.4133740179574	0.149488837792169	0.154785567526622	0.241752805365799	0.181715151085084
50	100	16.7808731762065	16.6470628507295	16.2256338383838	17.5528692480359	0.133596331117217	0.143619760380006	0.227833340666529	0.161197107386103
50	100	16.9516582491583	16.8105892255892	16.4457234848485	17.6923644781145	0.116826763793052	0.130477019790532	0.209780049351203	0.140557536255607
50	100	17.12244332211	16.9741156004489	16.6658131313131	17.831859708193	0.0998290336831342	0.115801395706238	0.188772680497439	0.120351117255742
50	100	17.2932283950617	17.1376419753086	16.8859027777778	17.9713549382716	0.0831880571391984	0.100260801376695	0.1658977694286	0.101066417941322
50	100	17.4640134680135	17.3011683501684	17.1059924242424	18.1108501683502	0.0674337727949357	0.0846335751578394	0.14215811105747	0.083127798105975
50	100	17.6347985409652	17.4646947250281	17.3260820707071	18.2503453984287	0.0530384433124368	0.0696668079063407	0.118501282708706	0.0668803476901678
50	100	17.8055836139169	17.6282210998878	17.5461717171717	18.3898406285073	0.0403886405391813	0.0559597317165204	0.0957852968985296	0.0525682634625537
50	100	17.9763686868687	17.7917474747475	17.7662613636364	18.5293358585859	0.0297422033467149	0.0439017010292873	0.0747655070847048	0.0403246039811645
50	100	18.1471537598204	17.9552738496072	17.986351010101	18.6688310886644	0.0211919982304747	0.0336743338870138	0.0561533340308815	0.030154061903716
50	100	18.3179388327722	18.1188002244669	18.2064406565657	18.808326318743	0.0146549394568744	0.0252858706887125	0.0405689318808405	0.021957354118599
50	100	18.4887239057239	18.2823265993266	18.4265303030303	18.9478215488216	0.00989261264709506	0.0186171193197556	0.0283474549094074	0.0155509135145034
50	100	18.6595089786756	18.4458529741863	18.646619949495	19.0873167789001	0.00657011169622449	0.0134648633522366	0.0193534656356607	0.0106967122528839
50	100	18.8302940516274	18.609379349046	18.8667095959596	19.2268120089787	0.00432546039164453	0.00957912838995596	0.0130253212307828	0.00713575780868236
50	100	19.0010791245791	18.7729057239057	19.0867992424242	19.3663072390572	0.00283527983385553	0.00670163159920931	0.00863113737862925	0.00460777826481394
50	100	19.1718641975309	18.9364320987654	19.3068888888889	19.5058024691358	0.00184914884117235	0.00459652365811793	0.00554764835452324	0.00287482423215587
50	100	19.3426492704826	19.0999584736251	19.5269785353535	19.6452976992144	0.00119408132801655	0.00307164906269761	0.0033808994779715	0.00172819131358975
50	100	19.5134343434343	19.2634848484849	19.7470681818182	19.7847929292929	0.000757560717710019	0.00198209894161234	0.00190994738640078	0.000999410889753771
50	100	19.6842194163861	19.4270112233446	19.9671578282828	19.9242881593715	0.000468110832444231	0.00122247373923676	0.0009827755785876	0.000554378879732821
50	100	19.8550044893378	19.5905375982043	20.1872474747475	20.0637833894501	0.000279403002708392	0.000713159180467906	0.0004556573686586	0.0002940781509038
50	100	20.0257895622896	19.754063973064	20.4073371212121	20.2032786195286	0.000159563113316563	0.0003899823535345	0.000189501971611241	0.000148824176953782
50	100	20.1965746352413	19.9175903479237	20.6274267676768	20.3427738496072	8.63328817172149e-05	0.000198424595536908	7.08067423603466e-05	7.16580574780667e-05
50	100	20.367359708193	20.0811167227834	20.8475164141414	20.4822690796857	4.35818537352801e-05	9.33574624977397e-05	2.39029915024637e-05	3.26791504324153e-05
50	100	20.5381447811448	20.2446430976431	21.0676060606061	20.6217643097643	2.03610914192629e-05	4.02960082301287e-05	7.33052335010571e-06	1.3945666453246e-05
50	100	20.7089298540965	20.4081694725028	21.2876957070707	20.7612595398429	8.70579970403482e-06	1.59389890401196e-05	2.05366831858115e-06	5.57393862406933e-06
50	100	20.8797149270483	20.5716958473625	21.5077853535354	20.9007547699214	3.35125739493647e-06	5.70234484453438e-06	5.09450267545928e-07	2.08654969413884e-06
50	100	21.0505	20.7352222222222	21.727875	21.04025	1.16337453601382e-06	1.78902708454371e-06	1.1586745173479e-07	7.00517244043445e-07
100	100	4.69044444444445	4.60988888888889	4.52025	7.44577777777778	1.68932400917384e-06	1.69380368010012e-07	8.97647597271564e-07	6.3789036674749e-07
100	100	4.85460942760943	4.77597643097643	4.68601290684624	7.58327048260382	4.86956086475933e-06	4.77161103794737e-07	2.67290224884849e-06	1.60702095022174e-06
100	100	5.01877441077441	4.94206397306397	4.85177581369248	7.72076318742985	1.25597383812932e-05	1.21205592518918e-06	7.13412198345156e-06	3.95034985194907e-06
100	100	5.18293939393939	5.10815151515152	5.01753872053872	7.85825589225589	2.94912506455735e-05	2.8067768960994e-06	1.71815882143515e-05	9.30600190215037e-06
100	100	5.34710437710438	5.27423905723906	5.18330162738496	7.99574859708193	6.33524085242585e-05	6.00914140740303e-06	3.74336995894799e-05	2.0451307797036e-05
100	100	5.51126936026936	5.4403265993266	5.3490645342312	8.13324130190797	0.000125305329461472	1.20131030411985e-05	7.40772980384044e-05	4.2422960038582e-05
100	100	5.67543434343434	5.60641414141414	5.51482744107744	8.27073400673401	0.00022995626321106	2.2672710784681e-05	0.000133623043483039	8.41686389965223e-05
100	100	5.83959932659933	5.77250168350168	5.68059034792368	8.40822671156005	0.00039365897082905	4.08454734670038e-05	0.000220596858210871	0.000160185718281279
100	100	6.00376430976431	5.93858922558923	5.84635325476992	8.54571941638608	0.000631790830497263	7.07550368917238e-05	0.000334772274966801	0.000293622329661618
100	100	6.16792929292929	6.10467676767677	6.01211616161616	8.68321212121212	0.000953805415658468	0.000118190466403064	0.000469735687968191	0.000517905418452699
100	100	6.33209427609428	6.27076430976431	6.1778790684624	8.82070482603816	0.00135668622124312	0.000190304624892501	0.000614276106410301	0.000880063226192025
100	100	6.49625925925926	6.43685185185185	6.34364197530864	8.9581975308642	0.00181966540915305	0.000294641438583463	0.000756239181294837	0.00144122250268563
100	100	6.66042424242424	6.60293939393939	6.50940488215488	9.09569023569024	0.0023023414434113	0.000437747362923907	0.000888714154868251	0.00227478432307738
100	100	6.82458922558923	6.76902693602694	6.67516778900112	9.23318294051627	0.00275232181605284	0.000623532369829981	0.00101573892412313	0.00346020608909069
100	100	6.98875420875421	6.93511447811448	6.84093069584736	9.37067564534231	0.00312658697330317	0.000852821020758345	0.00115654811637927	0.00507204078257492
100	100	7.15291919191919	7.10120202020202	7.0066936026936	9.50816835016835	0.00342164913960145	0.00112391197608122	0.0013476352790668	0.00716750596994717
100	100	7.31708417508418	7.26728956228956	7.17245650953984	9.64566105499439	0.00370338314555468	0.00143533740913577	0.001643549350719	0.00977136260595474
100	100	7.48124915824916	7.43337710437711	7.33821941638608	9.78315375982043	0.00412279902088135	0.00178964943027908	0.00211614051767264	0.0128598205235923
100	100	7.64541414141414	7.59946464646465	7.50398232323232	9.92064646464646	0.00490830173652537	0.0021975513386517	0.0028528377793997	0.0163499262006225
100	100	7.80957912457913	7.76555218855219	7.66974523007856	10.0581391694725	0.00632564059149156	0.00268228794103787	0.00395185700679461	0.0200939072516514
100	100	7.97374410774411	7.93163973063973	7.8355081369248	10.1956318742985	0.0086171994768697	0.00328214160880517	0.00550769422903468	0.0238871346343761
100	100	8.13790909090909	8.09772727272727	8.00127104377104	10.3331245791246	0.0119333310703997	0.00405145620068945	0.00758576396945749	0.0274871931265551
100	100	8.30207407407407	8.26381481481481	8.16703395061728	10.4706172839506	0.0162876959035559	0.00505722646781273	0.0101902348655602	0.0306485176644869
100	100	8.46623905723906	8.42990235690236	8.33279685746352	10.6081099887767	0.0215533341199478	0.00637083042351784	0.0132405305507118	0.0331645387236167
100	100	8.63040404040404	8.5959898989899	8.49855976430976	10.7456026936027	0.0274970113869094	0.00805831017687242	0.0165731883073213	0.0349104470220542
100	100	8.79456902356903	8.76207744107744	8.664322671156	10.8830953984287	0.0338300140017049	0.0101703462572351	0.0199754026184696	0.0358830421813773
100	100	8.95873400673401	8.92816498316498	8.83008557800224	11.0205881032548	0.0402404040098654	0.0127326916405949	0.0232405963635571	0.0362225574104049
100	100	9.12289898989899	9.09425252525253	8.99584848484848	11.1580808080808	0.0463967760307841	0.0157379674952585	0.026219826333775	0.0362062248166122
100	100	9.28706397306397	9.26034006734007	9.16161139169472	11.2955735129068	0.0519430741877683	0.0191390943696975	0.0288453587126903	0.0362108448801887
100	100	9.45122895622896	9.42642760942761	9.32737429854096	11.4330662177329	0.0565173941594078	0.0228467022567601	0.0311173415893677	0.0366416914235485
100	100	9.61539393939394	9.59251515151515	9.4931372053872	11.5705589225589	0.0598162925781279	0.0267349668832625	0.0330675845464793	0.0378447224824096
100	100	9.77955892255892	9.75860269360269	9.65890011223344	11.708051627385	0.0616893090455633	0.0306587671690561	0.0347276331022354	0.0400241715395601
100	100	9.94372390572391	9.92469023569024	9.82466301907968	11.845544332211	0.0622149070539515	0.0344793953380573	0.0361165588792509	0.0431949181609532
100	100	10.1078888888889	10.0907777777778	9.99042592592592	11.983037037037	0.0617134975083448	0.0380887726993705	0.0372470100316397	0.047186108711404
100	100	10.2720538720539	10.2568653198653	10.1561888327722	12.1205297418631	0.0606738922802228	0.0414277715248695	0.0381315208572877	0.0517034583505541
100	100	10.4362188552189	10.4229528619529	10.3219517396184	12.2580224466891	0.0596243769899639	0.044495309648061	0.0387767240777537	0.0564300429365898
100	100	10.6003838383838	10.5890404040404	10.4877146464646	12.3955151515152	0.0589906736901296	0.0473534639048224	0.0391704537940778	0.0611320459242646
100	100	10.7645488215488	10.7551279461279	10.6534775533109	12.5330078563412	0.0589881421511457	0.0501289529333129	0.0392795181783447	0.0657406863064248
100	100	10.9287138047138	10.9212154882155	10.8192404601571	12.6705005611672	0.0595723796384247	0.0530115128760789	0.0390705559992868	0.0703692816424879
100	100	11.0928787878788	11.087303030303	10.9850033670034	12.8079932659933	0.0604613886118827	0.0562275309926634	0.0385430182170239	0.0752584707831575
100	100	11.2570437710438	11.2533905723906	11.1507662738496	12.9454859708193	0.0612225351109668	0.0599855835509068	0.0377552451333852	0.0806588875659468
100	100	11.4212087542088	11.4194781144781	11.3165291806958	13.0829786756453	0.0614081820364923	0.0644058862631462	0.0368226410841546	0.0866924311909493
100	100	11.5853737373737	11.5855656565657	11.4822920875421	13.2204713804714	0.0606982085427301	0.0694621646549278	0.0358901324240075	0.0932378329205579
100	100	11.7495387205387	11.7516531986532	11.6480549943883	13.3579640852974	0.0589960541366598	0.0749664428883998	0.0350938012235481	0.0998976819912066
100	100	11.9137037037037	11.9177407407407	11.8138179012346	13.4954567901235	0.0564353624542735	0.0806039041191455	0.0345372606115494	0.106058698318976
100	100	12.0778686868687	12.0838282828283	11.9795808080808	13.6329494949495	0.0533081641576959	0.0859977295421858	0.0342915292289241	0.111051889691776
100	100	12.2420336700337	12.2499158249158	12.145343714927	13.7704421997755	0.0499640034019508	0.0907832083336781	0.0344189565797798	0.114369796982984
100	100	12.4061986531987	12.4160033670034	12.3111066217733	13.9079349046016	0.0467487875408001	0.0946756112137837	0.0350027127640963	0.115882173992042
100	100	12.5703636363636	12.5820909090909	12.4768695286195	14.0454276094276	0.0439940638328708	0.0975325113033696	0.0361594904089346	0.11597744338488
100	100	12.7345286195286	12.7481784511785	12.6426324354658	14.1829203142536	0.0420358658414629	0.0993992798310116	0.0380273434370718	0.115582405882876
100	100	12.8986936026936	12.914265993266	12.808395342312	14.3204130190797	0.0412036882495489	0.100520606449442	0.040731023525196	0.11602089751022
100	100	13.0628585858586	13.0803535353535	12.9741582491582	14.4579057239057	0.0417636126129669	0.10129785685114	0.0443483518810068	0.118731783222599
100	100	13.2270235690236	13.2464410774411	13.1399211560045	14.5953984287318	0.043854956048386	0.102189325110717	0.048892418543114	0.124894571248273
100	100	13.3911885521886	13.4125286195286	13.3056840628507	14.7328911335578	0.047464626686245	0.103586395106075	0.0543217651590283	0.135062893440806
100	100	13.5553535353535	13.5786161616162	13.471446969697	14.8703838383838	0.0524802909051614	0.105711700643943	0.0605597566096072	0.14890710764647
100	100	13.7195185185185	13.7447037037037	13.6372098765432	15.0078765432099	0.058785178792334	0.108589023193285	0.0675164118833859	0.165180605258144
100	100	13.8836835016835	13.9107912457912	13.8029727833894	15.1453692480359	0.0663466867867294	0.112099761147209	0.0751099643735909	0.181935460890135
100	100	14.0478484848485	14.0768787878788	13.9687356902357	15.282861952862	0.0752329932185866	0.116097620226078	0.0832851265308874	0.196979489701537
100	100	14.2120134680135	14.2429663299663	14.1344985970819	15.420354657688	0.0855428211570628	0.120518042423566	0.0920371480802679	0.208443288637238
100	100	14.3761784511785	14.4090538720539	14.3002615039282	15.557847362514	0.0972753818767608	0.125426906447145	0.101438903111878	0.215286222462967
100	100	14.5403434343434	14.5751414141414	14.4660244107744	15.6953400673401	0.110206790035492	0.130981998286054	0.111626506650926	0.217573353067547
100	100	14.7045084175084	14.741228956229	14.6317873176206	15.8328327721661	0.123840993660521	0.137333972180879	0.122713522219046	0.216421747980369
100	100	14.8686734006734	14.9073164983165	14.7975502244669	15.9703254769921	0.13746180711344	0.144518379286344	0.134642634854063	0.213631248667428
100	100	15.0328383838384	15.073404040404	14.9633131313131	16.1078181818182	0.150268175800738	0.152393019168738	0.147041354973539	0.211107087372164
100	100	15.1970033670034	15.2394915824916	15.1290760381594	16.2453108866442	0.161528797028879	0.160639329911282	0.159199158398144	0.210262074366778
100	100	15.3611683501684	15.4055791245791	15.2948389450056	16.3828035914703	0.170691204944697	0.168811399282962	0.170259942641462	0.2115796892654
100	100	15.5253333333333	15.5716666666667	15.4606018518518	16.5202962962963	0.177432568236118	0.176403457164265	0.179566808864824	0.214454967247038
100	100	15.6894983164983	15.7377542087542	15.6263647586981	16.6577890011223	0.181663457885987	0.182900910759196	0.186984535830845	0.217367909575027
100	100	15.8536632996633	15.9038417508418	15.7921276655443	16.7952817059484	0.183513289030421	0.187807232663397	0.192986236595048	0.218334896303641
100	100	16.0178282828283	16.0699292929293	15.9578905723906	16.9327744107744	0.183306304124206	0.190663505375619	0.198405888762344	0.215508245290633
100	100	16.1819932659933	16.2360168350168	16.1236534792368	17.0702671156005	0.181513539050155	0.191088049759722	0.203974574058023	0.207733930207551
100	100	16.3461582491583	16.4021043771044	16.2894163860831	17.2077598204265	0.178680302757388	0.188839981758994	0.209872401730583	0.194888587039216
100	100	16.5103232323232	16.5681919191919	16.4551792929293	17.3452525252525	0.175328464636829	0.183882465621061	0.215551752151947	0.177878090684428
100	100	16.6744882154882	16.7342794612795	16.6209421997755	17.4827452300786	0.17185729786212	0.176405415207746	0.219910187007837	0.158323825897796
100	100	16.8386531986532	16.900367003367	16.7867051066218	17.6202379349046	0.168459526443259	0.166775090001766	0.221717934950659	0.138057521533222
100	100	17.0028181818182	17.0664545454545	16.952468013468	17.7577306397306	0.165073698633285	0.155433963064762	0.220056582929692	0.11862794885922
100	100	17.1669831649832	17.2325420875421	17.1182309203143	17.8952233445567	0.161380920000169	0.142799228213372	0.214553974879275	0.100994266499517
100	100	17.3311481481481	17.3986296296296	17.2839938271605	18.0327160493827	0.156863987507331	0.129214463754339	0.205329775548237	0.0854795944272421
100	100	17.4953131313131	17.5647171717172	17.4497567340067	18.1702087542088	0.150924269005149	0.11496984338802	0.192754799432477	0.07193507962913
100	100	17.6594781144781	17.7308047138047	17.615519640853	18.3077014590348	0.143045743326205	0.100363346264027	0.177220707573613	0.0600040961301464
100	100	17.8236430976431	17.8968922558923	17.7812825476992	18.4451941638608	0.132957207152479	0.0857521823135829	0.159084568969768	0.0493546869603519
100	100	17.9878080808081	18.0629797979798	17.9470454545454	18.5826868686869	0.120748126156094	0.071558421658758	0.13880260117666	0.0398041000930431
100	100	18.1519730639731	18.2290673400673	18.1128083613917	18.7201795735129	0.106881031485165	0.0582248189209777	0.117110322016006	0.0313262927157891
100	100	18.316138047138	18.3951548821549	18.2785712682379	18.8576722783389	0.0920876342411377	0.046145278302955	0.0950833036021568	0.0239823551113131
100	100	18.480303030303	18.5612424242424	18.4443341750842	18.995164983165	0.0771840390554552	0.0356009873897041	0.0740050826183893	0.0178325248529065
100	100	18.644468013468	18.72732996633	18.6100970819304	19.132657687991	0.0628880917788416	0.0267271673999454	0.0550880226382322	0.012879282858388
100	100	18.808632996633	18.8934175084175	18.7758599887767	19.2701503928171	0.0497195223424857	0.0195151072645732	0.0391895111668969	0.00904107533636129
100	100	18.972797979798	19.0595050505051	18.9416228956229	19.4076430976431	0.0379990300917357	0.0138423039130975	0.0266616454750702	0.00617306023010794
100	100	19.136962962963	19.2255925925926	19.1073858024691	19.5451358024691	0.0279105683546376	0.00951562045288903	0.0173725081942624	0.00409863061727068
100	100	19.3011279461279	19.3916801346801	19.2731487093154	19.6826285072952	0.0195578594854947	0.00631499708472743	0.0108549306949856	0.00264266912855766
100	100	19.4652929292929	19.5577676767677	19.4389116161616	19.8201212121212	0.0129705491099704	0.00402376186903258	0.00650380935637026	0.00165033551482219
100	100	19.6294579124579	19.7238552188552	19.6046745230079	19.9576139169473	0.00807805329769653	0.00244470865709302	0.0037280069661468	0.000993809185017059
100	100	19.7936228956229	19.8899427609428	19.7704374298541	20.0951066217733	0.00469203519711237	0.00140558062247708	0.00203387569497406	0.000574069619107274
100	100	19.9577878787879	20.0560303030303	19.9362003367003	20.2325993265993	0.00252606263763264	0.000758789501926897	0.00104953557874229	0.000317104567892343
100	100	20.1219528619529	20.2221178451178	20.1019632435466	20.3700920314254	0.00125460032908056	0.000381758153863119	0.00050788891034611	0.000166498995313193
100	100	20.2861178451178	20.3882053872054	20.2677261503928	20.5075847362514	0.000572140744153149	0.00017760611424228	0.00022858061351385	8.26826205405141e-05
100	100	20.4502828282828	20.5542929292929	20.4334890572391	20.6450774410774	0.000238941474246905	7.60454031119139e-05	9.49733090453231e-05	3.87950456132391e-05
100	100	20.6144478114478	20.7203804713805	20.5992519640853	20.7825701459035	9.05579248736317e-05	2.96437878908444e-05	3.6287640459719e-05	1.71058115905868e-05
100	100	20.7786127946128	20.886468013468	20.7650148709315	20.9200628507295	3.07212341568959e-05	1.04521371787626e-05	1.25564239124412e-05	7.06033672820699e-06
100	100	20.9427777777778	21.0525555555556	20.9307777777778	21.0575555555556	8.99306952315269e-06	3.29202444236082e-06	3.87707483460731e-06	2.63634256224223e-06
100	1	3.93344444444444	4.54611111111111	7.20066666666667	7.24733333333334	2.92545210300386e-07	2.36572136347843e-07	5.07874029225725e-07	2.29279995665295e-07
100	1	4.08931425364759	4.70580695847363	7.34726851851852	7.38799031986532	7.29162670896669e-07	6.72663670433387e-07	1.25673590926259e-06	5.15478113349738e-07
100	1	4.24518406285073	4.86550280583614	7.49387037037037	7.52864730639731	1.67189173277962e-06	1.73515852392542e-06	2.8940248045917e-06	1.07309064309621e-06
100	1	4.40105387205387	5.02519865319865	7.64047222222222	7.66930429292929	3.57714853008502e-06	4.13837314723012e-06	6.08848180733092e-06	2.07018378589108e-06
100	1	4.55692368125701	5.18489450056117	7.78707407407407	7.80996127946128	7.06275341772622e-06	9.0912711653392e-06	1.19272932654984e-05	3.70519127775569e-06
100	1	4.71279349046016	5.34459034792368	7.93367592592593	7.95061826599327	1.31642678760236e-05	1.87998388204038e-05	2.17144786992224e-05	6.16151955702011e-06
100	1	4.8686632996633	5.5042861952862	8.08027777777778	8.09127525252525	2.35275285528764e-05	3.68339680208019e-05	3.69267747727373e-05	9.54268643005224e-06
100	1	5.02453310886644	5.66398204264871	8.22687962962963	8.23193223905724	4.06531413425551e-05	6.86065321015416e-05	5.89837153079248e-05	1.37992809474082e-05
100	1	5.18040291806958	5.82367789001122	8.37348148148148	8.37258922558923	6.937836847321e-05	0.000121810670855566	8.92370555686684e-05	1.87291530344251e-05
100	1	5.33627272727273	5.98337373737374	8.52008333333333	8.51324621212121	0.000117847415857494	0.000206885862963511	0.000128885147188295	2.39503154089848e-05
100	1	5.49214253647587	6.14306958473625	8.66668518518519	8.6539031986532	0.00019948162600471	0.000335990857036383	0.000179622479178953	2.91180855269074e-05
100	1	5.64801234567901	6.30276543209877	8.81328703703704	8.79456018518519	0.00033485053609958	0.00052255355687703	0.000244327459975148	3.40210239131979e-05
100	1	5.80388215488215	6.46246127946128	8.95988888888889	8.93521717171717	0.000552395839067151	0.000778915418523526	0.000327558996879856	3.88380676931639e-05
100	1	5.9597519640853	6.62215712682379	9.10649074074074	9.07587415824916	0.000886971333497128	0.0011159088458456	0.000436127237233655	4.44391938050867e-05
100	1	6.11562177328844	6.78185297418631	9.25309259259259	9.21653114478115	0.00137544432481378	0.00154298351136337	0.000578733728254339	5.20445535659018e-05
100	1	6.27149158249158	6.94154882154882	9.39969444444444	9.35718813131313	0.00204952388339116	0.00207050144108054	0.000764731609817059	6.37076388165592e-05
100	1	6.42736139169473	7.10124466891134	9.5462962962963	9.49784511784512	0.00292609268532786	0.00271364233859728	0.00100283141156072	8.19341647145451e-05
100	1	6.58323120089787	7.26094051627385	9.69289814814815	9.63850210437711	0.00399988967794109	0.00349877426325213	0.00129922712105098	0.0001096358061354
100	1	6.73910101010101	7.42063636363636	9.8395	9.77915909090909	0.00524237832286402	0.00446780566767269	0.00165630577923778	0.000150209260366533
100	1	6.89497081930415	7.58033221099888	9.98610185185185	9.91981607744108	0.00660952655161678	0.00568171247360152	0.00207221275666776	0.00020722359540156
100	1	7.0508406285073	7.74002805836139	10.1327037037037	10.0604730639731	0.00806333571957403	0.00721937537261621	0.00254271006808124	0.00028498637968171
100	1	7.20671043771044	7.89972390572391	10.2793055555556	10.2011300505051	0.00960130704675493	0.00917063739680232	0.0030639685151366	0.000388486017054086
100	1	7.36258024691358	8.05941975308642	10.4259074074074	10.341787037037	0.0112808496872818	0.0116261155184655	0.00363675894829028	0.000522660642693114
100	1	7.51845005611672	8.21911560044893	10.5725092592593	10.482444023569	0.0132347663033871	0.014662060790376	0.004270147658763	0.00069178741925927
100	1	7.67431986531987	8.37881144781145	10.7191111111111	10.623101010101	0.0156593518476148	0.0183236561156076	0.00498417364083058	0.000897794511388131
100	1	7.83018967452301	8.53850729517396	10.865712962963	10.763757996633	0.0187744668813523	0.0226063193439708	0.00580966495605221	0.00114015313004478
100	1	7.98605948372615	8.69820314253647	11.0123148148148	10.904414983165	0.022765538418975	0.02744317712936	0.0067868692015603	0.00141613435607739
100	1	8.14192929292929	8.85789898989899	11.1589166666667	11.045071969697	0.0277170506973447	0.0327042139071052	0.0079628544841233	0.00172422791463195
100	1	8.29779910213244	9.01759483726151	11.3055185185185	11.185728956229	0.0335716855998566	0.0382105601995488	0.00938763794537673	0.00206843048724687
100	1	8.45366891133558	9.17729068462402	11.4521203703704	11.3263859427609	0.0401246992672945	0.0437617705911441	0.0111112779663305	0.00246341435675169
100	1	8.60953872053872	9.33698653198653	11.5987222222222	11.4670429292929	0.0470651507610761	0.0491763118708059	0.0131823371855388	0.00293819765376486
100	1	8.76540852974186	9.49668237934905	11.7453240740741	11.6076999158249	0.0540558225875765	0.0543342201249578	0.0156474552684269	0.00353935523267293
100	1	8.921278338945	9.65637822671156	11.8919259259259	11.7483569023569	0.060812355658918	0.0592154769938162	0.0185528155060256	0.00432956140273833
100	1	9.07714814814815	9.81607407407407	12.0385277777778	11.8890138888889	0.0671723072185642	0.0639203198307122	0.0219454500885684	0.00538422619843093
100	1	9.23301795735129	9.97576992143659	12.1851296296296	12.0296708754209	0.0731175809219564	0.0686515655618971	0.0258724487178243	0.00678420653794433
100	1	9.38888776655443	10.1354657687991	12.3317314814815	12.1703278619529	0.0787485071325755	0.0736525295834656	0.030378027793776	0.00860987648689587
100	1	9.54475757575758	10.2951616161616	12.4783333333333	12.3109848484849	0.0842264636908325	0.0791146399049344	0.0355002840559699	0.0109376318933206
100	1	9.70062738496072	10.4548574635241	12.6249351851852	12.4516418350168	0.0897008110445954	0.0850947475192498	0.0412669695052892	0.0138412448883826
100	1	9.85649719416386	10.6145533108866	12.771537037037	12.5922988215488	0.0952584768333839	0.0914818573983215	0.0476888846949263	0.0174022470357719
100	1	10.012367003367	10.7742491582492	12.9181388888889	12.7329558080808	0.100911354086921	0.0980366197030507	0.0547535425116182	0.02172332759172
100	1	10.1682368125701	10.9339450056117	13.0647407407407	12.8736127946128	0.10662114400456	0.104485722840304	0.0624252819618218	0.0269420029216747
100	1	10.3241066217733	11.0936408529742	13.2113425925926	13.0142697811448	0.112349362023163	0.110618020703497	0.0706572575735701	0.033238179588117
100	1	10.4799764309764	11.2533367003367	13.3579444444444	13.1549267676768	0.118101045665733	0.116340144984101	0.0794149814547814	0.040823413851172
100	1	10.6358462401796	11.4130325476992	13.5045462962963	13.2955837542088	0.123944443606162	0.121672088182143	0.088709156789462	0.0499114068685642
100	1	10.7917160493827	11.5727283950617	13.6511481481481	13.4362407407407	0.130002703921178	0.126695705262603	0.0986096139557983	0.0606713248388392
100	1	10.9475858585859	11.7324242424242	13.79775	13.5768977272727	0.136408695851682	0.131491351201301	0.109227244013994	0.0731667138014074
100	1	11.103455667789	11.8921200897868	13.9443518518519	13.7175547138047	0.143241616456721	0.136085284208375	0.12065236648252	0.0872915966707894
100	1	11.2593254769921	12.0518159371493	14.0909537037037	13.8582117003367	0.150462222460284	0.14042215662505	0.132874410231265	0.102717576894165
100	1	11.4151952861953	12.2115117845118	14.2375555555556	13.9988686868687	0.157868402758485	0.14436811273378	0.145720914451537	0.118866946446411
100	1	11.5710650953984	12.3712076318743	14.3841574074074	14.1395256734007	0.165100160120675	0.147741524962621	0.158853993420545	0.134944272411681
100	1	11.7269349046016	12.5309034792368	14.5307592592593	14.2801826599327	0.1717070750583	0.150367701955038	0.171841233075817	0.150031755505024
100	1	11.8828047138047	12.6905993265993	14.6773611111111	14.4208396464646	0.177252258203238	0.152136040045812	0.184270972663831	0.163249150796349
100	1	12.0386745230079	12.8502951739618	14.823962962963	14.5614966329966	0.18142287813041	0.153043161649335	0.195857084639037	0.173946748102384
100	1	12.194544332211	13.0099910213244	14.9705648148148	14.7021536195286	0.184098505896561	0.153211960958693	0.206483897816887	0.181880276522472
100	1	12.3504141414141	13.1696868686869	15.1171666666667	14.8428106060606	0.185355515914507	0.152882240014443	0.216155651535347	0.187295085734077
100	1	12.5062839506173	13.3293827160494	15.2637685185185	14.9834675925926	0.185409279504856	0.152382327834044	0.224881531174686	0.190895579123601
100	1	12.6621537598204	13.4890785634119	15.4103703703704	15.1241245791246	0.184512842457626	0.152080449957413	0.232554692618553	0.193694365722512
100	1	12.8180235690236	13.6487744107744	15.5569722222222	15.2647815656566	0.182856647154126	0.152318017336792	0.238902591956366	0.196776010377462
100	1	12.9738933782267	13.8084702581369	15.7035740740741	15.4054385521886	0.180507499746204	0.153331414615091	0.243535959121527	0.201057349167988
100	1	13.1297631874299	13.9681661054994	15.8501759259259	15.5460955387205	0.177398760008845	0.155185788360786	0.246080555762011	0.207079404510529
100	1	13.285632996633	14.127861952862	15.9967777777778	15.6867525252525	0.173385936401231	0.157741964136223	0.246318548565618	0.214900061470127
100	1	13.4415028058361	14.2875578002245	16.1433796296296	15.8274095117845	0.168330027703429	0.160667593345438	0.244265276805527	0.224090093158808
100	1	13.5973726150393	14.447253647587	16.2899814814815	15.9680664983165	0.162176010716171	0.163483243139249	0.240140161292864	0.23384119989696
100	1	13.7532424242424	14.6069494949495	16.4365833333333	16.1087234848485	0.155005230535411	0.165627069916318	0.234252367397289	0.243150194610673
100	1	13.9091122334456	14.766645342312	16.5831851851852	16.2493804713805	0.147040964672751	0.166528206407064	0.226870949736106	0.251032977409555
100	1	14.0649820426487	14.9263411896745	16.729787037037	16.3900374579125	0.138614391486376	0.165679655692185	0.218144305455569	0.256709028903439
100	1	14.2208518518519	15.086037037037	16.8763888888889	16.5306944444444	0.13010020393586	0.162716316773305	0.208104849233953	0.259698471761844
100	1	14.376721661055	15.2457328843996	17.0229907407407	16.6713514309764	0.121834735987286	0.157479488496762	0.196739441125356	0.259817024625298
100	1	14.5325914702581	15.4054287317621	17.1695925925926	16.8120084175084	0.114045974836238	0.150054559317101	0.184084672603232	0.257076668335205
100	1	14.6884612794613	15.5651245791246	17.3161944444444	16.9526654040404	0.106811875952785	0.140757390172583	0.170296277205041	0.251555899806004
100	1	14.8443310886644	15.7248204264871	17.4627962962963	17.0933223905724	0.100074664358225	0.130067926701957	0.155665535645012	0.243309987337108
100	1	15.0002008978676	15.8845162738496	17.6093981481481	17.2339793771044	0.093695131024272	0.118526777498883	0.140589166730749	0.232358589533034
100	1	15.1560707070707	16.0442121212121	17.756	17.3746363636364	0.0875136890340311	0.106628493340692	0.125504507752212	0.218753371463442
100	1	15.3119405162739	16.2039079685746	17.9026018518518	17.5152933501683	0.0813987659289892	0.0947507686812378	0.110818897362125	0.202684253179307
100	1	15.467810325477	16.3636038159372	18.0492037037037	17.6559503367003	0.0752557278922302	0.0831374385278856	0.0968488725709899	0.184558196420784
100	1	15.6236801346801	16.5232996632997	18.1958055555556	17.7966073232323	0.0690178028100388	0.0719350235526223	0.0837876109536663	0.165000857846636
100	1	15.7795499438833	16.6829955106622	18.3424074074074	17.9372643097643	0.0626373440233694	0.0612532442697103	0.0717048455345838	0.144777389418234
100	1	15.9354197530864	16.8426913580247	18.4890092592593	18.0779212962963	0.0560940155351244	0.0512150518081151	0.0605806730818203	0.124660717588783
100	1	16.0912895622896	17.0023872053872	18.6356111111111	18.2185782828283	0.0494083184328563	0.0419712733643967	0.0503606668572633	0.10530881351304
100	1	16.2471593714927	17.1620830527497	18.782212962963	18.3592352693603	0.0426594005924444	0.0336798674351668	0.0410128997529256	0.0872049574657803
100	1	16.4030291806958	17.3217789001122	18.9288148148148	18.4998922558923	0.0359845871330691	0.0264631668280136	0.0325567523021443	0.0706593972549121
100	1	16.558898989899	17.4814747474747	19.0754166666667	18.6405492424242	0.0295632366326952	0.0203748964436065	0.025066023869173	0.0558601506168179
100	1	16.7147687991021	17.6411705948373	19.2220185185185	18.7812062289562	0.0235889969162998	0.0153871013236855	0.0186337876718696	0.0429274867942923
100	1	16.8706386083053	17.8008664421998	19.3686203703704	18.9218632154882	0.0182343347600744	0.0114045220899301	0.0133274176259482	0.0319383392688571
100	1	17.0265084175084	17.9605622895623	19.5152222222222	19.0625202020202	0.013624320243988	0.00829311531330462	0.0091476351993635	0.0229145203696816
100	1	17.1823782267116	18.1202581369248	19.6618240740741	19.2031771885522	0.00981974788220783	0.00590709829887076	0.0060171854705823	0.015800824236378
100	1	17.3382480359147	18.2799539842873	19.8084259259259	19.3438341750842	0.00681476802185633	0.00410853875409539	0.00379172542980764	0.0104446986846871
100	1	17.4941178451178	18.4396498316498	19.9550277777778	19.4844911616162	0.00454656157677029	0.00277826825723263	0.00229068366678741	0.00660815370788711
100	1	17.649987654321	18.5993456790123	20.1016296296296	19.6251481481481	0.00291296134198833	0.00181643722372318	0.00132830664099636	0.00399886420510147
100	1	17.8058574635241	18.7590415263749	20.2482314814815	19.7658051346801	0.00179062606388814	0.001140938644848	0.000740844458772532	0.00231527443679489
100	1	17.9617272727273	18.9187373737374	20.3948333333333	19.9064621212121	0.00105557972585454	0.00068390338667043	0.000398150412365716	0.0012843205296016
100	1	18.1175970819304	19.0784332210999	20.5414351851852	20.0471191077441	0.000596266003782059	0.000388610087360682	0.000206451034434032	0.000683552512110613
100	1	18.2734668911336	19.2381290684624	20.688037037037	20.1877760942761	0.000322412355904161	0.000208170823867659	0.00010339392382621	0.000349247468648281
100	1	18.4293367003367	19.3978249158249	20.8346388888889	20.3284330808081	0.000166303608186882	0.000104508451359807	4.98565424577474e-05	0.000170971781920927
100	1	18.5852065095398	19.5575207631874	20.9812407407407	20.4690900673401	8.17516523914858e-05	4.88905286725394e-05	2.32752499856066e-05	8.03351038073256e-05
100	1	18.741076318743	19.7172166105499	21.1278425925926	20.6097470538721	3.79868990885435e-05	2.12225113550199e-05	1.04512703565144e-05	3.56561902806817e-05
100	1	18.8969461279461	19.8769124579125	21.2744444444444	20.750404040404	1.65354232146121e-05	8.50779023654123e-06	4.53967510665182e-06	1.51678912216446e-05
100	1	19.0528159371493	20.036608305275	21.4210462962963	20.891061026936	6.7472662952268e-06	3.16126235258658e-06	1.87316337160691e-06	6.20333080147358e-06
100	1	19.2086857463524	20.1963041526375	21.5676481481481	21.031718013468	2.53291633527949e-06	1.04224163953487e-06	7.28882041801114e-07	2.37667519669413e-06
100	1	19.3645555555556	20.356	21.71425	21.172375	8.4285497329416e-07	2.76060221889281e-07	2.60561899420237e-07	8.57045583072927e-07
100	10	3.79788888888889	4.89988888888889	6.366	7.96355555555555	3.41885689441396e-07	2.8235679958391e-07	1.09010868962295e-07	3.9948792075592e-07
100	10	3.955080667789	5.05394725028058	6.52034792368126	8.09222446689113	8.70311382064565e-07	9.22535339542425e-07	2.65904603532591e-07	8.61304079568831e-07
100	10	4.11227244668911	5.20800561167228	6.67469584736251	8.22089337822671	2.04539544240314e-06	2.43052542309164e-06	5.91304734420644e-07	1.74567068086308e-06
100	10	4.26946422558922	5.36206397306397	6.82904377104377	8.34956228956229	4.62427215495506e-06	5.87685676526027e-06	1.2012035843056e-06	3.3267608609468e-06
100	10	4.42665600448934	5.51612233445567	6.98339169472503	8.47823120089787	9.36850859847308e-06	1.30473664522216e-05	2.24003161589829e-06	5.94590184384871e-06
100	10	4.58384778338945	5.67018069584736	7.13773961840628	8.60690011223345	1.77956262991376e-05	2.69711406895076e-05	3.8508989495482e-06	1.00071149346282e-05
100	10	4.74103956228956	5.82423905723906	7.29208754208754	8.73556902356902	3.18971027378287e-05	5.20356743519043e-05	6.15323501228964e-06	1.58715877193859e-05
100	10	4.89823134118967	5.97829741863075	7.4464354657688	8.8642379349046	5.48284640281808e-05	9.36947414867489e-05	9.18931457566766e-06	2.38306231248781e-05
100	10	5.05542312008979	6.13235578002245	7.60078338945006	8.99290684624018	9.05262854308634e-05	0.000158282578322801	1.30186110460169e-05	3.39454163104618e-05
100	10	5.2126148989899	6.28641414141414	7.75513131313131	9.12157575757576	0.000145154680727029	0.000252505282926455	1.76507909156854e-05	4.60566414933733e-05
100	10	5.36980667789001	6.44047250280584	7.90947923681257	9.25024466891134	0.000225876452431944	0.000382725491945905	2.33490357366096e-05	6.02398793893158e-05
100	10	5.52699845679012	6.59453086419753	8.06382716049383	9.37891358024691	0.000342004426991405	0.000555331670701276	3.05491597092638e-05	7.64443588957539e-05
100	10	5.68419023569024	6.74858922558922	8.21817508417508	9.50758249158249	0.000505950001595787	0.000776623751043853	4.04811089746504e-05	9.56740942721792e-05
100	10	5.84138201459035	6.90264758698092	8.37252300785634	9.63625140291807	0.000732881868012857	0.00105567035967625	5.47942340205584e-05	0.000119708333604564
100	10	5.99857379349046	7.05670594837261	8.5268709315376	9.76492031425365	0.00104330719309381	0.00140449165976724	7.62033128254097e-05	0.000151658398341969
100	10	6.15576557239057	7.21076430976431	8.68121885521886	9.89358922558923	0.00146356217896704	0.00184336886906896	0.000108532433864519	0.00019599633116275
100	10	6.31295735129068	7.364822671156	8.83556677890011	10.0222581369248	0.00202143684735476	0.00240989773629663	0.000156068675179925	0.000258389190020038
100	10	6.4701491301908	7.5188810325477	8.98991470258137	10.1509270482604	0.0027401823351554	0.00316912767125493	0.000223246730739646	0.000344961690327339
100	10	6.62734090909091	7.67293939393939	9.14426262626263	10.279595959596	0.00363307208231259	0.0042190613559404	0.000313930128128218	0.000461688719921021
100	10	6.78453268799102	7.82699775533109	9.29861054994388	10.4082648709315	0.00470539563780634	0.00569424178358818	0.000430713482270982	0.000613703958678253
100	10	6.94172446689113	7.98105611672278	9.45295847362514	10.5369337822671	0.00596177132844482	0.00774679265228368	0.000574237035141869	0.000803682865382013
100	10	7.09891624579125	8.13511447811448	9.6073063973064	10.6656026936027	0.00742233076939805	0.0105091291838918	0.000743458725709138	0.00103166363590964
100	10	7.25610802469136	8.28917283950617	9.76165432098765	10.7942716049383	0.00912982249401876	0.0140486115515341	0.000936223124749376	0.00129401411720958
100	10	7.41329980359147	8.44323120089787	9.91600224466891	10.9229405162738	0.0111471349511356	0.0183366436986287	0.00115108141683231	0.00158444007951437
100	10	7.57049158249158	8.59728956228956	10.0703501683502	11.0516094276094	0.0135424651074328	0.023244605988665	0.00138857612571597	0.00189663944040254
100	10	7.72768336139169	8.75134792368126	10.2246980920314	11.180278338945	0.0163748612875877	0.0285682924244814	0.00165563757903814	0.00222799055781047
100	10	7.88487514029181	8.90540628507295	10.3790460157127	11.3089472502806	0.0196883089297901	0.034078956465728	0.00196569785057664	0.00258633612501152
100	10	8.04206691919192	9.05946464646465	10.5333939393939	11.4376161616162	0.023519448175708	0.03956247513111	0.00234201741963186	0.00299411277137579
100	10	8.19925869809203	9.21352300785634	10.6877418630752	11.5662850729517	0.0279120073591306	0.0448504353235601	0.00281643348616048	0.00349570893721497
100	10	8.35645047699214	9.36758136924803	10.8420897867565	11.6949539842873	0.0329136174080478	0.0498330405674081	0.00343252127963153	0.00415409545460631
100	10	8.51364225589226	9.52163973063973	10.9964377104377	11.8236228956229	0.0385518858581456	0.054459004533602	0.00424442836173027	0.00504868953532276
100	10	8.67083403479237	9.67569809203142	11.150785634119	11.9522918069585	0.0447813960223838	0.0587628959306876	0.00531338612016674	0.00626805519517981
100	10	8.82802581369248	9.82975645342312	11.3051335578002	12.0809607182941	0.0514494851884272	0.0628579861303109	0.00669588744511078	0.00789702716354579
100	10	8.98521759259259	9.98381481481481	11.4594814814815	12.2096296296296	0.0582715022035102	0.0669400871758149	0.00842890659194555	0.0100096684280538
100	10	9.14240937149271	10.1378731762065	11.6138294051627	12.3382985409652	0.0648620117848842	0.0712515287513744	0.0105198850640538	0.0126737929909695
100	10	9.29960115039282	10.2919315375982	11.768177328844	12.4669674523008	0.070844410751402	0.0760335667496445	0.0129563018546016	0.015939003052337
100	10	9.45679292929293	10.4459898989899	11.9225252525253	12.5956363636364	0.0759729175614213	0.08145483410983	0.0157346963390749	0.0198615461124645
100	10	9.61398470819304	10.6000482603816	12.0768731762065	12.7243052749719	0.0802493034081056	0.0875684183703534	0.0188957216606966	0.0245097335428684
100	10	9.77117648709315	10.7541066217733	12.2312210998878	12.8529741863075	0.0839773418178994	0.0942809431994259	0.0225461438484416	0.0299682154080144
100	10	9.92836826599327	10.908164983165	12.385569023569	12.9816430976431	0.0876862556596129	0.101355168796681	0.0268477216409738	0.0363422674395081
100	10	10.0855600448934	11.0622233445567	12.5399169472503	13.1103120089787	0.0919643783145604	0.108462315766176	0.0319654939234987	0.0437556073437614
100	10	10.2427518237935	11.2162817059484	12.6942648709315	13.2389809203143	0.0972676819883054	0.115253924612383	0.0380127612373216	0.0523314284684857
100	10	10.3999436026936	11.3703400673401	12.8486127946128	13.3676498316498	0.103775019933846	0.12145321500751	0.0450087241305003	0.062179994032953
100	10	10.5571353815937	11.5243984287318	13.0029607182941	13.4963187429854	0.11136972379769	0.126925676826146	0.0528785433424553	0.0733694874515823
100	10	10.7143271604938	11.6784567901235	13.1573086419753	13.624987654321	0.119722376651853	0.131696895501943	0.061491664427449	0.0858876896833469
100	10	10.8715189393939	11.8325151515152	13.3116565656566	13.7536565656566	0.128423551007182	0.135897030187125	0.0707210093449578	0.0995875053029432
100	10	11.0287107182941	11.9865735129068	13.4660044893378	13.8823254769921	0.137095268137264	0.139682043452189	0.0804896321384261	0.114141417145374
100	10	11.1859024971942	12.1406318742985	13.6203524130191	14.0109943883277	0.145451985965999	0.14314406856225	0.0908042738369121	0.129003349960141
100	10	11.3430942760943	12.2946902356902	13.7747003367003	14.1396632996633	0.153307282697727	0.146269439072026	0.101751836329112	0.143436439922383
100	10	11.5002860549944	12.4487485970819	13.9290482603816	14.2683322109989	0.160533916035699	0.14895484256638	0.113466244411578	0.156606773449506
100	10	11.6574778338945	12.6028069584736	14.0833961840628	14.3970011223345	0.167031680573803	0.151075858817018	0.126059374042064	0.16773500465866
100	10	11.8146696127946	12.7568653198653	14.2377441077441	14.52567003367	0.172695672195651	0.152561690093194	0.139539304670497	0.176294633836608
100	10	11.9718613916947	12.910923681257	14.3920920314254	14.6543389450056	0.177389996131254	0.153458869177817	0.153733647642194	0.18216465577894
100	10	12.1290531705948	13.0649820426487	14.5464399551066	14.7830078563412	0.180971115004144	0.153946332105378	0.168260537897744	0.185704388154821
100	10	12.286244949495	13.2190404040404	14.7007878787879	14.9116767676768	0.183324509291708	0.154290829572983	0.182579629783831	0.187703635951391
100	10	12.4434367283951	13.3730987654321	14.8551358024691	15.0403456790123	0.184426727776051	0.154789866700731	0.196097812804448	0.189219456333674
100	10	12.6006285072952	13.5271571268238	15.0094837261504	15.1690145903479	0.184395385539147	0.155688322862697	0.208297132825471	0.19134641723762
100	10	12.7578202861953	13.6812154882155	15.1638316498316	15.2976835016835	0.183473255967776	0.157131068623189	0.218816090467702	0.194979195326648
100	10	12.9150120650954	13.8352738496072	15.3181795735129	15.4263524130191	0.181953807936659	0.159139115094411	0.227454612533428	0.200625296058227
100	10	13.0722038439955	13.9893322109989	15.4725274971942	15.5550213243547	0.180068804087046	0.161603455147803	0.234113527914517	0.208315434373641
100	10	13.2293956228956	14.1433905723906	15.6268754208754	15.6836902356902	0.177844279442425	0.164308813600909	0.238728449927917	0.217620402776717
100	10	13.3865874017957	14.2974489337823	15.7812233445567	15.8123591470258	0.17507482221039	0.166958571792033	0.241244152828063	0.227740902572964
100	10	13.5437791806958	14.451507295174	15.9355712682379	15.9410280583614	0.171368305895598	0.16921197306983	0.241639884018339	0.237686530076716
100	10	13.700970959596	14.6055656565657	16.0899191919192	16.069696969697	0.166294638429219	0.170690008612527	0.239992397795969	0.246472943468041
100	10	13.8581627384961	14.7596240179574	16.2442671156004	16.1983658810326	0.159573250968692	0.170995087126462	0.236497943046067	0.253296991280591
100	10	14.0153545173962	14.913682379349	16.3986150392817	16.3270347923681	0.151215783003619	0.169729204373882	0.231458387651575	0.257662749811798
100	10	14.1725462962963	15.0677407407407	16.552962962963	16.4557037037037	0.141582439003899	0.166536078014536	0.225202023229994	0.259422673488469
100	10	14.3297380751964	15.2217991021324	16.7073108866442	16.5843726150393	0.131308428609851	0.161195730713155	0.21800295026781	0.258713862203241
100	10	14.4869298540965	15.3758574635241	16.8616588103255	16.7130415263749	0.121145201480274	0.153694986212918	0.210007124898939	0.255825834490006
100	10	14.6441216329966	15.5299158249158	17.0160067340067	16.8417104377104	0.111755396465138	0.14427179028497	0.201212234409524	0.25105299224276
100	10	14.8013134118967	15.6839741863075	17.170354657688	16.970379349046	0.103543983847202	0.133368758745107	0.191480331763761	0.244561626184303
100	10	14.9585051907969	15.8380325476992	17.3247025813692	17.0990482603816	0.0965797229093001	0.121542110370184	0.180608932135509	0.236341359372523
100	10	15.115696969697	15.9920909090909	17.4790505050505	17.2277171717172	0.0906400677910293	0.10934062590488	0.168415088974494	0.226249476317267
100	10	15.2728887485971	16.1461492704826	17.6333984287318	17.3563860830528	0.0853320310206961	0.0972185714968327	0.154841809140363	0.214118582080576
100	10	15.4300805274972	16.3002076318743	17.787746352413	17.4850549943883	0.0802348057674544	0.08549075812761	0.140027960642616	0.199896550370956
100	10	15.5872723063973	16.454265993266	17.9420942760943	17.6137239057239	0.0750070741308811	0.0743339753763049	0.124340940012938	0.183746871468949
100	10	15.7444640852974	16.6083243546577	18.0964421997755	17.7423928170595	0.069437551758892	0.0638276708026088	0.108323937567574	0.16608172149734
100	10	15.9016558641975	16.7623827160494	18.2507901234568	17.8710617283951	0.063453269027277	0.0540101359745335	0.0925872511820658	0.147506361288273
100	10	16.0588476430976	16.9164410774411	18.405138047138	17.9997306397306	0.057079678953019	0.0449236182220728	0.0776843286397679	0.128712640503602
100	10	16.2160394219978	17.0704994388328	18.5594859708193	18.1283995510662	0.0504260493549211	0.0366479506768594	0.0640154970541035	0.110353728881078
100	10	16.3732312008979	17.2245578002245	18.7138338945006	18.2570684624018	0.0436435440572444	0.029281923633271	0.0517941725726363	0.0929562648234911
100	10	16.530422979798	17.3786161616162	18.8681818181818	18.3857373737374	0.0369053303180163	0.0229109263302456	0.0410822243658064	0.0768842022445254
100	10	16.6876147586981	17.5326745230079	19.0225297418631	18.514406285073	0.030391287753777	0.0175686073015947	0.0318505289425025	0.0623531894812155
100	10	16.8448065375982	17.6867328843995	19.1768776655443	18.6430751964085	0.0242824620593866	0.0132112202713793	0.0240366159693715	0.0494743236034682
100	10	17.0019983164983	17.8407912457912	19.3312255892256	18.7717441077441	0.0187487677837109	0.00973692479815026	0.0175729185448645	0.0382970649053711
100	10	17.1591900953984	17.9948496071829	19.4855735129068	18.9004130190797	0.0139369796907016	0.00701529289401204	0.0123849308185491	0.0288274015244112
100	10	17.3163818742985	18.1489079685746	19.6399214365881	19.0290819304153	0.00994444022680764	0.00491563501197483	0.00837408347251907	0.0210326057276614
100	10	17.4735736531987	18.3029663299663	19.7942693602694	19.1577508417508	0.00679783203373653	0.00332625126615305	0.00540844996741699	0.0148271075712206
100	10	17.6307654320988	18.457024691358	19.9486172839506	19.2864197530864	0.0044515364182745	0.00215572782371334	0.00332476292596844	0.0100694579346048
100	10	17.7879572109989	18.6110830527497	20.1029652076319	19.415088664422	0.0027945513957646	0.00132901473672587	0.00193986669908759	0.00657431287336204
100	10	17.945148989899	18.7651414141414	20.2573131313131	19.5437575757576	0.00168608153535685	0.000774156757939034	0.0010727228113935	0.00411709363204099
100	10	18.1023407687991	18.9191997755331	20.4116610549944	19.6724264870932	0.000979066971022986	0.000424039172925958	0.000560988476336034	0.00246739452947853
100	10	18.2595325476992	19.0732581369248	20.5660089786756	19.8010953984287	0.000547191811846594	0.000218179324006624	0.000277502528526261	0.0014147120632656
100	10	18.4167243265993	19.2273164983165	20.7203569023569	19.9297643097643	0.000294538361087221	0.000105485701961705	0.000129578585117333	0.000774401121218874
100	10	18.5739161054994	19.3813748597082	20.8747048260382	20.0584332210999	0.000151679161427186	4.79936956433826e-05	5.73310956834196e-05	0.000403879619613165
100	10	18.7311078843996	19.5354332210999	21.0290527497194	20.1871021324355	7.39291670831263e-05	2.03942887336325e-05	2.37146873393834e-05	0.000200583054200305
100	10	18.8882996632997	19.6894915824916	21.1834006734007	20.315771043771	3.42028678345156e-05	8.23271031402458e-06	9.17238229474309e-06	9.37132698875319e-05
100	10	19.0454914421998	19.8435499438833	21.3377485970819	20.4444399551066	1.45323231166385e-05	3.1001842573006e-06	3.23440749873904e-06	4.14068603535222e-05
100	10	19.2026832210999	19.997608305275	21.4920965207632	20.5731088664422	5.85803643031488e-06	9.81261124542432e-07	1.12803683175363e-06	1.68800392518014e-05
100	10	19.359875	20.1516666666667	21.6464444444444	20.7017777777778	2.18197755666459e-06	2.76484921162112e-07	3.48445722417155e-07	6.48706682382329e-06
100	25	3.98522222222222	4.86555555555556	8.12555555555556	8.13655555555555	4.95526652009251e-07	4.21056614821873e-07	2.1596207982244e-06	5.82650055207597e-07
100	25	4.13940404040404	5.01486644219978	8.25921913580247	8.26696534792368	1.22734514748868e-06	1.0869888391319e-06	4.70380390216749e-06	1.37795700911994e-06
100	25	4.29358585858586	5.164177328844	8.39288271604938	8.39737514029181	2.7736237225121e-06	2.51576412740384e-06	9.57339925189346e-06	3.04482448601188e-06
100	25	4.44776767676768	5.31348821548822	8.5265462962963	8.52778493265993	5.86184701954053e-06	5.38510570714065e-06	1.82561347816724e-05	6.33176662591611e-06
100	25	4.6019494949495	5.46279910213244	8.66020987654321	8.65819472502806	1.12712180110494e-05	1.08041992272788e-05	3.2530820583359e-05	1.25094088338377e-05
100	25	4.75613131313131	5.61210998877666	8.79387345679012	8.78860451739618	2.0320319114771e-05	2.00383935746836e-05	5.42561931019712e-05	2.31619135008833e-05
100	25	4.91031313131313	5.76142087542088	8.92753703703704	8.91901430976431	3.42629260419622e-05	3.48431267981406e-05	8.4904632226376e-05	4.07613932442282e-05
100	25	5.06449494949495	5.9107317620651	9.06120061728395	9.04942410213243	5.47089134903286e-05	5.71920241013281e-05	0.000125028106937404	6.74805062170568e-05
100	25	5.21867676767677	6.06004264870931	9.19486419753086	9.17983389450056	8.47432378988801e-05	8.85863133306369e-05	0.00017408994558189	0.000105814684728603
100	25	5.37285858585859	6.20935353535354	9.32852777777778	9.31024368686869	0.000130238011262924	0.000131504574053385	0.000229682231149355	0.000157785685186981
100	25	5.5270404040404	6.35866442199776	9.46219135802469	9.44065347923681	0.000198919146726048	0.000188635496736269	0.000289626821784759	0.000224601378834264
100	25	5.68122222222222	6.50797530864198	9.59585493827161	9.57106327160494	0.000305350134871993	0.000265726704495549	0.000351848471074878	0.000306935875618042
100	25	5.83540404040404	6.6572861952862	9.72951851851852	9.70147306397306	0.000471200062913325	0.000371260555013512	0.000417400703974538	0.000405324665558356
100	25	5.98958585858586	6.80659708193041	9.86318209876543	9.83188285634119	0.000723863172735849	0.000518513494253927	0.000491556672172787	0.000520567230382709
100	25	6.14376767676768	6.95590796857463	9.99684567901235	9.96229264870932	0.00109786339858038	0.000725728212243104	0.000584971292168444	0.000653730176300426
100	25	6.29794949494949	7.10521885521885	10.1305092592593	10.0927024410774	0.00163131772808024	0.00101148489546303	0.000713038248623409	0.000805021629331114
100	25	6.45213131313131	7.25452974186307	10.2641728395062	10.2231122334456	0.00236067983062904	0.00139501083005556	0.000895227432306554	0.000972172752108118
100	25	6.60631313131313	7.40384062850729	10.3978364197531	10.3535220258137	0.00331010303949882	0.00189140733397852	0.00115163783012909	0.00114741820160082
100	25	6.76049494949495	7.55315151515151	10.5315	10.4839318181818	0.0044848577847187	0.00251330132473266	0.00149821555748663	0.00131811367716459
100	25	6.91467676767677	7.70246240179574	10.6651635802469	10.6143416105499	0.00586320784272888	0.00327570061132426	0.00194538906157813	0.00146775347146197
100	25	7.06885858585859	7.85177328843995	10.7988271604938	10.7447514029181	0.00740303383944678	0.00419568655967386	0.00249511302082429	0.00158201345203625
100	25	7.2230404040404	8.00108417508417	10.9324907407407	10.8751611952862	0.00905948292189136	0.0053079412374342	0.00314401129876302	0.0016559679116692
100	25	7.37722222222222	8.15039506172839	11.0661543209877	11.0055709876543	0.0108071499991875	0.00666781378274252	0.00388932970173817	0.0017005026167896
100	25	7.53140404040404	8.29970594837261	11.1998179012346	11.1359807800224	0.0126623461422251	0.00836481848791718	0.00473567713725487	0.00174439236953743
100	25	7.68558585858586	8.44901683501683	11.3334814814815	11.2663905723906	0.014699647630734	0.0105283135749419	0.00570247053885556	0.00183554701848617
100	25	7.83976767676768	8.59832772166105	11.4671450617284	11.3968003647587	0.0170625130421741	0.0133250398824704	0.00682292529443909	0.00203242695212404
100	25	7.99394949494949	8.74763860830527	11.6008086419753	11.5272101571268	0.0199446143183802	0.0169407949423996	0.00813871683045034	0.0023965240787418
100	25	8.14813131313131	8.89694949494949	11.7344722222222	11.6576199494949	0.0235463053382795	0.0215222570649013	0.00969472587446049	0.00298586323699285
100	25	8.30231313131313	9.04626038159371	11.8681358024691	11.7880297418631	0.0280164979860812	0.0270978077355993	0.0115289610885114	0.00384819672351772
100	25	8.45649494949495	9.19557126823793	12.001799382716	11.9184395342312	0.0333698638927363	0.0335064069479454	0.0136737832893629	0.00502691588208464
100	25	8.61067676767677	9.34488215488215	12.135462962963	12.0488493265993	0.0394452058068925	0.0403505450089323	0.0161658175499215	0.00656683687471598
100	25	8.76485858585859	9.49419304152637	12.2691265432099	12.1792591189675	0.0459120604140883	0.047075532437161	0.0190516265341714	0.00852325953852483
100	25	8.9190404040404	9.64350392817059	12.4027901234568	12.3096689113356	0.0523502051862647	0.0531472242298901	0.0223894705802151	0.0109703768968342
100	25	9.07322222222222	9.79281481481481	12.5364537037037	12.4400787037037	0.0583533980937808	0.0582543843459017	0.0262458986668933	0.0140051864608601
100	25	9.22740404040404	9.94212570145903	12.6701172839506	12.5704884960718	0.0636625828246297	0.0624481814625376	0.0306868360652964	0.0177374124287423
100	25	9.38158585858586	10.0914365881033	12.8037808641975	12.70089828844	0.0682462097138883	0.0661232395126248	0.0357533135948696	0.02228413223444
100	25	9.53576767676768	10.2407474747475	12.9374444444444	12.8313080808081	0.0723137685019571	0.0698317400591505	0.0414680405830333	0.0277498763515576
100	25	9.6899494949495	10.3900583613917	13.0711080246914	12.9617178731762	0.0762498179436255	0.0740457577299281	0.0478257779181769	0.0342370752406139
100	25	9.84413131313131	10.5393692480359	13.2047716049383	13.0921276655443	0.0805248667020724	0.0789724833986574	0.0548117047287231	0.0418372593054576
100	25	9.99831313131313	10.6886801346801	13.3384351851852	13.2225374579125	0.0855579256504383	0.0845487931166257	0.0624118063159687	0.0506381344339403
100	25	10.1524949494949	10.8379910213244	13.4720987654321	13.3529472502806	0.0916143806684744	0.0905482727600938	0.0706233211940724	0.0607160119884802
100	25	10.3066767676768	10.9873019079686	13.605762345679	13.4833570426487	0.0987000742707207	0.09675910495557	0.0794703795003716	0.0721259135524376
100	25	10.4608585858586	11.1366127946128	13.7394259259259	13.6137668350168	0.106536260320609	0.103109577903182	0.088990115095103	0.0848507454625668
100	25	10.6150404040404	11.285923681257	13.8730895061728	13.744176627385	0.114585674229231	0.109664448052512	0.0992248853416803	0.0987564010596104
100	25	10.7692222222222	11.4352345679012	14.0067530864198	13.8745864197531	0.122242223843268	0.116525883305156	0.110185689063501	0.113540559734796
100	25	10.923404040404	11.5845454545455	14.1404166666667	14.0049962121212	0.12905760471037	0.123667543280438	0.121809526167472	0.128716159139209
100	25	11.0775858585859	11.7338563411897	14.2740802469136	14.1354060044893	0.134970282987412	0.130805958661489	0.133939352858106	0.143629690972843
100	25	11.2317676767677	11.8831672278339	14.4077438271605	14.2658157968575	0.140347137978658	0.137414320423936	0.146326304979003	0.157519914989847
100	25	11.3859494949495	12.0324781144781	14.5414074074074	14.3962255892256	0.145833315618943	0.142835310873653	0.15868478889475	0.169635317012988
100	25	11.5401313131313	12.1817890011223	14.6750709876543	14.5266353815937	0.15202290538218	0.146502775900406	0.170756597296942	0.179380032633831
100	25	11.6943131313131	12.3310998877666	14.8087345679012	14.6570451739618	0.159181490460011	0.148159881672657	0.182390986148848	0.186443414669705
100	25	11.8484949494949	12.4804107744108	14.9423981481481	14.78745496633	0.167096668090913	0.147974935078741	0.19357214478837	0.190902383879045
100	25	12.0026767676768	12.629721661055	15.0760617283951	14.9178647586981	0.175137114011689	0.14650466630052	0.204364215148289	0.193248200887648
100	25	12.1568585858586	12.7790325476992	15.209725308642	15.0482745510662	0.182466421424127	0.144570194345554	0.214807146783854	0.194346720335524
100	25	12.3110404040404	12.9283434343434	15.3433888888889	15.1786843434343	0.188273142572139	0.143026075779898	0.224781963255144	0.195268549524199
100	25	12.4652222222222	13.0776543209877	15.4770524691358	15.3090941358025	0.19198628870897	0.142575694910508	0.233939223185831	0.197101522566451
100	25	12.619404040404	13.2269652076319	15.6107160493827	15.4395039281706	0.193377425899213	0.143639889766656	0.241718324305242	0.200723639998077
100	25	12.7735858585859	13.3762760942761	15.7443796296296	15.5699137205387	0.192569141239014	0.146304796172407	0.247491678364219	0.206579753904288
100	25	12.9277676767677	13.5255869809203	15.8780432098765	15.7003235129068	0.189940735138709	0.150341103835707	0.250778808507311	0.214605869465637
100	25	13.0819494949495	13.6748978675645	16.0117067901235	15.830733305275	0.185958488175441	0.155317114668259	0.251421341073153	0.224209168149842
100	25	13.2361313131313	13.8242087542088	16.1453703703704	15.9611430976431	0.181033956474853	0.160732768248666	0.249661194873739	0.234423128643448
100	25	13.3903131313131	13.973519640853	16.2790339506173	16.0915528900112	0.175427483018599	0.166181315115971	0.246073083316072	0.244116586079216
100	25	13.544494949495	14.1228305274972	16.4126975308642	16.2219626823793	0.169254673013117	0.17140635279364	0.241357796750301	0.252248759656122
100	25	13.6986767676768	14.2721414141414	16.5463611111111	16.3523724747475	0.162565274559569	0.176310769969348	0.236106323532008	0.258059700566747
100	25	13.8528585858586	14.4214523007856	16.680024691358	16.4827822671156	0.155381923912269	0.180813797825712	0.230621121398443	0.261153996470055
100	25	14.0070404040404	14.5707631874299	16.8136882716049	16.6131920594837	0.147782154840751	0.184682869464565	0.224855776243232	0.261480708372418
100	25	14.1612222222222	14.7200740740741	16.9473518518518	16.7436018518519	0.139869884383641	0.187427095355421	0.218489005730944	0.259216323607143
100	25	14.315404040404	14.8693849607183	17.0810154320988	16.87401164422	0.13179566562846	0.188349412698218	0.21108498239472	0.254584485909557
100	25	14.4695858585859	15.0186958473625	17.2146790123457	17.0044214365881	0.123746165712969	0.186736653367984	0.202259298747904	0.247745741290661
100	25	14.6237676767677	15.1680067340067	17.3483425925926	17.1348312289562	0.115950111092384	0.18213335103435	0.191805500604349	0.238716793486956
100	25	14.7779494949495	15.317317620651	17.4820061728395	17.2652410213244	0.108652359610195	0.174527860102302	0.17974437181639	0.227419935566773
100	25	14.9321313131313	15.4666285072952	17.6156697530864	17.3956508136925	0.102054387589999	0.164386312960787	0.166305627491456	0.213765937061
100	25	15.0863131313131	15.6159393939394	17.7493333333333	17.5260606060606	0.0962485338749497	0.152491531439593	0.151878564822205	0.197795056881711
100	25	15.2404949494949	15.7652502805836	17.8829969135802	17.6564703984287	0.091150991677948	0.139690835776923	0.136930839711935	0.179777282319063
100	25	15.3946767676768	15.9145611672278	18.0166604938272	17.7868801907969	0.0865053715618858	0.126654389033701	0.121958614838823	0.160238441061161
100	25	15.5488585858586	16.0638720538721	18.1503240740741	17.917289983165	0.0819593957121704	0.113774945531321	0.107407814757593	0.139914871490531
100	25	15.7030404040404	16.2131829405163	18.283987654321	18.0476997755331	0.0771530223539938	0.101198151385279	0.093624982095843	0.119632675734558
100	25	15.8572222222222	16.3624938271605	18.4176512345679	18.1781095679012	0.0718353570796377	0.088942660010716	0.0808211688140442	0.100175543722992
100	25	16.011404040404	16.5118047138047	18.5513148148148	18.3085193602694	0.0658843553506606	0.0770462723199229	0.0690707216798165	0.0821777994739412
100	25	16.1655858585859	16.6611156004489	18.6849783950617	18.4389291526375	0.0593172368160478	0.0656276859762006	0.0583470654428468	0.0660489936749223
100	25	16.3197676767677	16.8104264870932	18.8186419753086	18.5693389450056	0.0522486202379346	0.0548877898562049	0.0485726025407892	0.0519970545233139
100	25	16.4739494949495	16.9597373737374	18.9523055555556	18.6997487373737	0.0448631446144059	0.0450438670428434	0.0396860846245697	0.0400504915578791
100	25	16.6281313131313	17.1090482603816	19.0859691358025	18.8301585297419	0.0374054043140214	0.0362773357447988	0.0316782169995277	0.0301275381109668
100	25	16.7823131313131	17.2583591470258	19.2196327160494	18.96056832211	0.0301621299057398	0.0286798953237485	0.0245886065846148	0.022076340118094
100	25	16.936494949495	17.40767003367	19.3532962962963	19.0909781144781	0.0234340550751561	0.0222704710690797	0.0184822370129751	0.0157088006431642
100	25	17.0906767676768	17.5569809203143	19.4869598765432	19.2213879068462	0.0174823955397995	0.0169966049196357	0.0134032694931239	0.0108241264988719
100	25	17.2448585858586	17.7062918069585	19.6206234567901	19.3517976992144	0.0124883374003166	0.0127572079876214	0.00935252822582337	0.00719607191064269
100	25	17.3990404040404	17.8556026936027	19.754287037037	19.4822074915825	0.0085226157521277	0.00941829443536208	0.00626382036621266	0.00460701553952347
100	25	17.5532222222222	18.0049135802469	19.8879506172839	19.6126172839506	0.00554838514058956	0.00683089073212589	0.00401799195073697	0.00283142369624517
100	25	17.707404040404	18.1542244668911	20.0216141975309	19.7430270763187	0.00344199268919768	0.00485195223644217	0.00246558536623848	0.00167182637249452
100	25	17.8615858585859	18.3035353535353	20.1552777777778	19.8734368686869	0.00203547668670272	0.00335187176302673	0.00144648626707102	0.000943992815406112
100	25	18.0157676767677	18.4528462401796	20.2889413580247	20.003846661055	0.00114747091842557	0.00223774883806583	0.000809823937181042	0.00051251248536204
100	25	18.1699494949495	18.6021571268238	20.4226049382716	20.1342564534231	0.000617148267526128	0.0014287479164952	0.000432021714707402	0.000267265747848428
100	25	18.3241313131313	18.751468013468	20.5562685185185	20.2646662457912	0.000316792242797414	0.000866056157383794	0.000219023028859835	0.000133273520141815
100	25	18.4783131313131	18.9007789001122	20.6899320987654	20.3950760381594	0.000154641576468908	0.000494448931140634	0.000104453197192536	6.32822411502986e-05
100	25	18.6324949494949	19.0500897867564	20.8235956790123	20.5254858305275	7.19312300771169e-05	0.000264046145729878	4.7443948308746e-05	2.93982166408914e-05
100	25	18.7866767676768	19.1994006734007	20.9572592592593	20.6558956228956	3.16585411077578e-05	0.000130644964131786	2.00384076455008e-05	1.25178655519271e-05
100	25	18.9408585858586	19.3487115600449	21.0909228395062	20.7863054152637	1.32341645483751e-05	6.00423102133571e-05	7.88401896281985e-06	5.47128875493919e-06
100	25	19.0950404040404	19.4980224466891	21.2245864197531	20.9167152076319	4.99548238871691e-06	2.56896969690361e-05	2.64877043786294e-06	1.74427647277587e-06
100	25	19.2492222222222	19.6473333333333	21.35825	21.047125	1.70556719808333e-06	1.01178865131547e-05	9.09754532431446e-07	7.65031883120272e-07
100	50	4.08633333333333	4.756	0.921	8.20877777777778	4.2805851501479e-07	4.71788428749739e-07	3.22294773910753e-07	2.26621699678353e-07
100	50	4.23907744107744	4.90381930415264	1.12607295173962	8.33372615039282	1.05305056712747e-06	1.15979442792806e-06	1.01429916455375e-06	4.65556614997477e-07
100	50	4.39182154882155	5.05163860830528	1.33114590347924	8.45867452300786	2.36515328422688e-06	2.64212273973945e-06	2.69840991733401e-06	8.99125288097552e-07
100	50	4.54456565656566	5.19945791245791	1.53621885521885	8.5836228956229	4.8769743945312e-06	5.58655326109812e-06	6.08746945045745e-06	1.63555272580368e-06
100	50	4.69730976430976	5.34727721661055	1.74129180695847	8.70857126823793	9.22756933480701e-06	1.09805340857155e-05	1.16262725324875e-05	2.82920119750947e-06
100	50	4.85005387205387	5.49509652076319	1.94636475869809	8.83351964085297	1.60824602210303e-05	2.03838589676737e-05	1.88907145912616e-05	4.6107866476893e-06
100	50	5.00279797979798	5.64291582491583	2.15143771043771	8.95846801346801	2.6167771341202e-05	3.51077996327766e-05	2.63179472887252e-05	7.16974506977351e-06
100	50	5.15554208754209	5.79073512906846	2.35651066217733	9.08341638608305	3.98378887093627e-05	5.68926996631964e-05	3.1946304314317e-05	1.06313973007743e-05
100	50	5.3082861952862	5.9385544332211	2.56158361391695	9.20836475869809	5.82451637635371e-05	8.69626641984196e-05	3.48063582188346e-05	1.52873461998942e-05
100	50	5.4610303030303	6.08637373737374	2.76665656565657	9.33331313131313	8.29841308026582e-05	0.000126664677906471	3.55850757079066e-05	2.22353829731279e-05
100	50	5.61377441077441	6.23419304152638	2.97172951739618	9.45826150392817	0.000118697826322858	0.000177392394614109	3.56398341811648e-05	3.21877070105537e-05
100	50	5.76651851851852	6.38201234567901	3.1768024691358	9.58320987654321	0.000174879886281554	0.000241461670925806	3.53217351910855e-05	4.73493818351864e-05
100	50	5.91926262626263	6.52983164983165	3.38187542087542	9.70815824915825	0.000266207126673209	0.000324420030368855	3.35456842939904e-05	7.15966621751478e-05
100	50	6.07200673400673	6.67765095398429	3.58694837261504	9.83310662177329	0.000415260204550897	0.00043473195000611	2.91218363254285e-05	0.000110598474399162
100	50	6.22475084175084	6.82547025813693	3.79202132435466	9.95805499438833	0.000650454781025859	0.000584180190332763	2.22746629016311e-05	0.000172067567338337
100	50	6.37749494949495	6.97328956228956	3.99709427609428	10.0830033670034	0.00100348495916556	0.000788599187188729	1.46926829930699e-05	0.000265299457572629
100	50	6.53023905723906	7.1211088664422	4.20216722783389	10.2079517396184	0.00150539323534556	0.00106194582892855	8.26782941267776e-06	0.000399672079066062
100	50	6.68298316498317	7.26892817059484	4.40724017957351	10.3329001122334	0.00217711386675461	0.00141865029505254	3.94938105818859e-06	0.000582768683569719
100	50	6.83572727272727	7.41674747474748	4.61231313131313	10.4578484848485	0.00303128509598773	0.00187378641134212	1.60685292484112e-06	0.000817074160400651
100	50	6.98847138047138	7.56456677890011	4.81738608305275	10.5827968574635	0.00406765812665188	0.00245182833951516	6.01266903094232e-07	0.0010973539438813
100	50	7.14121548821549	7.71238608305275	5.02245903479237	10.7077452300786	0.0052813920819027	0.00318357500297855	3.74974206426912e-07	0.00140777239588859
100	50	7.2939595959596	7.86020538720539	5.22753198653199	10.8326936026936	0.00668223175070811	0.00412286894898055	7.58732886920012e-07	0.00172454742104257
100	50	7.4467037037037	8.00802469135803	5.4326049382716	10.9576419753086	0.00831322135516071	0.00534129449052273	2.02003406117609e-06	0.00202120080841318
100	50	7.59944781144781	8.15584399551066	5.63767789001122	11.0825903479237	0.010248932656727	0.00693148889965973	4.82644334554569e-06	0.0022733672000349
100	50	7.75219191919192	8.3036632996633	5.84275084175084	11.2075387205387	0.0126180778074573	0.0089845621340416	9.76834980751633e-06	0.00247224391652204
100	50	7.90493602693603	8.45148260381594	6.04782379349046	11.3324870931538	0.0155701991556415	0.0115707235729563	1.69093741978261e-05	0.00263092930923875
100	50	8.05768013468013	8.59930190796858	6.25289674523008	11.4574354657688	0.0192325656964792	0.0147192455706109	2.53556160172207e-05	0.00278897026231099
100	50	8.21042424242424	8.74712121212121	6.4579696969697	11.5823838383838	0.0236635140833792	0.0183992670067615	3.37229161911552e-05	0.00301084121276093
100	50	8.36316835016835	8.89494051627385	6.66304264870931	11.7073322109989	0.0287986797542375	0.0225114279845839	4.12826032855751e-05	0.00337162457912567
100	50	8.51591245791246	9.04275982042649	6.86811560044893	11.8322805836139	0.0344377496085747	0.0268914437262425	4.84888210611395e-05	0.00395348518712539
100	50	8.66865656565657	9.19057912457913	7.07318855218855	11.957228956229	0.040272170617086	0.0313162457054291	5.58085635682912e-05	0.00482675088524563
100	50	8.82140067340067	9.33839842873176	7.27826150392817	12.082177328844	0.04594677553895	0.0355392087043601	6.18800169367632e-05	0.00605858430664365
100	50	8.97414478114478	9.4862177328844	7.48333445566779	12.207125701459	0.0511516987193502	0.0393346588844189	6.34673776257983e-05	0.00770301217491953
100	50	9.12688888888889	9.63403703703704	7.68840740740741	12.3320740740741	0.0557050372498935	0.0426008473756709	5.79513065479563e-05	0.00982361487741989
100	50	9.279632996633	9.78185634118968	7.89348035914703	12.4570224466891	0.0596124233367705	0.0454392026310981	4.59385147388145e-05	0.0125027950736039
100	50	9.4323771043771	9.92967564534231	8.09855331088664	12.5819708193042	0.0630776222516015	0.0482013197030622	3.11856637170358e-05	0.0158453127099443
100	50	9.58512121212121	10.077494949495	8.30362626262626	12.7069191919192	0.0664605764385831	0.0514412980549668	1.80272114741877e-05	0.0199830732792144
100	50	9.73786531986532	10.2253142536476	8.50869921436588	12.8318675645342	0.0701820276985776	0.0557828220657027	8.98178328035081e-06	0.025041122305734
100	50	9.89060942760943	10.3731335578002	8.7137721661055	12.9568159371493	0.0745895838514933	0.0617038870769434	4.42032755919356e-06	0.0311036468798576
100	50	10.0433535353535	10.5209528619529	8.91884511784512	13.0817643097643	0.0798160955354849	0.0693449598155101	4.0495850754309e-06	0.0382060293010938
100	50	10.1960976430976	10.6687721661055	9.12391806958473	13.2067126823793	0.0856814756849263	0.0784065330204073	8.96508643269522e-06	0.0463075527023253
100	50	10.3488417508418	10.8165914702581	9.32899102132435	13.3316610549944	0.091726632216347	0.088193642132086	2.30766606683504e-05	0.055315003440135
100	50	10.5015858585859	10.9644107744108	9.53406397306397	13.4566094276094	0.0973751921371823	0.0978236349217143	5.46081554183572e-05	0.0651308593367814
100	50	10.65432996633	11.1122300785634	9.73913692480359	13.5815578002245	0.102194135672974	0.106509284918848	0.000114118103474018	0.0757011643812917
100	50	10.8070740740741	11.2600493827161	9.94420987654321	13.7065061728395	0.106132859016988	0.113816221777881	0.000215431425629312	0.087047022016252
100	50	10.9598181818182	11.4078686868687	10.1492828282828	13.8314545454545	0.10962789746448	0.119792277037371	0.000374192749036527	0.099250808960757
100	50	11.1125622895623	11.5556879910213	10.3543557800224	13.9564029180696	0.113442291433074	0.12485985873256	0.000614448685848865	0.112375012318201
100	50	11.2653063973064	11.703507295174	10.5594287317621	14.0813512906846	0.118364314209408	0.12954835944576	0.000973336879160359	0.126331107622355
100	50	11.4180505050505	11.8513265993266	10.7645016835017	14.2062996632997	0.124872066556351	0.134169667678514	0.00149898629244212	0.14078982238894
100	50	11.5707946127946	11.9991459034792	10.9695746352413	14.3312480359147	0.132888544609444	0.13860108640159	0.0022280900325304	0.155120207765026
100	50	11.7235387205387	12.1469652076319	11.1746475869809	14.4561964085297	0.141798134905855	0.1423565174501	0.00316632989400045	0.168475708670304
100	50	11.8762828282828	12.2947845117845	11.3797205387205	14.5811447811448	0.150651409357651	0.144812721060861	0.00429636976223542	0.179971439980616
100	50	12.0290269360269	12.4426038159372	11.5847934904602	14.7060931537598	0.158502937748023	0.14560523358665	0.00563168280746511	0.188914990700241
100	50	12.181771043771	12.5904231200898	11.7898664421998	14.8310415263749	0.164712047392333	0.144873508239675	0.00728266916032496	0.195047661460292
100	50	12.3345151515152	12.7382424242424	11.9949393939394	14.9559898989899	0.169078359720949	0.143314353273231	0.00945040763122408	0.198637109441288
100	50	12.4872592592593	12.8860617283951	12.200012345679	15.0809382716049	0.171825383768629	0.141974167234003	0.0123424826041623	0.200435428914025
100	50	12.6400033670034	13.0338810325477	12.4050852974186	15.20588664422	0.173407899687302	0.14191014764015	0.0160761767061334	0.201498101245688
100	50	12.7927474747475	13.1817003367003	12.6101582491582	15.330835016835	0.174295893208286	0.14387958435515	0.0206811200931702	0.202911595712168
100	50	12.9454915824916	13.329519640853	12.8152312008979	15.4557833894501	0.174820323768227	0.148096943599798	0.026217101860782	0.205544269010476
100	50	13.0982356902357	13.4773389450056	13.0203041526375	15.5807317620651	0.175104586719758	0.154199024986622	0.0329277913198777	0.209857296370652
100	50	13.2509797979798	13.6251582491583	13.2253771043771	15.7056801346801	0.175136490175839	0.161377908188663	0.0412645888869697	0.215830204368492
100	50	13.4037239057239	13.7729775533109	13.4304500561167	15.8306285072952	0.174860323919483	0.168641499291835	0.0517209479781551	0.223007156436196
100	50	13.556468013468	13.9207968574635	13.6355230078563	15.9555768799102	0.17426789857477	0.175158090617534	0.0645689864380865	0.23060962116047
100	50	13.7092121212121	14.0686161616162	13.840595959596	16.0805252525253	0.173405328403155	0.180512224338825	0.0796318988987202	0.237732279059043
100	50	13.8619562289562	14.2164354657688	14.0456689113356	16.2054736251403	0.172276499883861	0.184773852596598	0.096326723749204	0.243541511881295
100	50	14.0147003367003	14.3642547699214	14.2507418630752	16.3304219977553	0.170722365586313	0.188336024599449	0.113898003630481	0.24743934930172
100	50	14.1674444444444	14.5120740740741	14.4558148148148	16.4553703703704	0.168347546679644	0.191564263063124	0.131764284263744	0.249163460990981
100	50	14.3201885521886	14.6598933782267	14.6608877665544	16.5803187429854	0.164578390907635	0.194448218628499	0.149753733734481	0.248807625273243
100	50	14.4729326599327	14.8077126823794	14.865960718294	16.7052671156004	0.158876969822172	0.196444115510457	0.167980052981298	0.246712664506629
100	50	14.6256767676768	14.955531986532	15.0710336700337	16.8302154882155	0.150976572793528	0.19661051652056	0.186382247817835	0.243334500677348
100	50	14.7784208754209	15.1033512906846	15.2761066217733	16.9551638608305	0.141084442459838	0.193969751434215	0.20428250931474	0.239048362647603
100	50	14.931164983165	15.2511705948373	15.4811795735129	17.0801122334456	0.129861338995221	0.187903396760573	0.22044447631522	0.234000070403968
100	50	15.0839090909091	15.3989898989899	15.6862525252525	17.2050606060606	0.118299722100224	0.178392785503091	0.23369283392917	0.228072069769924
100	50	15.2366531986532	15.5468092031425	15.8913254769921	17.3300089786756	0.107447128375914	0.166011139300149	0.243527733856574	0.220915118610175
100	50	15.3893973063973	15.6946285072952	16.0963984287318	17.4549573512907	0.0981438701389169	0.151693630240301	0.250167652044282	0.21206192569437
100	50	15.5421414141414	15.8424478114478	16.3014713804714	17.5799057239057	0.0908299801970159	0.136433256334127	0.254003061078203	0.201091604004611
100	50	15.6948855218855	15.9902671156004	16.506544332211	17.7048540965208	0.0854233755936419	0.121062083062263	0.255012512788918	0.187770887507408
100	50	15.8476296296296	16.1380864197531	16.7116172839506	17.8298024691358	0.0813692644203739	0.106139672325648	0.252671807568488	0.172149465740123
100	50	16.0003737373737	16.2859057239057	16.9166902356902	17.9547508417508	0.0777686843302662	0.0920180501114987	0.246321378660539	0.154588713636998
100	50	16.1531178451178	16.4337250280584	17.1217631874299	18.0796992143659	0.0736538118678905	0.0788744941859361	0.235612288938318	0.135711136080666
100	50	16.305861952862	16.581544332211	17.3268361391695	18.2046475869809	0.0682714000334225	0.0668133406805069	0.220657920051987	0.116296552359152
100	50	16.4586060606061	16.7293636363636	17.5319090909091	18.329595959596	0.0612914342933403	0.0558746709669506	0.201895765442537	0.097172031777701
100	50	16.6113501683502	16.8771829405163	17.7369820426487	18.454544332211	0.0528918892147218	0.0460746358242577	0.17995055949925	0.0790839091151387
100	50	16.7640942760943	17.0250022446689	17.9420549943883	18.579492704826	0.0436661069391642	0.0373988514859316	0.155681303015641	0.0626311593175796
100	50	16.9168383838384	17.1728215488215	18.1471279461279	18.7044410774411	0.0343948330682151	0.029820679866347	0.130306625508616	0.0482170587614543
100	50	17.0695824915825	17.3206408529742	18.3522008978676	18.8293894500561	0.025826360499758	0.0233116964226215	0.105304220356592	0.0360345717737167
100	50	17.2223265993266	17.4684601571268	18.5572738496072	18.9543378226712	0.0184855301130308	0.017826312079628	0.0820485539620167	0.0261030745153857
100	50	17.3750707070707	17.6162794612795	18.7623468013468	19.0792861952862	0.012621574200366	0.0132981236164435	0.0614779868279489	0.0182975339156697
100	50	17.5278148148148	17.7640987654321	18.9674197530864	19.2042345679012	0.00822555384865077	0.00964664558403358	0.0440297717160939	0.0123872319032503
100	50	17.6805589225589	17.9119180695847	19.172492704826	19.3291829405163	0.00511807388924069	0.00677369317822475	0.0298428011042816	0.00808258975310077
100	50	17.833303030303	18.0597373737374	19.3775656565657	19.4541313131313	0.00303796107680405	0.00457958678691396	0.0189087985419618	0.00507202207122743
100	50	17.9860471380471	18.20755667789	19.5826386083053	19.5790796857464	0.00171805551537274	0.00296412055196236	0.0110614332954655	0.00305457972639937
100	50	18.1387912457912	18.3553759820426	19.7877115600449	19.7040280583614	0.00092358003290551	0.00182751689994602	0.00591114112697462	0.00176345356065548
100	50	18.2915353535354	18.5031952861953	19.9927845117845	19.8289764309764	0.000469666849541161	0.00106733673288976	0.0028617167636908	0.000969760858720664
100	50	18.4442794612795	18.6510145903479	20.1978574635241	19.9539248035915	0.000224591209313607	0.000587209677573825	0.00124667131043233	0.00051030725689804
100	50	18.5970235690236	18.7988338945006	20.4029304152637	20.0788731762065	0.000101525433254409	0.000302433874394466	0.000486933835631221	0.000254763798744595
100	50	18.7497676767677	18.9466531986532	20.6080033670034	20.2038215488216	4.22313407303004e-05	0.000145800479695906	0.000169215297493592	0.000120919676039725
100	50	18.9025117845118	19.0944725028058	20.813076318743	20.3287699214366	1.65606267368106e-05	6.53524156930659e-05	5.10089098841579e-05	5.36675343888275e-05
100	50	19.0552558922559	19.2422918069585	21.0181492704826	20.4537182940516	5.93571780693281e-06	2.75477708082318e-05	1.32433818421493e-05	2.24936588458617e-05
100	50	19.208	19.3901111111111	21.2232222222222	20.5786666666667	1.93806211974457e-06	1.04648396308223e-05	2.71601028560907e-06	7.78803236639865e-06
100	100	4.68544444444444	4.74755555555555	9.11855555555556	9.89277777777778	6.80773217095632e-07	4.89104124708651e-07	1.41376974099917e-06	2.5381954241394e-07
100	100	4.83491358024691	4.89744009539843	9.24156228956229	10.0007800224467	1.79052248703933e-06	1.2630001970369e-06	3.07515645556271e-06	4.98716860073401e-07
100	100	4.98438271604938	5.0473246352413	9.36456902356902	10.1087822671156	4.31428895718119e-06	2.89475888033922e-06	6.23494615500044e-06	9.16186836998348e-07
100	100	5.13385185185185	5.19720917508417	9.48757575757576	10.2167845117845	1.11557171213977e-05	6.09644213495292e-06	1.1918257465918e-05	1.63879370699644e-06
100	100	5.28332098765432	5.34709371492705	9.61058249158249	10.3247867564534	2.42067121716571e-05	1.19251832221668e-05	2.1746670970999e-05	2.81929482434148e-06
100	100	5.43279012345679	5.49697825476992	9.73358922558923	10.4327890011223	5.02262938470285e-05	2.18381565485426e-05	3.73313792368756e-05	4.76584597073281e-06
100	100	5.58225925925926	5.64686279461279	9.85659595959596	10.5407912457912	9.9663797605816e-05	3.73129523248658e-05	6.08697111347878e-05	7.90506733994453e-06
100	100	5.73172839506173	5.79674733445567	9.97960269360269	10.6487934904602	0.000188229594059929	5.99212568170619e-05	9.55096161063264e-05	1.31488513717666e-05
100	100	5.8811975308642	5.94663187429854	10.1026094276094	10.7567957351291	0.000340100654481246	9.06273950308667e-05	0.000142965811237525	2.17543552147055e-05
100	100	6.03066666666667	6.09651641414141	10.2256161616162	10.864797979798	0.000581894206050676	0.00013021396206713	0.000206454560855133	3.51294971856995e-05
100	100	6.18013580246914	6.24640095398429	10.3486228956229	10.9728002244669	0.000941167299309045	0.000179544073458624	0.000289280767253986	5.69372139139854e-05
100	100	6.32960493827161	6.39628549382716	10.4716296296296	11.0808024691358	0.00143521193158599	0.000238824794948983	0.000396293195185681	9.20158709029878e-05
100	100	6.47907407407407	6.54617003367003	10.5946363636364	11.1888047138047	0.00206199178273055	0.000315115641845781	0.000533278213925285	0.000147934258287826
100	100	6.62854320987654	6.69605457351291	10.7176430976431	11.2968069584736	0.00279782170876234	0.000416256555310452	0.000708091228351552	0.000236786704290962
100	100	6.77801234567901	6.84593911335578	10.8406498316498	11.4048092031425	0.00360311354651797	0.000562864550154212	0.000930682635814622	0.000374359079539999
100	100	6.92748148148148	6.99582365319865	10.9636565656566	11.5128114478114	0.00444467967510882	0.000785922481410592	0.00120995569963022	0.00058310528919341
100	100	7.07695061728395	7.14570819304153	11.0866632996633	11.6208136924804	0.00529795962293789	0.00112893739017817	0.00155344922557459	0.000890360104739505
100	100	7.22641975308642	7.2955927328844	11.20967003367	11.7288159371493	0.00617375249635215	0.00164193031943532	0.00196734386984273	0.00132940834059051
100	100	7.37588888888889	7.44547727272727	11.3326767676768	11.8368181818182	0.00710739499386035	0.00237410428817125	0.00245024280270489	0.00193795927081105
100	100	7.52535802469136	7.59536181257015	11.4556835016835	11.9448204264871	0.00815949138837379	0.00335843842597487	0.00300056105024956	0.00275690793879863
100	100	7.67482716049383	7.74524635241302	11.5786902356902	12.052822671156	0.00941745798109233	0.00461056376194389	0.00361702965292659	0.003830120830607
100	100	7.8242962962963	7.89513089225589	11.701696969697	12.1608249158249	0.0110245687609126	0.00613042274792348	0.00430393969571538	0.00519998378971728
100	100	7.97376543209877	8.04501543209877	11.8247037037037	12.2688271604938	0.0131850507960651	0.00792020964737463	0.00507645413264751	0.00691063775312716
100	100	8.12323456790124	8.19489997194164	11.9477104377104	12.3768294051627	0.016150185800316	0.0100141305576619	0.00596520676427088	0.00900412592511608
100	100	8.27270370370371	8.34478451178451	12.0707171717172	12.4848316498317	0.0201363415133234	0.0124873467288009	0.0070166630233003	0.0115273668194375
100	100	8.42217283950617	8.49466905162738	12.1937239057239	12.5928338945006	0.025234414206033	0.0154243515960263	0.00828885362638117	0.0145202004038881
100	100	8.57164197530864	8.64455359147026	12.3167306397306	12.7008361391695	0.0313135557747403	0.0188457997587289	0.00984953392922461	0.0180174695835524
100	100	8.72111111111111	8.79443813131313	12.4397373737374	12.8088383838384	0.0380017674754903	0.0226260130504522	0.0117631235331631	0.0220604914173505
100	100	8.87058024691358	8.94432267115601	12.5627441077441	12.9168406285073	0.0447821564266236	0.0264495259572572	0.0140814397832889	0.0266716643067198
100	100	9.02004938271605	9.09420721099888	12.6857508417508	13.0248428731762	0.0511616795403964	0.0298745703589742	0.0168341106427435	0.0318716386670929
100	100	9.16951851851852	9.24409175084175	12.8087575757576	13.1328451178451	0.056846809987261	0.0324762463620414	0.0200238178306094	0.0376836645902902
100	100	9.31898765432099	9.39397629068462	12.9317643097643	13.240847362514	0.0618207240185455	0.0340272946388578	0.0236314946689128	0.0441376730776593
100	100	9.46845679012346	9.5438608305275	13.054771043771	13.3488496071829	0.0662991889040245	0.0346046650898217	0.0276215263566271	0.0512881137075999
100	100	9.61792592592593	9.69374537037037	13.1777777777778	13.4568518518519	0.0705629634986221	0.0346279226669652	0.0319573714334295	0.0592029486894297
100	100	9.7673950617284	9.84362991021324	13.3007845117845	13.5648540965208	0.0747752187795437	0.034760071508745	0.036603059533621	0.0679807009130285
100	100	9.91686419753086	9.99351445005612	13.4237912457912	13.6728563411897	0.0789248915133737	0.0357709940117602	0.0415573071104284	0.0777121691558613
100	100	10.0663333333333	10.143398989899	13.546797979798	13.7808585858586	0.0829028399867848	0.0383876017186097	0.0468381333460971	0.0884590559330916
100	100	10.2158024691358	10.2932835297419	13.6698047138047	13.8888608305275	0.0866649380091092	0.0431413145727859	0.0525041778989169	0.100197080500374
100	100	10.3652716049383	10.4431680695847	13.7928114478114	13.9968630751964	0.0903277058735237	0.0502135469797077	0.0586516078675986	0.112780801133252
100	100	10.5147407407407	10.5930526094276	13.9158181818182	14.1048653198653	0.094157079325334	0.059333228553713	0.0654177092199746	0.125930429334687
100	100	10.6642098765432	10.7429371492705	14.0388249158249	14.2128675645342	0.0983885595583009	0.0697553646569543	0.0729851142992127	0.139206708613996
100	100	10.8136790123457	10.8928216891134	14.1618316498317	14.3208698092031	0.103086724711815	0.0803525051520051	0.0815292522308061	0.152088046582608
100	100	10.9631481481482	11.0427062289562	14.2848383838384	14.4288720538721	0.108075034142446	0.08991964808473	0.0912220487254026	0.164013669210251
100	100	11.1126172839506	11.1925907687991	14.4078451178451	14.536874298541	0.11300027822036	0.0975186305668576	0.102154849226913	0.174489941232908
100	100	11.2620864197531	11.342475308642	14.5308518518519	14.6448765432099	0.117530388376439	0.102796975464361	0.11431066384823	0.18314170711593
100	100	11.4115555555556	11.4923598484848	14.6538585858586	14.7528787878788	0.121494969290819	0.106114775465529	0.127513116045499	0.189816449834146
100	100	11.561024691358	11.6422443883277	14.7768653198653	14.8608810325477	0.125011558288741	0.108415712370581	0.141435217576807	0.194584988083311
100	100	11.7104938271605	11.7921289281706	14.8998720538721	14.9688832772166	0.128491083779503	0.110952818522308	0.155627408920669	0.197760001470367
100	100	11.859962962963	11.9420134680135	15.0228787878788	15.0768855218855	0.132536621382143	0.114857491979761	0.169566145360703	0.199814193614519
100	100	12.0094320987654	12.0918980078563	15.1458855218855	15.1848877665544	0.137799735665654	0.120767998481416	0.182756664056192	0.201328934200186
100	100	12.1589012345679	12.2417825476992	15.2688922558923	15.2928900112233	0.144740118933683	0.128609202976855	0.194802019161825	0.202902781921911
100	100	12.3083703703704	12.3916670875421	15.391898989899	15.4008922558923	0.153373242898868	0.137593983249245	0.205464121289759	0.205038204004807
100	100	12.4578395061728	12.541551627385	15.5149057239057	15.5088945005612	0.163165349914361	0.146486784331855	0.214688246461604	0.208071841370601
100	100	12.6073086419753	12.6914361672278	15.6379124579125	15.6168967452301	0.17312264569627	0.153995952738269	0.222578573433843	0.212108161755322
100	100	12.7567777777778	12.8413207070707	15.7609191919192	15.724898989899	0.182065886983292	0.159263709882246	0.229354293258407	0.217059494098069
100	100	12.9062469135802	12.9912052469136	15.8839259259259	15.8329012345679	0.188968530253429	0.162087385607888	0.23526903870493	0.222642830959793
100	100	13.0557160493827	13.1410897867565	16.0069326599327	15.9409034792368	0.193212070153511	0.162936660920015	0.240551565773363	0.228485914921907
100	100	13.2051851851852	13.2909743265993	16.1299393939394	16.0489057239057	0.194665514423839	0.162720985677244	0.245344783500389	0.234214279834746
100	100	13.3546543209877	13.4408588664422	16.2529461279461	16.1569079685746	0.193547186868161	0.16247653951549	0.249699446272301	0.239523981196235
100	100	13.5041234567901	13.5907434062851	16.3759528619529	16.2649102132435	0.190285516362866	0.163175123418475	0.253572188013499	0.244222553912218
100	100	13.6535925925926	13.7406279461279	16.4989595959596	16.3729124579125	0.185380385545579	0.165556044204649	0.256864039220876	0.248234008682173
100	100	13.8030617283951	13.8905124859708	16.6219663299663	16.4809147025814	0.17932791481744	0.169987063416754	0.259435347257751	0.251546623723302
100	100	13.9525308641975	14.0403970258137	16.7449730639731	16.5889169472503	0.172587882132338	0.176325152212952	0.261131860406528	0.254163211205549
100	100	14.102	14.1902815656566	16.8679797979798	16.6969191919192	0.165529485919054	0.183836304159621	0.261786501764094	0.256025689952386
100	100	14.2514691358025	14.3401661054994	16.9909865319865	16.8049214365881	0.158377042108174	0.191290778977488	0.261200225434284	0.256977073928353
100	100	14.4009382716049	14.4900506453423	17.1139932659933	16.912923681257	0.151186852660323	0.197307880540083	0.259120596678818	0.256765085055697
100	100	14.5504074074074	14.6399351851852	17.237	17.0209259259259	0.143919939725851	0.200774181961784	0.255258760289399	0.255061875245169
100	100	14.6998765432099	14.7898197250281	17.3600067340067	17.1289281705948	0.136517646186942	0.201178220173189	0.249300276968091	0.251514974377896
100	100	14.8493456790123	14.9397042648709	17.4830134680135	17.2369304152637	0.128998893677906	0.198743617525718	0.240986009083189	0.245821364210704
100	100	14.9988148148148	15.0895888047138	17.6060202020202	17.3449326599327	0.121564960292977	0.194248140155194	0.230179663123142	0.237777856068125
100	100	15.1482839506173	15.2394733445567	17.7290269360269	17.4529349046016	0.1145005412087	0.188730697979429	0.216930225538226	0.227334154511871
100	100	15.2977530864198	15.3893578843996	17.8520336700337	17.5609371492705	0.108120027311924	0.183097970276718	0.201494983170469	0.21459550166275
100	100	15.4472222222222	15.5392424242424	17.9750404040404	17.6689393939394	0.102629223459489	0.177722204296993	0.184311141375045	0.199832104316894
100	100	15.5966913580247	15.6891269640853	18.0980471380471	17.7769416386083	0.0979995995354779	0.172194532464559	0.165951965783058	0.183438213403588
100	100	15.7461604938272	15.8390115039282	18.2210538720539	17.8849438832772	0.0939539641046902	0.165372155655041	0.147012211887902	0.165899694722089
100	100	15.8956296296296	15.988896043771	18.3440606060606	17.9929461279461	0.0899842120995324	0.155782490931655	0.12807348917315	0.147736341884
100	100	16.0450987654321	16.1387805836139	18.4670673400673	18.100948372615	0.0854803202894153	0.142306998465531	0.109640731691534	0.129459021026301
100	100	16.1945679012346	16.2886651234568	18.5900740740741	18.2089506172839	0.0798966562389699	0.124780857958275	0.0921332191790592	0.11155932287066
100	100	16.344037037037	16.4385496632997	18.7130808080808	18.3169528619529	0.0728932671108032	0.104232776954265	0.0758942174225614	0.0944506870378566
100	100	16.4935061728395	16.5884342031425	18.8360875420875	18.4249551066218	0.064446378224629	0.082604673524667	0.061184275422895	0.0784859060569365
100	100	16.642975308642	16.7383187429854	18.9590942760943	18.5329573512907	0.0548667145266879	0.0620596146501394	0.0482035004809528	0.0639387519646671
100	100	16.7924444444444	16.8882032828283	19.082101010101	18.6409595959596	0.0447353255739554	0.0443263771110682	0.0370573090002841	0.0510115789556681
100	100	16.9419135802469	17.0380878226712	19.2051077441077	18.7489618406285	0.034782249510687	0.0302943291187758	0.0277667007477843	0.0398060008435394
100	100	17.0913827160494	17.187972362514	19.3281144781145	18.8569640852974	0.0256947735256444	0.0200064393096018	0.0202647506610049	0.0303499334258559
100	100	17.2408518518519	17.3378569023569	19.4511212121212	18.9649663299663	0.0179869869555155	0.0129235536453833	0.0143963027911992	0.0225824342975077
100	100	17.3903209876543	17.4877414421998	19.5741279461279	19.0729685746352	0.0119137027863774	0.00825686301867216	0.00995172722784413	0.0163893886811804
100	100	17.5397901234568	17.6376259820427	19.6971346801347	19.1809708193042	0.00746297278012629	0.00525666613518506	0.00669649244353616	0.0115926193064402
100	100	17.6892592592593	17.7875105218855	19.8201414141414	19.2889730639731	0.00442558786137513	0.00333154742898617	0.00438301652190853	0.00798079985622901
100	100	17.8387283950617	17.9373950617284	19.9431481481482	19.396975308642	0.00248959088622506	0.00208712527108158	0.0027895441679394	0.00534374545753246
100	100	17.9881975308642	18.0872796015713	20.0661548821549	19.5049775533109	0.00133531865274693	0.00126954509244602	0.00172500600296324	0.00347672042012422
100	100	18.1376666666667	18.2371641414141	20.1891616161616	19.6129797979798	0.000688709274052199	0.000746647009573393	0.00103537808132626	0.00220119022450979
100	100	18.2871358024691	18.387048681257	20.3121683501683	19.7209820426487	0.000342144260379484	0.000420099952345134	0.000602822849136621	0.00134818289041773
100	100	18.4366049382716	18.5369332210999	20.4351750841751	19.8289842873176	0.000166378967108976	0.000225013949056337	0.000337968643550532	0.000801663051802976
100	100	18.5860740740741	18.6868177609428	20.5581818181818	19.9369865319865	7.69550594975898e-05	0.000112773160226193	0.000182103933165296	0.000461833537245148
100	100	18.7355432098765	18.8367023007856	20.6811885521886	20.0449887766554	3.5817076946829e-05	5.30779903022456e-05	9.48769850130318e-05	0.000255732517008137
100	100	18.885012345679	18.9865868406285	20.8041952861953	20.1529910213244	1.67406325504406e-05	2.3246795262552e-05	4.77338287850074e-05	0.000136510615433809
100	100	19.0344814814815	19.1364713804714	20.927202020202	20.2609932659933	7.10208169427315e-06	9.39730124513883e-06	2.27724567606082e-05	6.98739610746264e-05
100	100	19.183950617284	19.2863559203143	21.0502087542088	20.3689955106622	2.99545653290942e-06	3.6029142343575e-06	1.01618592574725e-05	3.31411814939745e-05
100	100	19.3334197530864	19.4362404601571	21.1732154882155	20.4769977553311	1.22931050685016e-06	1.20534719416958e-06	4.49420613923118e-06	1.58623127413117e-05
100	100	19.4828888888889	19.586125	21.2962222222222	20.585	4.60930700209095e-07	3.06849705168093e-07	1.73689805954091e-06	7.17878621184634e-06
1	1	3.93344444444444	4.54611111111111	7.20066666666667	7.24733333333334	2.92545210300386e-07	2.36572136347843e-07	5.07874029225725e-07	2.29279995665295e-07
1	1	4.08931425364759	4.70580695847363	7.34726851851852	7.38799031986532	7.29162670896669e-07	6.72663670433387e-07	1.25673590926259e-06	5.15478113349738e-07
1	1	4.24518406285073	4.86550280583614	7.49387037037037	7.52864730639731	1.67189173277962e-06	1.73515852392542e-06	2.8940248045917e-06	1.07309064309621e-06
1	1	4.40105387205387	5.02519865319865	7.64047222222222	7.66930429292929	3.57714853008502e-06	4.13837314723012e-06	6.08848180733092e-06	2.07018378589108e-06
1	1	4.55692368125701	5.18489450056117	7.78707407407407	7.80996127946128	7.06275341772622e-06	9.0912711653392e-06	1.19272932654984e-05	3.70519127775569e-06
1	1	4.71279349046016	5.34459034792368	7.93367592592593	7.95061826599327	1.31642678760236e-05	1.87998388204038e-05	2.17144786992224e-05	6.16151955702011e-06
1	1	4.8686632996633	5.5042861952862	8.08027777777778	8.09127525252525	2.35275285528764e-05	3.68339680208019e-05	3.69267747727373e-05	9.54268643005224e-06
1	1	5.02453310886644	5.66398204264871	8.22687962962963	8.23193223905724	4.06531413425551e-05	6.86065321015416e-05	5.89837153079248e-05	1.37992809474082e-05
1	1	5.18040291806958	5.82367789001122	8.37348148148148	8.37258922558923	6.937836847321e-05	0.000121810670855566	8.92370555686684e-05	1.87291530344251e-05
1	1	5.33627272727273	5.98337373737374	8.52008333333333	8.51324621212121	0.000117847415857494	0.000206885862963511	0.000128885147188295	2.39503154089848e-05
1	1	5.49214253647587	6.14306958473625	8.66668518518519	8.6539031986532	0.00019948162600471	0.000335990857036383	0.000179622479178953	2.91180855269074e-05
1	1	5.64801234567901	6.30276543209877	8.81328703703704	8.79456018518519	0.00033485053609958	0.00052255355687703	0.000244327459975148	3.40210239131979e-05
1	1	5.80388215488215	6.46246127946128	8.95988888888889	8.93521717171717	0.000552395839067151	0.000778915418523526	0.000327558996879856	3.88380676931639e-05
1	1	5.9597519640853	6.62215712682379	9.10649074074074	9.07587415824916	0.000886971333497128	0.0011159088458456	0.000436127237233655	4.44391938050867e-05
1	1	6.11562177328844	6.78185297418631	9.25309259259259	9.21653114478115	0.00137544432481378	0.00154298351136337	0.000578733728254339	5.20445535659018e-05
1	1	6.27149158249158	6.94154882154882	9.39969444444444	9.35718813131313	0.00204952388339116	0.00207050144108054	0.000764731609817059	6.37076388165592e-05
1	1	6.42736139169473	7.10124466891134	9.5462962962963	9.49784511784512	0.00292609268532786	0.00271364233859728	0.00100283141156072	8.19341647145451e-05
1	1	6.58323120089787	7.26094051627385	9.69289814814815	9.63850210437711	0.00399988967794109	0.00349877426325213	0.00129922712105098	0.0001096358061354
1	1	6.73910101010101	7.42063636363636	9.8395	9.77915909090909	0.00524237832286402	0.00446780566767269	0.00165630577923778	0.000150209260366533
1	1	6.89497081930415	7.58033221099888	9.98610185185185	9.91981607744108	0.00660952655161678	0.00568171247360152	0.00207221275666776	0.00020722359540156
1	1	7.0508406285073	7.74002805836139	10.1327037037037	10.0604730639731	0.00806333571957403	0.00721937537261621	0.00254271006808124	0.00028498637968171
1	1	7.20671043771044	7.89972390572391	10.2793055555556	10.2011300505051	0.00960130704675493	0.00917063739680232	0.0030639685151366	0.000388486017054086
1	1	7.36258024691358	8.05941975308642	10.4259074074074	10.341787037037	0.0112808496872818	0.0116261155184655	0.00363675894829028	0.000522660642693114
1	1	7.51845005611672	8.21911560044893	10.5725092592593	10.482444023569	0.0132347663033871	0.014662060790376	0.004270147658763	0.00069178741925927
1	1	7.67431986531987	8.37881144781145	10.7191111111111	10.623101010101	0.0156593518476148	0.0183236561156076	0.00498417364083058	0.000897794511388131
1	1	7.83018967452301	8.53850729517396	10.865712962963	10.763757996633	0.0187744668813523	0.0226063193439708	0.00580966495605221	0.00114015313004478
1	1	7.98605948372615	8.69820314253647	11.0123148148148	10.904414983165	0.022765538418975	0.02744317712936	0.0067868692015603	0.00141613435607739
1	1	8.14192929292929	8.85789898989899	11.1589166666667	11.045071969697	0.0277170506973447	0.0327042139071052	0.0079628544841233	0.00172422791463195
1	1	8.29779910213244	9.01759483726151	11.3055185185185	11.185728956229	0.0335716855998566	0.0382105601995488	0.00938763794537673	0.00206843048724687
1	1	8.45366891133558	9.17729068462402	11.4521203703704	11.3263859427609	0.0401246992672945	0.0437617705911441	0.0111112779663305	0.00246341435675169
1	1	8.60953872053872	9.33698653198653	11.5987222222222	11.4670429292929	0.0470651507610761	0.0491763118708059	0.0131823371855388	0.00293819765376486
1	1	8.76540852974186	9.49668237934905	11.7453240740741	11.6076999158249	0.0540558225875765	0.0543342201249578	0.0156474552684269	0.00353935523267293
1	1	8.921278338945	9.65637822671156	11.8919259259259	11.7483569023569	0.060812355658918	0.0592154769938162	0.0185528155060256	0.00432956140273833
1	1	9.07714814814815	9.81607407407407	12.0385277777778	11.8890138888889	0.0671723072185642	0.0639203198307122	0.0219454500885684	0.00538422619843093
1	1	9.23301795735129	9.97576992143659	12.1851296296296	12.0296708754209	0.0731175809219564	0.0686515655618971	0.0258724487178243	0.00678420653794433
1	1	9.38888776655443	10.1354657687991	12.3317314814815	12.1703278619529	0.0787485071325755	0.0736525295834656	0.030378027793776	0.00860987648689587
1	1	9.54475757575758	10.2951616161616	12.4783333333333	12.3109848484849	0.0842264636908325	0.0791146399049344	0.0355002840559699	0.0109376318933206
1	1	9.70062738496072	10.4548574635241	12.6249351851852	12.4516418350168	0.0897008110445954	0.0850947475192498	0.0412669695052892	0.0138412448883826
1	1	9.85649719416386	10.6145533108866	12.771537037037	12.5922988215488	0.0952584768333839	0.0914818573983215	0.0476888846949263	0.0174022470357719
1	1	10.012367003367	10.7742491582492	12.9181388888889	12.7329558080808	0.100911354086921	0.0980366197030507	0.0547535425116182	0.02172332759172
1	1	10.1682368125701	10.9339450056117	13.0647407407407	12.8736127946128	0.10662114400456	0.104485722840304	0.0624252819618218	0.0269420029216747
1	1	10.3241066217733	11.0936408529742	13.2113425925926	13.0142697811448	0.112349362023163	0.110618020703497	0.0706572575735701	0.033238179588117
1	1	10.4799764309764	11.2533367003367	13.3579444444444	13.1549267676768	0.118101045665733	0.116340144984101	0.0794149814547814	0.040823413851172
1	1	10.6358462401796	11.4130325476992	13.5045462962963	13.2955837542088	0.123944443606162	0.121672088182143	0.088709156789462	0.0499114068685642
1	1	10.7917160493827	11.5727283950617	13.6511481481481	13.4362407407407	0.130002703921178	0.126695705262603	0.0986096139557983	0.0606713248388392
1	1	10.9475858585859	11.7324242424242	13.79775	13.5768977272727	0.136408695851682	0.131491351201301	0.109227244013994	0.0731667138014074
1	1	11.103455667789	11.8921200897868	13.9443518518519	13.7175547138047	0.143241616456721	0.136085284208375	0.12065236648252	0.0872915966707894
1	1	11.2593254769921	12.0518159371493	14.0909537037037	13.8582117003367	0.150462222460284	0.14042215662505	0.132874410231265	0.102717576894165
1	1	11.4151952861953	12.2115117845118	14.2375555555556	13.9988686868687	0.157868402758485	0.14436811273378	0.145720914451537	0.118866946446411
1	1	11.5710650953984	12.3712076318743	14.3841574074074	14.1395256734007	0.165100160120675	0.147741524962621	0.158853993420545	0.134944272411681
1	1	11.7269349046016	12.5309034792368	14.5307592592593	14.2801826599327	0.1717070750583	0.150367701955038	0.171841233075817	0.150031755505024
1	1	11.8828047138047	12.6905993265993	14.6773611111111	14.4208396464646	0.177252258203238	0.152136040045812	0.184270972663831	0.163249150796349
1	1	12.0386745230079	12.8502951739618	14.823962962963	14.5614966329966	0.18142287813041	0.153043161649335	0.195857084639037	0.173946748102384
1	1	12.194544332211	13.0099910213244	14.9705648148148	14.7021536195286	0.184098505896561	0.153211960958693	0.206483897816887	0.181880276522472
1	1	12.3504141414141	13.1696868686869	15.1171666666667	14.8428106060606	0.185355515914507	0.152882240014443	0.216155651535347	0.187295085734077
1	1	12.5062839506173	13.3293827160494	15.2637685185185	14.9834675925926	0.185409279504856	0.152382327834044	0.224881531174686	0.190895579123601
1	1	12.6621537598204	13.4890785634119	15.4103703703704	15.1241245791246	0.184512842457626	0.152080449957413	0.232554692618553	0.193694365722512
1	1	12.8180235690236	13.6487744107744	15.5569722222222	15.2647815656566	0.182856647154126	0.152318017336792	0.238902591956366	0.196776010377462
1	1	12.9738933782267	13.8084702581369	15.7035740740741	15.4054385521886	0.180507499746204	0.153331414615091	0.243535959121527	0.201057349167988
1	1	13.1297631874299	13.9681661054994	15.8501759259259	15.5460955387205	0.177398760008845	0.155185788360786	0.246080555762011	0.207079404510529
1	1	13.285632996633	14.127861952862	15.9967777777778	15.6867525252525	0.173385936401231	0.157741964136223	0.246318548565618	0.214900061470127
1	1	13.4415028058361	14.2875578002245	16.1433796296296	15.8274095117845	0.168330027703429	0.160667593345438	0.244265276805527	0.224090093158808
1	1	13.5973726150393	14.447253647587	16.2899814814815	15.9680664983165	0.162176010716171	0.163483243139249	0.240140161292864	0.23384119989696
1	1	13.7532424242424	14.6069494949495	16.4365833333333	16.1087234848485	0.155005230535411	0.165627069916318	0.234252367397289	0.243150194610673
1	1	13.9091122334456	14.766645342312	16.5831851851852	16.2493804713805	0.147040964672751	0.166528206407064	0.226870949736106	0.251032977409555
1	1	14.0649820426487	14.9263411896745	16.729787037037	16.3900374579125	0.138614391486376	0.165679655692185	0.218144305455569	0.256709028903439
1	1	14.2208518518519	15.086037037037	16.8763888888889	16.5306944444444	0.13010020393586	0.162716316773305	0.208104849233953	0.259698471761844
1	1	14.376721661055	15.2457328843996	17.0229907407407	16.6713514309764	0.121834735987286	0.157479488496762	0.196739441125356	0.259817024625298
1	1	14.5325914702581	15.4054287317621	17.1695925925926	16.8120084175084	0.114045974836238	0.150054559317101	0.184084672603232	0.257076668335205
1	1	14.6884612794613	15.5651245791246	17.3161944444444	16.9526654040404	0.106811875952785	0.140757390172583	0.170296277205041	0.251555899806004
1	1	14.8443310886644	15.7248204264871	17.4627962962963	17.0933223905724	0.100074664358225	0.130067926701957	0.155665535645012	0.243309987337108
1	1	15.0002008978676	15.8845162738496	17.6093981481481	17.2339793771044	0.093695131024272	0.118526777498883	0.140589166730749	0.232358589533034
1	1	15.1560707070707	16.0442121212121	17.756	17.3746363636364	0.0875136890340311	0.106628493340692	0.125504507752212	0.218753371463442
1	1	15.3119405162739	16.2039079685746	17.9026018518518	17.5152933501683	0.0813987659289892	0.0947507686812378	0.110818897362125	0.202684253179307
1	1	15.467810325477	16.3636038159372	18.0492037037037	17.6559503367003	0.0752557278922302	0.0831374385278856	0.0968488725709899	0.184558196420784
1	1	15.6236801346801	16.5232996632997	18.1958055555556	17.7966073232323	0.0690178028100388	0.0719350235526223	0.0837876109536663	0.165000857846636
1	1	15.7795499438833	16.6829955106622	18.3424074074074	17.9372643097643	0.0626373440233694	0.0612532442697103	0.0717048455345838	0.144777389418234
1	1	15.9354197530864	16.8426913580247	18.4890092592593	18.0779212962963	0.0560940155351244	0.0512150518081151	0.0605806730818203	0.124660717588783
1	1	16.0912895622896	17.0023872053872	18.6356111111111	18.2185782828283	0.0494083184328563	0.0419712733643967	0.0503606668572633	0.10530881351304
1	1	16.2471593714927	17.1620830527497	18.782212962963	18.3592352693603	0.0426594005924444	0.0336798674351668	0.0410128997529256	0.0872049574657803
1	1	16.4030291806958	17.3217789001122	18.9288148148148	18.4998922558923	0.0359845871330691	0.0264631668280136	0.0325567523021443	0.0706593972549121
1	1	16.558898989899	17.4814747474747	19.0754166666667	18.6405492424242	0.0295632366326952	0.0203748964436065	0.025066023869173	0.0558601506168179
1	1	16.7147687991021	17.6411705948373	19.2220185185185	18.7812062289562	0.0235889969162998	0.0153871013236855	0.0186337876718696	0.0429274867942923
1	1	16.8706386083053	17.8008664421998	19.3686203703704	18.9218632154882	0.0182343347600744	0.0114045220899301	0.0133274176259482	0.0319383392688571
1	1	17.0265084175084	17.9605622895623	19.5152222222222	19.0625202020202	0.013624320243988	0.00829311531330462	0.0091476351993635	0.0229145203696816
1	1	17.1823782267116	18.1202581369248	19.6618240740741	19.2031771885522	0.00981974788220783	0.00590709829887076	0.0060171854705823	0.015800824236378
1	1	17.3382480359147	18.2799539842873	19.8084259259259	19.3438341750842	0.00681476802185633	0.00410853875409539	0.00379172542980764	0.0104446986846871
1	1	17.4941178451178	18.4396498316498	19.9550277777778	19.4844911616162	0.00454656157677029	0.00277826825723263	0.00229068366678741	0.00660815370788711
1	1	17.649987654321	18.5993456790123	20.1016296296296	19.6251481481481	0.00291296134198833	0.00181643722372318	0.00132830664099636	0.00399886420510147
1	1	17.8058574635241	18.7590415263749	20.2482314814815	19.7658051346801	0.00179062606388814	0.001140938644848	0.000740844458772532	0.00231527443679489
1	1	17.9617272727273	18.9187373737374	20.3948333333333	19.9064621212121	0.00105557972585454	0.00068390338667043	0.000398150412365716	0.0012843205296016
1	1	18.1175970819304	19.0784332210999	20.5414351851852	20.0471191077441	0.000596266003782059	0.000388610087360682	0.000206451034434032	0.000683552512110613
1	1	18.2734668911336	19.2381290684624	20.688037037037	20.1877760942761	0.000322412355904161	0.000208170823867659	0.00010339392382621	0.000349247468648281
1	1	18.4293367003367	19.3978249158249	20.8346388888889	20.3284330808081	0.000166303608186882	0.000104508451359807	4.98565424577474e-05	0.000170971781920927
1	1	18.5852065095398	19.5575207631874	20.9812407407407	20.4690900673401	8.17516523914858e-05	4.88905286725394e-05	2.32752499856066e-05	8.03351038073256e-05
1	1	18.741076318743	19.7172166105499	21.1278425925926	20.6097470538721	3.79868990885435e-05	2.12225113550199e-05	1.04512703565144e-05	3.56561902806817e-05
1	1	18.8969461279461	19.8769124579125	21.2744444444444	20.750404040404	1.65354232146121e-05	8.50779023654123e-06	4.53967510665182e-06	1.51678912216446e-05
1	1	19.0528159371493	20.036608305275	21.4210462962963	20.891061026936	6.7472662952268e-06	3.16126235258658e-06	1.87316337160691e-06	6.20333080147358e-06
1	1	19.2086857463524	20.1963041526375	21.5676481481481	21.031718013468	2.53291633527949e-06	1.04224163953487e-06	7.28882041801114e-07	2.37667519669413e-06
1	1	19.3645555555556	20.356	21.71425	21.172375	8.4285497329416e-07	2.76060221889281e-07	2.60561899420237e-07	8.57045583072927e-07
10	10	5.57888888888889	6.329	5.57888888888889	6.62866666666667	8.73083253482974e-06	2.41301989083351e-06	3.87027363076587e-06	1.56781605883493e-05
10	10	5.73552763748597	6.47665404040404	5.73723470819304	6.77068013468014	2.14335601437427e-05	6.33732422741776e-06	9.65502509510955e-06	3.5458205399961e-05
10	10	5.89216638608305	6.62430808080808	5.89558052749719	6.9126936026936	4.83084912127402e-05	1.63481677668402e-05	2.18609444049815e-05	7.40196458321523e-05
10	10	6.04880513468013	6.77196212121212	6.05392634680135	7.05470707070707	9.93099081636754e-05	3.77146996708343e-05	4.51095122183846e-05	0.000142523708134208
10	10	6.20544388327722	6.91961616161616	6.2122721661055	7.19672053872054	0.000185513479309198	8.35692634007145e-05	8.44700352355529e-05	0.000253224256321837
10	10	6.3620826318743	7.0672702020202	6.37061798540965	7.33873400673401	0.00031806107563349	0.000172059342685956	0.000145185531744473	0.000415218531376618
10	10	6.51872138047138	7.21492424242424	6.5289638047138	7.48074747474748	0.000502687324099218	0.000332829715349193	0.00023041407199522	0.000628378743688546
10	10	6.67536012906846	7.36257828282828	6.68730962401796	7.62276094276094	0.00073865285202957	0.000609718151380558	0.000340353042233783	0.000878661096025647
10	10	6.83199887766554	7.51023232323232	6.84565544332211	7.76477441077441	0.00102021673866284	0.00106587242906402	0.000473075983580913	0.00113551638363724
10	10	6.98863762626263	7.65788636363636	7.00400126262626	7.90678787878788	0.00134429767263372	0.00178088001394412	0.000625265362004497	0.00135811137117245
10	10	7.14527637485971	7.8055404040404	7.16234708193041	8.04880134680135	0.00171484111674972	0.00285211805178713	0.000794072226000517	0.00150825784718689
10	10	7.30191512345679	7.95319444444444	7.32069290123457	8.19081481481482	0.00215723159889065	0.00438844446335788	0.000975572003770884	0.00156503614491605
10	10	7.45855387205387	8.10084848484848	7.47903872053872	8.33282828282828	0.00272434337911908	0.00649971369183291	0.00116364374258239	0.00153564421994697
10	10	7.61519262065095	8.24850252525252	7.63738453984287	8.47484175084175	0.00350070539817428	0.00926791141335541	0.00134893057278461	0.001457736577034
10	10	7.77183136924804	8.39615656565656	7.79573035914703	8.61685521885522	0.00460698060597027	0.012731758448702	0.00152117197606107	0.00138933950137123
10	10	7.92847011784512	8.54381060606061	7.95407617845118	8.75886868686869	0.0061937649420429	0.0168688154670984	0.00167237884538356	0.0013916503252318
10	10	8.0851088664422	8.69146464646465	8.11242199775533	8.90088215488216	0.00840943099475778	0.0215922727237602	0.00180010053894796	0.00150994229256044
10	10	8.24174761503928	8.83911868686869	8.27076781705948	9.04289562289562	0.0113539362951392	0.0267613951673811	0.0019058917601597	0.00175976865522001
10	10	8.39838636363636	8.98677272727273	8.42911363636363	9.18490909090909	0.0150405802198363	0.032202326984292	0.00199462894944143	0.00212228273419807
10	10	8.55502511223344	9.13442676767677	8.58745945566779	9.32692255892256	0.0193862682571151	0.0377252986687851	0.0020723180754399	0.00255094639046333
10	10	8.71166386083053	9.28208080808081	8.74580527497194	9.46893602693603	0.0242507769864108	0.0431482910612467	0.00214869592460316	0.00298489025848348
10	10	8.86830260942761	9.42973484848485	8.90415109427609	9.6109494949495	0.0294889832758779	0.0483071123912545	0.00223850743608206	0.00336685365238361
10	10	9.02494135802469	9.57738888888889	9.06249691358025	9.75296296296296	0.0349735541797602	0.053096523535459	0.00236156659610642	0.00365940880623578
10	10	9.18158010662177	9.72504292929293	9.2208427328844	9.89497643097643	0.0405542744340645	0.0574901003337378	0.00253550416699667	0.00385378452614003
10	10	9.33821885521886	9.87269696969697	9.37918855218855	10.0369898989899	0.0460163581616582	0.0615626187441627	0.00277080350339597	0.00396887005432249
10	10	9.49485760381594	10.020351010101	9.5375343714927	10.1790033670034	0.0510884641599987	0.0654809282316823	0.00306502422653434	0.00404418772756589
10	10	9.65149635241302	10.1680050505051	9.69588019079686	10.3210168350168	0.0555675321792235	0.0694628465192201	0.00340865365290081	0.00412869488778677
10	10	9.8081351010101	10.3156590909091	9.85422601010101	10.4630303030303	0.0594808667422058	0.0737257021651877	0.00379473947901759	0.00426524063975364
10	10	9.96477384960718	10.4633131313131	10.0125718294052	10.6050437710438	0.0631578661247179	0.0784226649849413	0.00423280586127437	0.004486004353675
10	10	10.1214125982043	10.6109671717172	10.1709176487093	10.7470572390572	0.0671420219083749	0.0836107347350479	0.00475100732678672	0.00480962222390346
10	10	10.2780513468013	10.7586212121212	10.3292634680135	10.8890707070707	0.0719797102416788	0.08923599362962	0.00539080219124499	0.00524290902825846
10	10	10.4346900953984	10.9062752525253	10.4876092873176	11.0310841750842	0.0779890818458459	0.0951343412468088	0.00620323167054776	0.00578982114246572
10	10	10.5913288439955	11.0539292929293	10.6459551066218	11.1730976430976	0.0851780168684933	0.101066172469686	0.00723868485849761	0.00646069264604492
10	10	10.7479675925926	11.2015833333333	10.8043009259259	11.3151111111111	0.0933123067905414	0.106771376471869	0.0085489462958756	0.00728275503766906
10	10	10.9046063411897	11.3492373737374	10.9626467452301	11.4571245791246	0.102069653615787	0.112020684540785	0.0101854817401906	0.0083069999381823
10	10	11.0612450897868	11.4968914141414	11.1209925645342	11.599138047138	0.111145707919535	0.116688557455572	0.0121947936654019	0.00961969075174492
10	10	11.2178838383838	11.6445454545455	11.2793383838384	11.7411515151515	0.120231423953897	0.120771258144455	0.0146131547974294	0.0113401912206901
10	10	11.3745225869809	11.7921994949495	11.4376842031425	11.883164983165	0.128944835928828	0.124364170924696	0.0174591034204347	0.0136085278327154
10	10	11.531161335578	11.9398535353535	11.5960300224467	12.0251784511785	0.136739315795286	0.127599345495231	0.0207481157340249	0.0165720828144203
10	10	11.6878000841751	12.0875075757576	11.7543758417508	12.1671919191919	0.142947637307326	0.130583125350358	0.0245166480585545	0.0203651753355733
10	10	11.8444388327722	12.2351616161616	11.912721661055	12.3092053872054	0.146959016787883	0.133362465118805	0.0288440716750432	0.0250771220501475
10	10	12.0010775813692	12.3828156565657	12.0710674803591	12.4512188552189	0.148470358743025	0.135927407557986	0.0338590124300701	0.0307299342936796
10	10	12.1577163299663	12.5304696969697	12.2294132996633	12.5932323232323	0.147731103679423	0.138255385567414	0.0397132888091709	0.0372796170685297
10	10	12.3143550785634	12.6781237373737	12.3877591189675	12.7352457912458	0.145579050784159	0.140323870609645	0.0465382726894759	0.0446287563598982
10	10	12.4709938271605	12.8257777777778	12.5461049382716	12.8772592592593	0.143237226779685	0.142133017318461	0.054383353852211	0.0526756417618594
10	10	12.6276325757576	12.9734318181818	12.7044507575758	13.0192727272727	0.141922136500559	0.143699604686695	0.0631596255308335	0.0613605093994923
10	10	12.7842713243547	13.1210858585859	12.8627965768799	13.1612861952862	0.142384208845562	0.145070044755428	0.0726334107667595	0.0707236353985505
10	10	12.9409100729517	13.2687398989899	13.0211423961841	13.3032996632997	0.144653792585406	0.14632978406934	0.0824749011805236	0.0809112360004897
10	10	13.0975488215488	13.4163939393939	13.1794882154882	13.4453131313131	0.148041240487612	0.147616684335402	0.0923697452292467	0.0921435829388138
10	10	13.2541875701459	13.564047979798	13.3378340347924	13.5873265993266	0.151424513077489	0.149079008113386	0.102142605679101	0.104581635119767
10	10	13.410826318743	13.711702020202	13.4961798540965	13.7293400673401	0.153662869787178	0.15083402888106	0.111817134547837	0.118181776425556
10	10	13.5674650673401	13.8593560606061	13.6545256734007	13.8713535353535	0.153935812251481	0.152894031321857	0.121593377627503	0.132561220472876
10	10	13.7241038159371	14.0070101010101	13.8128714927048	14.013367003367	0.151929356457111	0.155133681578768	0.131743857138492	0.146953975231225
10	10	13.8807425645342	14.1546641414141	13.971217312009	14.1553804713805	0.14785203299376	0.157335490661999	0.142490996473999	0.160323407022131
10	10	14.0373813131313	14.3023181818182	14.1295631313131	14.2973939393939	0.142332308219923	0.159252109790412	0.153925275873592	0.171603736308455
10	10	14.1940200617284	14.4499722222222	14.2879089506173	14.4394074074074	0.136243092566507	0.160685068432645	0.165956406769328	0.180032145516649
10	10	14.3506588103255	14.5976262626263	14.4462547699214	14.5814208754209	0.130533885780913	0.161506516615463	0.178311108282296	0.185416765650691
10	10	14.5072975589226	14.7452803030303	14.6046005892256	14.7234343434343	0.126009864636843	0.161634693404249	0.190560672695923	0.188262136272317
10	10	14.6639363075196	14.8929343434343	14.7629464085297	14.8654478114478	0.123143182595998	0.160980630393627	0.202211452797425	0.18964662087255
10	10	14.8205750561167	15.0405883838384	14.9212922278339	15.0074612794613	0.121952997004078	0.159419030155259	0.212794497987274	0.190947652780318
10	10	14.9772138047138	15.1882424242424	15.079638047138	15.1494747474747	0.121998921799209	0.156805997487918	0.221959689937182	0.193457752049237
10	10	15.1338525533109	15.3358964646465	15.2379838664422	15.2914882154882	0.122567252639948	0.153045002705106	0.229486514133157	0.198066265973017
10	10	15.290491301908	15.4835505050505	15.3963296857464	15.4335016835017	0.122912155624135	0.148144004709044	0.235216499606288	0.205040977273461
10	10	15.4471300505051	15.6312045454545	15.5546755050505	15.5755151515152	0.122508946522718	0.142231265465461	0.238954634080743	0.214024496099698
10	10	15.6037687991021	15.7788585858586	15.7130213243547	15.7175286195286	0.12114560329994	0.135532988907021	0.240436999917304	0.224136096237156
10	10	15.7604075476992	15.9265126262626	15.8713671436588	15.8595420875421	0.118878051813052	0.128292416698844	0.239376563971594	0.23416826333433
10	10	15.9170462962963	16.0741666666667	16.029712962963	16.0015555555556	0.115834050189347	0.120704801597982	0.235580962291931	0.24283298684094
10	10	16.0736850448934	16.2218207070707	16.1880587822671	16.143569023569	0.112066138266869	0.112873261599584	0.229057362527618	0.248992870553562
10	10	16.2303237934905	16.3694747474747	16.3464046015713	16.2855824915825	0.107490896208657	0.104805833622596	0.220048464527968	0.251834481086223
10	10	16.3869625420875	16.5171287878788	16.5047504208754	16.427595959596	0.101963436391928	0.0964534581101446	0.208988883720007	0.250994963745485
10	10	16.5436012906846	16.6647828282828	16.6630962401796	16.5696094276094	0.0953974414451936	0.0877757456858536	0.196400136070968	0.246528336607321
10	10	16.7002400392817	16.8124368686869	16.8214420594837	16.7116228956229	0.0878788636755644	0.0787829251532677	0.182783824831136	0.238822258104795
10	10	16.8568787878788	16.9600909090909	16.9797878787879	16.8536363636364	0.0796891109108481	0.0695812605509585	0.16855758572309	0.22840951538741
10	10	17.0135175364759	17.107744949495	17.138133698092	16.9956498316498	0.0712616739494267	0.0603654346800604	0.154039001389501	0.2158272455797
10	10	17.170156285073	17.255398989899	17.2964795173962	17.1376632996633	0.0630793649938192	0.0513835470248645	0.13946673430271	0.201493358573763
10	10	17.32679503367	17.403053030303	17.4548253367003	17.2796767676768	0.0555463590467321	0.0428948487409562	0.125039725820452	0.185726578969317
10	10	17.4834337822671	17.5507070707071	17.6131711560045	17.4216902356902	0.0488852790793786	0.0351199528859313	0.110948288203663	0.168807921614443
10	10	17.6400725308642	17.6983611111111	17.7715169753086	17.5637037037037	0.0430826581987427	0.0282088702958179	0.0973747926208652	0.15109311394146
10	10	17.7967112794613	17.8460151515152	17.9298627946128	17.7057171717172	0.037930908638332	0.0222351152833663	0.0844942344430553	0.133050971695603
10	10	17.9533500280584	17.9936691919192	18.0882086139169	17.8477306397306	0.0331514184031806	0.0172019375450181	0.0724530676101164	0.115243726189343
10	10	18.1099887766554	18.1413232323232	18.2465544332211	17.9897441077441	0.0285215660893594	0.0130583143114507	0.0613529051343443	0.0982338977638023
10	10	18.2666275252525	18.2889772727273	18.4049002525253	18.1317575757576	0.0239757829885306	0.00971980722594157	0.0512380368566047	0.0824690028267685
10	10	18.4232662738496	18.4366313131313	18.5632460718294	18.273771043771	0.01959922856422	0.00708636964813261	0.0421189314978327	0.0681988960429565
10	10	18.5799050224467	18.5842853535354	18.7215918911336	18.4157845117845	0.0155637077656915	0.0050523013841213	0.0339684197537302	0.0554920040065695
10	10	18.7365437710438	18.7319393939394	18.8799377104377	18.557797979798	0.0120354591786976	0.00351317178623712	0.026768793538878	0.0442841491868687
10	10	18.8931825196409	18.8795934343434	19.0382835297419	18.6998114478114	0.00910643590507726	0.00237739626334929	0.0205131836976423	0.034484874373441
10	10	19.0498212682379	19.0272474747475	19.196629349046	18.8418249158249	0.00676914441488339	0.00155960189000761	0.0152082097250412	0.0260445766171412
10	10	19.206460016835	19.1749015151515	19.3549751683502	18.9838383838384	0.00495478149711844	0.000988545440760359	0.0108554366873558	0.0189510806580614
10	10	19.3630987654321	19.3225555555556	19.5133209876543	19.1258518518519	0.00356248204629295	0.000602399927646312	0.00742783866467729	0.0132066357144316
10	10	19.5197375140292	19.4702095959596	19.6716668069585	19.2678653198653	0.00249859182165411	0.000351983440889613	0.00485246812175675	0.0087654347138896
10	10	19.6763762626263	19.6178636363636	19.8300126262626	19.4098787878788	0.00169206297936826	0.000196695432590779	0.00301609530668084	0.00552278298677003
10	10	19.8330150112233	19.7655176767677	19.9883584455668	19.5518922558923	0.00109478005026868	0.000104617075214683	0.00177853226640471	0.00329046996574151
10	10	19.9896537598204	19.9131717171717	20.1467042648709	19.6939057239057	0.00067038665254309	5.32495642802316e-05	0.000991293084212134	0.00184887726955524
10	10	20.1462925084175	20.0608257575758	20.3050500841751	19.8359191919192	0.000386175271714843	2.55295791982498e-05	0.000520987457091252	0.000979464415157891
10	10	20.3029312570146	20.2084797979798	20.4633959034792	19.9779326599327	0.000207082688220676	1.17617755600914e-05	0.000256775722832742	0.000489232553855356
10	10	20.4595700056117	20.3561338383838	20.6217417227834	20.1199461279461	0.000103280739575554	5.21386090601593e-06	0.000118275859561444	0.000228974956735648
10	10	20.6162087542088	20.5037878787879	20.7800875420875	20.2619595959596	4.76793956327525e-05	2.19056799256376e-06	5.04181063643793e-05	0.000100170151608519
10	10	20.7728475028058	20.6514419191919	20.9384333613917	20.4039730639731	2.02738628702872e-05	8.34718171861488e-07	1.99567891373611e-05	4.09127391691436e-05
10	10	20.9294862514029	20.799095959596	21.0967791806958	20.5459865319865	7.91857349648927e-06	3.24855004965002e-07	7.1194111386793e-06	1.53216549408153e-05
10	10	21.086125	20.94675	21.255125	20.688	2.71268903921454e-06	1.0102131593412e-07	2.19208131840969e-06	4.65580490501616e-06
25	25	5.73844444444444	6.66133333333333	7.137	6.76122222222222	2.18315726407845e-06	1.2481929702294e-05	6.84602713042653e-06	4.54003988771007e-07
25	25	5.88562401795735	6.8003771043771	7.27246127946128	6.90097081930415	5.19210771381203e-06	2.90879264508451e-05	1.58683038842433e-05	1.03381334040079e-06
25	25	6.03280359147026	6.93942087542088	7.40792255892256	7.04071941638608	1.11456241854205e-05	6.4902937168502e-05	3.4016531443701e-05	2.15244557350175e-06
25	25	6.17998316498316	7.07846464646465	7.54338383838384	7.18046801346801	2.202520103648e-05	0.000131466184697778	6.9262217330734e-05	4.18275297834014e-06
25	25	6.32716273849607	7.21750841750842	7.67884511784511	7.32021661054994	4.01198664987483e-05	0.000248762055783343	0.000131757247639127	7.55784041346073e-06
25	25	6.47434231200898	7.35655218855219	7.81430639730639	7.45996520763187	6.76491114758979e-05	0.000439194039391504	0.000236290216599694	1.27700960134036e-05
25	25	6.62152188552189	7.49559595959596	7.94976767676767	7.59971380471381	0.000105503528854725	0.000727297769805381	0.00040007168803146	2.03169448622811e-05
25	25	6.76870145903479	7.63463973063973	8.08522895622895	7.73946240179574	0.000156045251518052	0.0011376473066775	0.000641113003504048	3.08488266726161e-05
25	25	6.9158810325477	7.7736835016835	8.22069023569023	7.87921099887767	0.000218548997059572	0.00169155780877018	0.000974324811255798	4.46029657197435e-05
25	25	7.06306060606061	7.91272727272727	8.35615151515151	8.0189595959596	0.000296808077584866	0.00240897159924146	0.00140642556591953	6.25513597795689e-05
25	25	7.21024017957351	8.05177104377104	8.49161279461279	8.15870819304153	0.000402437878613996	0.00332447868829086	0.00193320509700566	8.5940410642254e-05
25	25	7.35741975308642	8.19081481481481	8.62707407407407	8.29845679012346	0.00056936546605087	0.00449379572926752	0.00253573825786805	0.000117369953861603
25	25	7.50459932659933	8.32985858585859	8.76253535353535	8.43820538720539	0.000861406920573939	0.00601839685293295	0.00318301435157393	0.000161860853478255
25	25	7.65177890011223	8.46890235690236	8.89799663299663	8.57795398428732	0.00137604934663216	0.00804235746926221	0.00383341509441169	0.000224653113977426
25	25	7.79895847362514	8.60794612794613	9.03345791245791	8.71770258136925	0.00226483073748231	0.0107522495458484	0.00444605524565115	0.000317665916829516
25	25	7.94613804713805	8.7469898989899	9.16891919191919	8.85745117845118	0.00371040757931336	0.0143335038963208	0.0049847210635145	0.000449107419308766
25	25	8.09331762065095	8.88603367003367	9.30438047138047	8.99719977553311	0.0059055522966006	0.0189067145057313	0.00542850602092063	0.000636170589582336
25	25	8.24049719416386	9.02507744107744	9.43984175084175	9.13694837261504	0.00902787971158576	0.0244537974629356	0.00577648366910747	0.000893336816551891
25	25	8.38767676767677	9.16412121212121	9.57530303030303	9.27669696969697	0.0131914006661127	0.0307557826271005	0.00604700362274694	0.00124388470602551
25	25	8.53485634118967	9.30316498316498	9.71076430976431	9.4164455667789	0.0183901804063011	0.0373731350452943	0.0062777653165129	0.00171634052174771
25	25	8.68203591470258	9.44220875420875	9.84622558922559	9.55619416386083	0.0244987696781194	0.0437415749981603	0.00652110798330976	0.00234785397774562
25	25	8.82921548821549	9.58125252525253	9.98168686868687	9.69594276094276	0.0312530686787786	0.0493542296403932	0.00683798447005314	0.00318042000889413
25	25	8.9763950617284	9.7202962962963	10.1171481481481	9.83569135802469	0.0382620227004437	0.0539502953515246	0.00728397430466225	0.00424909309618377
25	25	9.1235746352413	9.85934006734007	10.2526094276094	9.97543995510662	0.0450439953646317	0.0576552863694323	0.00790756544173159	0.00556191084119298
25	25	9.27075420875421	9.99838383838384	10.3880707070707	10.1151885521886	0.0511338801874793	0.0609304853081456	0.00873198452108738	0.00707460457205124
25	25	9.41793378226711	10.1374276094276	10.523531986532	10.2549371492705	0.0562006985281506	0.0644014749543579	0.00975333913287612	0.00867609495597132
25	25	9.56511335578002	10.2764713804714	10.6589932659933	10.3946857463524	0.0601775184197235	0.0685639212270292	0.0109423656571199	0.0101921735182296
25	25	9.71229292929293	10.4155151515152	10.7944545454545	10.5344343434343	0.0632967075148033	0.0735753440702603	0.0122566206307657	0.0114259407496329
25	25	9.85947250280584	10.5545589225589	10.9299158249158	10.6741829405163	0.0661057850836266	0.0792260367069563	0.0136621088450535	0.0122214229930391
25	25	10.0066520763187	10.6936026936027	11.0653771043771	10.8139315375982	0.0693097934639456	0.0850672339258887	0.0151585031260323	0.0125269406879605
25	25	10.1538316498316	10.8326464646465	11.2008383838384	10.9536801346801	0.0735712834924538	0.0906640165816892	0.0167843072220362	0.0124459250945434
25	25	10.3010112233446	10.9716902356902	11.3362996632997	11.0934287317621	0.0793150998587706	0.0958242426090917	0.0186172169232169	0.012239664564439
25	25	10.4481907968575	11.110734006734	11.4717609427609	11.233177328844	0.0865687897228165	0.10069665082501	0.020739389101306	0.012263446019792
25	25	10.5953703703704	11.2497777777778	11.6072222222222	11.3729259259259	0.0949054520485005	0.105666489850449	0.0232196265739687	0.0128783130006594
25	25	10.7425499438833	11.3888215488216	11.7426835016835	11.5126745230079	0.103533588986671	0.111152397925986	0.0260751622721155	0.0143377443966148
25	25	10.8897295173962	11.5278653198653	11.8781447811448	11.6524231200898	0.111505956246096	0.117329850261847	0.0292687387724754	0.0167150639453064
25	25	11.0369090909091	11.6669090909091	12.0136060606061	11.7921717171717	0.118057558254969	0.123962436260883	0.0327220513365469	0.0198662360225253
25	25	11.184088664422	11.8059528619529	12.1490673400673	11.9319203142536	0.122844195515625	0.130389106072962	0.0363578705331896	0.0235013547709305
25	25	11.3312682379349	11.9449966329966	12.2845286195286	12.0716689113356	0.126119569845219	0.135712103705329	0.0401297879642878	0.0272757167201391
25	25	11.4784478114478	12.0840404040404	12.4199898989899	12.2114175084175	0.128592216737223	0.139094884231048	0.0440697588467668	0.0309180833388285
25	25	11.6256273849607	12.2230841750842	12.5554511784512	12.3511661054994	0.131192325669675	0.14005161034425	0.0483087960679439	0.0343219937643251
25	25	11.7728069584736	12.3621279461279	12.6909124579125	12.4909147025814	0.134649591892083	0.13865869870519	0.0530321992480851	0.0376158130918441
25	25	11.9199865319865	12.5011717171717	12.8263737373737	12.6306632996633	0.139184189566463	0.135535716784323	0.058457647892114	0.0411039014670221
25	25	12.0671661054994	12.6402154882155	12.961835016835	12.7704118967452	0.144417789111222	0.131653245034119	0.0647388556014352	0.0452085428528665
25	25	12.2143456790123	12.7792592592593	13.0972962962963	12.9101604938272	0.149506427113386	0.128081086322686	0.0719258125045289	0.0503901362276769
25	25	12.3615252525253	12.918303030303	13.2327575757576	13.0499090909091	0.153553173995855	0.125692417293338	0.0799557432908461	0.0570664063275753
25	25	12.5087048260382	13.0573468013468	13.3682188552189	13.189657687991	0.156037435367506	0.12504243602066	0.088674647560106	0.065602341358487
25	25	12.6558843995511	13.1963905723906	13.5036801346801	13.329406285073	0.157012013439713	0.126293119562497	0.0979098940144216	0.0762633138264929
25	25	12.803063973064	13.3354343434343	13.6391414141414	13.4691548821549	0.157045081915381	0.129288506089512	0.107502319674902	0.0891960220587419
25	25	12.9502435465769	13.4744781144781	13.7746026936027	13.6089034792368	0.156832412780319	0.133626172228862	0.117348831251914	0.104315391258607
25	25	13.0974231200898	13.6135218855219	13.910063973064	13.7486520763187	0.156760010080093	0.138773641064654	0.127339982053617	0.121238318128564
25	25	13.2446026936027	13.7525656565657	14.0455252525253	13.8884006734007	0.156707734169194	0.144192616864523	0.137339862376596	0.139167225705836
25	25	13.3917822671156	13.8916094276094	14.1809865319865	14.0281492704826	0.156108109263055	0.149408874603676	0.14716782477386	0.156967689709622
25	25	13.5389618406285	14.0306531986532	14.3164478114478	14.1678978675645	0.154309407248457	0.154138925630442	0.156658903183252	0.173285250667399
25	25	13.6861414141414	14.169696969697	14.4519090909091	14.3076464646465	0.150917409255694	0.158321661710313	0.165782833681678	0.186834720801612
25	25	13.8333209876543	14.3087407407407	14.5873703703704	14.4473950617284	0.145948500517424	0.162096246924269	0.174715614234251	0.196704762276013
25	25	13.9805005611672	14.4477845117845	14.7228316498316	14.5871436588103	0.139819305604139	0.165637608649822	0.183886550155305	0.202555878957558
25	25	14.1276801346801	14.5868282828283	14.8582929292929	14.7268922558923	0.133181561769973	0.16900636742716	0.193871436000768	0.204738296344014
25	25	14.274859708193	14.7258720538721	14.9937542087542	14.8666408529742	0.126734467689573	0.172001186398407	0.205157431225833	0.204204749507211
25	25	14.4220392817059	14.8649158249158	15.1292154882155	15.0063894500561	0.121100296291633	0.174164936564992	0.217869007453969	0.202282883014745
25	25	14.5692188552189	15.0039595959596	15.2646767676768	15.146138047138	0.116721622468154	0.17489751277204	0.231516839149037	0.200442941932619
25	25	14.7163984287318	15.1430033670034	15.400138047138	15.28588664422	0.113801458876641	0.17369730140613	0.244976742715874	0.200014899695704
25	25	14.8635780022447	15.2820471380471	15.5355993265993	15.4256352413019	0.112269899703622	0.170325706374699	0.25665379762951	0.201980936724007
25	25	15.0107575757576	15.4210909090909	15.6710606060606	15.5653838383838	0.111820231020817	0.164894217418218	0.264866913515286	0.206800314614663
25	25	15.1579371492705	15.5601346801347	15.8065218855219	15.7051324354658	0.112001785068388	0.157793602971421	0.268335440629556	0.21437053221119
25	25	15.3051167227834	15.6991784511785	15.9419831649832	15.8448810325477	0.112327041111217	0.14956232732774	0.266516775822198	0.223960159608941
25	25	15.4522962962963	15.8382222222222	16.0774444444444	15.9846296296296	0.11241792399442	0.140711909858814	0.2597430647799	0.234358787445732
25	25	15.5994758698092	15.977265993266	16.2129057239057	16.1243782267116	0.111967234490654	0.131673898163966	0.249060901558939	0.244072869234491
25	25	15.7466554433221	16.1163097643098	16.348367003367	16.2641268237935	0.110786485777734	0.122741146843312	0.23586435348114	0.251620113987541
25	25	15.893835016835	16.2553535353535	16.4838282828283	16.4038754208754	0.108757575514173	0.114096743891077	0.221490117266345	0.25582199533345
25	25	16.0410145903479	16.3943973063973	16.6192895622896	16.5436240179574	0.105842379533529	0.105799826935131	0.206938615986526	0.255992283879649
25	25	16.1881941638608	16.5334410774411	16.7547508417508	16.6833726150393	0.102131154144886	0.0978162832366753	0.192750299697706	0.251938923521052
25	25	16.3353737373737	16.6724848484848	16.8902121212121	16.8231212121212	0.0978354625547677	0.0900135206453555	0.179108642149811	0.243827761203579
25	25	16.4825533108866	16.8115286195286	17.0256734006734	16.9628698092031	0.0932252101271784	0.0822295893703361	0.165990280227412	0.231931838262953
25	25	16.6297328843995	16.9505723905724	17.1611346801347	17.1026184062851	0.0885250077795238	0.074329401509369	0.153318554981814	0.21648225945499
25	25	16.7769124579125	17.0896161616162	17.296595959596	17.242367003367	0.0837888766503935	0.0662808183878618	0.141046715247373	0.197686141497923
25	25	16.9240920314254	17.2286599326599	17.4320572390572	17.3821156004489	0.0788923406672138	0.0581527659154096	0.129162326231928	0.175907460925421
25	25	17.0712716049383	17.3677037037037	17.5675185185185	17.5218641975309	0.0736097572396969	0.0501248698222297	0.117653102803364	0.151889786804859
25	25	17.2184511784512	17.5067474747475	17.7029797979798	17.6616127946128	0.0677659594528848	0.0424183379203006	0.10647577612062	0.12683291956485
25	25	17.3656307519641	17.6457912457913	17.8384410774411	17.8013613916947	0.0613419030223112	0.035243686466719	0.0955719923068655	0.102290570453555
25	25	17.512810325477	17.784835016835	17.9739023569024	17.9411099887767	0.0545049842260286	0.0287827206371797	0.084899118316043	0.0798303809864564
25	25	17.6599898989899	17.9238787878788	18.1093636363636	18.0808585858586	0.0475285927802802	0.0231515595600214	0.0744672124878053	0.0606487352601944
25	25	17.8071694725028	18.0629225589226	18.2448249158249	18.2206071829405	0.0406880830956973	0.0184024710152246	0.0643383328046483	0.0453176838435355
25	25	17.9543490460157	18.2019663299663	18.3802861952862	18.3603557800224	0.0341942879800889	0.0145251365598663	0.0546129656879782	0.0337313476323411
25	25	18.1015286195286	18.3410101010101	18.5157474747475	18.5001043771044	0.0281880402457718	0.0114495771734429	0.0454338677696289	0.0252674862009248
25	25	18.2487081930415	18.4800538720539	18.6512087542088	18.6398529741863	0.0227393037617429	0.00906129305859224	0.0369319090471517	0.0191167433813539
25	25	18.3958877665544	18.6190976430976	18.78667003367	18.7796015712682	0.0179022649849666	0.00721248676755518	0.0292314158729537	0.0145118902923833
25	25	18.5430673400673	18.7581414141414	18.9221313131313	18.9193501683502	0.0137223130103978	0.00575926754693874	0.0224377047320426	0.0109090743984312
25	25	18.6902469135802	18.8971851851852	19.0575925925926	19.0590987654321	0.0102022007079721	0.00457693671999499	0.0166337588763183	0.00798685541091823
25	25	18.8374264870932	19.036228956229	19.1930538720539	19.198847362514	0.00733406705086218	0.00358004523002624	0.011861738377695	0.00562015143581311
25	25	18.9846060606061	19.1752727272727	19.3285151515152	19.338595959596	0.00507279628379749	0.00272036890776703	0.00810423446346034	0.0037567784981344
25	25	19.131785634119	19.3143164983165	19.4639764309764	19.4783445566779	0.00335877593564427	0.00198782103592571	0.00528655151791299	0.00237505420664965
25	25	19.2789652076319	19.4533602693603	19.5994377104377	19.6180931537598	0.00211959785912076	0.00138386759754422	0.00328384377152882	0.00140867995923722
25	25	19.4261447811448	19.592404040404	19.734898989899	19.7578417508418	0.0012649680132168	0.000910764428482604	0.00193677052099263	0.00078647673693741
25	25	19.5733243546577	19.7314478114478	19.8703602693603	19.8975903479237	0.000711624688951134	0.000563339805385132	0.00108067459821222	0.000410979241642857
25	25	19.7205039281706	19.8704915824916	20.0058215488216	20.0373389450056	0.000373807165654625	0.000327041779174311	0.000570445723789539	0.000200937101802277
25	25	19.8676835016835	20.0095353535354	20.1412828282828	20.1770875420875	0.000182928501324734	0.000177617439147708	0.00028359901205398	9.17359751723939e-05
25	25	20.0148630751964	20.1485791245791	20.2767441077441	20.3168361391695	8.32026139516045e-05	8.95778188899981e-05	0.000134085399725499	3.83983853186271e-05
25	25	20.1620426487093	20.2876228956229	20.4122053872054	20.4565847362514	3.4310218754457e-05	4.21397725420616e-05	5.81191957048843e-05	1.5150477503918e-05
25	25	20.3092222222222	20.4266666666667	20.5476666666667	20.5963333333333	1.354868976626e-05	1.85364945745322e-05	2.27023230507665e-05	5.44748158711282e-06
50	50	7.39511111111111	6.59766666666667	7.39511111111111	7.51033333333333	0.000205266609976199	2.86519158566878e-06	4.73281843189176e-05	2.26016425009834e-07
50	50	7.52745230078563	6.73711784511785	7.52745230078563	7.64056565656565	0.000449183028410004	6.83944790751357e-06	0.000103270903284188	4.77377138983691e-07
50	50	7.65979349046016	6.87656902356903	7.65979349046016	7.77079797979798	0.000920935433931519	1.52318865462555e-05	0.000211013784116296	9.42295500134387e-07
50	50	7.79213468013468	7.0160202020202	7.79213468013468	7.9010303030303	0.00177050935949391	3.20291358894123e-05	0.000404066928535133	1.73845098056218e-06
50	50	7.9244758698092	7.15547138047138	7.9244758698092	8.03126262626262	0.00319682188115454	6.26221670287833e-05	0.000726376424103969	3.0077234949687e-06
50	50	8.05681705948373	7.29492255892256	8.05681705948373	8.16149494949495	0.00542102314733987	0.000114462399124205	0.00122554580043572	4.86151084368964e-06
50	50	8.18915824915825	7.43437373737374	8.18915824915825	8.29172727272727	0.0086460506086012	0.000196070637791433	0.00194351317593009	1.24032937930542e-05
50	50	8.32149943883277	7.57382491582492	8.32149943883277	8.42195959595959	0.012982885709118	0.000317938902858998	0.00290027325173028	2.37036958427253e-05
50	50	8.4538406285073	7.7132760942761	8.4538406285073	8.55219191919192	0.0183723320544136	0.000485261569127279	0.00407726710142598	4.64895049048628e-05
50	50	8.58618181818182	7.85272727272727	8.58618181818182	8.68242424242424	0.0245235074074514	0.000702229395581065	0.00540653457755272	9.2208113595386e-05
50	50	8.71852300785634	7.99217845117845	8.71852300785634	8.81265656565656	0.0309028701404868	0.000970454512662373	0.00676889545959415	0.000180942702728892
50	50	8.85086419753086	8.13162962962963	8.85086419753086	8.94288888888889	0.0367853743539693	0.0012945340661339	0.00801164626134697	0.000349712684213549
50	50	8.98320538720539	8.27108080808081	8.98320538720539	9.07312121212121	0.0414076215715283	0.00168720037354302	0.00897988982005288	0.000640620699123789
50	50	9.11554657687991	8.41053198653199	9.11554657687991	9.20335353535353	0.0440970372864607	0.00216811398799735	0.00954409001368498	0.00111290787506557
50	50	9.24788776655443	8.54998316498317	9.24788776655443	9.33358585858586	0.044505573446214	0.00277598310786348	0.00964803954374805	0.00182654208523538
50	50	9.38022895622896	8.68943434343434	9.38022895622896	9.46381818181818	0.0426935181386977	0.00355427962653707	0.0093177347100326	0.00282756092721015
50	50	9.51257014590348	8.82888552188552	9.51257014590348	9.5940505050505	0.0391582647768131	0.00454525665448095	0.00866298239146487	0.00412975119521779
50	50	9.644911335578	8.9683367003367	9.644911335578	9.72428282828283	0.0347503165217881	0.00578534442011577	0.00786050315768089	0.00570009677982828
50	50	9.77725252525252	9.10778787878788	9.77725252525252	9.85451515151515	0.0305061446352122	0.00727970225531437	0.00712072749833713	0.00745589105654589
50	50	9.90959371492705	9.24723905723906	9.90959371492705	9.98474747474747	0.0274369951890035	0.00900791614505599	0.00665083452914229	0.00927370544886
50	50	10.0419349046016	9.38669023569024	10.0419349046016	10.1149797979798	0.0263379426031822	0.0109483566161533	0.00662461561730677	0.0110162133743127
50	50	10.1742760942761	9.52614141414142	10.1742760942761	10.2452121212121	0.0276327973691777	0.0130834119646884	0.00715777734362367	0.0125471089466174
50	50	10.3066172839506	9.66559259259259	10.3066172839506	10.3754444444444	0.0312993807264124	0.01543014830536	0.0082928145922744	0.013754667971485
50	50	10.4389584736251	9.80504377104377	10.4389584736251	10.5056767676768	0.0368597026152647	0.0180638640375276	0.00998555133969997	0.0145580829201143
50	50	10.5712996632997	9.94449494949495	10.5712996632997	10.6359090909091	0.0434822810133239	0.0211067141825203	0.012109283501554	0.0149109234570786
50	50	10.7036408529742	10.0839461279461	10.7036408529742	10.7661414141414	0.0501641709374924	0.0247161029018429	0.0144679290097169	0.0148074493482606
50	50	10.8359820426487	10.2233973063973	10.8359820426487	10.8963737373737	0.0559602676028066	0.0289950827358231	0.0168231187861465	0.0143148744969594
50	50	10.9683232323232	10.3628484848485	10.9683232323232	11.0266060606061	0.060209484653925	0.033914342455617	0.018946845037025	0.0135740320307882
50	50	11.1006644219978	10.5022996632997	11.1006644219978	11.1568383838384	0.0626958761484718	0.0392028580532352	0.0206703703235098	0.0128148453388446
50	50	11.2330056116723	10.6417508417508	11.2330056116723	11.2870707070707	0.063603195801945	0.0443607814819027	0.0219127886045035	0.0123209836310319
50	50	11.3653468013468	10.781202020202	11.3653468013468	11.417303030303	0.06342023539731	0.0487723412859595	0.0227160757581301	0.0123821935719585
50	50	11.4976879910213	10.9206531986532	11.4976879910213	11.5475353535354	0.0627653973135484	0.0519437288083869	0.0232261694109755	0.0132081469101522
50	50	11.6300291806958	11.0601043771044	11.6300291806958	11.6777676767677	0.0621372813424755	0.0537439035737014	0.0236482634197877	0.0148992682417317
50	50	11.7623703703704	11.1995555555556	11.7623703703704	11.808	0.0618874327215373	0.054548430268175	0.0242119668087926	0.0173897319713091
50	50	11.8947115600449	11.3390067340067	11.8947115600449	11.9382323232323	0.0621598084085337	0.0551878122799136	0.025119504076748	0.0205078726591726
50	50	12.0270527497194	11.4784579124579	12.0270527497194	12.0684646464646	0.0629687311109091	0.0566591409496233	0.0265177798749875	0.0239990426623658
50	50	12.1593939393939	11.6179090909091	12.1593939393939	12.198696969697	0.0642330519947825	0.0597754089551782	0.0284812432092102	0.0276211837529312
50	50	12.2917351290685	11.7573602693603	12.2917351290685	12.3289292929293	0.0658352868702194	0.0648039354254709	0.0310207109953786	0.0312257192951504
50	50	12.424076318743	11.8968114478114	12.424076318743	12.4591616161616	0.067618175488119	0.0713807017747086	0.0340757133933692	0.0348148161033111
50	50	12.5564175084175	12.0362626262626	12.5564175084175	12.5893939393939	0.0694772332493833	0.078612720885979	0.0375488399206965	0.03857571455223
50	50	12.688758698092	12.1757138047138	12.688758698092	12.7196262626263	0.0713729289374651	0.0854390965648442	0.0413061717878008	0.0428356126558417
50	50	12.8210998877666	12.315164983165	12.8210998877666	12.8498585858586	0.073406705914206	0.0909852940012095	0.0452468775156406	0.0479593103228145
50	50	12.9534410774411	12.4546161616162	12.9534410774411	12.9800909090909	0.075846876361237	0.0949588273247608	0.0493443968252145	0.0542321554264053
50	50	13.0857822671156	12.5940673400673	13.0857822671156	13.1103232323232	0.0790886579722654	0.0977270542916234	0.0536489737533275	0.0618031889827987
50	50	13.2181234567901	12.7335185185185	13.2181234567901	13.2405555555556	0.0835307626007668	0.100221458151442	0.0583198235968206	0.0705860858507784
50	50	13.3504646464646	12.8729696969697	13.3504646464646	13.3707878787879	0.0894793539373116	0.103565182192808	0.0635859589155868	0.0803420888194448
50	50	13.4828058361392	13.0124208754209	13.4828058361392	13.5010202020202	0.0970113910209376	0.108719828722606	0.0697355394165991	0.0908129315768464
50	50	13.6151470258137	13.1518720538721	13.6151470258137	13.6312525252525	0.105839834440777	0.116149961906464	0.0770117968372353	0.101757960724079
50	50	13.7474882154882	13.2913232323232	13.7474882154882	13.7614848484848	0.115328848457217	0.125622925875066	0.0855614808120303	0.113133422060557
50	50	13.8798294051627	13.4307744107744	13.8798294051627	13.8917171717172	0.124569898459204	0.13633213866105	0.0954023924889313	0.124985754455367
50	50	14.0121705948373	13.5702255892256	14.0121705948373	14.0219494949495	0.132519946203795	0.147122680561094	0.106329031475674	0.137312198091947
50	50	14.1445117845118	13.7096767676768	14.1445117845118	14.1521818181818	0.138363035172123	0.156798282016285	0.118002262527968	0.149898827555445
50	50	14.2768529741863	13.8491279461279	14.2768529741863	14.2824141414141	0.141714226957746	0.164506253965384	0.129935852607571	0.162198925714061
50	50	14.4091941638608	13.9885791245791	14.4091941638608	14.4126464646465	0.142770277418918	0.169975620166786	0.141675473397783	0.173388428022554
50	50	14.5415353535354	14.1280303030303	14.5415353535354	14.5428787878788	0.142363926003977	0.173584523553811	0.152900972957661	0.182633080342494
50	50	14.6738765432099	14.2674814814815	14.6738765432099	14.6731111111111	0.141776843812193	0.176260505039978	0.163559922116413	0.189300891997762
50	50	14.8062177328844	14.4069326599327	14.8062177328844	14.8033434343434	0.142436832499946	0.179125666409847	0.173844180260762	0.1933160776577
50	50	14.9385589225589	14.5463838383838	14.9385589225589	14.9335757575758	0.145678349387885	0.183131342500671	0.184168671775027	0.19516565380389
50	50	15.0709001122334	14.685835016835	15.0709001122334	15.0638080808081	0.152483232409796	0.18872435372553	0.19501091114802	0.195777826798463
50	50	15.203241301908	14.8252861952862	15.203241301908	15.1940404040404	0.163306071747997	0.195706371301818	0.206718712701902	0.196257712939241
50	50	15.3355824915825	14.9647373737374	15.3355824915825	15.3242727272727	0.177901453959889	0.203287407290978	0.219365971943148	0.19757329946304
50	50	15.467923681257	15.1041885521886	15.467923681257	15.454505050505	0.195287483081347	0.210368419959632	0.232657600799185	0.200444205684639
50	50	15.6002648709315	15.2436397306397	15.6002648709315	15.5847373737374	0.21380252868936	0.215831962084916	0.245927374806385	0.205239432304828
50	50	15.7326060606061	15.3830909090909	15.7326060606061	15.7149696969697	0.231279937455559	0.218827827863462	0.258232645844128	0.212006778086575
50	50	15.8649472502806	15.5225420875421	15.8649472502806	15.845202020202	0.245436536935691	0.218942255122348	0.268517618174935	0.220467808155096
50	50	15.9972884399551	15.6619932659933	15.9972884399551	15.9754343434343	0.254310070845684	0.216231919776603	0.275823352941558	0.229948107246707
50	50	16.1296296296296	15.8014444444444	16.1296296296296	16.1056666666667	0.256638213120213	0.211051992182082	0.279421870939908	0.239438682207765
50	50	16.2619708193042	15.9408956228956	16.2619708193042	16.235898989899	0.252075664841268	0.203952399384384	0.278883539528528	0.247659522473584
50	50	16.3943120089787	16.0803468013468	16.3943120089787	16.3661313131313	0.241191594528553	0.195406038355522	0.274112868767411	0.253262478905557
50	50	16.5266531986532	16.219797979798	16.5266531986532	16.4963636363636	0.225222690910058	0.185763133961513	0.26530186187721	0.255159118225097
50	50	16.6589943883277	16.3592491582492	16.6589943883277	16.626595959596	0.205795238995409	0.175160913222053	0.252929677894238	0.252788923811458
50	50	16.7913355780022	16.4987003367003	16.7913355780022	16.7568282828283	0.184581439825907	0.163632394610497	0.237725198184937	0.246215145968201
50	50	16.9236767676768	16.6381515151515	16.9236767676768	16.8870606060606	0.163028301819897	0.15119632061744	0.220609103235705	0.236162918391193
50	50	17.0560179573513	16.7776026936027	17.0560179573513	17.0172929292929	0.142223752827014	0.137978241949006	0.202601538747338	0.223632688282179
50	50	17.1883591470258	16.9170538720539	17.1883591470258	17.1475252525253	0.122836263291922	0.124254802174235	0.184605014682168	0.209651801400386
50	50	17.3207003367003	17.0565050505051	17.3207003367003	17.2777575757576	0.105144059376667	0.110424981264488	0.167239209997585	0.194961285252281
50	50	17.4530415263749	17.1959562289562	17.4530415263749	17.4079898989899	0.0891426057199331	0.0969438216731847	0.150718727644069	0.179836059059998
50	50	17.5853827160494	17.3354074074074	17.5853827160494	17.5382222222222	0.0746988089658919	0.0841963314726493	0.134931115336147	0.164165997685284
50	50	17.7177239057239	17.4748585858586	17.7177239057239	17.6684545454545	0.061639083464912	0.0724236085116611	0.119621620450342	0.147660209242691
50	50	17.8500650953984	17.6143097643098	17.8500650953984	17.7986868686869	0.0498803197961051	0.0617119853106033	0.104587126639467	0.13010501101747
50	50	17.982406285073	17.7537609427609	17.982406285073	17.9289191919192	0.0394512391206632	0.0520140684070991	0.0898894536241285	0.111634703950109
50	50	18.1147474747475	17.8932121212121	18.1147474747475	18.0591515151515	0.0304292975865624	0.0432357114185746	0.0758082164937144	0.0927821473257712
50	50	18.247088664422	18.0326632996633	18.247088664422	18.1893838383838	0.0229081949266884	0.0352988761166638	0.0627918549391511	0.0743656292465743
50	50	18.3794298540965	18.1721144781145	18.3794298540965	18.3196161616162	0.0169202069173299	0.0281722945738152	0.0512265752220118	0.0573241944688211
50	50	18.511771043771	18.3115656565657	18.511771043771	18.4498484848485	0.0123516636720154	0.0218881981489148	0.0413361466587525	0.0424251155762096
50	50	18.6441122334456	18.4510168350168	18.6441122334456	18.5800808080808	0.00900737386542126	0.0164907980931384	0.0331197124783208	0.0301461662389562
50	50	18.7764534231201	18.590468013468	18.7764534231201	18.7103131313131	0.00662589057550945	0.0119989108233585	0.0263883179642134	0.0206147169716693
50	50	18.9087946127946	18.7299191919192	18.9087946127946	18.8405454545455	0.00493725174472999	0.00841507234461076	0.0208648478345934	0.0135918181565711
50	50	19.0411358024691	18.8693703703704	19.0411358024691	18.9707777777778	0.0037093132628232	0.00566741124173734	0.0162824919389371	0.0087022473923305
50	50	19.1734769921437	19.0088215488216	19.1734769921437	19.1010101010101	0.00277280075041937	0.00366332707994374	0.0124468240156604	0.00542500325625834
50	50	19.3058181818182	19.1482727272727	19.3058181818182	19.2312424242424	0.00204319537596116	0.00226567084209445	0.0092394681021534	0.00332661809408522
50	50	19.4381593714927	19.2877239057239	19.4381593714927	19.3614747474747	0.00145740704145242	0.00134182876566333	0.00660410217452453	0.00201009224807349
50	50	19.5705005611672	19.4271750841751	19.5705005611672	19.4917070707071	0.000997795848537328	0.000759949086565004	0.00451217212470714	0.00119510709969928
50	50	19.7028417508417	19.5666262626263	19.7028417508417	19.6219393939394	0.000646492575719168	0.000409789051782094	0.00293176547727699	0.000699173561705342
50	50	19.8351829405163	19.7060774410774	19.8351829405163	19.7521717171717	0.000398803432245913	0.000212792232801326	0.00180608911925631	0.000399927243917633
50	50	19.9675241301908	19.8455286195286	19.9675241301908	19.882404040404	0.00023229808054953	0.000102898163707115	0.00105118130622126	0.000216498296137173
50	50	20.0998653198653	19.9849797979798	20.0998653198653	20.0126363636364	0.000127041912719824	4.91324665619507e-05	0.000574738899412108	0.000118071264151439
50	50	20.2322065095398	20.124430976431	20.2322065095398	20.1428686868687	6.52180924097356e-05	2.135420695569e-05	0.000296040281984024	5.93120391569545e-05
50	50	20.3645476992144	20.2638821548822	20.3645476992144	20.273101010101	3.14891866302586e-05	8.69349069815255e-06	0.000142858815815105	2.84871572905756e-05
50	50	20.4968888888889	20.4033333333333	20.4968888888889	20.4033333333333	1.41787403707343e-05	3.62921539031414e-06	6.39088076807974e-05	1.33568909498211e-05
100	100	7.044	7.044	7.34166666666667	7.635	3.79180182464604e-05	1.81871460235008e-06	0.000130588616669233	1.1295053839446e-05
100	100	7.16885185185185	7.16826150392817	7.46351178451178	7.75329180695847	9.07031546380841e-05	4.35364625536878e-06	0.000269324706851784	2.23347086767067e-05
100	100	7.2937037037037	7.29252300785634	7.5853569023569	7.87158361391695	0.000212587993621906	8.78370854660806e-06	0.000525115326857663	4.17605972595618e-05
100	100	7.41855555555556	7.41678451178451	7.70720202020202	7.98987542087542	0.000454449549906589	1.68810401894849e-05	0.00096827654147352	7.38327243147958e-05
100	100	7.54340740740741	7.54104601571268	7.82904713804714	8.10816722783389	0.000910837243982843	3.11581091447807e-05	0.00169107059705115	0.000123447742842688
100	100	7.66825925925926	7.66530751964085	7.95089225589226	8.22645903479237	0.00172078121309246	5.49067193573692e-05	0.00279380227006329	0.000195160577902577
100	100	7.79311111111111	7.78956902356902	8.07273737373737	8.34475084175084	0.00307665236516445	9.29329080210544e-05	0.00437311692853642	0.000291756948420049
100	100	7.91796296296296	7.91383052749719	8.19458249158249	8.46304264870932	0.00521445377712622	0.00015230777340053	0.00648569513118244	0.000412463222291845
100	100	8.04281481481481	8.03809203142537	8.31642760942761	8.58133445566779	0.00837889147761477	0.000240248789458906	0.00912137217156456	0.000552379809491566
100	100	8.16766666666667	8.16235353535354	8.43827272727273	8.69962626262626	0.0127691530482725	0.000365137407640083	0.0121797641591038	0.000699526129121384
100	100	8.29251851851852	8.28661503928171	8.56011784511785	8.81791806958474	0.0184760385949175	0.000539607872030908	0.015456452031324	0.000839063837426806
100	100	8.41737037037037	8.41087654320988	8.68196296296296	8.93620987654321	0.0254098233052264	0.000769074932946565	0.0186582980560096	0.000954602162312006
100	100	8.54222222222222	8.53513804713805	8.80380808080808	9.05450168350168	0.033241355937634	0.00106329302031631	0.0214764051408646	0.00104361414413357
100	100	8.66707407407407	8.65939955106622	8.9256531986532	9.17279349046016	0.0414097827053418	0.00142930907176985	0.0236474768890638	0.00110128620960675
100	100	8.79192592592593	8.78366105499439	9.04749831649832	9.29108529741863	0.0491954588604579	0.00187963636769642	0.0250260722369238	0.00114134053731202
100	100	8.91677777777778	8.90792255892256	9.16934343434344	9.4093771043771	0.0558497929697686	0.00242568187053352	0.0256373717477029	0.00120643602959949
100	100	9.04162962962963	9.03218406285073	9.29118855218855	9.52766891133558	0.0607431719560756	0.00309393636827906	0.025682371417575	0.00136342954407075
100	100	9.16648148148148	9.1564455667789	9.41303367003367	9.64596071829405	0.0635369235797786	0.00391299412515829	0.0255038279509626	0.00171013450562539
100	100	9.29133333333333	9.28070707070707	9.53487878787879	9.76425252525253	0.0642567630399224	0.00492977503535023	0.0255029950181763	0.00237706462703862
100	100	9.41618518518519	9.40496857463524	9.65672390572391	9.882544332211	0.0633015506513944	0.00617838526190936	0.0260385087661582	0.00352408202449506
100	100	9.54103703703704	9.52923007856341	9.77856902356903	10.0008361391695	0.0613315342845946	0.00770211135612861	0.0273461090852611	0.00533435486753065
100	100	9.66588888888889	9.65349158249158	9.90041414141414	10.1191279461279	0.0590954814382852	0.00953653739206261	0.0294883369765448	0.00796843737550885
100	100	9.79074074074074	9.77775308641975	10.0222592592593	10.2374197530864	0.0572459186937633	0.011714112147611	0.0323335417086453	0.0115433371060559
100	100	9.91559259259259	9.90201459034792	10.1441043771044	10.3557115600449	0.0562221123133174	0.0142724555388221	0.0355964654216062	0.0160715221124078
100	100	10.0404444444444	10.0262760942761	10.2659494949495	10.4740033670034	0.0561650240888026	0.0172595640359119	0.0389076610340059	0.0214030064804113
100	100	10.1652962962963	10.1505375982043	10.3877946127946	10.5922951739618	0.0569674318515799	0.020708792713977	0.0418841845026905	0.0272102709870121
100	100	10.2901481481482	10.2747991021324	10.5096397306397	10.7105869809203	0.0583478426007475	0.0246207476587491	0.0442023703582041	0.0330184646183383
100	100	10.415	10.3990606060606	10.6314848484848	10.8288787878788	0.0599505847169373	0.0289165059085043	0.045646387962042	0.0382732253177913
100	100	10.5398518518519	10.5233221099888	10.75332996633	10.9471705948373	0.0614347687030364	0.0333832566215454	0.0461394401406232	0.0424727755361047
100	100	10.6647037037037	10.6475836139169	10.8751750841751	11.0654624017957	0.0625343635703787	0.0376849883302501	0.0457354643139288	0.0453008248074146
100	100	10.7895555555556	10.7718451178451	10.9970202020202	11.1837542087542	0.0630912497200453	0.0414007398080272	0.0446101470777073	0.0467267291629196
100	100	10.9144074074074	10.8961066217733	11.1188653198653	11.3020460157127	0.0630565701489574	0.0441462363484757	0.0430005531118741	0.04699747052225
100	100	11.0392592592593	11.0203681257015	11.2407104377104	11.4203378226712	0.0624827188551954	0.0456292048178768	0.0411657105743728	0.0465913867987706
100	100	11.1641111111111	11.1446296296296	11.3625555555556	11.5386296296296	0.0614445507335847	0.0458578334114979	0.039346110976481	0.0460620304199116
100	100	11.288962962963	11.2688911335578	11.4844006734007	11.6569214365881	0.0600165819387932	0.045068465074374	0.0376836754062501	0.0459042147524671
100	100	11.4138148148148	11.393152637486	11.6062457912458	11.7752132435466	0.0582128731666328	0.0437827056346	0.03623243243994	0.0464338722468508
100	100	11.5386666666667	11.5174141414141	11.7280909090909	11.8935050505051	0.0559838229085711	0.0426519645582288	0.0349555686363454	0.0477608196509095
100	100	11.6635185185185	11.6416756453423	11.849936026936	12.0117968574635	0.0532387372038714	0.0423412563604493	0.0337704390374615	0.0498384849160503
100	100	11.7883703703704	11.7659371492705	11.9717811447811	12.130088664422	0.0499375044563911	0.0434031866493807	0.0325830820312324	0.0526092757294878
100	100	11.9132222222222	11.8901986531987	12.0936262626263	12.2483804713805	0.0461312998666531	0.0462072251776984	0.0313597278206697	0.0559518386197977
100	100	12.0380740740741	12.0144601571268	12.2154713804714	12.3666722783389	0.0420060264179459	0.0508659256619799	0.0301383413049144	0.0599106635187929
100	100	12.1629259259259	12.138721661055	12.3373164983165	12.4849640852974	0.0378709749100111	0.0572684052878316	0.0290587641032208	0.064573528329875
100	100	12.2877777777778	12.2629831649832	12.4591616161616	12.6032558922559	0.0340833525785221	0.0650074474624649	0.0283548920098788	0.07002194798899
100	100	12.4126296296296	12.3872446689113	12.5810067340067	12.7215476992144	0.0310205968251007	0.0734644629090848	0.028281635162308	0.0762544766585247
100	100	12.5374814814815	12.5115061728395	12.7028518518519	12.8398395061728	0.0289778822615097	0.0818112193508006	0.0290810882931475	0.0831968263866703
100	100	12.6623333333333	12.6357676767677	12.824696969697	12.9581313131313	0.02816254575668	0.0891348783532797	0.0309198508163593	0.0905601492043793
100	100	12.7871851851852	12.7600291806958	12.9465420875421	13.0764231200898	0.0286481022054376	0.0946402637567429	0.0338346265496454	0.0981072074596879
100	100	12.912037037037	12.884290684624	13.0683872053872	13.1947149270483	0.030359967535321	0.0978240910760838	0.0377052968359127	0.10565088373713
100	100	13.0368888888889	13.0085521885522	13.1902323232323	13.3130067340067	0.0330954186515057	0.0986454918800765	0.0422965275150682	0.113097941358714
100	100	13.1617407407407	13.1328136924804	13.3120774410774	13.4312985409652	0.0365401389613782	0.0976337058887272	0.047307603174371	0.120450977906923
100	100	13.2865925925926	13.2570751964085	13.4339225589226	13.5495903479237	0.0403560850566519	0.0956451356010044	0.0524650641670063	0.127740074926019
100	100	13.4114444444444	13.3813367003367	13.5557676767677	13.6678821548822	0.0442270488249492	0.0938199366376744	0.0575773590018606	0.134889239595551
100	100	13.5362962962963	13.5055982042649	13.6776127946128	13.7861739618406	0.0479900304458243	0.0931798374924292	0.0626054481330952	0.141696345300485
100	100	13.6611481481482	13.629859708193	13.7994579124579	13.9044657687991	0.0515884604291699	0.0944643703749449	0.0676148036717091	0.147847344262923
100	100	13.786	13.7541212121212	13.921303030303	14.0227575757576	0.055092257929394	0.0979884299739388	0.0727648400969457	0.1529860169267
100	100	13.9108518518519	13.8783827160494	14.0431481481482	14.1410493827161	0.0586139222899671	0.103632134208268	0.0782735217064691	0.156815665326513
100	100	14.0357037037037	14.0026442199776	14.1649932659933	14.2593411896745	0.062283077794039	0.111004557184101	0.0843227985340447	0.159200738503292
100	100	14.1605555555556	14.1269057239057	14.2868383838384	14.377632996633	0.0661908114135856	0.119540741675484	0.0911190610676231	0.16016410614705
100	100	14.2854074074074	14.2511672278339	14.4086835016835	14.4959248035915	0.0704630109963049	0.128688968593968	0.0988495077804389	0.1599155284732
100	100	14.4102592592593	14.3754287317621	14.5305286195286	14.6142166105499	0.0753381777947649	0.13791484018419	0.107732016011479	0.158675349135729
100	100	14.5351111111111	14.4996902356902	14.6523737373737	14.7325084175084	0.0811497469046027	0.146781159409956	0.11791318332646	0.156826479740295
100	100	14.659962962963	14.6239517396184	14.7742188552189	14.8508002244669	0.0882727279724863	0.154969038445411	0.129487370170312	0.154893741962259
100	100	14.7848148148148	14.7482132435466	14.896063973064	14.9690920314254	0.0970880955615448	0.162305150272964	0.142356911607393	0.153566720648719
100	100	14.9096666666667	14.8724747474747	15.0179090909091	15.0873838383838	0.107728474691682	0.168844441264982	0.156294902109038	0.153683814461117
100	100	15.0345185185185	14.9967362514029	15.1397542087542	15.2056756453423	0.120109406583683	0.1749592976814	0.170956409562464	0.156147270815517
100	100	15.1593703703704	15.1209977553311	15.2615993265993	15.3239674523008	0.133948603180616	0.181362850124118	0.185967241532693	0.16176395907316
100	100	15.2842222222222	15.2452592592593	15.3834444444444	15.4422592592593	0.148839586993196	0.189100034130819	0.201023164264103	0.171088550016915
100	100	15.4090740740741	15.3695207631874	15.5052895622896	15.5605510662177	0.164483072991936	0.199210497202089	0.21598261117368	0.184267675875824
100	100	15.5339259259259	15.4937822671156	15.6271346801347	15.6788428731762	0.180746611888544	0.212445219973607	0.230783844234448	0.200955313483832
100	100	15.6587777777778	15.6180437710438	15.7489797979798	15.7971346801347	0.197634429795471	0.228829207341309	0.245391313188763	0.220291193635599
100	100	15.7836296296296	15.7423052749719	15.8708249158249	15.9154264870932	0.215117309817097	0.247392055951865	0.2595648746761	0.240859120372975
100	100	15.9084814814815	15.8665667789001	15.99267003367	16.0337182940516	0.232897321027851	0.266150916881788	0.272789871040776	0.260773896604013
100	100	16.0333333333333	15.9908282828283	16.1145151515152	16.1520101010101	0.250212887608523	0.282473323488291	0.284140141099111	0.277908765732685
100	100	16.1581851851852	16.1150897867565	16.2363602693603	16.2703019079686	0.265819445594983	0.293612256766819	0.292404903912999	0.289990056200737
100	100	16.283037037037	16.2393512906846	16.3582053872054	16.388593714927	0.278113656439562	0.29744063624154	0.296287769477305	0.295076324830759
100	100	16.4078888888889	16.3636127946128	16.4800505050505	16.5068855218855	0.285447167824903	0.292919410695101	0.294761376646254	0.29192476646986
100	100	16.5327407407407	16.487874298541	16.6018956228956	16.625177328844	0.286541605107798	0.280344172782166	0.287328124207988	0.280296344317761
100	100	16.6575925925926	16.6121358024691	16.7237407407407	16.7434691358025	0.280775419724365	0.261146356765049	0.274306945528386	0.261043836768069
100	100	16.7824444444444	16.7363973063973	16.8455858585859	16.8617609427609	0.268419290682845	0.237405123894088	0.256814135634708	0.236083194710286
100	100	16.9072962962963	16.8606588103255	16.967430976431	16.9800527497194	0.250596267756819	0.211372597085704	0.236556997587435	0.207823591704024
100	100	17.0321481481482	16.9849203142537	17.0892760942761	17.0983445566779	0.229044858913615	0.184967485165842	0.215407760933462	0.178818817278038
100	100	17.157	17.1091818181818	17.2111212121212	17.2166363636364	0.205719584529693	0.159545373994672	0.194930454504522	0.151225569757796
100	100	17.2818518518519	17.23344332211	17.3329663299663	17.3349281705948	0.182384649561526	0.135909129881148	0.176051011394809	0.126492846659939
100	100	17.4067037037037	17.3577048260382	17.4548114478115	17.4532199775533	0.160278827699184	0.114370054663212	0.158871761332081	0.105231488214313
100	100	17.5315555555556	17.4819663299663	17.5766565656566	17.5715117845118	0.139963091342789	0.0950001199724934	0.142938301922989	0.0873577405922339
100	100	17.6564074074074	17.6062278338945	17.6985016835017	17.6898035914703	0.121422872304987	0.0777180721518088	0.127447487787839	0.0723692636721656
100	100	17.7812592592593	17.7304893378227	17.8203468013468	17.8080953984287	0.104285914369032	0.0624381994526028	0.111746108428941	0.0595814239404272
100	100	17.9061111111111	17.8547508417508	17.9421919191919	17.9263872053872	0.0881257236915147	0.0490987561250322	0.0955678843575488	0.0484421823815994
100	100	18.030962962963	17.979012345679	18.064037037037	18.0446790123457	0.0727211350716993	0.0376402965925109	0.0791289676778901	0.0385784284863046
100	100	18.1558148148148	18.1032738496072	18.1858821548822	18.1629708193042	0.0581660446293052	0.0280319544705484	0.0630679285238754	0.0298786815836613
100	100	18.2806666666667	18.2275353535354	18.3077272727273	18.2812626262626	0.0447945881008698	0.0201973900243628	0.048169965370813	0.0223531612681098
100	100	18.4055185185185	18.3517968574635	18.4295723905724	18.3995544332211	0.0330225019431062	0.0140220072164665	0.0351347555386463	0.0160661291038703
100	100	18.5303703703704	18.4760583613917	18.5514175084175	18.5178462401796	0.0231979830019741	0.0093533056114957	0.0243986228217074	0.0110280841477027
100	100	18.6552222222222	18.6003198653199	18.6732626262626	18.636138047138	0.015490022181048	0.00597375976263236	0.0161205837263344	0.00723949698104742
100	100	18.7800740740741	18.724581369248	18.7951077441077	18.7544298540965	0.00979073884168766	0.00363809981037287	0.0100988155455605	0.00451950441084078
100	100	18.9049259259259	18.8488428731762	18.9169528619529	18.872721661055	0.00586012978401257	0.00210236559777717	0.00601036446678831	0.00268211137707929
100	100	19.0297777777778	18.9731043771044	19.038797979798	18.9910134680135	0.00331379044339728	0.00115811122779072	0.00338962159664004	0.00151206898429089
100	100	19.1546296296296	19.0973658810326	19.1606430976431	19.1093052749719	0.00176160980879983	0.000604604224952073	0.00180820391753514	0.000810002271574811
100	100	19.2794814814815	19.2216273849607	19.2824882154882	19.2275970819304	0.000888105949443072	0.000297391259320478	0.00091524929379924	0.000410532692974927
100	100	19.4043333333333	19.3458888888889	19.4043333333333	19.3458888888889	0.000421626623010313	0.000134419696300911	0.000436923739606544	0.000195279753251458
