# Supplementary material for: Impact of Spatial Soil and Climate Input Data Aggregation on Regional Yield Simulations
Source: PLoS One. 2016 Apr 7;11(4):e0151782. doi: 10.1371/journal.pone.0151782 (PMC4824533; doi:10.1371/journal.pone.0151782)
Supplement: S1 Dataset — (ZIP) [file pone.0151782.s001.zip › Hoffmann_et_al_MinimalDataset/Fig4/Fig4_Wheat.csv]

Soil_resolution	Climate_resolution	x_low_awc_low_cwb	x_low_awc_high_cwb	x_high_awc_low_cwb	x_high_awc_high_cwb	y_low_awc_low_cwb	y_low_awc_high_cwb	y_high_awc_low_cwb	y_high_awc_high_cwb
1	100	2.4894	2.5126	3.60927272727273	4.72809090909091	1.38776019835881e-06	5.995440116471e-07	7.37732803913266e-07	1.66287560447991e-06
1	100	2.55612231404959	2.58306960514233	3.67002387511478	4.77788337924702	8.85322190727915e-06	4.14552594436112e-06	4.06727121284004e-06	6.82164433182868e-06
1	100	2.62284462809917	2.65353921028466	3.73077502295684	4.82767584940312	3.87681101315109e-05	1.77104619063074e-05	1.58225078339168e-05	2.20826162577376e-05
1	100	2.68956694214876	2.724008815427	3.7915261707989	4.87746831955923	0.000124787726912001	4.70648802217439e-05	4.39407928314527e-05	5.62671235303601e-05
1	100	2.75628925619835	2.79447842056933	3.85227731864095	4.92726078971534	0.000326727786512078	7.99726828450852e-05	8.91515566426289e-05	0.000114162940970563
1	100	2.82301157024793	2.86494802571166	3.91302846648301	4.97705325987144	0.000733232729730665	9.66609178327703e-05	0.000137649535579595	0.000187730884954343
1	100	2.88973388429752	2.93541763085399	3.97377961432507	5.02684573002755	0.0014051033601526	0.000114059171039852	0.00017205762590156	0.000258284479927178
1	100	2.95645619834711	3.00588723599633	4.03453076216713	5.07663820018365	0.00230953855099147	0.000177389952772699	0.000188463387977734	0.000311428768145741
1	100	3.02317851239669	3.07635684113866	4.09528191000918	5.12643067033976	0.00338760060406595	0.000301360659499042	0.000200524807839307	0.000343999714587916
1	100	3.08990082644628	3.14682644628099	4.15603305785124	5.17622314049587	0.00461932780770557	0.000451181254200391	0.000237862070916288	0.000352422008398472
1	100	3.15662314049587	3.21729605142332	4.2167842056933	5.22601561065197	0.00599627180706654	0.000581191827426395	0.000326921167736055	0.000327058338435793
1	100	3.22334545454545	3.28776565656566	4.27753535353535	5.27580808080808	0.00750955391305502	0.000681245673861671	0.00045242545059628	0.000269491480763468
1	100	3.29006776859504	3.35823526170799	4.33828650137741	5.32560055096419	0.00911803844768511	0.000768219223316823	0.000568672644562776	0.000207617753073794
1	100	3.35679008264463	3.42870486685032	4.39903764921947	5.37539302112029	0.01088261155066	0.000864491851028979	0.000672586495311796	0.000182837414873346
1	100	3.42351239669421	3.49917447199265	4.45978879706152	5.4251854912764	0.013306987252137	0.000954932504869083	0.00083797895373987	0.00022310284642491
1	100	3.4902347107438	3.56964407713499	4.52053994490358	5.47497796143251	0.0170181516486311	0.000978442732995041	0.0011557798267582	0.000333211501137034
1	100	3.55695702479339	3.64011368227732	4.58129109274564	5.52477043158861	0.021825560643462	0.000974942496903022	0.00164191518013179	0.000507020648856435
1	100	3.62367933884298	3.71058328741965	4.6420422405877	5.57456290174472	0.0269389786636109	0.00114538667003383	0.00224848920737	0.000740310081555728
1	100	3.69040165289256	3.78105289256198	4.70279338842975	5.62435537190083	0.0321566133355962	0.00171825337466241	0.00297970903417879	0.00102671697764041
1	100	3.75712396694215	3.85152249770432	4.76354453627181	5.67414784205693	0.0379721612014996	0.00282700906827835	0.00391419489356579	0.00135433196608678
1	100	3.82384628099174	3.92199210284665	4.82429568411387	5.72394031221304	0.0443354669805847	0.00446137893790247	0.00512086436777734	0.00171844549677652
1	100	3.89056859504132	3.99246170798898	4.88504683195592	5.77373278236915	0.0500525250521065	0.00659454694048414	0.00662451533827002	0.00211441280640159
1	100	3.95729090909091	4.06293131313131	4.94579797979798	5.82352525252525	0.054547186084489	0.00932315715744993	0.00833465291922036	0.00249215093597205
1	100	4.0240132231405	4.13340091827365	5.00654912764004	5.87331772268136	0.0592366257963793	0.0126927865299461	0.0099585598323969	0.00274380589679247
1	100	4.09073553719008	4.20387052341598	5.06730027548209	5.92311019283747	0.0659715407373233	0.016561180163687	0.011174627136165	0.00279118257609558
1	100	4.15745785123967	4.27434012855831	5.12805142332415	5.97290266299357	0.0754138761386553	0.020832025673706	0.0119324631483541	0.00269640544068154
1	100	4.22418016528926	4.34480973370064	5.18880257116621	6.02269513314968	0.087563480645436	0.0254448440616492	0.0125043264155494	0.00266333940403937
1	100	4.29090247933884	4.41527933884298	5.24955371900827	6.07248760330578	0.10228302392907	0.0299063062334544	0.0131982408943017	0.00291961239358947
1	100	4.35762479338843	4.48574894398531	5.31030486685032	6.12228007346189	0.117890768292325	0.0336398229273101	0.0139689344208952	0.00359912145100498
1	100	4.42434710743802	4.55621854912764	5.37105601469238	6.172072543618	0.130694254073437	0.0367432126936863	0.0144758012647948	0.00470861318641651
1	100	4.4910694214876	4.62668815426997	5.43180716253444	6.2218650137741	0.137704028940093	0.0394106246457156	0.0146572868600433	0.00615891480076398
1	100	4.55779173553719	4.6971577594123	5.49255831037649	6.27165748393021	0.139386916418179	0.0412057652860625	0.0150383906565561	0.00778452374168622
1	100	4.62451404958678	4.76762736455464	5.55330945821855	6.32144995408632	0.139949593674514	0.0419933235031093	0.0164320072576756	0.00934635855415697
1	100	4.69123636363636	4.83809696969697	5.61406060606061	6.37124242424242	0.144073811972919	0.0428593267279562	0.0193842599811906	0.0105833952487977
1	100	4.75795867768595	4.9085665748393	5.67481175390266	6.42103489439853	0.152216291673678	0.0450347019823722	0.0237882367026039	0.0113447099075025
1	100	4.82468099173554	4.97903617998163	5.73556290174472	6.47082736455464	0.16156415969584	0.0490139111796232	0.0289819645207937	0.0117313936782972
1	100	4.89140330578512	5.04950578512397	5.79631404958678	6.52061983471074	0.171052195034937	0.0552969764401584	0.0342930416939964	0.0121157057709803
1	100	4.95812561983471	5.1199753902663	5.85706519742883	6.57041230486685	0.182005885225975	0.0642544718110324	0.0395329342829356	0.0129786414923297
1	100	5.0248479338843	5.19044499540863	5.91781634527089	6.62020477502296	0.19525435627409	0.0746421139955923	0.044747518058045	0.0147259308704721
1	100	5.09157024793388	5.26091460055096	5.97856749311295	6.66999724517906	0.209613648018049	0.0835348424319488	0.0496401835354498	0.0176892720976365
1	100	5.15829256198347	5.3313842056933	6.039318640955	6.71978971533517	0.222812900156871	0.0888336564591246	0.0541132965526329	0.0222260081321047
1	100	5.22501487603306	5.40185381083563	6.10006978879706	6.76958218549128	0.23444600038471	0.0916521934822738	0.0592023700549368	0.0286602892272563
1	100	5.29173719008264	5.47232341597796	6.16082093663912	6.81937465564738	0.24746954550844	0.0960270033433492	0.0663888773635644	0.0370720378983936
1	100	5.35845950413223	5.54279302112029	6.22157208448118	6.86916712580349	0.264580775251924	0.106565449119387	0.0761678390802554	0.0471411516830639
1	100	5.42518181818182	5.61326262626263	6.28232323232323	6.9189595959596	0.283490107033361	0.125475275506247	0.0882116480325784	0.0582574665466867
1	100	5.4919041322314	5.68373223140496	6.34307438016529	6.9687520661157	0.298338647647911	0.151235618339617	0.10254142493721	0.0698548218739359
1	100	5.55862644628099	5.75420183654729	6.40382552800735	7.01854453627181	0.306077275187739	0.18087947351399	0.119468201968175	0.0817655519469238
1	100	5.62534876033058	5.82467144168962	6.4645766758494	7.06833700642792	0.308814629186726	0.211977442485969	0.138781927589651	0.0944188657290981
1	100	5.69207107438016	5.89514104683196	6.52532782369146	7.11812947658402	0.309777299144912	0.240548787520315	0.159713973451912	0.109005078285013
1	100	5.75879338842975	5.96561065197429	6.58607897153352	7.16792194674013	0.310500719706624	0.260475030924689	0.181480217122832	0.127544312720509
1	100	5.82551570247934	6.03608025711662	6.64683011937557	7.21771441689624	0.312533080587282	0.267814417842317	0.204138552525139	0.152443707176959
1	100	5.89223801652892	6.10654986225895	6.70758126721763	7.26750688705234	0.318904920279063	0.265130764455478	0.228807571569883	0.185659844008445
1	100	5.95896033057851	6.17701946740129	6.76833241505969	7.31729935720845	0.33091208485281	0.2607314587463	0.256015022451069	0.228247559607068
1	100	6.0256826446281	6.24748907254362	6.82908356290175	7.36709182736455	0.34526428970826	0.262988322686925	0.28417287002195	0.280500627806881
1	100	6.09240495867768	6.31795867768595	6.8898347107438	7.41688429752066	0.356913215885344	0.274771827109588	0.310843477093109	0.341628821849867
1	100	6.15912727272727	6.38842828282828	6.95058585858586	7.46667676767677	0.36138335463886	0.292422970198949	0.335283982122549	0.408558891436673
1	100	6.22584958677686	6.45889788797061	7.01133700642792	7.51646923783287	0.356246443310274	0.310756980100132	0.359525289020895	0.475952816150742
1	100	6.29257190082645	6.52936749311295	7.07208815426997	7.56626170798898	0.345603470026816	0.327485370820954	0.388378412351882	0.539801077275093
1	100	6.35929421487603	6.59983709825528	7.13283930211203	7.61605417814509	0.339555301167563	0.340921758427659	0.428307320210598	0.602241721692704
1	100	6.42601652892562	6.67030670339761	7.19359044995409	7.66584664830119	0.345220848446591	0.348312458399121	0.483177715394083	0.67156709196729
1	100	6.49273884297521	6.74077630853994	7.25434159779614	7.7156391184573	0.359913504939277	0.34887459389672	0.549372660342707	0.755604229170416
1	100	6.55946115702479	6.81124591368228	7.3150927456382	7.76543158861341	0.374372877007062	0.345228784027104	0.615815574542661	0.853918327951996
1	100	6.62618347107438	6.88171551882461	7.37584389348026	7.81522405876951	0.381567950702785	0.341909510996817	0.669296752057709	0.955338635003617
1	100	6.69290578512397	6.95218512396694	7.43659504132232	7.86501652892562	0.381310180112204	0.343213496661302	0.700951423824412	1.04271579499344
1	100	6.75962809917355	7.02265472910927	7.49734618916437	7.91480899908173	0.377549762119886	0.35098271646192	0.709836939909679	1.10147691210397
1	100	6.82635041322314	7.09312433425161	7.55809733700643	7.96460146923783	0.373281240044536	0.363938880211007	0.701394666814437	1.12542755277091
1	100	6.89307272727273	7.16359393939394	7.61884848484849	8.01439393939394	0.367945645970863	0.379581954949774	0.682664399550655	1.11588092360795
1	100	6.95979504132231	7.23406354453627	7.67959963269054	8.06418640955005	0.358899889247295	0.395284233020565	0.659085044177316	1.07714337695751
1	100	7.0265173553719	7.3045331496786	7.7403507805326	8.11397887970615	0.344634502136132	0.407943105196424	0.633724447989644	1.01411470867944
1	100	7.09323966942149	7.37500275482094	7.80110192837466	8.16377134986226	0.325795956244142	0.416251929482091	0.606362007216304	0.93279652551818
1	100	7.15996198347107	7.44547235996327	7.86185307621671	8.21356382001836	0.304106266102419	0.422605913410457	0.573664047414567	0.840650447198369
1	100	7.22668429752066	7.5159419651056	7.92260422405877	8.26335629017447	0.281357559710274	0.428121654955859	0.532688542656628	0.745315125082478
1	100	7.29340661157025	7.58641157024793	7.98335537190083	8.31314876033058	0.258810321927377	0.428501468514758	0.485065834938685	0.652666039320267
1	100	7.36012892561983	7.65688117539027	8.04410651974288	8.36294123048669	0.236705137533273	0.4208744476386	0.436721233280851	0.565843058659409
1	100	7.42685123966942	7.7273507805326	8.10485766758494	8.41273370064279	0.214739457515008	0.410166033215756	0.392808460470009	0.485552339913608
1	100	7.49357355371901	7.79782038567493	8.165608815427	8.4625261707989	0.193676658603242	0.403221217870331	0.354272804062513	0.411208726005859
1	100	7.56029586776859	7.86828999081726	8.22635996326905	8.51231864095501	0.174702566872138	0.399666445521626	0.319733471249069	0.342361308995769
1	100	7.62701818181818	7.9387595959596	8.28711111111111	8.56211111111111	0.156728999283428	0.392218874200323	0.288338329899313	0.280066638055145
1	100	7.69374049586777	8.00922920110193	8.34786225895317	8.61190358126722	0.137292747339247	0.373845766272053	0.259919959510305	0.226816496444355
1	100	7.76046280991735	8.07969880624426	8.40861340679523	8.66169605142332	0.116752379672988	0.342787912718977	0.233851685488913	0.184234686910254
1	100	7.82718512396694	8.15016841138659	8.46936455463728	8.71148852157943	0.0982320330809949	0.301844003363122	0.208971727952459	0.150878996994248
1	100	7.89390743801653	8.22063801652893	8.53011570247934	8.76128099173554	0.082740650244345	0.25431899303022	0.185026432023784	0.123170955070415
1	100	7.96062975206611	8.29110762167126	8.5908668503214	8.81107346189164	0.0686482544428993	0.203216050372809	0.16337747050263	0.098430008135439
1	100	8.0273520661157	8.36157722681359	8.65161799816345	8.86086593204775	0.055477087459902	0.153198679779719	0.145567912511313	0.0763461235035064
1	100	8.09407438016529	8.43204683195592	8.71236914600551	8.91065840220386	0.0437115834563227	0.109516806378585	0.131673175886992	0.0577766594609457
1	100	8.16079669421487	8.50251643709825	8.77312029384757	8.96045087235996	0.0329492035975202	0.0750595351786892	0.119955719604741	0.0431391921730463
1	100	8.22751900826446	8.57298604224059	8.83387144168962	9.01024334251607	0.023010270645062	0.0499809705848493	0.107137584982694	0.0320851996399086
1	100	8.29424132231405	8.64345564738292	8.89462258953168	9.06003581267218	0.0148841962316581	0.0326608716002433	0.0898921037536443	0.0239394174184898
1	100	8.36096363636364	8.71392525252525	8.95537373737374	9.10982828282828	0.00954838389675931	0.0205645099899899	0.0679425359784134	0.0179568688434609
1	100	8.42768595041322	8.78439485766759	9.0161248852158	9.15962075298439	0.00668158201228173	0.0118304166063199	0.0452303372725271	0.0133862407856494
1	100	8.49440826446281	8.85486446280992	9.07687603305785	9.2094132231405	0.00500553650283392	0.00592375398109567	0.0266948560991613	0.00963398297036469
1	100	8.5611305785124	8.92533406795225	9.13762718089991	9.2592056932966	0.0036385054326947	0.00259947148955232	0.0144417982721128	0.00645162636663177
1	100	8.62785289256198	8.99580367309458	9.19837832874197	9.30899816345271	0.00254029825820306	0.00112411788503996	0.00743816675878723	0.00389349144589158
1	100	8.69457520661157	9.06627327823691	9.25912947658402	9.35879063360882	0.00179071706784951	0.000592795888424135	0.00366373001500529	0.00207032660462373
1	100	8.76129752066116	9.13674288337925	9.31988062442608	9.40858310376492	0.00119714072628238	0.00037875596241735	0.00165427928393559	0.000956899805739002
1	100	8.82801983471074	9.20721248852158	9.38063177226814	9.45837557392103	0.000653941727747288	0.000221218608927737	0.000645266355832198	0.000381158109846413
1	100	8.89474214876033	9.27768209366391	9.44138292011019	9.50816804407713	0.000263820220353077	9.61085995264799e-05	0.000207084842551353	0.000129942791711142
1	100	8.96146446280991	9.34815169880624	9.50213406795225	9.55796051423324	7.56024584440468e-05	2.85834626553718e-05	5.27920012290538e-05	3.74070152422093e-05
1	100	9.0281867768595	9.41862130394858	9.56288521579431	9.60775298438935	1.5106957327769e-05	5.62997711277877e-06	1.03293558140982e-05	9.0627678566252e-06
1	100	9.09490909090909	9.48909090909091	9.62363636363636	9.65754545454545	2.0687045859019e-06	7.01981598766066e-07	1.44564909357183e-06	1.69506303162805e-06
10	100	2.5511	3	2.2858	3.04054545454545	2.51356022033758e-06	4.99587494450652e-07	8.8984449278363e-07	3.92147819419407e-06
10	100	2.62019090909091	3.06603213957759	2.35954242424242	3.10643801652893	1.86714621365678e-05	3.08083434314237e-06	8.34320372072287e-06	2.34516087573532e-05
10	100	2.68928181818182	3.13206427915519	2.43328484848485	3.1723305785124	8.96003964129397e-05	1.28414672198676e-05	4.9640682813484e-05	9.09422474106785e-05
10	100	2.75837272727273	3.19809641873278	2.50702727272727	3.23822314049587	0.000301181942748419	3.79793311288095e-05	0.000196910186799603	0.00022868621831773
10	100	2.82746363636364	3.26412855831038	2.5807696969697	3.30411570247934	0.000749420111133443	8.8418403304175e-05	0.000538666027631439	0.000372988648532444
10	100	2.89655454545455	3.33016069788797	2.65451212121212	3.37000826446281	0.00147524248815442	0.000195896212302317	0.00105990723806346	0.000395613080202772
10	100	2.96564545454545	3.39619283746556	2.72825454545455	3.43590082644628	0.00242127254254207	0.000457313480621069	0.00157395870257423	0.000279815909524403
10	100	3.03473636363636	3.46222497704316	2.80199696969697	3.50179338842975	0.00334988803545212	0.00102884977318703	0.00183909239586139	0.000164600918842509
10	100	3.10382727272727	3.52825711662075	2.87573939393939	3.56768595041322	0.00380202999442703	0.00203904887985456	0.00176920163298011	0.000173656118253625
10	100	3.17291818181818	3.59428925619835	2.94948181818182	3.63357851239669	0.00352910436478147	0.00357061679102324	0.00159741582143229	0.000301668758559763
10	100	3.24200909090909	3.66032139577594	3.02322424242424	3.69947107438017	0.00299302337137385	0.00570622922651225	0.00169558300552172	0.000441606099353608
10	100	3.3111	3.72635353535354	3.09696666666667	3.76536363636364	0.00306510143947015	0.00835263813988143	0.00204815246864957	0.000513895420311051
10	100	3.38019090909091	3.79238567493113	3.17070909090909	3.83125619834711	0.00458128464797886	0.0111267154465608	0.00221635811672587	0.000615923821148421
10	100	3.44928181818182	3.85841781450872	3.24445151515152	3.89714876033058	0.0081501317277574	0.013919772475073	0.00203009391008649	0.000978288343936343
10	100	3.51837272727273	3.92444995408632	3.31819393939394	3.96304132231405	0.0134291253668668	0.0173271944653411	0.00182498976975357	0.00166993103043096
10	100	3.58746363636364	3.99048209366391	3.39193636363636	4.02893388429752	0.0187876759706411	0.0217372795888501	0.00188816107510986	0.00234439864180674
10	100	3.65655454545455	4.05651423324151	3.46567878787879	4.09482644628099	0.0228518786918222	0.0264297302518314	0.00215851271042302	0.00255737589773249
10	100	3.72564545454545	4.1225463728191	3.53942121212121	4.16071900826446	0.026202030185853	0.0304888708378871	0.00242803305072726	0.00236357779721605
10	100	3.79473636363636	4.18857851239669	3.61316363636364	4.22661157024793	0.0301562783087514	0.0338500310424696	0.00258806701880023	0.00214489088012633
10	100	3.86382727272727	4.25461065197429	3.68690606060606	4.29250413223141	0.0346856886625096	0.0366697989538771	0.00268039506192295	0.00199364818599383
10	100	3.93291818181818	4.32064279155188	3.76064848484849	4.35839669421488	0.0396972055460492	0.0382957706355268	0.00275233388123868	0.00173214441497975
10	100	4.00200909090909	4.38667493112948	3.83439090909091	4.42428925619835	0.0473150632763601	0.0376167902740147	0.00278717896748596	0.00132380776293749
10	100	4.0711	4.45270707070707	3.90813333333333	4.49018181818182	0.0601859924807238	0.0346431271015439	0.00285147550375832	0.000994951611110695
10	100	4.14019090909091	4.51873921028467	3.98187575757576	4.55607438016529	0.0773823057018836	0.0308498447686744	0.00318691220492037	0.00104363030374406
10	100	4.20928181818182	4.58477134986226	4.05561818181818	4.62196694214876	0.0938341898471844	0.0277178158617042	0.00394061135509003	0.00162403327723492
10	100	4.27837272727273	4.65080348943985	4.12936060606061	4.68785950413223	0.104148995662205	0.02620942103428	0.0049418067849145	0.00266608698759281
10	100	4.34746363636364	4.71683562901745	4.20310303030303	4.7537520661157	0.106124759769314	0.0274950435819369	0.00589056064720032	0.00388615939428919
10	100	4.41655454545455	4.78286776859504	4.27684545454546	4.81964462809917	0.101853574907194	0.0327730005272023	0.00667529905064428	0.0049730601243038
10	100	4.48564545454546	4.84889990817264	4.35058787878788	4.88553719008265	0.0965540056562889	0.0419957276253115	0.0073654719304506	0.00593876448892053
10	100	4.55473636363636	4.91493204775023	4.4243303030303	4.95142975206612	0.0947388401240902	0.0530751885876496	0.00791581430597105	0.00713684364969153
10	100	4.62382727272727	4.98096418732782	4.49807272727273	5.01732231404959	0.096651356694505	0.0627400336866787	0.00827156332838778	0.00867788486453062
10	100	4.69291818181818	5.04699632690542	4.57181515151515	5.08321487603306	0.100281988240487	0.068769515260913	0.00866437387435492	0.0100392692671972
10	100	4.76200909090909	5.11302846648301	4.64555757575758	5.14910743801653	0.106327723184187	0.0715311736580728	0.00936517765185498	0.0106316052577006
10	100	4.8311	5.17906060606061	4.7193	5.215	0.116737442218931	0.0731221601094732	0.0102243971475037	0.010559732649314
10	100	4.90019090909091	5.2450927456382	4.79304242424242	5.28089256198347	0.130525006988729	0.0754733384296087	0.0108543890355236	0.0104012570890146
10	100	4.96928181818182	5.3111248852158	4.86678484848485	5.34678512396694	0.145877176147538	0.0800394774945071	0.0110849442860331	0.0104398846639135
10	100	5.03837272727273	5.37715702479339	4.94052727272727	5.41267768595041	0.162432105475613	0.0891934580560888	0.0113572409007599	0.010563306708285
10	100	5.10746363636364	5.44318916437098	5.0142696969697	5.47857024793389	0.178738876865826	0.106195241651662	0.0125443326157954	0.0105975911738905
10	100	5.17655454545455	5.50922130394858	5.08801212121212	5.54446280991736	0.191603579407006	0.13178561531358	0.014829990602079	0.0105459705892335
10	100	5.24564545454546	5.57525344352617	5.16175454545455	5.61035537190083	0.199051780888215	0.161556834978581	0.0174668457455725	0.0107791294934054
10	100	5.31473636363636	5.64128558310377	5.23549696969697	5.6762479338843	0.20152290133633	0.189077345212656	0.0198676235335473	0.0117330829635069
10	100	5.38382727272727	5.70731772268136	5.30923939393939	5.74214049586777	0.201634494234015	0.210980696774003	0.0226497750928594	0.0133521757224628
10	100	5.45291818181818	5.77334986225895	5.38298181818182	5.80803305785124	0.203718443115042	0.22737789756776	0.0271796828984072	0.0151274700559942
10	100	5.52200909090909	5.83938200183655	5.45672424242424	5.87392561983471	0.210340590360592	0.238727492337809	0.0339295847800837	0.0165643728509592
10	100	5.5911	5.90541414141414	5.53046666666667	5.93981818181818	0.219655425667774	0.24365160954653	0.0419494883713046	0.0174957515455497
10	100	5.66019090909091	5.97144628099174	5.60420909090909	6.00571074380165	0.227682229127027	0.240980730740184	0.0503523075398685	0.018230949584081
10	100	5.72928181818182	6.03747842056933	5.67795151515152	6.07160330578513	0.231739221282592	0.233984686007529	0.0596425168764429	0.0195376518972414
10	100	5.79837272727273	6.10351056014692	5.75169393939394	6.1374958677686	0.231830131485219	0.229423008767201	0.0706967853234025	0.0222406021440614
10	100	5.86746363636364	6.16954269972452	5.82543636363636	6.20338842975207	0.230524904139671	0.23263972684597	0.0832881001183222	0.0266941710869805
10	100	5.93655454545455	6.23557483930211	5.89917878787879	6.26928099173554	0.23089760374943	0.245532410342079	0.0963503912256675	0.0325991340560857
10	100	6.00564545454546	6.30160697887971	5.97292121212121	6.33517355371901	0.233866395467574	0.266225018534368	0.109308946108914	0.0392956416835649
10	100	6.07473636363636	6.3676391184573	6.04666363636364	6.40106611570248	0.239425600529798	0.288543299093031	0.122877965184856	0.0461197918259878
10	100	6.14382727272727	6.4336712580349	6.12040606060606	6.46695867768595	0.249482994434523	0.304528060206882	0.138561130772392	0.0528020710701137
10	100	6.21291818181818	6.49970339761249	6.19414848484849	6.53285123966942	0.266333694214838	0.309919574345817	0.158032838472167	0.0599117145807966
10	100	6.28200909090909	6.56573553719008	6.26789090909091	6.59874380165289	0.288364641142863	0.30727532094597	0.181753513743896	0.0681981897462837
10	100	6.3511	6.63176767676768	6.34163333333333	6.66463636363637	0.310229015536002	0.302456018003672	0.208280883729504	0.0773062282867598
10	100	6.42019090909091	6.69779981634527	6.41537575757576	6.73052892561984	0.328436146668569	0.298292191876883	0.237038133297299	0.0865652764335048
10	100	6.48928181818182	6.76383195592287	6.48911818181818	6.79642148760331	0.344378751362509	0.293661680120892	0.268497636162899	0.0967689358719455
10	100	6.55837272727273	6.82986409550046	6.56286060606061	6.86231404958678	0.360899988404914	0.288145209666176	0.300506778098382	0.109784754411226
10	100	6.62746363636364	6.89589623507805	6.63660303030303	6.92820661157025	0.376694656101552	0.28447858216021	0.32984087134771	0.127624647046441
10	100	6.69655454545455	6.96192837465565	6.71034545454546	6.99409917355372	0.386167322886264	0.285980485380782	0.357520799383689	0.152900369728122
10	100	6.76564545454546	7.02796051423324	6.78408787878788	7.05999173553719	0.386500389037577	0.29435391029042	0.386337386580481	0.189162107299824
10	100	6.83473636363636	7.09399265381084	6.8578303030303	7.12588429752066	0.380768085165561	0.309616723561451	0.416351544017199	0.238172041804449
10	100	6.90382727272727	7.16002479338843	6.93157272727273	7.19177685950413	0.372781521669322	0.328848875794339	0.44844921618573	0.295497433396056
10	100	6.97291818181818	7.22605693296603	7.00531515151515	7.25766942148761	0.365529970841554	0.346360185860636	0.484825014191285	0.353671366176354
10	100	7.04200909090909	7.29208907254362	7.07905757575758	7.32356198347108	0.363126642350815	0.358491030094152	0.525963504101434	0.412000533827337
10	100	7.1111	7.35812121212121	7.1528	7.38945454545455	0.366372656149697	0.36696517564253	0.572566676414878	0.476632425100626
10	100	7.18019090909091	7.42415335169881	7.22654242424243	7.45534710743802	0.369494337224842	0.375885380280072	0.619315887314886	0.5479575921006
10	100	7.24928181818182	7.4901854912764	7.30028484848485	7.52123966942149	0.366298462401525	0.387838518610199	0.648056202374067	0.618308144773786
10	100	7.31837272727273	7.556217630854	7.37402727272727	7.58713223140496	0.356088747644673	0.403292700448905	0.645421359317128	0.688155788014861
10	100	7.38746363636364	7.62224977043159	7.4477696969697	7.65302479338843	0.340832172868626	0.421353009355475	0.619132023277707	0.770049507537672
10	100	7.45655454545455	7.68828191000918	7.52151212121212	7.7189173553719	0.32170078377391	0.440652131462048	0.582570842938497	0.866446359780945
10	100	7.52564545454546	7.75431404958678	7.59525454545455	7.78480991735537	0.301120796665724	0.458770590386603	0.541527449367668	0.954155685192081
10	100	7.59473636363636	7.82034618916437	7.66899696969697	7.85070247933885	0.28139271256002	0.470584938379322	0.500400772898625	1.00147537034939
10	100	7.66382727272727	7.88637832874197	7.7427393939394	7.91659504132232	0.260629196153234	0.469558732550307	0.461014205903393	0.994684524561182
10	100	7.73291818181818	7.95241046831956	7.81648181818182	7.98248760330579	0.236897238022882	0.452041918713641	0.420722184791032	0.941186292044218
10	100	7.80200909090909	8.01844260789715	7.89022424242424	8.04838016528926	0.212989246981413	0.420002929946842	0.379057719697746	0.857536646620807
10	100	7.8711	8.08447474747475	7.96396666666667	8.11427272727273	0.192032012109961	0.378411706119188	0.33869496106247	0.758707974773328
10	100	7.94019090909091	8.15050688705234	8.03770909090909	8.1801652892562	0.173181200713155	0.330572549961522	0.300471026681726	0.652744300003302
10	100	8.00928181818182	8.21653902662994	8.11145151515152	8.24605785123967	0.153141575880249	0.278270066873702	0.26102222449335	0.544703690943678
10	100	8.07837272727273	8.28257116620753	8.18519393939394	8.31195041322314	0.129973542540698	0.224810318134289	0.218987965929393	0.440501853804023
10	100	8.14746363636364	8.34860330578513	8.25893636363637	8.37784297520662	0.105812539376386	0.174841203373802	0.180349365901195	0.344722619598763
10	100	8.21655454545455	8.41463544536272	8.33267878787879	8.44373553719009	0.0851991598424975	0.131976658619239	0.151775198377114	0.260911191921056
10	100	8.28564545454546	8.48066758494031	8.40642121212121	8.50962809917356	0.0705432604374702	0.0976897483973737	0.132885085632283	0.193813941804201
10	100	8.35473636363637	8.54669972451791	8.48016363636364	8.57552066115703	0.0603703422354819	0.0713310238838874	0.11946246499443	0.1456175387005
10	100	8.42382727272727	8.6127318640955	8.55390606060606	8.6414132231405	0.0518066485359358	0.0508730304617585	0.10867837389982	0.110960844022178
10	100	8.49291818181818	8.67876400367309	8.62764848484849	8.70730578512397	0.0432330377616017	0.0346994373036691	0.0996802948662354	0.0820808991966301
10	100	8.56200909090909	8.74479614325069	8.70139090909091	8.77319834710744	0.0346628893032822	0.0225402244840752	0.091064977947239	0.0572103534537481
10	100	8.6311	8.81082828282828	8.77513333333333	8.83909090909091	0.0268938976951457	0.0142393645725544	0.0780538526392356	0.0386629169961985
10	100	8.70019090909091	8.87686042240588	8.84887575757576	8.90498347107438	0.0204883359872032	0.00880992712765107	0.0572741273136985	0.0266452373475344
10	100	8.76928181818182	8.94289256198347	8.92261818181818	8.97087603305786	0.0152361090933129	0.00524520428634681	0.0335487822540396	0.0188616143224882
10	100	8.83837272727273	9.00892470156107	8.99636060606061	9.03676859504133	0.0106216913271596	0.00309847889088039	0.0153812146054234	0.0131996394136025
10	100	8.90746363636364	9.07495684113866	9.07010303030303	9.1026611570248	0.00657634563644132	0.00200032252390858	0.0058053718655342	0.00868711095583326
10	100	8.97655454545455	9.14098898071626	9.14384545454546	9.16855371900827	0.00348102676113895	0.00141122411339252	0.00212639837904243	0.00510261703527702
10	100	9.04564545454546	9.20702112029385	9.21758787878788	9.23444628099174	0.00156696568608754	0.000940425194539957	0.000930343935905397	0.0025373094597945
10	100	9.11473636363636	9.27305325987144	9.2913303030303	9.30033884297521	0.000613148037731295	0.000514402918106637	0.000442832324639271	0.00101893736176005
10	100	9.18382727272727	9.33908539944904	9.36507272727273	9.36623140495868	0.000208636486458097	0.000212033215909618	0.000171884174113334	0.000319283735428345
10	100	9.25291818181818	9.40511753902663	9.43881515151515	9.43212396694215	5.78376771952607e-05	6.25812882572819e-05	4.61190215313901e-05	7.61427547161293e-05
10	100	9.32200909090909	9.47114967860423	9.51255757575758	9.49801652892562	1.17339191444165e-05	1.27431755757298e-05	8.08073516988506e-06	1.34735363849673e-05
10	100	9.3911	9.53718181818182	9.5863	9.56390909090909	1.60024133972878e-06	1.74742635720377e-06	8.78150939605106e-07	1.64286472887817e-06
25	100	2.47627272727273	2.7855	2.41672727272727	2.944	1.50386137644414e-06	4.56794838828735e-07	8.84273304070133e-07	3.70518924077848e-06
25	100	2.54455371900826	2.85347750229568	2.48683810835629	3.01083930211203	9.81366106102848e-06	2.81852739286671e-06	6.24866165255271e-06	2.46941441639453e-05
25	100	2.6128347107438	2.92145500459137	2.55694894398531	3.07767860422406	4.16736345175169e-05	1.11818628951849e-05	2.75888723139514e-05	0.00010607346070839
25	100	2.68111570247934	2.98943250688705	2.62705977961433	3.14451790633609	0.000118017836735846	2.95213976325734e-05	7.6796717577784e-05	0.000293671163251882
25	100	2.74939669421488	3.05741000918274	2.69717061524334	3.21135720844812	0.000234395176944513	5.65496991356325e-05	0.000138982497304536	0.000524462725982579
25	100	2.81767768595041	3.12538751147842	2.76728145087236	3.27819651056015	0.000366422746009686	9.08535402425124e-05	0.000179476105247354	0.000607384751442848
25	100	2.88595867768595	3.19336501377411	2.83739228650138	3.34503581267218	0.000579819995212196	0.000136895959389453	0.000203358635109028	0.00046940857275679
25	100	2.95423966942149	3.26134251606979	2.90750312213039	3.41187511478421	0.00110787953369971	0.000202642281774556	0.000245396103997392	0.000277460447147358
25	100	3.02252066115702	3.32932001836547	2.97761395775941	3.47871441689624	0.0021176855172923	0.000350102934058924	0.000314308554716924	0.000190526648028306
25	100	3.09080165289256	3.39729752066116	3.04772479338843	3.54555371900826	0.00331943133016521	0.000764005253670961	0.000442638547967723	0.000215859949584989
25	100	3.1590826446281	3.46527502295684	3.11783562901745	3.61239302112029	0.00414430658493576	0.00164562307454586	0.000756599414264262	0.000316008793042051
25	100	3.22736363636364	3.53325252525253	3.18794646464646	3.67923232323232	0.00446274197961084	0.00300206709946213	0.00140834079184335	0.000435773805323341
25	100	3.29564462809917	3.60123002754821	3.25805730027548	3.74607162534435	0.0047767270248929	0.00472235397991294	0.00236637547964091	0.000484332297666639
25	100	3.36392561983471	3.66920752984389	3.3281681359045	3.81291092745638	0.0057010964105489	0.00679451421421338	0.00333918942165316	0.00043227286172862
25	100	3.43220661157025	3.73718503213958	3.39827897153352	3.87975022956841	0.00748567185359366	0.00911509837643524	0.00407841473563834	0.00035091827379047
25	100	3.50048760330579	3.80516253443526	3.46838980716253	3.94658953168044	0.00987194433055584	0.0113683769701048	0.00476625927920301	0.000330197459314104
25	100	3.56876859504132	3.87314003673095	3.53850064279155	4.01342883379247	0.0125380431902138	0.0135855224862562	0.0058228779678238	0.000459774731035797
25	100	3.63704958677686	3.94111753902663	3.60861147842057	4.0802681359045	0.0157169158209269	0.0164119767411729	0.00736431143268885	0.000848771177723376
25	100	3.7053305785124	4.00909504132231	3.67872231404959	4.14710743801653	0.020029960095497	0.0202814506768697	0.00907964249148718	0.00151740094897579
25	100	3.77361157024793	4.077072543618	3.7488331496786	4.21394674012856	0.0259145040809552	0.0247605750618315	0.0104762578000294	0.00224382151126054
25	100	3.84189256198347	4.14505004591368	3.81894398530762	4.28078604224059	0.0336258047651302	0.0290024995075058	0.0113482609408179	0.0026777082336209
25	100	3.91017355371901	4.21302754820937	3.88905482093664	4.34762534435262	0.0435264416819694	0.0323289206035908	0.0119104600632698	0.00261641829115145
25	100	3.97845454545455	4.28100505050505	3.95916565656566	4.41446464646465	0.0561754520364484	0.034209591646237	0.0124061128934812	0.00214627810045435
25	100	4.04673553719008	4.34898255280074	4.02927649219467	4.48130394857668	0.0719387704617906	0.0340334393273537	0.0128073342471012	0.00163029496483128
25	100	4.11501652892562	4.41696005509642	4.09938732782369	4.54814325068871	0.0887901143359337	0.0317855688616529	0.0129479641913821	0.00143163166448262
25	100	4.18329752066116	4.4849375573921	4.16949816345271	4.61498255280073	0.101243237508573	0.0288624367097525	0.0130072095647602	0.00162553683432024
25	100	4.25157851239669	4.55291505968779	4.23960899908173	4.68182185491276	0.104988940300671	0.0268490973999052	0.0133726998091886	0.00212451525277206
25	100	4.31985950413223	4.62089256198347	4.30971983471074	4.74866115702479	0.102030038199677	0.0263738458789166	0.0139781678434886	0.00288467452882623
25	100	4.38814049586777	4.68887006427916	4.37983067033976	4.81550045913682	0.0984158648613476	0.0281115058818019	0.0145108842190978	0.00386708044539857
25	100	4.45642148760331	4.75684756657484	4.44994150596878	4.88233976124885	0.0986197359070495	0.0331666936622417	0.015070071373072	0.00491684357272579
25	100	4.52470247933884	4.82482506887052	4.5200523415978	4.94917906336088	0.103716651855017	0.0416367521066056	0.0158330529106121	0.00582145930343734
25	100	4.59298347107438	4.89280257116621	4.59016317722681	5.01601836547291	0.111493619093219	0.0515194198699471	0.0166117905813704	0.00670785930997586
25	100	4.66126446280992	4.96078007346189	4.66027401285583	5.08285766758494	0.117531039884581	0.0594366462577818	0.0172911269524566	0.00809278918723598
25	100	4.72954545454546	5.02875757575758	4.73038484848485	5.14969696969697	0.120635115439446	0.0632793506827811	0.0180212903555651	0.0101702232427867
25	100	4.79782644628099	5.09673507805326	4.80049568411387	5.216536271809	0.125363668285593	0.064330806762566	0.0188987378337228	0.0125988364666857
25	100	4.86610743801653	5.16471258034895	4.87060651974288	5.28337557392103	0.135109127489983	0.0658279962797521	0.019795407320233	0.0151498568684267
25	100	4.93438842975207	5.23269008264463	4.9407173553719	5.35021487603306	0.148616896223576	0.0699486332843617	0.0205062574197348	0.0180802780869061
25	100	5.0026694214876	5.30066758494031	5.01082819100092	5.41705417814509	0.165175411614738	0.0772996334543641	0.021268174424471	0.0215521679658885
25	100	5.07095041322314	5.368645087236	5.08093902662994	5.48389348025712	0.184880019596958	0.0891724406662822	0.0229854131966533	0.0247366891856358
25	100	5.13923140495868	5.43662258953168	5.15104986225895	5.55073278236915	0.203814909965617	0.108478790339324	0.026156999930156	0.0265068113764002
25	100	5.20751239669421	5.50460009182737	5.22116069788797	5.61757208448118	0.217178810823382	0.135947243994653	0.0300327735189219	0.0269908871898735
25	100	5.27579338842975	5.57257759412305	5.29127153351699	5.68441138659321	0.225607344685447	0.166476626293589	0.0337102783061856	0.0274441834662987
25	100	5.34407438016529	5.64055509641873	5.36138236914601	5.75125068870524	0.232818153771422	0.193177281462164	0.0372117273848584	0.0289379270834072
25	100	5.41235537190083	5.70853259871442	5.43149320477502	5.81808999081727	0.241172345793777	0.214157853714486	0.041107659268567	0.0313492899160628
25	100	5.48063636363636	5.7765101010101	5.50160404040404	5.88492929292929	0.250643750068992	0.231535836662869	0.0461167009191427	0.0336939265275246
25	100	5.5489173553719	5.84448760330579	5.57171487603306	5.95176859504132	0.259428805443663	0.245345144273003	0.0532423708121841	0.0358620840679373
25	100	5.61719834710744	5.91246510560147	5.64182571166208	6.01860789715335	0.266486256154573	0.252106969924743	0.0633251975797112	0.0395651409698932
25	100	5.68547933884298	5.98044260789715	5.71193654729109	6.08544719926538	0.270869243146104	0.25007962986361	0.0762826717235666	0.0469258688230204
25	100	5.75376033057851	6.04842011019284	5.78204738292011	6.15228650137741	0.27000254854947	0.243793473636967	0.0909621195460782	0.057829078825169
25	100	5.82204132231405	6.11639761248852	5.85215821854913	6.21912580348944	0.26382882560004	0.241341547449642	0.105597187488481	0.0688063743677513
25	100	5.89032231404959	6.18437511478421	5.92226905417815	6.28596510560147	0.256979690878196	0.248655344318022	0.118742178403077	0.0757474425359373
25	100	5.95860330578512	6.25235261707989	5.99237988980716	6.3528044077135	0.253037473960695	0.266444368063138	0.130403972955328	0.078047213050705
25	100	6.02688429752066	6.32033011937557	6.06249072543618	6.41964370982553	0.251028331685816	0.289417145211377	0.141884238820822	0.0783169867456015
25	100	6.0951652892562	6.38830762167126	6.1326015610652	6.48648301193756	0.249927565477715	0.308436231675304	0.154267544257928	0.0787539267033495
25	100	6.16344628099174	6.45628512396694	6.20271239669422	6.55332231404959	0.252663163192647	0.316492487691585	0.168712193699094	0.0798986115835356
25	100	6.23172727272727	6.52426262626263	6.27282323232323	6.62016161616162	0.262415519875061	0.313716828304273	0.187465546033504	0.0821258970112889
25	100	6.30000826446281	6.59224012855831	6.34293406795225	6.68700091827365	0.277937469172189	0.306127521837145	0.211817480028567	0.0872615128544515
25	100	6.36828925619835	6.660217630854	6.41304490358127	6.75384022038568	0.296412358983258	0.299939197532273	0.239753973676156	0.0980260469998457
25	100	6.43657024793388	6.72819513314968	6.48315573921029	6.82067952249771	0.316666068044385	0.297213395906259	0.267984794303071	0.115535919929452
25	100	6.50485123966942	6.79617263544536	6.5532665748393	6.88751882460974	0.337020225517547	0.295946511340037	0.29519920602484	0.138536105409487
25	100	6.57313223140496	6.86415013774105	6.62337741046832	6.95435812672176	0.354132760090657	0.293949942746929	0.322163544612027	0.166320611671727
25	100	6.6414132231405	6.93212764003673	6.69348824609734	7.02119742883379	0.364257461052057	0.292182319367059	0.350328884550516	0.200823683452744
25	100	6.70969421487603	7.00010514233242	6.76359908172635	7.08803673094582	0.364992275886347	0.293738009228517	0.381035617078435	0.24279574689312
25	100	6.77797520661157	7.0680826446281	6.83370991735537	7.15487603305785	0.358412395110193	0.300871126634082	0.416091097357648	0.287239897736259
25	100	6.84625619834711	7.13606014692378	6.90382075298439	7.22171533516988	0.35046638063047	0.313358836766547	0.457886875798502	0.329738312797325
25	100	6.91453719008264	7.20403764921947	6.97393158861341	7.28855463728191	0.345612986144618	0.328273449409948	0.506703033670129	0.377365322933491
25	100	6.98281818181818	7.27201515151515	7.04404242424243	7.35539393939394	0.346118696862503	0.341983342032332	0.558243625068952	0.441836501938659
25	100	7.05109917355372	7.33999265381084	7.11415325987144	7.42223324150597	0.353434089981856	0.35313465725507	0.605038267077663	0.517737697816593
25	100	7.11938016528926	7.40797015610652	7.18426409550046	7.489072543618	0.365177887746221	0.362776105266409	0.640459636009801	0.580057009128538
25	100	7.18766115702479	7.4759476584022	7.25437493112948	7.55591184573003	0.373287502809722	0.373363591094036	0.659922674313338	0.618250559010233
25	100	7.25594214876033	7.54392516069789	7.3244857667585	7.62275114784206	0.369206859270429	0.388306685579051	0.660005699650362	0.662424592689829
25	100	7.32422314049587	7.61190266299357	7.39459660238751	7.68959044995409	0.352016390152635	0.409416999669633	0.63967599757857	0.750873279999842
25	100	7.39250413223141	7.67988016528926	7.46470743801653	7.75642975206612	0.327857528232518	0.434587617625089	0.601911822684787	0.874005667445128
25	100	7.46078512396694	7.74785766758494	7.53481827364555	7.82326905417815	0.302807691731262	0.458224774470167	0.555940292987844	0.973334685616603
25	100	7.52906611570248	7.81583516988063	7.60492910927456	7.89010835629018	0.27963198991556	0.472366205664329	0.514741532763131	1.00043118692735
25	100	7.59734710743802	7.88381267217631	7.67503994490358	7.95694765840221	0.258187439716029	0.469386413649467	0.481241979610062	0.954234164937196
25	100	7.66562809917355	7.95179017447199	7.7451507805326	8.02378696051423	0.236797071738594	0.446739160060644	0.443143644686117	0.860902388441083
25	100	7.73390909090909	8.01976767676768	7.81526161616162	8.09062626262626	0.214021321332539	0.408911387719836	0.390815790194782	0.746460778139626
25	100	7.80219008264463	8.08774517906336	7.88537245179063	8.15746556473829	0.190099592053678	0.363363716525392	0.330808183656073	0.62802540631588
25	100	7.87047107438017	8.15572268135905	7.95548328741965	8.22430486685032	0.166979023244574	0.314753270200945	0.277063530890408	0.515442470279757
25	100	7.9387520661157	8.22370018365473	8.02559412304867	8.29114416896235	0.146428747289105	0.264381248972969	0.236502789549522	0.416291677532183
25	100	8.00703305785124	8.29167768595041	8.09570495867769	8.35798347107438	0.127762485965527	0.214021290563905	0.206442816907292	0.33286185012301
25	100	8.07531404958678	8.3596551882461	8.16581579430671	8.42482277318641	0.108579358132143	0.166938249382295	0.182839207878566	0.260242315083657
25	100	8.14359504132231	8.42763269054178	8.23592662993572	8.49166207529844	0.0881803493115766	0.125610538508779	0.163960676010981	0.196748827363259
25	100	8.21187603305785	8.49561019283747	8.30603746556474	8.55850137741047	0.0688290534917209	0.0914482177727215	0.147727088696525	0.147907445256531
25	100	8.28015702479339	8.56358769513315	8.37614830119376	8.6253406795225	0.0535702986209166	0.0653442688756778	0.132599417278199	0.114648254925912
25	100	8.34843801652893	8.63156519742883	8.44625913682277	8.69217998163453	0.0432921046559201	0.0464792212698694	0.118352823923058	0.088783174272196
25	100	8.41671900826446	8.69954269972452	8.51636997245179	8.75901928374656	0.0359719019738066	0.0326873423756498	0.103661873566661	0.0642608379477137
25	100	8.485	8.7675202020202	8.58648080808081	8.82585858585859	0.0292814419826263	0.0223592705146106	0.0873234948367317	0.042788497946632
25	100	8.55328099173554	8.83549770431589	8.65659164370983	8.89269788797062	0.0229930071351094	0.0146267447784773	0.070802236020994	0.0272743363987096
25	100	8.62156198347108	8.90347520661157	8.72670247933884	8.95953719008265	0.0180649920210603	0.0089107576011042	0.0557360330849839	0.0174256748489467
25	100	8.68984297520661	8.97145270890726	8.79681331496786	9.02637649219468	0.0145440772499919	0.00501685720060979	0.0412785957238859	0.0113772771305275
25	100	8.75812396694215	9.03943021120294	8.86692415059688	9.0932157943067	0.0113737697434058	0.00281301464940376	0.0266566884848882	0.00745543349955108
25	100	8.82640495867769	9.10740771349862	8.9370349862259	9.16005509641873	0.00790633393284974	0.00178072527642848	0.0138849288642888	0.00463898931593647
25	100	8.89468595041322	9.17538521579431	9.00714582185491	9.22689439853076	0.0045989662861693	0.00121359763244579	0.00553024733988469	0.00253971675849977
25	100	8.96296694214876	9.24336271808999	9.07725665748393	9.29373370064279	0.00216140472966438	0.000722307289857837	0.0016393874935116	0.00113374094286634
25	100	9.0312479338843	9.31134022038568	9.14736749311295	9.36057300275482	0.000791701437623208	0.000320543522997413	0.000360916162236866	0.000388432335603459
25	100	9.09952892561984	9.37931772268136	9.21747832874197	9.42741230486685	0.000215127566362539	9.83369119945875e-05	5.98263286200761e-05	9.77731795423235e-05
25	100	9.16780991735537	9.44729522497704	9.28758916437098	9.49425160697888	4.10855720095561e-05	2.00844603493171e-05	7.31796926805738e-06	1.75412751534281e-05
25	100	9.23609090909091	9.51527272727273	9.3577	9.56109090909091	5.08295395932908e-06	2.64928796478741e-06	6.358127206682e-07	2.12467486194433e-06
50	100	2.0425	2.7855	2.17309090909091	3.21409090909091	1.36079846418346e-06	4.54743634405672e-07	5.39344205056266e-07	1.12947867167922e-06
50	100	2.11692424242424	2.85369880624426	2.24617998163453	3.27866299357208	9.62006105131108e-06	2.79400596525198e-06	3.76258277630236e-06	6.36262484377313e-06
50	100	2.19134848484849	2.92189761248852	2.31926905417814	3.34323507805326	3.90848302200845e-05	1.08437178345797e-05	1.60760587839086e-05	2.36218096689641e-05
50	100	2.26577272727273	2.99009641873278	2.39235812672176	3.40780716253444	9.12633925130799e-05	2.69480230949112e-05	4.57341940764364e-05	5.77974371464313e-05
50	100	2.34019696969697	3.05829522497704	2.46544719926538	3.47237924701561	0.000122622201740299	4.49917076508151e-05	0.000107452770692211	9.32014273154735e-05
50	100	2.41462121212121	3.1264940312213	2.538536271809	3.53695133149679	9.7309471172873e-05	5.80340220254683e-05	0.000252464589642134	9.90501441177426e-05
50	100	2.48904545454546	3.19469283746557	2.61162534435262	3.60152341597796	6.71675997527e-05	7.42145324123951e-05	0.000567182186663334	6.93755160601962e-05
50	100	2.5634696969697	3.26289164370983	2.68471441689623	3.66609550045914	0.000149272764083877	0.000110262297659639	0.0011093781280789	3.2024024409689e-05
50	100	2.63789393939394	3.33109044995409	2.75780348943985	3.73066758494031	0.000513012352374233	0.000195212572028114	0.00185225273018258	9.74235960615597e-06
50	100	2.71231818181818	3.39928925619835	2.83089256198347	3.79523966942149	0.00146999580176296	0.000398940206363915	0.00269415301127124	1.95330908691405e-06
50	100	2.78674242424242	3.46748806244261	2.90398163452709	3.85981175390266	0.00359964392528804	0.000812682337149178	0.00371663020521747	2.58104960516142e-07
50	100	2.86116666666667	3.53568686868687	2.97707070707071	3.92438383838384	0.00740770496614711	0.00147359858702129	0.00515154971639967	3.65199557100501e-16
50	100	2.93559090909091	3.60388567493113	3.05015977961432	3.98895592286501	0.0124903287192818	0.00228159491738874	0.00667691349247435	3.22015258136505e-14
50	100	3.01001515151515	3.67208448117539	3.12324885215794	4.05352800734619	0.0174454727480212	0.00295891783969639	0.00771117166669232	1.87129055370574e-12
50	100	3.08443939393939	3.74028328741965	3.19633792470156	4.11810009182736	0.0204704213461837	0.00319894913565979	0.0085587217789669	7.16678814385092e-11
50	100	3.15886363636364	3.80848209366391	3.26942699724518	4.18267217630854	0.0205046546626187	0.00295982488219708	0.0100314082593051	1.80894963075648e-09
50	100	3.23328787878788	3.87668089990817	3.3425160697888	4.24724426078972	0.018892430221448	0.00253181029426561	0.0120626925443312	3.00917155988716e-08
50	100	3.30771212121212	3.94487970615243	3.41560514233241	4.31181634527089	0.0188143965340859	0.00227651041684744	0.0137074902175791	3.46298739643178e-07
50	100	3.38213636363636	4.0130785123967	3.48869421487603	4.37638842975207	0.021649932073518	0.00233061838542977	0.0146527541741894	2.68416176362915e-06
50	100	3.45656060606061	4.08127731864096	3.56178328741965	4.44096051423324	0.0257625549372777	0.00256735465355729	0.0158818450849296	1.40615710941891e-05
50	100	3.53098484848485	4.14947612488522	3.63487235996327	4.50553259871442	0.0297274654871262	0.00285172521789171	0.0184397655374916	5.18233012077633e-05
50	100	3.60540909090909	4.21767493112948	3.70796143250689	4.57010468319559	0.0342957928443218	0.0032624618610646	0.0220183090495321	0.0001410453800545
50	100	3.67983333333333	4.28587373737374	3.7810505050505	4.63467676767677	0.040966621231428	0.0039665055245747	0.0253685511260648	0.000301163604841189
50	100	3.75425757575758	4.354072543618	3.85413957759412	4.69924885215794	0.0502204802281567	0.00498067400046326	0.0277519295619361	0.00053827391049207
50	100	3.82868181818182	4.42227134986226	3.92722865013774	4.76382093663912	0.0608565877393624	0.00627174154554917	0.0290975147525381	0.000858432594331321
50	100	3.90310606060606	4.49047015610652	4.00031772268136	4.82839302112029	0.0708254335722641	0.00790229369956766	0.0297626492174722	0.00131289977599038
50	100	3.9775303030303	4.55866896235078	4.07340679522498	4.89296510560147	0.0794871238257823	0.00985563429576878	0.030544423411369	0.00203201319054198
50	100	4.05195454545455	4.62686776859504	4.14649586776859	4.95753719008265	0.0885165043059927	0.0120924413621831	0.0319227332820995	0.00310950869526357
50	100	4.12637878787879	4.6950665748393	4.21958494031221	5.02210927456382	0.0980994804516577	0.0147944266645051	0.0334505270014909	0.0044264356054416
50	100	4.20080303030303	4.76326538108356	4.29267401285583	5.086681359045	0.10439928313791	0.0180167742867112	0.0339069142857833	0.00583099824125566
50	100	4.27522727272727	4.83146418732782	4.36576308539945	5.15125344352617	0.104590781693484	0.0212056439287335	0.0320074380901564	0.00757683871748065
50	100	4.34965151515152	4.89966299357209	4.43885215794307	5.21582552800735	0.0994206540962492	0.023545224198468	0.027747445349781	0.0102946604630958
50	100	4.42407575757576	4.96786179981635	4.51194123048668	5.28039761248852	0.0909048620008886	0.0247704713713713	0.0227950301918158	0.0143051894827802
50	100	4.4985	5.03606060606061	4.5850303030303	5.3449696969697	0.0823544893442306	0.0255862621545082	0.0188967577837384	0.0191769166974142
50	100	4.57292424242424	5.10425941230487	4.65811937557392	5.40954178145087	0.0762863668552596	0.0274394281333602	0.0167372382453989	0.0241632099530173
50	100	4.64734848484848	5.17245821854913	4.73120844811754	5.47411386593205	0.0715719020227991	0.0316015898109032	0.0162111598765172	0.0288371860552779
50	100	4.72177272727273	5.24065702479339	4.80429752066116	5.53868595041322	0.0670435633857662	0.0379219032315238	0.0168669180794538	0.0331273458645184
50	100	4.79619696969697	5.30885583103765	4.87738659320477	5.6032580348944	0.0644804691191706	0.0447219566269016	0.0179127628885331	0.0369407455063213
50	100	4.87062121212121	5.37705463728191	4.95047566574839	5.66783011937557	0.0644353390665955	0.0507650942446285	0.0183208578623156	0.0403543026317497
50	100	4.94504545454545	5.44525344352617	5.02356473829201	5.73240220385675	0.0636963611234972	0.0568557367200455	0.0177238597499483	0.0441327241386634
50	100	5.0194696969697	5.51345224977043	5.09665381083563	5.79697428833792	0.059804873439786	0.0646324078479305	0.0168763951345953	0.0489713607127478
50	100	5.09389393939394	5.58165105601469	5.16974288337925	5.8615463728191	0.0536439390065559	0.0750727660135116	0.0165332612465914	0.0539757924764539
50	100	5.16831818181818	5.64984986225895	5.24283195592287	5.92611845730027	0.0469352018478136	0.0888220709613735	0.0166611519957432	0.0572596292695598
50	100	5.24274242424242	5.71804866850322	5.31592102846648	5.99069054178145	0.0407802564665795	0.10582799470823	0.0171435719823149	0.0588060519180804
50	100	5.31716666666667	5.78624747474748	5.3890101010101	6.05526262626263	0.0362519782883545	0.124386370824522	0.0182812443868889	0.0609118175199374
50	100	5.39159090909091	5.85444628099174	5.46209917355372	6.1198347107438	0.0348145162309546	0.142257745196524	0.0206030117320264	0.0644795746287471
50	100	5.46601515151515	5.922645087236	5.53518824609734	6.18440679522498	0.0380350696734089	0.157862000230913	0.0248927845230501	0.0671593318547093
50	100	5.54043939393939	5.99084389348026	5.60827731864095	6.24897887970615	0.0465500457706526	0.170478776580556	0.0321348043303057	0.0662417847272749
50	100	5.61486363636364	6.05904269972452	5.68136639118457	6.31355096418733	0.0593874898209637	0.181143515796241	0.0430547809366195	0.0610642960489199
50	100	5.68928787878788	6.12724150596878	5.75445546372819	6.3781230486685	0.0739797140426442	0.191700924846596	0.057407627601901	0.052930466635167
50	100	5.76371212121212	6.19544031221304	5.82754453627181	6.44269513314968	0.08683627618275	0.202345023598984	0.0736338461608103	0.0446390440086994
50	100	5.83813636363636	6.2636391184573	5.90063360881543	6.50726721763085	0.0961551555723424	0.212411843922711	0.0901588831176061	0.0391185317242327
50	100	5.91256060606061	6.33183792470156	5.97372268135904	6.57183930211203	0.104438670424241	0.221937414634963	0.106875559403979	0.0376328193513617
50	100	5.98698484848485	6.40003673094582	6.04681175390266	6.6364113865932	0.116732490529141	0.230130146808065	0.124872597965009	0.0399340772681129
50	100	6.06140909090909	6.46823553719008	6.11990082644628	6.70098347107438	0.136203375685338	0.234493404415314	0.144149341073793	0.045752302362596
50	100	6.13583333333333	6.53643434343434	6.1929898989899	6.76555555555556	0.162186581914827	0.233869220582145	0.163289328848982	0.0553119378310585
50	100	6.21025757575758	6.60463314967861	6.26607897153352	6.83012764003673	0.19180539414193	0.230782951251572	0.183196290604667	0.0691374561695551
50	100	6.28468181818182	6.67283195592287	6.33916804407713	6.89469972451791	0.223630712337501	0.22924341162848	0.206898466125899	0.0882906265099287
50	100	6.35910606060606	6.74103076216713	6.41225711662075	6.95927180899908	0.258293594718781	0.231557780810536	0.235604264596023	0.114181506037701
50	100	6.4335303030303	6.80922956841139	6.48534618916437	7.02384389348026	0.295441281969721	0.237504915464672	0.267671407996439	0.147856207350843
50	100	6.50795454545455	6.87742837465565	6.55843526170799	7.08841597796143	0.3310871709412	0.245172636231168	0.30001142132239	0.189833880518308
50	100	6.58237878787879	6.94562718089991	6.63152433425161	7.15298806244261	0.361436280017271	0.25221173414157	0.33220595388205	0.239429170391284
50	100	6.65680303030303	7.01382598714417	6.70461340679523	7.21756014692378	0.389289353278394	0.25854956175432	0.369261957641797	0.293913894108736
50	100	6.73122727272727	7.08202479338843	6.77770247933884	7.28213223140496	0.419437087151599	0.268497511799546	0.415507939654696	0.353879976785526
50	100	6.80565151515151	7.15022359963269	6.85079155188246	7.34670431588613	0.451158782186496	0.287045312353463	0.467240938163862	0.429168344868107
50	100	6.88007575757576	7.21842240587695	6.92388062442608	7.41127640036731	0.482029711734175	0.314507922014387	0.516514409758668	0.527000719384663
50	100	6.9545	7.28662121212121	6.9969696969697	7.47584848484849	0.512778295459757	0.347347016195976	0.559590200142238	0.633357196150148
50	100	7.02892424242424	7.35482001836547	7.07005876951331	7.54042056932966	0.54111675286591	0.382831961541459	0.596477267972478	0.724999993361496
50	100	7.10334848484848	7.42301882460974	7.14314784205693	7.60499265381084	0.556172277629347	0.421361490493793	0.625917118617772	0.803020834328125
50	100	7.17777272727273	7.491217630854	7.21623691460055	7.66956473829201	0.551126395239492	0.464858816667111	0.645297900253472	0.890751229194306
50	100	7.25219696969697	7.55941643709826	7.28932598714417	7.73413682277319	0.533779897246581	0.513801490273527	0.65019538710042	0.990700840855936
50	100	7.32662121212121	7.62761524334252	7.36241505968779	7.79870890725436	0.513802679623384	0.566129930344232	0.634829568654822	1.06482062259374
50	100	7.40104545454545	7.69581404958678	7.43550413223141	7.86328099173554	0.488985340885875	0.617779051898356	0.600369056355899	1.07079309899494
50	100	7.4754696969697	7.76401285583104	7.50859320477502	7.92785307621671	0.453099935392331	0.66226694843671	0.557325127284734	1.00406329831707
50	100	7.54989393939394	7.8322116620753	7.58168227731864	7.99242516069789	0.409997977133234	0.691461523220068	0.514914702190077	0.892776108777754
50	100	7.62431818181818	7.90041046831956	7.65477134986226	8.05699724517906	0.368401096243766	0.698663009411596	0.476146238358579	0.767309314998456
50	100	7.69874242424242	7.96860927456382	7.72786042240588	8.12156932966024	0.332880552023146	0.679518332491908	0.439402869379033	0.645276020087095
50	100	7.77316666666667	8.03680808080808	7.8009494949495	8.18614141414141	0.305046394333434	0.633047645830848	0.39752718323777	0.532944329739229
50	100	7.84759090909091	8.10500688705234	7.87403856749311	8.25071349862259	0.281356498760072	0.5639799420202	0.344476201481288	0.431345226015682
50	100	7.92201515151515	8.1732056932966	7.94712764003673	8.31528558310377	0.25464998985411	0.479688750568951	0.286619362937367	0.340993428240318
50	100	7.99643939393939	8.24140449954086	8.02021671258035	8.37985766758494	0.221995692919166	0.386934512835887	0.236649319890074	0.262260377344813
50	100	8.07086363636364	8.30960330578512	8.09330578512397	8.44442975206612	0.187333804926971	0.294174130162084	0.198633409118154	0.196030683908641
50	100	8.14528787878788	8.37780211202939	8.16639485766759	8.50900183654729	0.156826569449719	0.210876184555373	0.17017256333269	0.145875286641363
50	100	8.21971212121212	8.44600091827365	8.2394839302112	8.57357392102847	0.131266857916408	0.143177065797946	0.149718368290129	0.114593269393483
50	100	8.29413636363636	8.51419972451791	8.31257300275482	8.63814600550964	0.107573513775608	0.0929174997434524	0.134723908986416	0.0971386162815898
50	100	8.3685606060606	8.58239853076217	8.38566207529844	8.70271808999082	0.0859967129143578	0.0588556725306001	0.121160541673561	0.0826711618610073
50	100	8.44298484848485	8.65059733700643	8.45875114784206	8.76729017447199	0.0683965968033	0.0373875964329834	0.106611327362098	0.0652426973478884
50	100	8.51740909090909	8.71879614325069	8.53184022038567	8.83186225895317	0.0532272971085878	0.0239961754094336	0.091070361201748	0.0471126027350982
50	100	8.59183333333333	8.78699494949495	8.60492929292929	8.89643434343434	0.0387587422395003	0.0153746361947405	0.0764632756391491	0.0323371837350661
50	100	8.66625757575757	8.85519375573921	8.67801836547291	8.96100642791552	0.026606363441582	0.00989725751879799	0.0651072613323827	0.022312407202538
50	100	8.74068181818182	8.92339256198347	8.75110743801653	9.0255785123967	0.0182613132736138	0.00665188699433827	0.055426146908347	0.0160091378657049
50	100	8.81510606060606	8.99159136822773	8.82419651056015	9.09015059687787	0.012462020246813	0.00482505684962319	0.0430734437092176	0.0114806350083437
50	100	8.8895303030303	9.05979017447199	8.89728558310377	9.15472268135905	0.00780801838689856	0.00363642725937911	0.0278388970148047	0.00751594861332196
50	100	8.96395454545454	9.12798898071626	8.97037465564738	9.21929476584022	0.0043032026467082	0.00258512799140057	0.0142335083149992	0.00417604174259642
50	100	9.03837878787879	9.19618778696052	9.043463728191	9.2838668503214	0.00211883340043451	0.00160745946560033	0.00570348387260654	0.00190184300613294
50	100	9.11280303030303	9.26438659320478	9.11655280073462	9.34843893480257	0.000928787317161922	0.000830213430717528	0.00183308614091464	0.000703009402938305
50	100	9.18722727272727	9.33258539944904	9.18964187327824	9.41301101928375	0.000337115493495884	0.000334103653022708	0.000482898157515734	0.000211067776991115
50	100	9.26165151515151	9.4007842056933	9.26273094582185	9.47758310376492	9.16835280324219e-05	9.77437664067496e-05	0.000100678110431631	5.11496546167287e-05
50	100	9.33607575757576	9.46898301193756	9.33582001836547	9.5421551882461	1.70389496349252e-05	1.95754162438406e-05	1.51526113519179e-05	9.64734432146972e-06
50	100	9.4105	9.53718181818182	9.40890909090909	9.60672727272727	1.94850325264231e-06	2.59400906107169e-06	1.52176246956452e-06	1.30562212014764e-06
100	100	2.95745454545455	3.1797	2.6786	3.2728	3.27559646168142e-06	4.96411271174701e-07	2.45438105302037e-06	5.15659499878903e-06
100	100	3.0260303030303	3.24416492194674	2.7446404040404	3.33685528007346	2.68322617991709e-05	2.93052852146896e-06	1.88504639757656e-05	3.35919969527155e-05
100	100	3.09460606060606	3.30862984389348	2.81068080808081	3.40091056014692	0.000142884897673399	1.18005864554667e-05	9.85507520461356e-05	0.000151270961417741
100	100	3.16318181818182	3.37309476584022	2.87672121212121	3.46496584022039	0.000530315019109973	3.30468977598076e-05	0.000369595601554237	0.000483627123474361
100	100	3.23175757575758	3.43755968778696	2.94276161616162	3.52902112029385	0.00146554628371601	6.79873344904245e-05	0.00102528298164981	0.00113720053772333
100	100	3.30033333333333	3.5020246097337	3.00880202020202	3.59307640036731	0.00320175675215235	0.000114789932361839	0.00213745452559345	0.00204654470840731
100	100	3.36890909090909	3.56648953168044	3.07484242424242	3.65713168044077	0.00576201389456368	0.000187055672389695	0.00340153094463598	0.00291833631435464
100	100	3.43748484848485	3.63095445362718	3.14088282828283	3.72118696051423	0.00881953753347483	0.000315699121530677	0.00432199410064728	0.00334367490768306
100	100	3.50606060606061	3.69541937557392	3.20692323232323	3.78524224058769	0.0119920477043119	0.000513314957123061	0.00493585278795323	0.00304453990824566
100	100	3.57463636363636	3.75988429752066	3.27296363636364	3.84929752066116	0.0150498733689303	0.000753061055915682	0.00595074348951973	0.00217427217310275
100	100	3.64321212121212	3.8243492194674	3.33900404040404	3.91335280073462	0.0173344992237052	0.00100850648208692	0.00774829099037794	0.00127391624800668
100	100	3.71178787878788	3.88881414141414	3.40504444444444	3.97740808080808	0.0178619327040976	0.00132088577374409	0.00975311724127305	0.000759679776344915
100	100	3.78036363636364	3.95327906336088	3.47108484848485	4.04146336088154	0.0167614538709038	0.00181102980038565	0.0112904724776894	0.00060731757310628
100	100	3.84893939393939	4.01774398530762	3.53712525252525	4.105518640955	0.0155899778280241	0.00257620789914112	0.0125622098164843	0.000574379816427261
100	100	3.91751515151515	4.08220890725436	3.60316565656566	4.16957392102847	0.0159416745288404	0.00355192368998313	0.0142256740025211	0.000508806950353603
100	100	3.98609090909091	4.1466738292011	3.66920606060606	4.23362920110193	0.0183133093313505	0.00452455972112915	0.0165482660144846	0.000392482298425978
100	100	4.05466666666667	4.21113875114784	3.73524646464646	4.29768448117539	0.021986084816433	0.00527433130540451	0.0194838760170725	0.0002523800085626
100	100	4.12324242424242	4.27560367309458	3.80128686868687	4.36173976124885	0.02581027561239	0.00566426220015455	0.0230781773370525	0.000125927628772142
100	100	4.19181818181818	4.34006859504132	3.86732727272727	4.42579504132231	0.0295166148248874	0.00570254308236224	0.0273544543172163	4.72032428190274e-05
100	100	4.26039393939394	4.40453351698806	3.93336767676768	4.48985032139578	0.03409126119706	0.00562372088561109	0.0321717637327247	2.45235577664086e-05
100	100	4.3289696969697	4.4689984389348	3.99940808080808	4.55390560146924	0.0406568570319408	0.0057422967570953	0.0375786976408351	7.03461263027886e-05
100	100	4.39754545454545	4.53346336088154	4.06544848484848	4.6179608815427	0.049445727717041	0.00613632233586996	0.0437125152193007	0.000252142195568512
100	100	4.46612121212121	4.59792828282828	4.13148888888889	4.68201616161616	0.06014130310935	0.0066579055381242	0.0499413447340216	0.000665999398772078
100	100	4.53469696969697	4.66239320477502	4.19752929292929	4.74607144168962	0.0725427966539767	0.00733412771221178	0.0548782951767613	0.00130032174829715
100	100	4.60327272727273	4.72685812672176	4.2635696969697	4.81012672176309	0.086334843588587	0.00850615027411916	0.0577728367384348	0.00195260754894373
100	100	4.67184848484849	4.7913230486685	4.3296101010101	4.87418200183655	0.100613074139894	0.0104226015751205	0.0592545736810651	0.0023587638056613
100	100	4.74042424242424	4.85578797061524	4.39565050505051	4.93823728191001	0.113307995907378	0.0128841484204627	0.0603350033282658	0.00236836593976562
100	100	4.809	4.92025289256198	4.46169090909091	5.00229256198347	0.121764620787302	0.0154335894101463	0.0614279693805572	0.00205593662101264
100	100	4.87757575757576	4.98471781450872	4.52773131313131	5.06634784205693	0.12504335312053	0.0178159166646802	0.0625412574752221	0.00176235152369604
100	100	4.94615151515152	5.04918273645546	4.59377171717172	5.13040312213039	0.124617695572172	0.0201017440543796	0.0636456698900753	0.00196576239799009
100	100	5.01472727272727	5.1136476584022	4.65981212121212	5.19445840220386	0.12216330236777	0.0224996358688681	0.064867297043158	0.00312358826497337
100	100	5.08330303030303	5.17811258034894	4.72585252525253	5.25851368227732	0.118130850787369	0.0253277981741021	0.0666560648468673	0.00553409193724695
100	100	5.15187878787879	5.24257750229568	4.79189292929293	5.32256896235078	0.113188354745112	0.0288009860923506	0.0694971420744297	0.00902669715737273
100	100	5.22045454545455	5.30704242424242	4.85793333333333	5.38662424242424	0.109060907107029	0.0325202229740186	0.0731655074177796	0.0128930458111441
100	100	5.2890303030303	5.37150734618916	4.92397373737374	5.4506795224977	0.106992141320225	0.0354771677813916	0.0760817801349225	0.0166811937664895
100	100	5.35760606060606	5.4359722681359	4.99001414141414	5.51473480257117	0.106743482072986	0.0369058026997402	0.0760808255497154	0.0211911196622136
100	100	5.42618181818182	5.50043719008264	5.05605454545455	5.57879008264463	0.107471653866704	0.0374450884168716	0.0726934730564904	0.0281007245226371
100	100	5.49475757575758	5.56490211202938	5.12209494949495	5.64284536271809	0.109092056390124	0.0390551366186197	0.0676589203139445	0.0383979190704271
100	100	5.56333333333333	5.62936703397613	5.18813535353535	5.70690064279155	0.112614517647647	0.0431549887914022	0.0625472092352526	0.051641470990866
100	100	5.63190909090909	5.69383195592287	5.25417575757576	5.77095592286501	0.118838631619564	0.0494764179312981	0.0576705241172924	0.0664937208774774
100	100	5.70048484848485	5.75829687786961	5.32021616161616	5.83501120293847	0.126649650458667	0.0571362802059079	0.0533908674625697	0.0817488928947994
100	100	5.76906060606061	5.82276179981634	5.38625656565657	5.89906648301194	0.132577457440795	0.0659752163934704	0.0504475160571711	0.0972237256472651
100	100	5.83763636363636	5.88722672176308	5.45229696969697	5.9631217630854	0.132699258759882	0.0764515928834501	0.0490976772886475	0.112925697851216
100	100	5.90621212121212	5.95169164370983	5.51833737373737	6.02717704315886	0.125597967997785	0.0888215625049226	0.048907435336955	0.126976999974188
100	100	5.97478787878788	6.01615656565657	5.58437777777778	6.09123232323232	0.113725297999782	0.102700695863064	0.0492581706032662	0.135715867230901
100	100	6.04336363636364	6.08062148760331	5.65041818181818	6.15528760330579	0.102274982333087	0.117016914897382	0.0498011972988188	0.136529926306399
100	100	6.11193939393939	6.14508640955005	5.71645858585859	6.21934288337925	0.0954445838918203	0.130326950659272	0.0502970559274616	0.130479991776235
100	100	6.18051515151515	6.20955133149679	5.78249898989899	6.28339816345271	0.0931860655118726	0.141493868519153	0.0502269147463306	0.122927718308195
100	100	6.24909090909091	6.27401625344353	5.84853939393939	6.34745344352617	0.093297010141088	0.150047593931048	0.049022061190597	0.121125718480932
100	100	6.31766666666667	6.33848117539027	5.9145797979798	6.41150872359963	0.0954761696296196	0.155621955298475	0.0467128013911406	0.128686583207417
100	100	6.38624242424242	6.40294609733701	5.9806202020202	6.47556400367309	0.101199074683445	0.157832707742904	0.0441835921680724	0.142198899447048
100	100	6.45481818181818	6.46741101928375	6.04666060606061	6.53961928374656	0.112360210497214	0.15804336124725	0.0429264094532452	0.154820368940506
100	100	6.52339393939394	6.53187594123049	6.11270101010101	6.60367456382002	0.131401804197502	0.160563730489117	0.0447830876538868	0.161866359862827
100	100	6.5919696969697	6.59634086317723	6.17874141414142	6.66772984389348	0.160127483250421	0.170557797311475	0.0519947692135731	0.162765772711924
100	100	6.66054545454545	6.66080578512397	6.24478181818182	6.73178512396694	0.199125871372136	0.190516765644787	0.0675339087243643	0.161151569369647
100	100	6.72912121212121	6.72527070707071	6.31082222222222	6.7958404040404	0.249637290295473	0.218123164016209	0.0946925069259182	0.163618436157299
100	100	6.79769696969697	6.78973562901745	6.37686262626263	6.85989568411387	0.311921497096593	0.246891675064558	0.134600483299102	0.176230848058044
100	100	6.86627272727273	6.85420055096419	6.44290303030303	6.92395096418733	0.379702811631564	0.270187961154259	0.183076608546498	0.202656882512966
100	100	6.93484848484849	6.91866547291093	6.50894343434343	6.98800624426079	0.439770998665762	0.285728939402944	0.231961672471337	0.246101717639971
100	100	7.00342424242424	6.98313039485767	6.57498383838384	7.05206152433425	0.478617890813323	0.295895062357663	0.275322614020888	0.310082246775327
100	100	7.072	7.04759531680441	6.64102424242424	7.11611680440771	0.491679946046855	0.304767004564874	0.312867642240484	0.39480916771509
100	100	7.14057575757576	7.11206023875115	6.70706464646465	7.18017208448117	0.490950125251552	0.315327180607765	0.347243330681216	0.493403633221427
100	100	7.20915151515152	7.17652516069789	6.77310505050505	7.24422736455464	0.495565795961344	0.32795225734592	0.379792270726086	0.594962646481714
100	100	7.27772727272727	7.24099008264463	6.83914545454545	7.3082826446281	0.5108797269964	0.342160771836716	0.409852831573205	0.694351629108547
100	100	7.34630303030303	7.30545500459137	6.90518585858586	7.37233792470156	0.526836980665765	0.359478803605472	0.437949290984265	0.792284019194325
100	100	7.41487878787879	7.36991992653811	6.97122626262626	7.43639320477502	0.532666678989251	0.381963221069506	0.468714244289291	0.877153108050656
100	100	7.48345454545455	7.43438484848485	7.03726666666667	7.50044848484848	0.52461843006459	0.409749202917849	0.510063442830167	0.919311099199535
100	100	7.5520303030303	7.49884977043159	7.10330707070707	7.56450376492195	0.50608533096981	0.442408759914275	0.568081197838261	0.902825488351244
100	100	7.62060606060606	7.56331469237833	7.16934747474748	7.62855904499541	0.485505050089382	0.479628230637473	0.640737643771058	0.855835260260586
100	100	7.68918181818182	7.62777961432507	7.23538787878788	7.69261432506887	0.468145883315154	0.519387149328813	0.716103705243286	0.827838963852855
100	100	7.75775757575758	7.69224453627181	7.30142828282828	7.75666960514233	0.450084196336242	0.558867864938853	0.776874281116066	0.834030631515351
100	100	7.82633333333333	7.75670945821855	7.36746868686869	7.82072488521579	0.426043120697203	0.597553454071063	0.808249930626344	0.833773981298166
100	100	7.89490909090909	7.82117438016529	7.43350909090909	7.88478016528926	0.398015077436952	0.636074813231383	0.802960225217247	0.774589592461495
100	100	7.96348484848485	7.88563930211203	7.4995494949495	7.94883544536272	0.370024990047646	0.670617946041687	0.760362525129705	0.649160041965759
100	100	8.03206060606061	7.95010422405877	7.5655898989899	8.01289072543618	0.340152365582373	0.691168913862899	0.687378944489583	0.49535597288514
100	100	8.10063636363636	8.01456914600551	7.6316303030303	8.07694600550964	0.303989111269657	0.6886350317647	0.601156916280547	0.356349116373956
100	100	8.16921212121212	8.07903406795225	7.69767070707071	8.1410012855831	0.26194424796755	0.661858220623536	0.521403403666166	0.254395291206106
100	100	8.23778787878788	8.14349898989899	7.76371111111111	8.20505656565657	0.21868211227447	0.614854610853388	0.456745733432939	0.18829579161847
100	100	8.30636363636364	8.20796391184573	7.82975151515152	8.26911184573003	0.178710809343432	0.551816779607317	0.400116618398732	0.144427403535479
100	100	8.37493939393939	8.27242883379247	7.89579191919192	8.33316712580349	0.145354457221576	0.47860240266709	0.338611649084242	0.110506204513115
100	100	8.44351515151515	8.33689375573921	7.96183232323232	8.39722240587695	0.119961131493031	0.403662630828334	0.269795130441427	0.0816509428296143
100	100	8.51209090909091	8.40135867768595	8.02787272727273	8.46127768595041	0.10053880050477	0.333387785507501	0.204645379911734	0.0580536069919223
100	100	8.58066666666667	8.46582359963269	8.09391313131313	8.52533296602387	0.0834326747616013	0.269239870484142	0.153563151952746	0.0402754733210975
100	100	8.64924242424242	8.53028852157943	8.15995353535354	8.58938824609734	0.0657995722045059	0.210447501944724	0.116648484985693	0.0274019456439359
100	100	8.71781818181818	8.59475344352617	8.22599393939394	8.6534435261708	0.0475586584362474	0.157470604576926	0.0886722461469787	0.017960372438443
100	100	8.78639393939394	8.65921836547291	8.29203434343435	8.71749880624426	0.031282893098173	0.11249587820496	0.0669410956201427	0.0109931128386827
100	100	8.8549696969697	8.72368328741965	8.35807474747475	8.78155408631772	0.0191098765656947	0.0777671222462306	0.0515391722094521	0.0061057155717076
100	100	8.92354545454545	8.78814820936639	8.42411515151515	8.84560936639118	0.0112507638757508	0.0536259141930201	0.0414881381404408	0.00308937468187307
100	100	8.99212121212121	8.85261313131313	8.49015555555556	8.90966464646465	0.00695909478259536	0.0379501778269746	0.0336865357141565	0.00161881986544157
100	100	9.06069696969697	8.91707805325987	8.55619595959596	8.97371992653811	0.0050236053097074	0.027598451004106	0.0256094622790919	0.00114754880871051
100	100	9.12927272727273	8.98154297520661	8.62223636363636	9.03777520661157	0.00396894694975692	0.0201516765051246	0.0175154532693673	0.00110591886207165
100	100	9.19784848484849	9.04600789715335	8.68827676767677	9.10183048668503	0.00288702593387638	0.0143170762736215	0.0109246425059698	0.0011212882638755
100	100	9.26642424242424	9.11047281910009	8.75431717171717	9.16588576675849	0.00181849605010142	0.00950615105000487	0.00636253999413327	0.00102328832232327
100	100	9.335	9.17493774104683	8.82035757575758	9.22994104683196	0.00106041630426512	0.00561768637761807	0.00340842630429291	0.000793543396269292
100	100	9.40357575757576	9.23940266299357	8.88639797979798	9.29399632690542	0.000611966854037768	0.00283226692209864	0.00160234216434718	0.000513246334838267
100	100	9.47215151515151	9.30386758494031	8.95243838383839	9.35805160697888	0.000330167881458157	0.00118045006611903	0.000633208914592995	0.000273175142335455
100	100	9.54072727272727	9.36833250688705	9.01847878787879	9.42210688705234	0.000145904403518904	0.000394030305360918	0.000203237113757689	0.000115769728662773
100	100	9.60930303030303	9.43279742883379	9.08451919191919	9.4861621671258	4.74204347730283e-05	0.000101206272836077	5.09465742688126e-05	3.71828541780629e-05
100	100	9.67787878787879	9.49726235078053	9.1505595959596	9.55021744719927	1.05872105625873e-05	1.89397199860564e-05	9.39627686190025e-06	8.5925187383005e-06
100	100	9.74645454545455	9.56172727272727	9.2166	9.61427272727273	1.56403527333565e-06	2.45866611874413e-06	1.21866480496199e-06	1.35330567261765e-06
100	1	2.4894	2.5126	3.60927272727273	4.72809090909091	1.38776019835881e-06	5.995440116471e-07	7.37732803913266e-07	1.66287560447991e-06
100	1	2.55612231404959	2.58306960514233	3.67002387511478	4.77788337924702	8.85322190727915e-06	4.14552594436112e-06	4.06727121284004e-06	6.82164433182868e-06
100	1	2.62284462809917	2.65353921028466	3.73077502295684	4.82767584940312	3.87681101315109e-05	1.77104619063074e-05	1.58225078339168e-05	2.20826162577376e-05
100	1	2.68956694214876	2.724008815427	3.7915261707989	4.87746831955923	0.000124787726912001	4.70648802217439e-05	4.39407928314527e-05	5.62671235303601e-05
100	1	2.75628925619835	2.79447842056933	3.85227731864095	4.92726078971534	0.000326727786512078	7.99726828450852e-05	8.91515566426289e-05	0.000114162940970563
100	1	2.82301157024793	2.86494802571166	3.91302846648301	4.97705325987144	0.000733232729730665	9.66609178327703e-05	0.000137649535579595	0.000187730884954343
100	1	2.88973388429752	2.93541763085399	3.97377961432507	5.02684573002755	0.0014051033601526	0.000114059171039852	0.00017205762590156	0.000258284479927178
100	1	2.95645619834711	3.00588723599633	4.03453076216713	5.07663820018365	0.00230953855099147	0.000177389952772699	0.000188463387977734	0.000311428768145741
100	1	3.02317851239669	3.07635684113866	4.09528191000918	5.12643067033976	0.00338760060406595	0.000301360659499042	0.000200524807839307	0.000343999714587916
100	1	3.08990082644628	3.14682644628099	4.15603305785124	5.17622314049587	0.00461932780770557	0.000451181254200391	0.000237862070916288	0.000352422008398472
100	1	3.15662314049587	3.21729605142332	4.2167842056933	5.22601561065197	0.00599627180706654	0.000581191827426395	0.000326921167736055	0.000327058338435793
100	1	3.22334545454545	3.28776565656566	4.27753535353535	5.27580808080808	0.00750955391305502	0.000681245673861671	0.00045242545059628	0.000269491480763468
100	1	3.29006776859504	3.35823526170799	4.33828650137741	5.32560055096419	0.00911803844768511	0.000768219223316823	0.000568672644562776	0.000207617753073794
100	1	3.35679008264463	3.42870486685032	4.39903764921947	5.37539302112029	0.01088261155066	0.000864491851028979	0.000672586495311796	0.000182837414873346
100	1	3.42351239669421	3.49917447199265	4.45978879706152	5.4251854912764	0.013306987252137	0.000954932504869083	0.00083797895373987	0.00022310284642491
100	1	3.4902347107438	3.56964407713499	4.52053994490358	5.47497796143251	0.0170181516486311	0.000978442732995041	0.0011557798267582	0.000333211501137034
100	1	3.55695702479339	3.64011368227732	4.58129109274564	5.52477043158861	0.021825560643462	0.000974942496903022	0.00164191518013179	0.000507020648856435
100	1	3.62367933884298	3.71058328741965	4.6420422405877	5.57456290174472	0.0269389786636109	0.00114538667003383	0.00224848920737	0.000740310081555728
100	1	3.69040165289256	3.78105289256198	4.70279338842975	5.62435537190083	0.0321566133355962	0.00171825337466241	0.00297970903417879	0.00102671697764041
100	1	3.75712396694215	3.85152249770432	4.76354453627181	5.67414784205693	0.0379721612014996	0.00282700906827835	0.00391419489356579	0.00135433196608678
100	1	3.82384628099174	3.92199210284665	4.82429568411387	5.72394031221304	0.0443354669805847	0.00446137893790247	0.00512086436777734	0.00171844549677652
100	1	3.89056859504132	3.99246170798898	4.88504683195592	5.77373278236915	0.0500525250521065	0.00659454694048414	0.00662451533827002	0.00211441280640159
100	1	3.95729090909091	4.06293131313131	4.94579797979798	5.82352525252525	0.054547186084489	0.00932315715744993	0.00833465291922036	0.00249215093597205
100	1	4.0240132231405	4.13340091827365	5.00654912764004	5.87331772268136	0.0592366257963793	0.0126927865299461	0.0099585598323969	0.00274380589679247
100	1	4.09073553719008	4.20387052341598	5.06730027548209	5.92311019283747	0.0659715407373233	0.016561180163687	0.011174627136165	0.00279118257609558
100	1	4.15745785123967	4.27434012855831	5.12805142332415	5.97290266299357	0.0754138761386553	0.020832025673706	0.0119324631483541	0.00269640544068154
100	1	4.22418016528926	4.34480973370064	5.18880257116621	6.02269513314968	0.087563480645436	0.0254448440616492	0.0125043264155494	0.00266333940403937
100	1	4.29090247933884	4.41527933884298	5.24955371900827	6.07248760330578	0.10228302392907	0.0299063062334544	0.0131982408943017	0.00291961239358947
100	1	4.35762479338843	4.48574894398531	5.31030486685032	6.12228007346189	0.117890768292325	0.0336398229273101	0.0139689344208952	0.00359912145100498
100	1	4.42434710743802	4.55621854912764	5.37105601469238	6.172072543618	0.130694254073437	0.0367432126936863	0.0144758012647948	0.00470861318641651
100	1	4.4910694214876	4.62668815426997	5.43180716253444	6.2218650137741	0.137704028940093	0.0394106246457156	0.0146572868600433	0.00615891480076398
100	1	4.55779173553719	4.6971577594123	5.49255831037649	6.27165748393021	0.139386916418179	0.0412057652860625	0.0150383906565561	0.00778452374168622
100	1	4.62451404958678	4.76762736455464	5.55330945821855	6.32144995408632	0.139949593674514	0.0419933235031093	0.0164320072576756	0.00934635855415697
100	1	4.69123636363636	4.83809696969697	5.61406060606061	6.37124242424242	0.144073811972919	0.0428593267279562	0.0193842599811906	0.0105833952487977
100	1	4.75795867768595	4.9085665748393	5.67481175390266	6.42103489439853	0.152216291673678	0.0450347019823722	0.0237882367026039	0.0113447099075025
100	1	4.82468099173554	4.97903617998163	5.73556290174472	6.47082736455464	0.16156415969584	0.0490139111796232	0.0289819645207937	0.0117313936782972
100	1	4.89140330578512	5.04950578512397	5.79631404958678	6.52061983471074	0.171052195034937	0.0552969764401584	0.0342930416939964	0.0121157057709803
100	1	4.95812561983471	5.1199753902663	5.85706519742883	6.57041230486685	0.182005885225975	0.0642544718110324	0.0395329342829356	0.0129786414923297
100	1	5.0248479338843	5.19044499540863	5.91781634527089	6.62020477502296	0.19525435627409	0.0746421139955923	0.044747518058045	0.0147259308704721
100	1	5.09157024793388	5.26091460055096	5.97856749311295	6.66999724517906	0.209613648018049	0.0835348424319488	0.0496401835354498	0.0176892720976365
100	1	5.15829256198347	5.3313842056933	6.039318640955	6.71978971533517	0.222812900156871	0.0888336564591246	0.0541132965526329	0.0222260081321047
100	1	5.22501487603306	5.40185381083563	6.10006978879706	6.76958218549128	0.23444600038471	0.0916521934822738	0.0592023700549368	0.0286602892272563
100	1	5.29173719008264	5.47232341597796	6.16082093663912	6.81937465564738	0.24746954550844	0.0960270033433492	0.0663888773635644	0.0370720378983936
100	1	5.35845950413223	5.54279302112029	6.22157208448118	6.86916712580349	0.264580775251924	0.106565449119387	0.0761678390802554	0.0471411516830639
100	1	5.42518181818182	5.61326262626263	6.28232323232323	6.9189595959596	0.283490107033361	0.125475275506247	0.0882116480325784	0.0582574665466867
100	1	5.4919041322314	5.68373223140496	6.34307438016529	6.9687520661157	0.298338647647911	0.151235618339617	0.10254142493721	0.0698548218739359
100	1	5.55862644628099	5.75420183654729	6.40382552800735	7.01854453627181	0.306077275187739	0.18087947351399	0.119468201968175	0.0817655519469238
100	1	5.62534876033058	5.82467144168962	6.4645766758494	7.06833700642792	0.308814629186726	0.211977442485969	0.138781927589651	0.0944188657290981
100	1	5.69207107438016	5.89514104683196	6.52532782369146	7.11812947658402	0.309777299144912	0.240548787520315	0.159713973451912	0.109005078285013
100	1	5.75879338842975	5.96561065197429	6.58607897153352	7.16792194674013	0.310500719706624	0.260475030924689	0.181480217122832	0.127544312720509
100	1	5.82551570247934	6.03608025711662	6.64683011937557	7.21771441689624	0.312533080587282	0.267814417842317	0.204138552525139	0.152443707176959
100	1	5.89223801652892	6.10654986225895	6.70758126721763	7.26750688705234	0.318904920279063	0.265130764455478	0.228807571569883	0.185659844008445
100	1	5.95896033057851	6.17701946740129	6.76833241505969	7.31729935720845	0.33091208485281	0.2607314587463	0.256015022451069	0.228247559607068
100	1	6.0256826446281	6.24748907254362	6.82908356290175	7.36709182736455	0.34526428970826	0.262988322686925	0.28417287002195	0.280500627806881
100	1	6.09240495867768	6.31795867768595	6.8898347107438	7.41688429752066	0.356913215885344	0.274771827109588	0.310843477093109	0.341628821849867
100	1	6.15912727272727	6.38842828282828	6.95058585858586	7.46667676767677	0.36138335463886	0.292422970198949	0.335283982122549	0.408558891436673
100	1	6.22584958677686	6.45889788797061	7.01133700642792	7.51646923783287	0.356246443310274	0.310756980100132	0.359525289020895	0.475952816150742
100	1	6.29257190082645	6.52936749311295	7.07208815426997	7.56626170798898	0.345603470026816	0.327485370820954	0.388378412351882	0.539801077275093
100	1	6.35929421487603	6.59983709825528	7.13283930211203	7.61605417814509	0.339555301167563	0.340921758427659	0.428307320210598	0.602241721692704
100	1	6.42601652892562	6.67030670339761	7.19359044995409	7.66584664830119	0.345220848446591	0.348312458399121	0.483177715394083	0.67156709196729
100	1	6.49273884297521	6.74077630853994	7.25434159779614	7.7156391184573	0.359913504939277	0.34887459389672	0.549372660342707	0.755604229170416
100	1	6.55946115702479	6.81124591368228	7.3150927456382	7.76543158861341	0.374372877007062	0.345228784027104	0.615815574542661	0.853918327951996
100	1	6.62618347107438	6.88171551882461	7.37584389348026	7.81522405876951	0.381567950702785	0.341909510996817	0.669296752057709	0.955338635003617
100	1	6.69290578512397	6.95218512396694	7.43659504132232	7.86501652892562	0.381310180112204	0.343213496661302	0.700951423824412	1.04271579499344
100	1	6.75962809917355	7.02265472910927	7.49734618916437	7.91480899908173	0.377549762119886	0.35098271646192	0.709836939909679	1.10147691210397
100	1	6.82635041322314	7.09312433425161	7.55809733700643	7.96460146923783	0.373281240044536	0.363938880211007	0.701394666814437	1.12542755277091
100	1	6.89307272727273	7.16359393939394	7.61884848484849	8.01439393939394	0.367945645970863	0.379581954949774	0.682664399550655	1.11588092360795
100	1	6.95979504132231	7.23406354453627	7.67959963269054	8.06418640955005	0.358899889247295	0.395284233020565	0.659085044177316	1.07714337695751
100	1	7.0265173553719	7.3045331496786	7.7403507805326	8.11397887970615	0.344634502136132	0.407943105196424	0.633724447989644	1.01411470867944
100	1	7.09323966942149	7.37500275482094	7.80110192837466	8.16377134986226	0.325795956244142	0.416251929482091	0.606362007216304	0.93279652551818
100	1	7.15996198347107	7.44547235996327	7.86185307621671	8.21356382001836	0.304106266102419	0.422605913410457	0.573664047414567	0.840650447198369
100	1	7.22668429752066	7.5159419651056	7.92260422405877	8.26335629017447	0.281357559710274	0.428121654955859	0.532688542656628	0.745315125082478
100	1	7.29340661157025	7.58641157024793	7.98335537190083	8.31314876033058	0.258810321927377	0.428501468514758	0.485065834938685	0.652666039320267
100	1	7.36012892561983	7.65688117539027	8.04410651974288	8.36294123048669	0.236705137533273	0.4208744476386	0.436721233280851	0.565843058659409
100	1	7.42685123966942	7.7273507805326	8.10485766758494	8.41273370064279	0.214739457515008	0.410166033215756	0.392808460470009	0.485552339913608
100	1	7.49357355371901	7.79782038567493	8.165608815427	8.4625261707989	0.193676658603242	0.403221217870331	0.354272804062513	0.411208726005859
100	1	7.56029586776859	7.86828999081726	8.22635996326905	8.51231864095501	0.174702566872138	0.399666445521626	0.319733471249069	0.342361308995769
100	1	7.62701818181818	7.9387595959596	8.28711111111111	8.56211111111111	0.156728999283428	0.392218874200323	0.288338329899313	0.280066638055145
100	1	7.69374049586777	8.00922920110193	8.34786225895317	8.61190358126722	0.137292747339247	0.373845766272053	0.259919959510305	0.226816496444355
100	1	7.76046280991735	8.07969880624426	8.40861340679523	8.66169605142332	0.116752379672988	0.342787912718977	0.233851685488913	0.184234686910254
100	1	7.82718512396694	8.15016841138659	8.46936455463728	8.71148852157943	0.0982320330809949	0.301844003363122	0.208971727952459	0.150878996994248
100	1	7.89390743801653	8.22063801652893	8.53011570247934	8.76128099173554	0.082740650244345	0.25431899303022	0.185026432023784	0.123170955070415
100	1	7.96062975206611	8.29110762167126	8.5908668503214	8.81107346189164	0.0686482544428993	0.203216050372809	0.16337747050263	0.098430008135439
100	1	8.0273520661157	8.36157722681359	8.65161799816345	8.86086593204775	0.055477087459902	0.153198679779719	0.145567912511313	0.0763461235035064
100	1	8.09407438016529	8.43204683195592	8.71236914600551	8.91065840220386	0.0437115834563227	0.109516806378585	0.131673175886992	0.0577766594609457
100	1	8.16079669421487	8.50251643709825	8.77312029384757	8.96045087235996	0.0329492035975202	0.0750595351786892	0.119955719604741	0.0431391921730463
100	1	8.22751900826446	8.57298604224059	8.83387144168962	9.01024334251607	0.023010270645062	0.0499809705848493	0.107137584982694	0.0320851996399086
100	1	8.29424132231405	8.64345564738292	8.89462258953168	9.06003581267218	0.0148841962316581	0.0326608716002433	0.0898921037536443	0.0239394174184898
100	1	8.36096363636364	8.71392525252525	8.95537373737374	9.10982828282828	0.00954838389675931	0.0205645099899899	0.0679425359784134	0.0179568688434609
100	1	8.42768595041322	8.78439485766759	9.0161248852158	9.15962075298439	0.00668158201228173	0.0118304166063199	0.0452303372725271	0.0133862407856494
100	1	8.49440826446281	8.85486446280992	9.07687603305785	9.2094132231405	0.00500553650283392	0.00592375398109567	0.0266948560991613	0.00963398297036469
100	1	8.5611305785124	8.92533406795225	9.13762718089991	9.2592056932966	0.0036385054326947	0.00259947148955232	0.0144417982721128	0.00645162636663177
100	1	8.62785289256198	8.99580367309458	9.19837832874197	9.30899816345271	0.00254029825820306	0.00112411788503996	0.00743816675878723	0.00389349144589158
100	1	8.69457520661157	9.06627327823691	9.25912947658402	9.35879063360882	0.00179071706784951	0.000592795888424135	0.00366373001500529	0.00207032660462373
100	1	8.76129752066116	9.13674288337925	9.31988062442608	9.40858310376492	0.00119714072628238	0.00037875596241735	0.00165427928393559	0.000956899805739002
100	1	8.82801983471074	9.20721248852158	9.38063177226814	9.45837557392103	0.000653941727747288	0.000221218608927737	0.000645266355832198	0.000381158109846413
100	1	8.89474214876033	9.27768209366391	9.44138292011019	9.50816804407713	0.000263820220353077	9.61085995264799e-05	0.000207084842551353	0.000129942791711142
100	1	8.96146446280991	9.34815169880624	9.50213406795225	9.55796051423324	7.56024584440468e-05	2.85834626553718e-05	5.27920012290538e-05	3.74070152422093e-05
100	1	9.0281867768595	9.41862130394858	9.56288521579431	9.60775298438935	1.5106957327769e-05	5.62997711277877e-06	1.03293558140982e-05	9.0627678566252e-06
100	1	9.09490909090909	9.48909090909091	9.62363636363636	9.65754545454545	2.0687045859019e-06	7.01981598766066e-07	1.44564909357183e-06	1.69506303162805e-06
100	10	2.24736363636364	2.16209090909091	3.72990909090909	4.5385	1.37286409959461e-06	1.60465148417657e-06	5.37102603847628e-07	1.13245038488116e-06
100	10	2.31547842056933	2.23512855831038	3.78869605142333	4.5894132231405	8.62892079969784e-06	1.1259218486236e-05	2.6359598175435e-06	4.5968821573762e-06
100	10	2.38359320477502	2.30816620752984	3.84748301193756	4.64032644628099	3.51904228470763e-05	4.6491018736317e-05	9.15655908041952e-06	1.47102721461156e-05
100	10	2.45170798898072	2.38120385674931	3.90626997245179	4.69123966942149	9.87027388065225e-05	0.000114030111644839	2.25132824981739e-05	3.68363642516493e-05
100	10	2.51982277318641	2.45424150596878	3.96505693296603	4.74215289256198	0.000213339226902419	0.000171916823332493	3.9180380613924e-05	7.45633000581493e-05
100	10	2.5879375573921	2.52727915518825	4.02384389348026	4.79306611570248	0.00040903731956802	0.000194693778498474	4.82754735937349e-05	0.000127615557395697
100	10	2.6560523415978	2.60031680440771	4.08263085399449	4.84397933884298	0.000760065937081075	0.00026737676380952	4.24874447545554e-05	0.000195966841039129
100	10	2.72416712580349	2.67335445362718	4.14141781450872	4.89489256198347	0.00138632186225327	0.000439279951372608	2.87724597791624e-05	0.000280515451218034
100	10	2.79228191000918	2.74639210284665	4.20020477502296	4.94580578512397	0.00241456634783746	0.000569551210915054	2.49416524017598e-05	0.000367666462473477
100	10	2.86039669421488	2.81942975206612	4.25899173553719	4.99671900826446	0.00381406195413948	0.000531815039937192	5.14320810508791e-05	0.000417878010919061
100	10	2.92851147842057	2.89246740128558	4.31777869605142	5.04763223140496	0.00542253607030248	0.000399563953814306	0.000124295638034275	0.000392915293622882
100	10	2.99662626262626	2.96550505050505	4.37656565656566	5.09854545454546	0.0073020988160957	0.00030175533415084	0.000249433283368529	0.000300579179783335
100	10	3.06474104683196	3.03854269972452	4.43535261707989	5.14945867768595	0.00948959109322571	0.000281010075925934	0.000444435389781517	0.000199713882110133
100	10	3.13285583103765	3.11158034894399	4.49413957759412	5.20037190082645	0.0115192357401856	0.000357186466015733	0.000788773222267425	0.00015980704844425
100	10	3.20097061524334	3.18461799816345	4.55292653810836	5.25128512396694	0.013193906693329	0.000579664595169708	0.00137354162619245	0.000223732016036233
100	10	3.26908539944904	3.25765564738292	4.61171349862259	5.30219834710744	0.0150639830449827	0.000870063919561261	0.00212143354748854	0.000388842431630068
100	10	3.33720018365473	3.33069329660239	4.67050045913682	5.35311157024793	0.01771247597848	0.0010299582423908	0.0027802036940609	0.000594213222703679
100	10	3.40531496786042	3.40373094582186	4.72928741965106	5.40402479338843	0.0218323334688779	0.00112010058389114	0.0032471629635447	0.000740106778788445
100	10	3.47342975206612	3.47676859504132	4.78807438016529	5.45493801652893	0.0284445228573936	0.00152306823657816	0.00377887982656641	0.000761369461849282
100	10	3.54154453627181	3.54980624426079	4.84686134067952	5.50585123966942	0.0368199699646543	0.00280614962415169	0.00462948714352993	0.000694298483478166
100	10	3.6096593204775	3.62284389348026	4.90564830119376	5.55676446280992	0.0436396240974154	0.00547772673610271	0.00555591073631673	0.000654669234662518
100	10	3.6777741046832	3.69588154269972	4.96443526170799	5.60767768595041	0.0476170143492655	0.00866733164265924	0.00606523330842973	0.00074856309804918
100	10	3.74588888888889	3.76891919191919	5.02322222222222	5.65859090909091	0.052118696203351	0.0103975812314787	0.00614771369210592	0.000997512784243281
100	10	3.81400367309458	3.84195684113866	5.08200918273646	5.70950413223141	0.0612504925677455	0.0107529258306464	0.0062517542080884	0.00131280070969991
100	10	3.88211845730028	3.91499449035813	5.14079614325069	5.7604173553719	0.0761279878358946	0.0126917607450292	0.00653880068197389	0.00155376706177481
100	10	3.95023324150597	3.98803213957759	5.19958310376492	5.8113305785124	0.0939913145305242	0.0189597868674145	0.00674854914386889	0.00165775202851834
100	10	4.01834802571166	4.06106978879706	5.25837006427916	5.86224380165289	0.110927683992117	0.0278342705956378	0.00677156270255816	0.00172043656139821
100	10	4.08646280991736	4.13410743801653	5.31715702479339	5.91315702479339	0.125420399066798	0.0342724165905943	0.00693687138200018	0.0019006047944727
100	10	4.15457759412305	4.207145087236	5.37594398530762	5.96407024793388	0.1369642917286	0.0370617712615578	0.0077632319865283	0.00225596794822904
100	10	4.22269237832874	4.28018273645546	5.43473094582186	6.01498347107438	0.145140098682208	0.03860472313937	0.00956798477284813	0.00273161071454449
100	10	4.29080716253443	4.35322038567493	5.49351790633609	6.06589669421488	0.150004509537399	0.0383114811423981	0.0121244625917649	0.00329214684111282
100	10	4.35892194674013	4.4262580348944	5.55230486685032	6.11680991735537	0.15129585296185	0.0341062958692618	0.0148813003113262	0.00396460093676598
100	10	4.42703673094582	4.49929568411387	5.61109182736456	6.16772314049587	0.152279399409723	0.0285499636976246	0.0178362052384249	0.00476222597970437
100	10	4.49515151515152	4.57233333333333	5.66987878787879	6.21863636363636	0.15753524078249	0.0267334224311596	0.0218590562226447	0.00567709185074869
100	10	4.56326629935721	4.6453709825528	5.72866574839302	6.26954958677686	0.165763635777557	0.0300135998128407	0.027777133083203	0.00676803690613869
100	10	4.6313810835629	4.71840863177227	5.78745270890725	6.32046280991736	0.172329998285205	0.0361330687847721	0.0355786356707508	0.00818191548165984
100	10	4.6994958677686	4.79144628099174	5.84623966942149	6.37137603305785	0.17380665774454	0.0436231453374529	0.0448107277780289	0.0100736244726826
100	10	4.76761065197429	4.8644839302112	5.90502662993572	6.42228925619835	0.173810712278142	0.0527862439431522	0.0553526903790098	0.0124523349831947
100	10	4.83572543617998	4.93752157943067	5.96381359044995	6.47320247933884	0.183661890162624	0.0637284121794254	0.0670503768615788	0.0150592422608124
100	10	4.90384022038567	5.01055922865014	6.02260055096419	6.52411570247934	0.207351139650411	0.0745437262892536	0.0788695479978337	0.01761656617358
100	10	4.97195500459137	5.08359687786961	6.08138751147842	6.57502892561984	0.235739753946433	0.0820577669851961	0.0895452525778585	0.0204350752813267
100	10	5.04006978879706	5.15663452708907	6.14017447199265	6.62594214876033	0.260559497370715	0.0864691934649451	0.0991666063157066	0.0245190388655824
100	10	5.10818457300276	5.22967217630854	6.19896143250689	6.67685537190083	0.280473768526987	0.0926201394089956	0.109516129736543	0.0306600154888002
100	10	5.17629935720845	5.30270982552801	6.25774839302112	6.72776859504132	0.292414960273569	0.103580118987087	0.12295736411643	0.0385882075593187
100	10	5.24441414141414	5.37574747474747	6.31653535353535	6.77868181818182	0.292468634472682	0.116086215096059	0.141083605176883	0.0473062665621082
100	10	5.31252892561984	5.44878512396694	6.37532231404959	6.82959504132232	0.285825611174593	0.126196365792592	0.163941111893221	0.0562242124168675
100	10	5.38064370982553	5.52182277318641	6.43410927456382	6.88050826446281	0.2814486324109	0.138299434797341	0.190494007432252	0.0657464128603814
100	10	5.44875849403122	5.59486042240588	6.49289623507805	6.93142148760331	0.281734476944034	0.162151180223181	0.219440082865571	0.0769135000719563
100	10	5.51687327823691	5.66789807162534	6.55168319559229	6.9823347107438	0.288112326311106	0.198071482419917	0.248250136153812	0.0909981483771323
100	10	5.58498806244261	5.74093572084481	6.61047015610652	7.0332479338843	0.303934193898431	0.232133192879324	0.272261797416988	0.109663688393073
100	10	5.6531028466483	5.81397337006428	6.66925711662075	7.08416115702479	0.323114158732808	0.251011542806777	0.287838332215943	0.135105891145209
100	10	5.721217630854	5.88701101928375	6.72804407713499	7.13507438016529	0.332357168874699	0.255964812450912	0.297322755468694	0.169091599027688
100	10	5.78933241505969	5.96004866850321	6.78683103764922	7.18598760330579	0.328253529587505	0.254754137850451	0.309191032869135	0.21147084372905
100	10	5.85744719926538	6.03308631772268	6.84561799816345	7.23690082644628	0.315737795662856	0.25204547920666	0.331816498581322	0.260153210613539
100	10	5.92556198347108	6.10612396694215	6.90440495867769	7.28781404958678	0.300399781057073	0.251613335766773	0.36722820330042	0.313294359041191
100	10	5.99367676767677	6.17916161616162	6.96319191919192	7.33872727272727	0.295135724324643	0.258112021835581	0.411296037926432	0.37136451606332
100	10	6.06179155188246	6.25219926538108	7.02197887970615	7.38964049586777	0.311283627640115	0.2760837587897	0.458313537921526	0.435558754288808
100	10	6.12990633608815	6.32523691460055	7.08076584022039	7.44055371900827	0.339504114151203	0.304275079515933	0.505012775233231	0.50329459765674
100	10	6.19802112029385	6.39827456382002	7.13955280073462	7.49146694214876	0.364181615459092	0.333519405549133	0.551984992226541	0.567779103474715
100	10	6.26613590449954	6.47131221303949	7.19833976124885	7.54238016528926	0.386264176080953	0.353690574555803	0.599288979443962	0.625645970938896
100	10	6.33425068870523	6.54434986225895	7.25712672176309	7.59329338842975	0.406853842384838	0.362878686178115	0.640268649979012	0.68441955131538
100	10	6.40236547291093	6.61738751147842	7.31591368227732	7.64420661157025	0.410669086979135	0.365738624919904	0.666306201536371	0.757222294231474
100	10	6.47048025711662	6.69042516069789	7.37470064279155	7.69511983471075	0.392613432596955	0.363703912454368	0.678026701510296	0.84739798569637
100	10	6.53859504132231	6.76346280991736	7.43348760330579	7.74603305785124	0.369881344515561	0.35581855501889	0.682090761924458	0.940608438459739
100	10	6.60670982552801	6.83650045913682	7.49227456382002	7.79694628099174	0.352431423217391	0.349920674725653	0.67739204881572	1.01430497483551
100	10	6.6748246097337	6.90953810835629	7.55106152433425	7.84785950413223	0.335095469448844	0.353800271637214	0.656487046747284	1.05398650021626
100	10	6.74293939393939	6.98257575757576	7.60984848484848	7.89877272727273	0.314708860155983	0.358098685181436	0.620016600176071	1.05899763729603
100	10	6.81105417814509	7.05561340679523	7.66863544536272	7.94968595041322	0.29287782864733	0.354996570065114	0.57882724117774	1.03628102846316
100	10	6.87916896235078	7.12865105601469	7.72742240587695	8.00059917355372	0.272111712023011	0.351580248820715	0.542150952579691	0.993217191704889
100	10	6.94728374655648	7.20168870523416	7.78620936639119	8.05151239669422	0.255460212890069	0.35192928876809	0.510496581024189	0.935526941046489
100	10	7.01539853076217	7.27472635445363	7.84499632690542	8.10242561983471	0.244968834881324	0.354542802608346	0.479382493031592	0.867224491743536
100	10	7.08351331496786	7.3477640036731	7.90378328741965	8.15333884297521	0.239367652346757	0.364171070976993	0.446351113555965	0.791351042371125
100	10	7.15162809917355	7.42080165289256	7.96257024793389	8.2042520661157	0.235492684735306	0.388781893388158	0.413804558845931	0.711487998781117
100	10	7.21974288337925	7.49383930211203	8.02135720844812	8.2551652892562	0.231443983901579	0.423332373043836	0.384796280991689	0.631468041287689
100	10	7.28785766758494	7.5668769513315	8.08014416896235	8.3060785123967	0.223947967444638	0.447191288481606	0.357224757020001	0.553244437383249
100	10	7.35597245179063	7.63991460055096	8.13893112947659	8.35699173553719	0.207261917356423	0.447596877494776	0.325735331935961	0.476899745254927
100	10	7.42408723599633	7.71295224977043	8.19771808999082	8.40790495867769	0.181715286983603	0.432250114146202	0.289431496264983	0.40311355578415
100	10	7.49220202020202	7.7859898989899	8.25650505050505	8.45881818181818	0.155947571032572	0.414605705848695	0.25339052711927	0.334114382460153
100	10	7.56031680440771	7.85902754820937	8.31529201101928	8.50973140495868	0.135300931593294	0.395092623474664	0.222135823987886	0.27258561466601
100	10	7.62843158861341	7.93206519742883	8.37407897153352	8.56064462809918	0.117722047147778	0.361932848568517	0.196097368634509	0.220601719637006
100	10	7.6965463728191	8.0051028466483	8.43286593204775	8.61155785123967	0.10135581210023	0.314299019741957	0.174933568297118	0.179008469240097
100	10	7.76466115702479	8.07814049586777	8.49165289256198	8.66247107438017	0.0866252378229254	0.266194352859558	0.159922671900452	0.147015733049183
100	10	7.83277594123049	8.15117814508724	8.55043985307622	8.71338429752066	0.0724125827271365	0.222424961878129	0.151363841295136	0.121838638170668
100	10	7.90089072543618	8.2242157943067	8.60922681359045	8.76429752066116	0.0567518491886322	0.17324045672377	0.145539692427522	0.0996568297999886
100	10	7.96900550964187	8.29725344352617	8.66801377410468	8.81521074380165	0.040926705811652	0.118531927351059	0.135687519494866	0.0778150135305053
100	10	8.03712029384757	8.37029109274564	8.72680073461892	8.86612396694215	0.0283559160403308	0.0734280348740849	0.117159233522296	0.0565326867432346
100	10	8.10523507805326	8.44332874196511	8.78558769513315	8.91703719008265	0.0201231851665139	0.0472682245274723	0.091705818286136	0.0381583484736897
100	10	8.17334986225895	8.51636639118457	8.84437465564738	8.96795041322314	0.0143367754590162	0.0360715465377983	0.065522338306196	0.0247763432775629
100	10	8.24146464646465	8.58940404040404	8.90316161616162	9.01886363636364	0.00931782038892927	0.0292527384952441	0.0437128914444569	0.016476391137785
100	10	8.30957943067034	8.66244168962351	8.96194857667585	9.06977685950413	0.00527184106161613	0.0200932589293332	0.0277458144408725	0.0115895375682567
100	10	8.37769421487603	8.73547933884297	9.02073553719008	9.12069008264463	0.00282731490897269	0.0106718604619889	0.0167555930709288	0.00820455814639639
100	10	8.44580899908173	8.80851698806244	9.07952249770432	9.17160330578513	0.00190235002988492	0.00458254500561913	0.00949806464154341	0.00539584861626355
100	10	8.51392378328742	8.88155463728191	9.13830945821855	9.22251652892562	0.00193651678928771	0.00175380380411999	0.00501513167570056	0.00316898757812077
100	10	8.58203856749311	8.95459228650138	9.19709641873278	9.27342975206612	0.00215346418598789	0.000666088566331522	0.00247246218436153	0.00168210583614509
100	10	8.65015335169881	9.02762993572085	9.25588337924702	9.32434297520661	0.00193332923768476	0.00031720429985168	0.00112869378770156	0.000835481237949009
100	10	8.7182681359045	9.10066758494031	9.31467033976125	9.37525619834711	0.00127851633076831	0.000194029523459237	0.000458697309586661	0.000389561566109962
100	10	8.78638292011019	9.17370523415978	9.37345730027548	9.42616942148761	0.000607710297763651	0.000102493157709052	0.000156153795464281	0.00016321630111183
100	10	8.85449770431589	9.24674288337925	9.43224426078972	9.4770826446281	0.000202930651336738	3.63675257535662e-05	4.21227993161521e-05	5.74709682577115e-05
100	10	8.92261248852158	9.31978053259872	9.49103122130395	9.5279958677686	4.61583725362223e-05	8.02870033851523e-06	8.59281340085766e-06	1.63556905424443e-05
100	10	8.99072727272727	9.39281818181818	9.54981818181818	9.57890909090909	6.88429794428885e-06	1.07399088706117e-06	1.32415307274532e-06	3.78066829555268e-06
100	25	2.31836363636364	2.10272727272727	4.03881818181818	4.72563636363636	1.52341303922351e-06	5.34898318704075e-06	1.07417916851644e-06	2.40012828959269e-06
100	25	2.38756106519743	2.17636914600551	4.09527456382002	4.77437465564738	1.01286320342741e-05	3.79654320865368e-05	4.98225258773313e-06	9.39264660807366e-06
100	25	2.45675849403122	2.25001101928375	4.15173094582186	4.8231129476584	4.28430364235309e-05	0.000157814273495597	1.68016172956935e-05	2.91928187316565e-05
100	25	2.52595592286501	2.32365289256198	4.20818732782369	4.87185123966942	0.000124220393104287	0.000393294228232641	4.11957953801162e-05	7.26234951821771e-05
100	25	2.59515335169881	2.39729476584022	4.26464370982553	4.92058953168044	0.000269723277976979	0.000608316733083564	7.34399664258406e-05	0.000144872156824307
100	25	2.6643507805326	2.47093663911846	4.32110009182737	4.96932782369146	0.000568670564411046	0.000619504721697758	9.51926803267314e-05	0.000235964410533204
100	25	2.73354820936639	2.54457851239669	4.3775564738292	5.01806611570248	0.00126641837979802	0.000447312859545615	8.97607732474411e-05	0.000323537055763119
100	25	2.80274563820018	2.61822038567493	4.43401285583104	5.0668044077135	0.00243913998892324	0.000245865962387354	6.23507453360085e-05	0.000397058002156252
100	25	2.87194306703398	2.69186225895317	4.49046923783288	5.11554269972452	0.00362346848615869	0.000127006586674513	3.60829857628286e-05	0.000475063910653328
100	25	2.94114049586777	2.7655041322314	4.54692561983471	5.16428099173554	0.00435258500296802	0.000145650701542631	3.64080119282781e-05	0.000585360940927751
100	25	3.01033792470156	2.83914600550964	4.60338200183655	5.21301928374656	0.00473413626302569	0.000343130983410603	9.07098295917924e-05	0.00072756924913953
100	25	3.07953535353535	2.91278787878788	4.65983838383838	5.26175757575758	0.00509223601506047	0.000667178494358039	0.000232240828901709	0.000866616777774039
100	25	3.14873278236915	2.98642975206612	4.71629476584022	5.31049586776859	0.00561549647990367	0.000889359667106247	0.000469842409533952	0.000971578308968065
100	25	3.21793021120294	3.06007162534435	4.77275114784206	5.35923415977961	0.00658494190688683	0.000880072902762181	0.000765825983471437	0.00105092025597388
100	25	3.28712764003673	3.13371349862259	4.82920752984389	5.40797245179063	0.00829254089510993	0.000754909641006539	0.00110041422084934	0.00113169744447089
100	25	3.35632506887052	3.20735537190083	4.88566391184573	5.45671074380165	0.0107523046819577	0.000628561487871689	0.00155986008954539	0.00120349578226959
100	25	3.42552249770432	3.28099724517906	4.94212029384757	5.50544903581267	0.0144501413449189	0.000653085155127823	0.00221173226693412	0.00120801053034134
100	25	3.49471992653811	3.3546391184573	4.9985766758494	5.55418732782369	0.0208179978811014	0.00112615843299036	0.00285280663679234	0.00111443746062692
100	25	3.5639173553719	3.42828099173554	5.05503305785124	5.60292561983471	0.0310148063279733	0.00229106567493814	0.00314875232989675	0.0009867427653468
100	25	3.63311478420569	3.50192286501377	5.11148943985308	5.65166391184573	0.0436859587826247	0.00397508990077981	0.00310922476671939	0.0009558378340724
100	25	3.70231221303949	3.57556473829201	5.16794582185491	5.70040220385675	0.0539364593765815	0.00543997556913805	0.00310515266339119	0.00112270208081857
100	25	3.77150964187328	3.64920661157025	5.22440220385675	5.74914049586777	0.0581845343633509	0.00591206229516934	0.00337413310343197	0.00146951717852395
100	25	3.84070707070707	3.72284848484848	5.28085858585859	5.79787878787879	0.0610631212026283	0.00556573255174423	0.00384760093646404	0.00188246492986805
100	25	3.90990449954086	3.79649035812672	5.33731496786042	5.84661707988981	0.0702341919840083	0.00631179512013848	0.00443604903011072	0.00228107484528184
100	25	3.97910192837466	3.87013223140496	5.39377134986226	5.89535537190083	0.0845965075255251	0.0111083694853642	0.00524001253794828	0.00273615719484272
100	25	4.04829935720845	3.9437741046832	5.4502277318641	5.94409366391185	0.0978307982279939	0.0187235738010955	0.00645454129021123	0.00339899850360763
100	25	4.11749678604224	4.01741597796143	5.50668411386593	5.99283195592287	0.112054742583188	0.0218762257501956	0.00829270194316621	0.00428462327522449
100	25	4.18669421487603	4.09105785123967	5.56314049586777	6.04157024793388	0.133123584281655	0.0186545439805919	0.0110287585851363	0.00515852349271447
100	25	4.25589164370983	4.16469972451791	5.61959687786961	6.0903085399449	0.151743251006084	0.0173323725151845	0.0147748241657442	0.00567058360876002
100	25	4.32508907254362	4.23834159779614	5.67605325987144	6.13904683195592	0.150439953361719	0.0251412214828019	0.0189718538757027	0.0056249225474355
100	25	4.39428650137741	4.31198347107438	5.73250964187328	6.18778512396694	0.131494614893078	0.0399323151771901	0.0226279433050915	0.00513509414966239
100	25	4.4634839302112	4.38562534435262	5.78896602387512	6.23652341597796	0.11329124620908	0.0511798308971394	0.0255171237511917	0.00453789464251233
100	25	4.53268135904499	4.45926721763085	5.84542240587695	6.28526170798898	0.104291488614148	0.0498220214289568	0.0286512553153584	0.00417888521541182
100	25	4.60187878787879	4.53290909090909	5.90187878787879	6.334	0.104369578028134	0.0383178576040597	0.0330440854124305	0.0042703387385004
100	25	4.67107621671258	4.60655096418733	5.95833516988063	6.38273829201102	0.115373263677348	0.0269270292583345	0.0384190033683095	0.00494516763481538
100	25	4.74027364554637	4.68019283746557	6.01479155188246	6.43147658402204	0.135092091921229	0.0209769601764635	0.0437923184653096	0.00635488862207407
100	25	4.80947107438017	4.7538347107438	6.0712479338843	6.48021487603306	0.158796714075531	0.0191454540200845	0.0490565250568724	0.0086352968108417
100	25	4.87866850321396	4.82747658402204	6.12770431588613	6.52895316804408	0.18422292878041	0.022203312429797	0.0551151502412203	0.0117502234123239
100	25	4.94786593204775	4.90111845730028	6.18416069788797	6.5776914600551	0.204496984956823	0.0327272699169618	0.0628043617312267	0.0154363443698191
100	25	5.01706336088154	4.97476033057851	6.24061707988981	6.62642975206612	0.217537353706932	0.0482064237116915	0.0727039876749778	0.0192778481031318
100	25	5.08626078971534	5.04840220385675	6.29707346189165	6.67516804407714	0.238384428580883	0.0626338785042506	0.0855590380208093	0.0228285203991714
100	25	5.15545821854913	5.12204407713499	6.35352984389348	6.72390633608815	0.274429544927394	0.0758381567912712	0.101847805212675	0.0258443056850333
100	25	5.22465564738292	5.19568595041322	6.40998622589532	6.77264462809917	0.309403796239079	0.090730497604385	0.121607182961652	0.0287148916829401
100	25	5.29385307621671	5.26932782369146	6.46644260789715	6.82138292011019	0.326828362303153	0.102281392128116	0.145292855316945	0.0326388274556926
100	25	5.36305050505051	5.3429696969697	6.52289898989899	6.87012121212121	0.324100282635876	0.103624838173604	0.174024196457658	0.0390743670379413
100	25	5.4322479338843	5.41661157024793	6.57935537190083	6.91885950413223	0.305583838334052	0.0966442841841033	0.207718198864305	0.0486879506996575
100	25	5.50144536271809	5.49025344352617	6.63581175390267	6.96759779614325	0.28093187688957	0.0935614184716473	0.242174058133315	0.0607889543288649
100	25	5.57064279155188	5.56389531680441	6.6922681359045	7.01633608815427	0.266813898885718	0.113736219387363	0.269833790652592	0.0742489749167955
100	25	5.63984022038568	5.63753719008264	6.74872451790634	7.06507438016529	0.274114115600832	0.164688068150081	0.286375133439867	0.0895528761692296
100	25	5.70903764921947	5.71117906336088	6.80518089990817	7.11381267217631	0.292448199916875	0.2244202392276	0.295246051592094	0.109657779616255
100	25	5.77823507805326	5.78482093663912	6.86163728191001	7.16255096418733	0.305382866575539	0.263420544720114	0.304118426698451	0.137476844017836
100	25	5.84743250688705	5.85846280991736	6.91809366391185	7.21128925619835	0.310771800603471	0.271696272653384	0.320045126669738	0.17214265655464
100	25	5.91662993572085	5.93210468319559	6.97455004591368	7.26002754820937	0.312936924281223	0.257213278740938	0.347914997220506	0.20897166160099
100	25	5.98582736455464	6.00574655647383	7.03100642791552	7.30876584022039	0.313994249635084	0.23845711273135	0.388698834665987	0.244879026713533
100	25	6.05502479338843	6.07938842975207	7.08746280991736	7.35750413223141	0.317199154137118	0.229197891698547	0.439198039194155	0.282632157725896
100	25	6.12422222222222	6.1530303030303	7.14391919191919	7.40624242424242	0.326673577306062	0.227417461187088	0.4963356700561	0.328820879417601
100	25	6.19341965105601	6.22667217630854	7.20037557392103	7.45498071625344	0.339916512365388	0.23247588224024	0.558977369855783	0.386731180594381
100	25	6.26261707988981	6.30031404958678	7.25683195592287	7.50371900826446	0.347741909202047	0.259170975871893	0.621306363330603	0.452066730022082
100	25	6.3318145087236	6.37395592286502	7.3132883379247	7.55245730027548	0.347532431002194	0.309478203936834	0.668495708558522	0.517070838966691
100	25	6.40101193755739	6.44759779614325	7.36974471992654	7.6011955922865	0.347085431907891	0.357975056135215	0.68776428668138	0.579605844174614
100	25	6.47020936639118	6.52123966942149	7.42620110192838	7.64993388429752	0.351057042226171	0.380113802794583	0.683508733610612	0.647599359072588
100	25	6.53940679522498	6.59488154269973	7.48265748393021	7.69867217630854	0.358227738022879	0.373701691040358	0.672782529009895	0.733111732872452
100	25	6.60860422405877	6.66852341597796	7.53911386593205	7.74741046831956	0.371322825365783	0.358997916152671	0.665009540596379	0.8394656053954
100	25	6.67780165289256	6.7421652892562	7.59557024793389	7.79614876033058	0.387384996575699	0.351379927575684	0.654301048322165	0.951520879590483
100	25	6.74699908172635	6.81580716253444	7.65202662993572	7.8448870523416	0.385982749308029	0.344479398705926	0.632649611028628	1.04003854034287
100	25	6.81619651056015	6.88944903581267	7.70848301193756	7.89362534435262	0.356693932540575	0.338346696314846	0.603052714710829	1.08068924354763
100	25	6.88539393939394	6.96309090909091	7.7649393939394	7.94236363636364	0.321794617393787	0.342096283665217	0.576683824168182	1.0712087457978
100	25	6.95459136822773	7.03673278236915	7.82139577594123	7.99110192837466	0.300331207184984	0.35044159944554	0.559934238486485	1.03003666399228
100	25	7.02378879706152	7.11037465564738	7.87785215794307	8.03984022038567	0.28468635279299	0.349528407307546	0.546061862009946	0.980666756589736
100	25	7.09298622589532	7.18401652892562	7.9343085399449	8.08857851239669	0.268045400617965	0.33463336516587	0.52228320892336	0.937512076547712
100	25	7.16218365472911	7.25765840220386	7.99076492194674	8.13731680440771	0.253988454692566	0.316161246817533	0.485623699064153	0.901252351757549
100	25	7.2313810835629	7.33130027548209	8.04722130394858	8.18605509641873	0.245658538528096	0.314155632913299	0.445057075805784	0.86298392334192
100	25	7.30057851239669	7.40494214876033	8.10367768595042	8.23479338842975	0.240887830353845	0.339440451640384	0.407520777468737	0.813484867054934
100	25	7.36977594123049	7.47858402203857	8.16013406795225	8.28353168044077	0.227227237077415	0.372830009111099	0.370730019602213	0.749620691606344
100	25	7.43897337006428	7.55222589531681	8.21659044995409	8.33226997245179	0.194762106125629	0.393483342805042	0.33139992581886	0.674033380120756
100	25	7.50817079889807	7.62586776859504	8.27304683195592	8.38100826446281	0.15750849913519	0.416644931147793	0.292626890638975	0.592385453278632
100	25	7.57736822773186	7.69950964187328	8.32950321395776	8.42974655647383	0.140004282879517	0.451508659195139	0.25988938488034	0.512056089433876
100	25	7.64656565656566	7.77315151515152	8.3859595959596	8.47848484848485	0.142734322908355	0.47153943410795	0.23365529735329	0.439401543681008
100	25	7.71576308539945	7.84679338842975	8.44241597796143	8.52722314049587	0.142929270930071	0.466291590060468	0.209789708020487	0.375740668976125
100	25	7.78496051423324	7.92043526170799	8.49887235996327	8.57596143250689	0.126987482546524	0.446521823378229	0.1862379015174	0.317144963762299
100	25	7.85415794306704	7.99407713498623	8.55532874196511	8.62469972451791	0.100458738804974	0.403044278963137	0.16530467203608	0.259197409112797
100	25	7.92335537190083	8.06771900826447	8.61178512396694	8.67343801652892	0.0725413803276268	0.334088085421961	0.149236800689283	0.20166467975295
100	25	7.99255280073462	8.1413608815427	8.66824150596878	8.72217630853994	0.0497170256114005	0.267712020424664	0.137095091294088	0.149100712232605
100	25	8.06175022956841	8.21500275482094	8.72469788797062	8.77091460055096	0.0360128120527193	0.2202317459169	0.126875417291026	0.107316497397832
100	25	8.1309476584022	8.28864462809917	8.78115426997245	8.81965289256198	0.0292067720540492	0.181201858332582	0.117602894821871	0.0788898583595724
100	25	8.200145087236	8.36228650137741	8.83761065197429	8.868391184573	0.0238617812259996	0.139008251365456	0.107585725474348	0.0611008103298109
100	25	8.26934251606979	8.43592837465565	8.89406703397613	8.91712947658402	0.0184762426106012	0.0942648525777535	0.0931743853509943	0.0482812807101383
100	25	8.33853994490358	8.50957024793389	8.95052341597796	8.96586776859504	0.0142680062137584	0.0572859988316512	0.0724335216505755	0.0361135296576486
100	25	8.40773737373737	8.58321212121212	9.0069797979798	9.01460606060606	0.0110676841583057	0.0363544618618711	0.0488186400022184	0.0240512211282888
100	25	8.47693480257117	8.65685399449036	9.06343617998164	9.06334435261708	0.00920019865495172	0.0265513067789003	0.0286760928515223	0.0139026762085583
100	25	8.54613223140496	8.7304958677686	9.11989256198347	9.1120826446281	0.0100331620311101	0.0177425330535794	0.015636443130389	0.00707401666054154
100	25	8.61532966023875	8.80413774104683	9.17634894398531	9.16082093663912	0.0123778537301588	0.0087148854448784	0.00879550821203722	0.00334408909264888
100	25	8.68452708907254	8.87777961432507	9.23280532598715	9.20955922865014	0.01282267901756	0.003104427654733	0.00533743521168599	0.00160962518150276
100	25	8.75372451790634	8.95142148760331	9.28926170798898	9.25829752066116	0.0103900006696019	0.000953999296484056	0.00325291225877072	0.000850572118946919
100	25	8.82292194674013	9.02506336088154	9.34571808999082	9.30703581267218	0.00700531783813249	0.000341470100423362	0.00182633030113811	0.000479501718562452
100	25	8.89211937557392	9.09870523415978	9.40217447199266	9.3557741046832	0.0040496285274589	0.000160299807747445	0.000897085053312122	0.000258110531945171
100	25	8.96131680440771	9.17234710743802	9.45863085399449	9.40451239669421	0.00185398075294534	7.86240973060338e-05	0.000370226259633516	0.000123067738276822
100	25	9.03051423324151	9.24598898071626	9.51508723599633	9.45325068870523	0.000604585649853541	2.85310646582232e-05	0.00012291124092291	4.84327586638957e-05
100	25	9.0997116620753	9.31963085399449	9.57154361799816	9.50198898071625	0.000130988925596313	6.64187120592826e-06	3.13775507195256e-05	1.51632333373155e-05
100	25	9.16890909090909	9.39327272727273	9.628	9.55072727272727	1.83778789632613e-05	9.28222340284333e-07	6.06032816246895e-06	3.87635703183771e-06
100	50	2.4792	2.3057	4.603	4.15	1.81148413360522e-06	5.30505471672858e-06	1.07612649044383e-06	3.3884360150377e-06
100	50	2.54782222222222	2.37510808080808	4.65480303030303	4.20394343434343	1.32262975981972e-05	3.36769411936188e-05	4.51122997674567e-06	1.47785497361403e-05
100	50	2.61644444444444	2.44451616161616	4.70660606060606	4.25788686868687	6.4589229468698e-05	0.000132311782504451	1.45230457206834e-05	4.81824911682752e-05
100	50	2.68506666666667	2.51392424242424	4.75840909090909	4.3118303030303	0.000213811589770539	0.000323239560777109	3.64703219378674e-05	0.000117427979403312
100	50	2.75368888888889	2.58333232323232	4.81021212121212	4.36577373737374	0.000485155557740958	0.000500172571971032	7.29172193952645e-05	0.000213933516620979
100	50	2.82231111111111	2.6527404040404	4.86201515151515	4.41971717171717	0.000771441042633268	0.000526740819407138	0.000120279790790671	0.000291347286702405
100	50	2.89093333333333	2.72214848484848	4.91381818181818	4.47366060606061	0.00095398168205243	0.000464457426017251	0.000171756277456373	0.00029659788844139
100	50	2.95955555555556	2.79155656565657	4.96562121212121	4.52760404040404	0.00121826738099733	0.000441327638709028	0.000221883338055994	0.000225709896515319
100	50	3.02817777777778	2.86096464646465	5.01742424242424	4.58154747474747	0.00193587159709426	0.000426542425366554	0.000265826922579693	0.000128401775563252
100	50	3.0968	2.93037272727273	5.06922727272727	4.63549090909091	0.00307428851953907	0.000395849971084835	0.000305146456439632	5.46689971347778e-05
100	50	3.16542222222222	2.99978080808081	5.1210303030303	4.68943434343434	0.0043943259137516	0.000468529420723686	0.000365998896702405	1.78733748192997e-05
100	50	3.23404444444444	3.06918888888889	5.17283333333333	4.74337777777778	0.00637070634926846	0.000697907325685056	0.000508763526858598	7.00655922752312e-06
100	50	3.30266666666667	3.13859696969697	5.22463636363636	4.79732121212121	0.0100068330418915	0.000920811609375383	0.000798333252434597	1.27401892431688e-05
100	50	3.37128888888889	3.20800505050505	5.27643939393939	4.85126464646465	0.0154606794606352	0.000966168350807998	0.00124555449173608	3.74134232546982e-05
100	50	3.43991111111111	3.27741313131313	5.32824242424242	4.90520808080808	0.0209715669128559	0.000856498793569385	0.00177309232026907	8.71923603374803e-05
100	50	3.50853333333333	3.34682121212121	5.38004545454546	4.95915151515152	0.023864965967268	0.000814830690670314	0.00225756536377471	0.000151993769816228
100	50	3.57715555555556	3.41622929292929	5.43184848484849	5.01309494949495	0.0244175117003137	0.00124168605310075	0.00268968226989847	0.00019830039365794
100	50	3.64577777777778	3.48563737373737	5.48365151515152	5.06703838383838	0.0264340227682958	0.00226688354953306	0.00325411729093646	0.000194204123287988
100	50	3.7144	3.55504545454545	5.53545454545455	5.12098181818182	0.0327589695260065	0.00317826443735312	0.00415873972453115	0.000145822602417721
100	50	3.78302222222222	3.62445353535354	5.58725757575758	5.17492525252525	0.0429086345013419	0.00334809798163371	0.0053336909462548	9.5384405803233e-05
100	50	3.85164444444445	3.69386161616162	5.63906060606061	5.22886868686869	0.053045345933423	0.00355840867174273	0.00637773127690886	8.46435818831144e-05
100	50	3.92026666666667	3.7632696969697	5.69086363636364	5.28281212121212	0.0587685612267695	0.00476657447996407	0.00689518108964726	0.000127007229480233
100	50	3.98888888888889	3.83267777777778	5.74266666666667	5.33675555555556	0.0604126754099651	0.00674680793494642	0.00693359641971855	0.00020843442057421
100	50	4.05751111111111	3.90208585858586	5.7944696969697	5.39069898989899	0.0624104709512067	0.0103540488234504	0.00703397966039906	0.000312993770261362
100	50	4.12613333333333	3.97149393939394	5.84627272727273	5.44464242424242	0.0680647791358979	0.0180654847684737	0.00783595638201988	0.000454043465873616
100	50	4.19475555555556	4.04090202020202	5.89807575757576	5.49858585858586	0.0799699595098971	0.0290816853449676	0.00969925773601243	0.000667554310360107
100	50	4.26337777777778	4.1103101010101	5.94987878787879	5.55252929292929	0.102476839421154	0.0381407200480149	0.0126781233503557	0.00096630803934532
100	50	4.332	4.17971818181818	6.00168181818182	5.60647272727273	0.135405377541643	0.0408041947774861	0.0167186250033025	0.00134230788092824
100	50	4.40062222222222	4.24912626262626	6.05348484848485	5.66041616161616	0.165514588934079	0.0374762624542581	0.0216877471466106	0.0018291566808105
100	50	4.46924444444444	4.31853434343434	6.10528787878788	5.7143595959596	0.173774239206401	0.0340242809893899	0.0271977141857475	0.00249272078898093
100	50	4.53786666666667	4.38794242424243	6.15709090909091	5.76830303030303	0.160425500363547	0.0363699423454958	0.0327224843674051	0.00333459722609774
100	50	4.60648888888889	4.45735050505051	6.20889393939394	5.82224646464647	0.146639987178304	0.0426944892493298	0.0382630057309067	0.00421081854086403
100	50	4.67511111111111	4.52675858585859	6.26069696969697	5.8761898989899	0.140806404588822	0.0448098492230232	0.0450074295904525	0.00484655344285178
100	50	4.74373333333333	4.59616666666667	6.3125	5.93013333333333	0.1338176646389	0.039366734485114	0.0548641308093089	0.00500951928595651
100	50	4.81235555555556	4.66557474747475	6.36430303030303	5.98407676767677	0.124956818970904	0.0323900055630002	0.0689280645687415	0.00474765273214429
100	50	4.88097777777778	4.73498282828283	6.41610606060606	6.0380202020202	0.123531245643017	0.0308638457857156	0.0860029604509455	0.00438061931500618
100	50	4.9496	4.80439090909091	6.46790909090909	6.09196363636364	0.136300306079717	0.0361192861429153	0.102949770314906	0.00424806198503894
100	50	5.01822222222222	4.87379898989899	6.51971212121212	6.14590707070707	0.161261395616676	0.0456553760751122	0.117178813098329	0.00455483504938981
100	50	5.08684444444444	4.94320707070707	6.57151515151515	6.19985050505051	0.186696994676309	0.0596646289609758	0.129410392650618	0.005304102299142
100	50	5.15546666666667	5.01261515151515	6.62331818181818	6.25379393939394	0.204080804753359	0.0806172796811963	0.143474924965632	0.00617600435374563
100	50	5.22408888888889	5.08202323232323	6.67512121212121	6.30773737373737	0.218755891992371	0.101886997174678	0.162557362325867	0.00665642280619992
100	50	5.29271111111111	5.15143131313131	6.72692424242424	6.36168080808081	0.238881313844025	0.110550959541118	0.18553537399516	0.00663979378972651
100	50	5.36133333333333	5.22083939393939	6.77872727272727	6.41562424242424	0.261801187681859	0.105901004728891	0.207961184529704	0.00684437191579966
100	50	5.42995555555556	5.29024747474748	6.8305303030303	6.46956767676768	0.275630276909071	0.0987762765257352	0.226971311602241	0.00827144879419677
100	50	5.49857777777778	5.35965555555556	6.88233333333333	6.52351111111111	0.27781580515123	0.0997295944330089	0.24478625629008	0.0112506780866081
100	50	5.5672	5.42906363636364	6.93413636363636	6.57745454545455	0.284101809106952	0.114064578575943	0.266913859752894	0.0152242198410363
100	50	5.63582222222222	5.49847171717172	6.9859393939394	6.63139797979798	0.301455067913126	0.140960122142718	0.297227800238557	0.0194481719892937
100	50	5.70444444444444	5.5678797979798	7.03774242424242	6.68534141414141	0.315664325584935	0.179645913618137	0.335916260212639	0.0237032916465219
100	50	5.77306666666667	5.63728787878788	7.08954545454545	6.73928484848485	0.321216358960272	0.221732629467611	0.382251106529593	0.0283956912556001
100	50	5.84168888888889	5.70669595959596	7.14134848484849	6.79322828282828	0.331187655842443	0.241176127254716	0.436503226493376	0.034382262828855
100	50	5.91031111111111	5.77610404040404	7.19315151515152	6.84717171717172	0.350521097412943	0.226369718057242	0.497000001285589	0.0425456323000639
100	50	5.97893333333333	5.84551212121212	7.24495454545455	6.90111515151515	0.367884766107536	0.200825859306346	0.55756496117045	0.0528566610478163
100	50	6.04755555555556	5.9149202020202	7.29675757575758	6.95505858585859	0.374278940708617	0.186263786336998	0.610192276238405	0.0639812682480267
100	50	6.11617777777778	5.98432828282828	7.34856060606061	7.00900202020202	0.366882693898195	0.187080843468059	0.650133503507359	0.0749605869129739
100	50	6.1848	6.05373636363636	7.40036363636364	7.06294545454545	0.344924224962285	0.207918513537713	0.678156730805265	0.0873221620867679
100	50	6.25342222222222	6.12314444444445	7.45216666666667	7.11688888888889	0.316862107878883	0.246064141954189	0.698218136286302	0.104420587645706
100	50	6.32204444444444	6.19255252525253	7.5039696969697	7.17083232323232	0.300304853742486	0.283934340857108	0.712179058314988	0.128888585700985
100	50	6.39066666666667	6.26196060606061	7.55577272727273	7.22477575757576	0.30467635740898	0.307451026654252	0.717902789920057	0.161267768273701
100	50	6.45928888888889	6.33136868686869	7.60757575757576	7.27871919191919	0.321494381365423	0.319184477226863	0.71373939591791	0.201593005447338
100	50	6.52791111111111	6.40077676767677	7.65937878787879	7.33266262626263	0.338623489447199	0.330700087361458	0.70227094888376	0.25233691803711
100	50	6.59653333333333	6.47018484848485	7.71118181818182	7.38660606060606	0.353207717586067	0.345502614797305	0.687604692543881	0.317993069285192
100	50	6.66515555555556	6.53959292929293	7.76298484848485	7.44054949494949	0.367983959276833	0.353242117793893	0.670633285076551	0.398334462073004
100	50	6.73377777777778	6.60900101010101	7.81478787878788	7.49449292929293	0.380442887153588	0.350977301472803	0.648603541612668	0.483049147892961
100	50	6.8024	6.67840909090909	7.86659090909091	7.54843636363636	0.378255874695141	0.356491624008191	0.618345381817708	0.55895971384263
100	50	6.87102222222222	6.74781717171717	7.91839393939394	7.6023797979798	0.355546570030711	0.381618571314572	0.57987420231583	0.625849502841234
100	50	6.93964444444445	6.81722525252525	7.97019696969697	7.65632323232323	0.323545829832272	0.406899320799934	0.538810358177388	0.701258462108857
100	50	7.00826666666667	6.88663333333333	8.022	7.71026666666667	0.296627002609958	0.400600375853305	0.505221851690119	0.803519850928697
100	50	7.07688888888889	6.95604141414141	8.07380303030303	7.7642101010101	0.282548247840559	0.360857265040177	0.486689207752509	0.927479756033592
100	50	7.14551111111111	7.0254494949495	8.12560606060606	7.81815353535353	0.27567321660666	0.321641425634734	0.479762719358792	1.04107028989402
100	50	7.21413333333333	7.09485757575758	8.17740909090909	7.87209696969697	0.263471614397511	0.310810752748602	0.470179208770928	1.10999545901525
100	50	7.28275555555556	7.16426565656566	8.22921212121212	7.9260404040404	0.2491830405318	0.319668991311529	0.443995295371563	1.12283123899281
100	50	7.35137777777778	7.23367373737374	8.28101515151515	7.97998383838384	0.244991833943479	0.329947686160443	0.398912796033412	1.09043030837613
100	50	7.42	7.30308181818182	8.33281818181818	8.03392727272727	0.248782118733227	0.345396447980719	0.344847032010766	1.02886180948418
100	50	7.48862222222222	7.3724898989899	8.38462121212121	8.08787070707071	0.247727989606196	0.372314031058183	0.294718837859568	0.950069614323171
100	50	7.55724444444444	7.44189797979798	8.43642424242424	8.14181414141414	0.23522079903172	0.398410516201914	0.255253399906396	0.864728285633298
100	50	7.62586666666667	7.51130606060606	8.48822727272727	8.19575757575758	0.211516977617477	0.413076425967787	0.225457970918914	0.784904393750085
100	50	7.69448888888889	7.58071414141414	8.5400303030303	8.24970101010101	0.180272102323761	0.426429522170169	0.201945778450591	0.717069012146503
100	50	7.76311111111111	7.65012222222222	8.59183333333333	8.30364444444444	0.150389582215393	0.450229513311582	0.183720056484946	0.654678530835961
100	50	7.83173333333333	7.7195303030303	8.64363636363636	8.35758787878788	0.126654305992944	0.477830801556772	0.171702017694042	0.586644482922322
100	50	7.90035555555556	7.78893838383839	8.6954393939394	8.41153131313131	0.106106358858361	0.482968540285361	0.165270445032323	0.512532084835888
100	50	7.96897777777778	7.85834646464647	8.74724242424242	8.46547474747475	0.0888611764837915	0.438331292778241	0.160009689551727	0.43998838125794
100	50	8.0376	7.92775454545455	8.79904545454546	8.51941818181818	0.0762690325777483	0.355256660810551	0.148780028765234	0.370205121275
100	50	8.10622222222222	7.99716262626263	8.85084848484848	8.57336161616162	0.0639236599080419	0.284990771580449	0.126257416779318	0.29797732061353
100	50	8.17484444444445	8.06657070707071	8.90265151515151	8.62730505050505	0.0492676851431975	0.258205658191887	0.0941649486316917	0.224804194919783
100	50	8.24346666666667	8.13597878787879	8.95445454545455	8.68124848484849	0.0353024815353697	0.248475043594501	0.0609335565358786	0.16136812152402
100	50	8.31208888888889	8.20538686868687	9.00625757575758	8.73519191919192	0.0240691246427004	0.215587651127902	0.0350428465265262	0.11581658298964
100	50	8.38071111111111	8.27479494949495	9.05806060606061	8.78913535353535	0.0155652297822198	0.156448798140575	0.0193687944784318	0.0860547719794638
100	50	8.44933333333333	8.34420303030303	9.10986363636364	8.84307878787879	0.00966996203992261	0.0952949432686934	0.0116598927752049	0.0643755507672188
100	50	8.51795555555556	8.41361111111111	9.16166666666667	8.89702222222222	0.00595126980222448	0.0513203190606057	0.00821480664795717	0.0455667619182997
100	50	8.58657777777778	8.48301919191919	9.2134696969697	8.95096565656566	0.00381897449759267	0.0290483358107802	0.00632480522094976	0.02921053781784
100	50	8.6552	8.55242727272728	9.26527272727273	9.00490909090909	0.00259731193243197	0.0227010660007546	0.00471080661243845	0.0167508402548614
100	50	8.72382222222222	8.62183535353535	9.31707575757576	9.05885252525253	0.0018041898634696	0.0207285626725708	0.00312124217481362	0.00866510059841924
100	50	8.79244444444445	8.69124343434344	9.36887878787879	9.11279595959596	0.00153066805971198	0.0149637713254736	0.00176352316296027	0.00410232850260858
100	50	8.86106666666667	8.76065151515152	9.42068181818182	9.16673939393939	0.00187124448441087	0.00732532080422746	0.000838389946017493	0.00180406420817031
100	50	8.92968888888889	8.8300595959596	9.47248484848485	9.22068282828283	0.00217772384219012	0.00243294228925458	0.000338176807043813	0.000744645912592309
100	50	8.99831111111111	8.89946767676768	9.52428787878788	9.27462626262626	0.00178496386900012	0.000612837597439233	0.000119238173831975	0.000288500372534924
100	50	9.06693333333333	8.96887575757576	9.57609090909091	9.3285696969697	0.000959484194395555	0.000144107969004909	3.79374090644329e-05	0.000101991344618793
100	50	9.13555555555556	9.03828383838384	9.62789393939394	9.38251313131313	0.00033425375175268	3.15125746134051e-05	1.06640828328142e-05	3.20910861812206e-05
100	50	9.20417777777778	9.10769191919192	9.67969696969697	9.43645656565656	7.52510493305069e-05	6.76638824655282e-06	2.5220955630165e-06	8.14370386051978e-06
100	50	9.2728	9.1771	9.7315	9.4904	1.09089253813103e-05	9.08705667699816e-07	5.62141017774014e-07	1.61553812713864e-06
100	100	2.864	2.32118181818182	4.61754545454545	4.63381818181818	6.88152018662374e-06	9.17024100142298e-07	1.07427643024979e-06	2.38534863391017e-06
100	100	2.92896143250689	2.39162167125803	4.66847842056933	4.68241230486685	3.95150556456563e-05	8.74359777730451e-06	4.34968841878792e-06	9.35173834809727e-06
100	100	2.99392286501377	2.46206152433425	4.7194113865932	4.73100642791552	0.000151878559956069	5.45721093267344e-05	1.3592080305357e-05	2.93049552101191e-05
100	100	3.05888429752066	2.53250137741047	4.77034435261708	4.77960055096419	0.000394351703652684	0.000223117024931276	3.28263204202503e-05	7.37489541949805e-05
100	100	3.12384573002755	2.60294123048668	4.82127731864095	4.82819467401286	0.000730402083495783	0.000586629958383074	6.1411615622618e-05	0.00014991988131917
100	100	3.18880716253444	2.6733810835629	4.87221028466483	4.87678879706152	0.00108081977906399	0.000980762993043866	8.97952298757881e-05	0.000247779614039411
100	100	3.25376859504132	2.74382093663912	4.92314325068871	4.92538292011019	0.00155558313803137	0.00104477452040758	0.000105260794545298	0.000335073446851068
100	100	3.31873002754821	2.81426078971533	4.97407621671258	4.97397704315886	0.00258213944462797	0.000735913643949794	0.000105733217542666	0.000372805418913834
100	100	3.3836914600551	2.88470064279155	5.02500918273646	5.02257116620753	0.00476301528683728	0.000417371659596078	0.000103009108230152	0.00034337243847769
100	100	3.44865289256198	2.95514049586777	5.07594214876033	5.0711652892562	0.00833640615243478	0.000344072389301194	0.000108887042432943	0.000266205363207065
100	100	3.51361432506887	3.02558034894399	5.12687511478421	5.11975941230487	0.0127638209136646	0.00046827450248661	0.000123510996133543	0.000185860982695999
100	100	3.57857575757576	3.0960202020202	5.17780808080808	5.16835353535354	0.0178018494577508	0.000683928601662838	0.000147773486196468	0.000143919741075346
100	100	3.64353719008264	3.16646005509642	5.22874104683196	5.21694765840221	0.0244917717615899	0.00100203733877024	0.000198312012055206	0.000158657345922142
100	100	3.70849862258953	3.23689990817264	5.27967401285583	5.26554178145087	0.0344071736034492	0.00144526204187257	0.000313686761918011	0.000227468266578717
100	100	3.77346005509642	3.30733976124885	5.33060697887971	5.31413590449954	0.0489096223024064	0.00191913057456895	0.000550901677496292	0.000338419209757497
100	100	3.83842148760331	3.37777961432507	5.38153994490358	5.36273002754821	0.0687337297172572	0.00216546247207905	0.000986241386431116	0.000475360613197572
100	100	3.90338292011019	3.44821946740129	5.43247291092746	5.41132415059688	0.0909274244272235	0.00214676394200033	0.00168095156993909	0.000614334740276877
100	100	3.96834435261708	3.5186593204775	5.48340587695133	5.45991827364555	0.107458744127576	0.00308497564469169	0.00259728268959332	0.000720990486452017
100	100	4.03330578512397	3.58909917355372	5.53433884297521	5.50851239669422	0.113411143988673	0.00746287622049519	0.00354851218239673	0.00076296111586304
100	100	4.09826721763085	3.65953902662994	5.58527180899908	5.55710651974288	0.111817821612	0.015718173734377	0.00431423805152856	0.000735374150075253
100	100	4.16322865013774	3.72997887970615	5.63620477502296	5.60570064279155	0.106494758876455	0.0225245974110872	0.00487752821867763	0.000683638082190184
100	100	4.22819008264463	3.80041873278237	5.68713774104683	5.65429476584022	0.101278828329378	0.0230445100186971	0.00553313656696676	0.00069595144580474
100	100	4.29315151515152	3.87085858585859	5.73807070707071	5.70288888888889	0.104097563544529	0.0221547732692204	0.00674182092775241	0.000868901679841335
100	100	4.3581129476584	3.9412984389348	5.78900367309458	5.75148301193756	0.119539279122883	0.026692116150464	0.00891547115854608	0.00125696732195651
100	100	4.42307438016529	4.01173829201102	5.83993663911846	5.80007713498623	0.139766010119652	0.0334212176818077	0.0122157930994519	0.00181978337794544
100	100	4.48803581267218	4.08217814508724	5.89086960514233	5.8486712580349	0.15251958047776	0.0340125197736363	0.0163338963218509	0.00239797475704285
100	100	4.55299724517906	4.15261799816345	5.94180257116621	5.89726538108356	0.156153976547186	0.0284510577360127	0.0204836067276264	0.00278005209830621
100	100	4.61795867768595	4.22305785123967	5.99273553719008	5.94585950413223	0.155809792126396	0.0251725928115409	0.023988440894726	0.00283884585893719
100	100	4.68292011019284	4.29349770431589	6.04366850321396	5.9944536271809	0.150338376500132	0.0293964503886779	0.0270328090749793	0.00263594981047418
100	100	4.74788154269972	4.3639375573921	6.09460146923783	6.04304775022957	0.138065044952845	0.0369692323107837	0.0305565810116921	0.00237391756078677
100	100	4.81284297520661	4.43437741046832	6.14553443526171	6.09164187327824	0.127743359412104	0.0395712642043015	0.0353341295045275	0.00224111141092143
100	100	4.8778044077135	4.50481726354454	6.19646740128558	6.14023599632691	0.129592519115861	0.037584163688628	0.0412758240047727	0.00231179738270802
100	100	4.94276584022039	4.57525711662075	6.24740036730946	6.18883011937557	0.144354461341629	0.038788644841701	0.0474755446653698	0.00260605275604777
100	100	5.00772727272727	4.64569696969697	6.29833333333333	6.23742424242424	0.167170911124488	0.0445148792408533	0.0529740060874156	0.00317360442576421
100	100	5.07268870523416	4.71613682277319	6.34926629935721	6.28601836547291	0.190651102200929	0.0497004474735985	0.057942822312438	0.00403831966396594
100	100	5.13765013774105	4.7865766758494	6.40019926538108	6.33461248852158	0.208155820451818	0.0504654354297257	0.0641837527937144	0.00510196119061963
100	100	5.20261157024793	4.85701652892562	6.45113223140496	6.38320661157025	0.219542017472586	0.0484356515621643	0.0738389109029853	0.00621111908506821
100	100	5.26757300275482	4.92745638200184	6.50206519742883	6.43180073461892	0.226787647978632	0.049242657600505	0.0874827332375779	0.00734798439394827
100	100	5.33253443526171	4.99789623507805	6.55299816345271	6.48039485766759	0.232485325884774	0.0539540726257868	0.103646496186438	0.00870825702374084
100	100	5.3974958677686	5.06833608815427	6.60393112947659	6.52898898071625	0.244209310250187	0.0596409424213916	0.120011936744031	0.0105717251717386
100	100	5.46245730027548	5.13877594123049	6.65486409550046	6.57758310376492	0.268418772602333	0.0665677246385503	0.134763464060911	0.013133756494531
100	100	5.52741873278237	5.2092157943067	6.70579706152433	6.62617722681359	0.301062359644037	0.0753173903435954	0.147341350940957	0.0163555664817301
100	100	5.59238016528926	5.27965564738292	6.75673002754821	6.67477134986226	0.331315987512533	0.087571817789997	0.158869707891488	0.0198621846927498
100	100	5.65734159779614	5.35009550045914	6.80766299357209	6.72336547291093	0.356839731476119	0.111279195044336	0.172092845608553	0.0231035399028128
100	100	5.72230303030303	5.42053535353535	6.85859595959596	6.7719595959596	0.380440321449575	0.147721416983331	0.19026225666571	0.0258744482615215
100	100	5.78726446280992	5.49097520661157	6.90952892561983	6.82055371900826	0.390106338804499	0.177772454941213	0.214883526407896	0.02884740725161
100	100	5.8522258953168	5.56141505968779	6.96046189164371	6.86914784205693	0.370412054756813	0.181595753594713	0.24382950702996	0.033450982315473
100	100	5.91718732782369	5.631854912764	7.01139485766759	6.9177419651056	0.328300326696215	0.16812873977027	0.272636556150854	0.0410712866744917
100	100	5.98214876033058	5.70229476584022	7.06232782369146	6.96633608815427	0.285521253598624	0.163826604908332	0.299152830219645	0.0519431079003985
100	100	6.04711019283747	5.77273461891644	7.11326078971534	7.01493021120294	0.259555520472582	0.174864734003929	0.326794441275225	0.0643312899008606
100	100	6.11207162534435	5.84317447199265	7.16419375573921	7.06352433425161	0.25943426796008	0.18355979095954	0.361848896362948	0.0751180716669547
100	100	6.17703305785124	5.91361432506887	7.21512672176309	7.11211845730028	0.281287040849967	0.18357910947292	0.407434223632578	0.082035208710997
100	100	6.24199449035813	5.98405417814509	7.26605968778696	7.16071258034894	0.306774133777946	0.18296995071546	0.461114754379287	0.0858602060037875
100	100	6.30695592286501	6.0544940312213	7.31699265381084	7.20930670339761	0.319201112980476	0.186772628516711	0.518101712281401	0.090564953880948
100	100	6.3719173553719	6.12493388429752	7.36792561983471	7.25790082644628	0.318990677493379	0.202493286397609	0.574605928550709	0.101717317721769
100	100	6.43687878787879	6.19537373737374	7.41885858585859	7.30649494949495	0.316655862033473	0.228517492656735	0.626362887533538	0.124336674915788
100	100	6.50184022038568	6.26581359044995	7.46979155188246	7.35508907254362	0.319441658471019	0.249821286508255	0.666972955886959	0.160462262252919
100	100	6.56680165289256	6.33625344352617	7.52072451790634	7.40368319559229	0.328523968720198	0.264563414616731	0.691760124013381	0.207417685516047
100	100	6.63176308539945	6.40669329660239	7.57165748393021	7.45227731864096	0.339655659764175	0.283086920645307	0.700883246281503	0.25891106249262
100	100	6.69672451790634	6.4771331496786	7.62259044995409	7.50087144168962	0.343770012125602	0.299657715511291	0.69572528639353	0.30952597406106
100	100	6.76168595041322	6.54757300275482	7.67352341597796	7.54946556473829	0.333356693573163	0.305146483203776	0.678104224871625	0.358853094655716
100	100	6.82664738292011	6.61801285583104	7.72445638200184	7.59805968778696	0.315552878157998	0.31924066019881	0.656999550364121	0.412088250190496
100	100	6.891608815427	6.68845270890725	7.77538934802571	7.64665381083563	0.309833053580112	0.362422141856113	0.648832159582855	0.476707997578186
100	100	6.95657024793388	6.75889256198347	7.82632231404959	7.6952479338843	0.321986798376221	0.418559052545382	0.663385351189686	0.556354151439208
100	100	7.02153168044077	6.82933241505969	7.87725528007346	7.74384205693297	0.335219264757291	0.453369109961032	0.691236079384083	0.64798990786543
100	100	7.08649311294766	6.89977226813591	7.92818824609734	7.79243617998164	0.332292920190713	0.446306873936963	0.710076784651726	0.746670024484482
100	100	7.15145454545455	6.97021212121212	7.97912121212121	7.8410303030303	0.313840331416813	0.400697832332597	0.703195330551106	0.854304468070289
100	100	7.21641597796143	7.04065197428834	8.03005417814509	7.88962442607897	0.29238985591998	0.337797072759331	0.669326608696719	0.97804594938156
100	100	7.28137741046832	7.11109182736456	8.08098714416896	7.93821854912764	0.273577430594232	0.282678302354862	0.618209052878053	1.11279773920502
100	100	7.34633884297521	7.18153168044077	8.13192011019284	7.98681267217631	0.25316028853221	0.255258222785405	0.562840237318014	1.22798739916928
100	100	7.41130027548209	7.25197153351699	8.18285307621671	8.03540679522498	0.232914805838463	0.258635558269107	0.514769502450134	1.28357199752868
100	100	7.47626170798898	7.32241138659321	8.23378604224059	8.08400091827365	0.220985447084505	0.271946442735201	0.479170610875038	1.26458982169967
100	100	7.54122314049587	7.39285123966942	8.28471900826446	8.13259504132231	0.216777491363712	0.271964898797522	0.451735927985652	1.19406230353765
100	100	7.60618457300276	7.46329109274564	8.33565197428834	8.18118916437098	0.212287217433326	0.265135795877079	0.422195307106605	1.10715778211907
100	100	7.67114600550964	7.53373094582186	8.38658494031221	8.22978328741965	0.203267780893068	0.277628965006935	0.382521906710708	1.0195750244307
100	100	7.73610743801653	7.60417079889807	8.43751790633609	8.27837741046832	0.186732405376045	0.304114134615669	0.332908189579152	0.925437198495935
100	100	7.80106887052342	7.67461065197429	8.48845087235996	8.32697153351699	0.159196259715506	0.321129079455333	0.280681947660273	0.818373566620214
100	100	7.8660303030303	7.74505050505051	8.53938383838384	8.37556565656566	0.12869412124785	0.343772517847553	0.233918126608469	0.704299560768112
100	100	7.93099173553719	7.81549035812672	8.59031680440772	8.42415977961433	0.109048888129652	0.391442388965672	0.19729237941891	0.595271136814398
100	100	7.99595316804408	7.88593021120294	8.64124977043159	8.47275390266299	0.0964380193659983	0.432635371601112	0.172153340738731	0.49992965338724
100	100	8.06091460055096	7.95637006427916	8.69218273645546	8.52134802571166	0.0765861537743795	0.439880701977632	0.156485423521131	0.42022377405764
100	100	8.12587603305785	8.02680991735537	8.74311570247934	8.56994214876033	0.0508872470850535	0.435217281479569	0.144262589046506	0.352558192164737
100	100	8.19083746556474	8.09724977043159	8.79404866850322	8.618536271809	0.0319696955845049	0.445233032301079	0.1284999625566	0.290374391668612
100	100	8.25579889807163	8.16768962350781	8.84498163452709	8.66713039485767	0.0235477962003751	0.462741641645896	0.106569139528281	0.22932017171671
100	100	8.32076033057851	8.23812947658402	8.89591460055097	8.71572451790634	0.0193760293591086	0.446297362460207	0.0818099269804465	0.171477208281588
100	100	8.3857217630854	8.30856932966024	8.94684756657484	8.76431864095501	0.0143818128684237	0.359612788171179	0.0599005992330609	0.123117584379913
100	100	8.45068319559229	8.37900918273646	8.99778053259872	8.81291276400367	0.00874121725009899	0.227328681797291	0.0442850654907535	0.0885751555852151
100	100	8.51564462809917	8.44944903581267	9.04871349862259	8.86150688705234	0.00451344635676493	0.116681054975042	0.034524294671994	0.0667473438120613
100	100	8.58060606060606	8.51988888888889	9.09964646464647	8.91010101010101	0.00234952184139381	0.0597299040941694	0.0277502984384511	0.0524549396868418
100	100	8.64556749311295	8.59032874196511	9.15057943067034	8.95869513314968	0.0015238747378272	0.035757318468136	0.0214362579968892	0.040643045854358
100	100	8.71052892561984	8.66076859504132	9.20151239669422	9.00728925619835	0.0015436083455502	0.0200006741297698	0.0150459357816037	0.0291740489624643
100	100	8.77549035812672	8.73120844811754	9.25244536271809	9.05588337924702	0.00267358190659114	0.00834381447137422	0.00947600602144904	0.018670389761481
100	100	8.84045179063361	8.80164830119376	9.30337832874197	9.10447750229569	0.00505627670816092	0.00270934848845232	0.00549110515664321	0.0104875842393053
100	100	8.9054132231405	8.87208815426997	9.35431129476584	9.15307162534435	0.00781228170347467	0.00106594424324092	0.00303420795897395	0.00516633882788035
100	100	8.97037465564738	8.94252800734619	9.40524426078972	9.20166574839302	0.00909486747264266	0.000635768505859707	0.00161308732741914	0.00224428821687709
100	100	9.03533608815427	9.01296786042241	9.45617722681359	9.25025987144169	0.00762544560498093	0.00034730677693686	0.00079362093621908	0.000855810608431041
100	100	9.10029752066116	9.08340771349862	9.50711019283747	9.29885399449036	0.00443611951861126	0.000138241497727063	0.000339170997191876	0.000286170049068633
100	100	9.16525895316805	9.15384756657484	9.55804315886134	9.34744811753903	0.00174522197288977	3.90333423476418e-05	0.000122139008676816	8.05038228258393e-05
100	100	9.23022038567493	9.22428741965106	9.60897612488522	9.3960422405877	0.000457438385783258	7.74701809024595e-06	3.53669591546215e-05	1.8398403975287e-05
100	100	9.29518181818182	9.29472727272727	9.65990909090909	9.44463636363636	7.86761781224483e-05	9.22830558218086e-07	7.96792230049428e-06	3.77222070958344e-06
1	1	2.4894	2.5126	3.60927272727273	4.72809090909091	1.38776019835881e-06	5.995440116471e-07	7.37732803913266e-07	1.66287560447991e-06
1	1	2.55612231404959	2.58306960514233	3.67002387511478	4.77788337924702	8.85322190727915e-06	4.14552594436112e-06	4.06727121284004e-06	6.82164433182868e-06
1	1	2.62284462809917	2.65353921028466	3.73077502295684	4.82767584940312	3.87681101315109e-05	1.77104619063074e-05	1.58225078339168e-05	2.20826162577376e-05
1	1	2.68956694214876	2.724008815427	3.7915261707989	4.87746831955923	0.000124787726912001	4.70648802217439e-05	4.39407928314527e-05	5.62671235303601e-05
1	1	2.75628925619835	2.79447842056933	3.85227731864095	4.92726078971534	0.000326727786512078	7.99726828450852e-05	8.91515566426289e-05	0.000114162940970563
1	1	2.82301157024793	2.86494802571166	3.91302846648301	4.97705325987144	0.000733232729730665	9.66609178327703e-05	0.000137649535579595	0.000187730884954343
1	1	2.88973388429752	2.93541763085399	3.97377961432507	5.02684573002755	0.0014051033601526	0.000114059171039852	0.00017205762590156	0.000258284479927178
1	1	2.95645619834711	3.00588723599633	4.03453076216713	5.07663820018365	0.00230953855099147	0.000177389952772699	0.000188463387977734	0.000311428768145741
1	1	3.02317851239669	3.07635684113866	4.09528191000918	5.12643067033976	0.00338760060406595	0.000301360659499042	0.000200524807839307	0.000343999714587916
1	1	3.08990082644628	3.14682644628099	4.15603305785124	5.17622314049587	0.00461932780770557	0.000451181254200391	0.000237862070916288	0.000352422008398472
1	1	3.15662314049587	3.21729605142332	4.2167842056933	5.22601561065197	0.00599627180706654	0.000581191827426395	0.000326921167736055	0.000327058338435793
1	1	3.22334545454545	3.28776565656566	4.27753535353535	5.27580808080808	0.00750955391305502	0.000681245673861671	0.00045242545059628	0.000269491480763468
1	1	3.29006776859504	3.35823526170799	4.33828650137741	5.32560055096419	0.00911803844768511	0.000768219223316823	0.000568672644562776	0.000207617753073794
1	1	3.35679008264463	3.42870486685032	4.39903764921947	5.37539302112029	0.01088261155066	0.000864491851028979	0.000672586495311796	0.000182837414873346
1	1	3.42351239669421	3.49917447199265	4.45978879706152	5.4251854912764	0.013306987252137	0.000954932504869083	0.00083797895373987	0.00022310284642491
1	1	3.4902347107438	3.56964407713499	4.52053994490358	5.47497796143251	0.0170181516486311	0.000978442732995041	0.0011557798267582	0.000333211501137034
1	1	3.55695702479339	3.64011368227732	4.58129109274564	5.52477043158861	0.021825560643462	0.000974942496903022	0.00164191518013179	0.000507020648856435
1	1	3.62367933884298	3.71058328741965	4.6420422405877	5.57456290174472	0.0269389786636109	0.00114538667003383	0.00224848920737	0.000740310081555728
1	1	3.69040165289256	3.78105289256198	4.70279338842975	5.62435537190083	0.0321566133355962	0.00171825337466241	0.00297970903417879	0.00102671697764041
1	1	3.75712396694215	3.85152249770432	4.76354453627181	5.67414784205693	0.0379721612014996	0.00282700906827835	0.00391419489356579	0.00135433196608678
1	1	3.82384628099174	3.92199210284665	4.82429568411387	5.72394031221304	0.0443354669805847	0.00446137893790247	0.00512086436777734	0.00171844549677652
1	1	3.89056859504132	3.99246170798898	4.88504683195592	5.77373278236915	0.0500525250521065	0.00659454694048414	0.00662451533827002	0.00211441280640159
1	1	3.95729090909091	4.06293131313131	4.94579797979798	5.82352525252525	0.054547186084489	0.00932315715744993	0.00833465291922036	0.00249215093597205
1	1	4.0240132231405	4.13340091827365	5.00654912764004	5.87331772268136	0.0592366257963793	0.0126927865299461	0.0099585598323969	0.00274380589679247
1	1	4.09073553719008	4.20387052341598	5.06730027548209	5.92311019283747	0.0659715407373233	0.016561180163687	0.011174627136165	0.00279118257609558
1	1	4.15745785123967	4.27434012855831	5.12805142332415	5.97290266299357	0.0754138761386553	0.020832025673706	0.0119324631483541	0.00269640544068154
1	1	4.22418016528926	4.34480973370064	5.18880257116621	6.02269513314968	0.087563480645436	0.0254448440616492	0.0125043264155494	0.00266333940403937
1	1	4.29090247933884	4.41527933884298	5.24955371900827	6.07248760330578	0.10228302392907	0.0299063062334544	0.0131982408943017	0.00291961239358947
1	1	4.35762479338843	4.48574894398531	5.31030486685032	6.12228007346189	0.117890768292325	0.0336398229273101	0.0139689344208952	0.00359912145100498
1	1	4.42434710743802	4.55621854912764	5.37105601469238	6.172072543618	0.130694254073437	0.0367432126936863	0.0144758012647948	0.00470861318641651
1	1	4.4910694214876	4.62668815426997	5.43180716253444	6.2218650137741	0.137704028940093	0.0394106246457156	0.0146572868600433	0.00615891480076398
1	1	4.55779173553719	4.6971577594123	5.49255831037649	6.27165748393021	0.139386916418179	0.0412057652860625	0.0150383906565561	0.00778452374168622
1	1	4.62451404958678	4.76762736455464	5.55330945821855	6.32144995408632	0.139949593674514	0.0419933235031093	0.0164320072576756	0.00934635855415697
1	1	4.69123636363636	4.83809696969697	5.61406060606061	6.37124242424242	0.144073811972919	0.0428593267279562	0.0193842599811906	0.0105833952487977
1	1	4.75795867768595	4.9085665748393	5.67481175390266	6.42103489439853	0.152216291673678	0.0450347019823722	0.0237882367026039	0.0113447099075025
1	1	4.82468099173554	4.97903617998163	5.73556290174472	6.47082736455464	0.16156415969584	0.0490139111796232	0.0289819645207937	0.0117313936782972
1	1	4.89140330578512	5.04950578512397	5.79631404958678	6.52061983471074	0.171052195034937	0.0552969764401584	0.0342930416939964	0.0121157057709803
1	1	4.95812561983471	5.1199753902663	5.85706519742883	6.57041230486685	0.182005885225975	0.0642544718110324	0.0395329342829356	0.0129786414923297
1	1	5.0248479338843	5.19044499540863	5.91781634527089	6.62020477502296	0.19525435627409	0.0746421139955923	0.044747518058045	0.0147259308704721
1	1	5.09157024793388	5.26091460055096	5.97856749311295	6.66999724517906	0.209613648018049	0.0835348424319488	0.0496401835354498	0.0176892720976365
1	1	5.15829256198347	5.3313842056933	6.039318640955	6.71978971533517	0.222812900156871	0.0888336564591246	0.0541132965526329	0.0222260081321047
1	1	5.22501487603306	5.40185381083563	6.10006978879706	6.76958218549128	0.23444600038471	0.0916521934822738	0.0592023700549368	0.0286602892272563
1	1	5.29173719008264	5.47232341597796	6.16082093663912	6.81937465564738	0.24746954550844	0.0960270033433492	0.0663888773635644	0.0370720378983936
1	1	5.35845950413223	5.54279302112029	6.22157208448118	6.86916712580349	0.264580775251924	0.106565449119387	0.0761678390802554	0.0471411516830639
1	1	5.42518181818182	5.61326262626263	6.28232323232323	6.9189595959596	0.283490107033361	0.125475275506247	0.0882116480325784	0.0582574665466867
1	1	5.4919041322314	5.68373223140496	6.34307438016529	6.9687520661157	0.298338647647911	0.151235618339617	0.10254142493721	0.0698548218739359
1	1	5.55862644628099	5.75420183654729	6.40382552800735	7.01854453627181	0.306077275187739	0.18087947351399	0.119468201968175	0.0817655519469238
1	1	5.62534876033058	5.82467144168962	6.4645766758494	7.06833700642792	0.308814629186726	0.211977442485969	0.138781927589651	0.0944188657290981
1	1	5.69207107438016	5.89514104683196	6.52532782369146	7.11812947658402	0.309777299144912	0.240548787520315	0.159713973451912	0.109005078285013
1	1	5.75879338842975	5.96561065197429	6.58607897153352	7.16792194674013	0.310500719706624	0.260475030924689	0.181480217122832	0.127544312720509
1	1	5.82551570247934	6.03608025711662	6.64683011937557	7.21771441689624	0.312533080587282	0.267814417842317	0.204138552525139	0.152443707176959
1	1	5.89223801652892	6.10654986225895	6.70758126721763	7.26750688705234	0.318904920279063	0.265130764455478	0.228807571569883	0.185659844008445
1	1	5.95896033057851	6.17701946740129	6.76833241505969	7.31729935720845	0.33091208485281	0.2607314587463	0.256015022451069	0.228247559607068
1	1	6.0256826446281	6.24748907254362	6.82908356290175	7.36709182736455	0.34526428970826	0.262988322686925	0.28417287002195	0.280500627806881
1	1	6.09240495867768	6.31795867768595	6.8898347107438	7.41688429752066	0.356913215885344	0.274771827109588	0.310843477093109	0.341628821849867
1	1	6.15912727272727	6.38842828282828	6.95058585858586	7.46667676767677	0.36138335463886	0.292422970198949	0.335283982122549	0.408558891436673
1	1	6.22584958677686	6.45889788797061	7.01133700642792	7.51646923783287	0.356246443310274	0.310756980100132	0.359525289020895	0.475952816150742
1	1	6.29257190082645	6.52936749311295	7.07208815426997	7.56626170798898	0.345603470026816	0.327485370820954	0.388378412351882	0.539801077275093
1	1	6.35929421487603	6.59983709825528	7.13283930211203	7.61605417814509	0.339555301167563	0.340921758427659	0.428307320210598	0.602241721692704
1	1	6.42601652892562	6.67030670339761	7.19359044995409	7.66584664830119	0.345220848446591	0.348312458399121	0.483177715394083	0.67156709196729
1	1	6.49273884297521	6.74077630853994	7.25434159779614	7.7156391184573	0.359913504939277	0.34887459389672	0.549372660342707	0.755604229170416
1	1	6.55946115702479	6.81124591368228	7.3150927456382	7.76543158861341	0.374372877007062	0.345228784027104	0.615815574542661	0.853918327951996
1	1	6.62618347107438	6.88171551882461	7.37584389348026	7.81522405876951	0.381567950702785	0.341909510996817	0.669296752057709	0.955338635003617
1	1	6.69290578512397	6.95218512396694	7.43659504132232	7.86501652892562	0.381310180112204	0.343213496661302	0.700951423824412	1.04271579499344
1	1	6.75962809917355	7.02265472910927	7.49734618916437	7.91480899908173	0.377549762119886	0.35098271646192	0.709836939909679	1.10147691210397
1	1	6.82635041322314	7.09312433425161	7.55809733700643	7.96460146923783	0.373281240044536	0.363938880211007	0.701394666814437	1.12542755277091
1	1	6.89307272727273	7.16359393939394	7.61884848484849	8.01439393939394	0.367945645970863	0.379581954949774	0.682664399550655	1.11588092360795
1	1	6.95979504132231	7.23406354453627	7.67959963269054	8.06418640955005	0.358899889247295	0.395284233020565	0.659085044177316	1.07714337695751
1	1	7.0265173553719	7.3045331496786	7.7403507805326	8.11397887970615	0.344634502136132	0.407943105196424	0.633724447989644	1.01411470867944
1	1	7.09323966942149	7.37500275482094	7.80110192837466	8.16377134986226	0.325795956244142	0.416251929482091	0.606362007216304	0.93279652551818
1	1	7.15996198347107	7.44547235996327	7.86185307621671	8.21356382001836	0.304106266102419	0.422605913410457	0.573664047414567	0.840650447198369
1	1	7.22668429752066	7.5159419651056	7.92260422405877	8.26335629017447	0.281357559710274	0.428121654955859	0.532688542656628	0.745315125082478
1	1	7.29340661157025	7.58641157024793	7.98335537190083	8.31314876033058	0.258810321927377	0.428501468514758	0.485065834938685	0.652666039320267
1	1	7.36012892561983	7.65688117539027	8.04410651974288	8.36294123048669	0.236705137533273	0.4208744476386	0.436721233280851	0.565843058659409
1	1	7.42685123966942	7.7273507805326	8.10485766758494	8.41273370064279	0.214739457515008	0.410166033215756	0.392808460470009	0.485552339913608
1	1	7.49357355371901	7.79782038567493	8.165608815427	8.4625261707989	0.193676658603242	0.403221217870331	0.354272804062513	0.411208726005859
1	1	7.56029586776859	7.86828999081726	8.22635996326905	8.51231864095501	0.174702566872138	0.399666445521626	0.319733471249069	0.342361308995769
1	1	7.62701818181818	7.9387595959596	8.28711111111111	8.56211111111111	0.156728999283428	0.392218874200323	0.288338329899313	0.280066638055145
1	1	7.69374049586777	8.00922920110193	8.34786225895317	8.61190358126722	0.137292747339247	0.373845766272053	0.259919959510305	0.226816496444355
1	1	7.76046280991735	8.07969880624426	8.40861340679523	8.66169605142332	0.116752379672988	0.342787912718977	0.233851685488913	0.184234686910254
1	1	7.82718512396694	8.15016841138659	8.46936455463728	8.71148852157943	0.0982320330809949	0.301844003363122	0.208971727952459	0.150878996994248
1	1	7.89390743801653	8.22063801652893	8.53011570247934	8.76128099173554	0.082740650244345	0.25431899303022	0.185026432023784	0.123170955070415
1	1	7.96062975206611	8.29110762167126	8.5908668503214	8.81107346189164	0.0686482544428993	0.203216050372809	0.16337747050263	0.098430008135439
1	1	8.0273520661157	8.36157722681359	8.65161799816345	8.86086593204775	0.055477087459902	0.153198679779719	0.145567912511313	0.0763461235035064
1	1	8.09407438016529	8.43204683195592	8.71236914600551	8.91065840220386	0.0437115834563227	0.109516806378585	0.131673175886992	0.0577766594609457
1	1	8.16079669421487	8.50251643709825	8.77312029384757	8.96045087235996	0.0329492035975202	0.0750595351786892	0.119955719604741	0.0431391921730463
1	1	8.22751900826446	8.57298604224059	8.83387144168962	9.01024334251607	0.023010270645062	0.0499809705848493	0.107137584982694	0.0320851996399086
1	1	8.29424132231405	8.64345564738292	8.89462258953168	9.06003581267218	0.0148841962316581	0.0326608716002433	0.0898921037536443	0.0239394174184898
1	1	8.36096363636364	8.71392525252525	8.95537373737374	9.10982828282828	0.00954838389675931	0.0205645099899899	0.0679425359784134	0.0179568688434609
1	1	8.42768595041322	8.78439485766759	9.0161248852158	9.15962075298439	0.00668158201228173	0.0118304166063199	0.0452303372725271	0.0133862407856494
1	1	8.49440826446281	8.85486446280992	9.07687603305785	9.2094132231405	0.00500553650283392	0.00592375398109567	0.0266948560991613	0.00963398297036469
1	1	8.5611305785124	8.92533406795225	9.13762718089991	9.2592056932966	0.0036385054326947	0.00259947148955232	0.0144417982721128	0.00645162636663177
1	1	8.62785289256198	8.99580367309458	9.19837832874197	9.30899816345271	0.00254029825820306	0.00112411788503996	0.00743816675878723	0.00389349144589158
1	1	8.69457520661157	9.06627327823691	9.25912947658402	9.35879063360882	0.00179071706784951	0.000592795888424135	0.00366373001500529	0.00207032660462373
1	1	8.76129752066116	9.13674288337925	9.31988062442608	9.40858310376492	0.00119714072628238	0.00037875596241735	0.00165427928393559	0.000956899805739002
1	1	8.82801983471074	9.20721248852158	9.38063177226814	9.45837557392103	0.000653941727747288	0.000221218608927737	0.000645266355832198	0.000381158109846413
1	1	8.89474214876033	9.27768209366391	9.44138292011019	9.50816804407713	0.000263820220353077	9.61085995264799e-05	0.000207084842551353	0.000129942791711142
1	1	8.96146446280991	9.34815169880624	9.50213406795225	9.55796051423324	7.56024584440468e-05	2.85834626553718e-05	5.27920012290538e-05	3.74070152422093e-05
1	1	9.0281867768595	9.41862130394858	9.56288521579431	9.60775298438935	1.5106957327769e-05	5.62997711277877e-06	1.03293558140982e-05	9.0627678566252e-06
1	1	9.09490909090909	9.48909090909091	9.62363636363636	9.65754545454545	2.0687045859019e-06	7.01981598766066e-07	1.44564909357183e-06	1.69506303162805e-06
10	10	2.7345	3.10027272727273	2.73718181818182	3.10027272727273	4.43535518129388e-05	1.36306299977744e-06	1.93421134765005e-05	4.51861039605002e-06
10	10	2.80315702479339	3.16521763085399	2.80581175390266	3.16521763085399	0.000279338153293627	7.74621808330173e-06	0.00012011866223913	2.56787825715512e-05
10	10	2.87181404958678	3.23016253443526	2.87444168962351	3.23016253443526	0.00109882053023132	2.887458476345e-05	0.000466725598517297	9.57145250639264e-05
10	10	2.94047107438016	3.29510743801653	2.94307162534435	3.29510743801653	0.00270161658240074	7.12147237307271e-05	0.00114138207356571	0.000234038114208265
10	10	3.00912809917355	3.3600523415978	3.0117015610652	3.3600523415978	0.0041707888626238	0.000124841978668283	0.00177914028273766	0.000375790062929774
10	10	3.07778512396694	3.42499724517906	3.08033149678604	3.42499724517906	0.00411213366221147	0.000208459582394023	0.00182155182674804	0.000398899737189027
10	10	3.14644214876033	3.48994214876033	3.14896143250689	3.48994214876033	0.00276651257958321	0.000555862327439749	0.001300756366202	0.00029226157706609
10	10	3.21509917355372	3.5548870523416	3.21759136822773	3.5548870523416	0.00163975251784142	0.00176622157517415	0.000708767614204079	0.000185849099497316
10	10	3.28375619834711	3.61983195592286	3.28622130394858	3.61983195592286	0.00157389239843779	0.00436823701009114	0.000351921805595127	0.000171917978597485
10	10	3.3524132231405	3.68477685950413	3.35485123966942	3.68477685950413	0.00325778031789098	0.00766570616092007	0.000379138517460255	0.000218766037664933
10	10	3.42107024793388	3.7497217630854	3.42348117539027	3.7497217630854	0.00800641883716044	0.00982762751614464	0.000968472248369044	0.000261927453101583
10	10	3.48972727272727	3.81466666666667	3.49211111111111	3.81466666666667	0.0150534051223955	0.0102088493113773	0.00200529174337449	0.000281124876426545
10	10	3.55838429752066	3.87961157024793	3.56074104683196	3.87961157024793	0.0193673292361972	0.0103521554473093	0.00279618120718853	0.00027419098269922
10	10	3.62704132231405	3.9445564738292	3.6293709825528	3.9445564738292	0.0181887440900102	0.0122222328828524	0.00302021862644476	0.000244854200608076
10	10	3.69569834710744	4.00950137741047	3.69800091827365	4.00950137741047	0.0160836165532113	0.0165911161866046	0.00342873381101328	0.000232108178516725
10	10	3.76435537190083	4.07444628099173	3.76663085399449	4.07444628099173	0.0166201010003244	0.0219836399993343	0.00426003886856461	0.000271710172569072
10	10	3.83301239669421	4.139391184573	3.83526078971533	4.139391184573	0.0181523329124241	0.0261053987867898	0.00443069039761785	0.000388455823119683
10	10	3.9016694214876	4.20433608815427	3.90389072543618	4.20433608815427	0.021650090905302	0.0292886617915717	0.00340705383855156	0.000702726831655093
10	10	3.97032644628099	4.26928099173554	3.97252066115702	4.26928099173554	0.0326148475423112	0.0335301693432538	0.00209005348823338	0.00146150746863857
10	10	4.03898347107438	4.3342258953168	4.04115059687787	4.3342258953168	0.0521185920603159	0.0388756640889157	0.00152938386888074	0.00284034037918812
10	10	4.10764049586777	4.39917079889807	4.10978053259871	4.39917079889807	0.0727386952151421	0.0426405235062772	0.00198410199284568	0.00442486849452404
10	10	4.17629752066116	4.46411570247934	4.17841046831956	4.46411570247934	0.0892302152768154	0.040687789701845	0.00307538971180614	0.00503683580770535
10	10	4.24495454545454	4.52906060606061	4.2470404040404	4.52906060606061	0.10297951618522	0.0318806813556994	0.00428199081028609	0.00401908456791666
10	10	4.31361157024793	4.59400550964187	4.31567033976125	4.59400550964187	0.110499563779948	0.0214794578152063	0.00521148833620177	0.00233686968516197
10	10	4.38226859504132	4.65895041322314	4.38430027548209	4.65895041322314	0.104912479250039	0.0160571675823375	0.00575477806988973	0.00142354955300545
10	10	4.45092561983471	4.72389531680441	4.45293021120294	4.72389531680441	0.0905326266894151	0.0170801196818709	0.00622728617235363	0.00177610530185449
10	10	4.5195826446281	4.78884022038567	4.52156014692378	4.78884022038567	0.0785370779873777	0.0216362794775061	0.00692108442683425	0.00294727203592508
10	10	4.58823966942149	4.85378512396694	4.59019008264463	4.85378512396694	0.0743389561450132	0.0268847338397277	0.00771868189454906	0.00414818214946332
10	10	4.65689669421488	4.91873002754821	4.65882001836547	4.91873002754821	0.0778617118146603	0.0334898179635226	0.00840335209039281	0.00533386754375262
10	10	4.72555371900826	4.98367493112948	4.72744995408632	4.98367493112948	0.0867970621832622	0.0451669644988325	0.00921007903874349	0.00759220933303407
10	10	4.79421074380165	5.04861983471074	4.79607988980716	5.04861983471074	0.098561490131736	0.0625940076537615	0.0107262756103994	0.0111204801123952
10	10	4.86286776859504	5.11356473829201	4.86470982552801	5.11356473829201	0.11457858707226	0.0787685850331554	0.012590728220306	0.0136628329931825
10	10	4.93152479338843	5.17850964187328	4.93333976124885	5.17850964187328	0.139105292403313	0.0850613228044943	0.0135856418253251	0.0127704826196668
10	10	5.00018181818182	5.24345454545455	5.0019696969697	5.24345454545455	0.16781064738946	0.0820302472417389	0.0137301184991902	0.00908375353322874
10	10	5.06883884297521	5.30839944903581	5.07059963269054	5.30839944903581	0.188338647848189	0.078881973059476	0.0143337260052304	0.00577464039593317
10	10	5.13749586776859	5.37334435261708	5.13922956841139	5.37334435261708	0.198829177507165	0.0815853649188854	0.0162747109505662	0.00502792292429935
10	10	5.20615289256198	5.43828925619835	5.20785950413223	5.43828925619835	0.20894181211614	0.0879936579829677	0.0191655345451745	0.0063187341780296
10	10	5.27480991735537	5.50323415977961	5.27648943985308	5.50323415977961	0.219467153981004	0.0959145511765443	0.0210341187007227	0.00772794090739436
10	10	5.34346694214876	5.56817906336088	5.34511937557392	5.56817906336088	0.2178623753722	0.110460059518564	0.0204897941877299	0.00820779157188218
10	10	5.41212396694215	5.63312396694215	5.41374931129477	5.63312396694215	0.201175223810899	0.139913292799699	0.0197352684986615	0.00861918624535623
10	10	5.48078099173554	5.69806887052342	5.48237924701561	5.69806887052342	0.185324944939141	0.184134815132676	0.0224733761956745	0.0102834977904658
10	10	5.54943801652892	5.76301377410468	5.55100918273645	5.76301377410468	0.181439476807257	0.228881252430163	0.0296641605218282	0.0129936491005006
10	10	5.61809504132231	5.82795867768595	5.6196391184573	5.82795867768595	0.186191829478499	0.25742792266272	0.0389313687251855	0.0154630709064005
10	10	5.6867520661157	5.89290358126722	5.68826905417814	5.89290358126722	0.197617470434431	0.265351242757115	0.0483401242812528	0.0169467142825438
10	10	5.75540909090909	5.95784848484849	5.75689898989899	5.95784848484849	0.214333410821159	0.256799879852427	0.0592860037400284	0.0176316211355272
10	10	5.82406611570248	6.02279338842975	5.82552892561983	6.02279338842975	0.224478255606711	0.23922463002037	0.0724464412802081	0.0183435102008316
10	10	5.89272314049587	6.08773829201102	5.89415886134068	6.08773829201102	0.221046276193867	0.225147162541294	0.0851709294287363	0.0198615771529847
10	10	5.96138016528926	6.15268319559229	5.96278879706152	6.15268319559229	0.216474082364224	0.223205556320937	0.0972961583586911	0.0223026144457607
10	10	6.03003719008264	6.21762809917355	6.03141873278237	6.21762809917355	0.223866382495682	0.233530653659477	0.111832186310267	0.0259133872010227
10	10	6.09869421487603	6.28257300275482	6.10004866850321	6.28257300275482	0.236248277625966	0.253944210563656	0.127559779979777	0.0313039299122806
10	10	6.16735123966942	6.34751790633609	6.16867860422406	6.34751790633609	0.242941070446926	0.278981197620952	0.142594696875182	0.0381649713590837
10	10	6.23600826446281	6.41246280991736	6.2373085399449	6.41246280991736	0.25953970981137	0.299800128452496	0.162249925666094	0.044951128607931
10	10	6.3046652892562	6.47740771349862	6.30593847566575	6.47740771349862	0.308154296226414	0.310275831009597	0.191609815349037	0.0500436175578084
10	10	6.37332231404959	6.54235261707989	6.37456841138659	6.54235261707989	0.369402012695475	0.310035035642011	0.225762600857278	0.0539130856829637
10	10	6.44197933884297	6.60729752066116	6.44319834710744	6.60729752066116	0.396149691390226	0.305043869908622	0.255816365380655	0.060324816920565
10	10	6.51063636363636	6.67224242424243	6.51182828282828	6.67224242424243	0.383775981621239	0.303931619019813	0.280995190859436	0.0717605964470784
10	10	6.57929338842975	6.73718732782369	6.58045821854913	6.73718732782369	0.373318211880674	0.308111932793573	0.30508401724399	0.0834060506716835
10	10	6.64795041322314	6.80213223140496	6.64908815426997	6.80213223140496	0.380611319830926	0.310087578286169	0.325568216300102	0.0888332425629095
10	10	6.71660743801653	6.86707713498623	6.71771808999082	6.86707713498623	0.383819216276328	0.305311186312065	0.338623472962585	0.0911122257127452
10	10	6.78526446280992	6.93202203856749	6.78634802571166	6.93202203856749	0.370324890107686	0.299398543498935	0.351433387068827	0.101239689256152
10	10	6.85392148760331	6.99696694214876	6.85497796143251	6.99696694214876	0.35004324291503	0.298237236072254	0.379892669472679	0.126364219436686
10	10	6.92257851239669	7.06191184573003	6.92360789715335	7.06191184573003	0.336635260247698	0.298985342197026	0.428259159915588	0.163590767934735
10	10	6.99123553719008	7.12685674931129	6.9922378328742	7.12685674931129	0.338222496722498	0.299245712064568	0.479506403452954	0.206917003223908
10	10	7.05989256198347	7.19180165289256	7.06086776859504	7.19180165289256	0.354262628726525	0.302496720141474	0.516007884918759	0.257427161973659
10	10	7.12854958677686	7.25674655647383	7.12949770431589	7.25674655647383	0.373825116396348	0.3081168739584	0.54216950913656	0.319431219486654
10	10	7.19720661157025	7.3216914600551	7.19812764003673	7.3216914600551	0.384869435836992	0.31331317369806	0.575021082525831	0.389126163881792
10	10	7.26586363636364	7.38663636363636	7.26675757575758	7.38663636363636	0.383380289272851	0.325952147947538	0.612413308139384	0.456806541491967
10	10	7.33452066115702	7.45158126721763	7.33538751147842	7.45158126721763	0.372942025282945	0.357865936152779	0.630258432692378	0.518181574108466
10	10	7.40317768595041	7.5165261707989	7.40401744719926	7.5165261707989	0.357640855660374	0.403109360979994	0.619455625537323	0.574435766206974
10	10	7.4718347107438	7.58147107438017	7.47264738292011	7.58147107438017	0.338031014819703	0.439946443568836	0.598328565514367	0.628518254868322
10	10	7.54049173553719	7.64641597796143	7.54127731864095	7.64641597796143	0.313664593002457	0.457500211199634	0.578972857199466	0.692244324963662
10	10	7.60914876033058	7.7113608815427	7.6099072543618	7.7113608815427	0.285531863408167	0.462021233839156	0.552604664369939	0.781500379466517
10	10	7.67780578512397	7.77630578512397	7.67853719008264	7.77630578512397	0.257559610833626	0.46172954235967	0.512308649654173	0.88837928906691
10	10	7.74646280991735	7.84125068870523	7.74716712580349	7.84125068870523	0.232488999401217	0.462015061978184	0.465779660842524	0.974651835204081
10	10	7.81511983471074	7.9061955922865	7.81579706152433	7.9061955922865	0.209310281852645	0.463397573887344	0.425475495479532	1.00848250750204
10	10	7.88377685950413	7.97114049586777	7.88442699724518	7.97114049586777	0.18846217462223	0.457154402002427	0.394973975026839	0.987243783367397
10	10	7.95243388429752	8.03608539944904	7.95305693296602	8.03608539944904	0.171140253441407	0.433608954204251	0.368743994323655	0.919425417020928
10	10	8.02109090909091	8.1010303030303	8.02168686868687	8.1010303030303	0.15612193051531	0.394413724168291	0.343156401827074	0.816788414977128
10	10	8.0897479338843	8.16597520661157	8.09031680440771	8.16597520661157	0.141325903726592	0.349933040872558	0.315242553033852	0.700272518334819
10	10	8.15840495867769	8.23092011019284	8.15894674012856	8.23092011019284	0.123017449951049	0.305263366822361	0.277200138365575	0.58999396191651
10	10	8.22706198347107	8.2958650137741	8.2275766758494	8.2958650137741	0.0994047664913692	0.256803088502471	0.229875069074957	0.497131660499059
10	10	8.29571900826446	8.36080991735537	8.29620661157025	8.36080991735537	0.0771468338384494	0.203373180352364	0.188894522773229	0.423582317853217
10	10	8.36437603305785	8.42575482093664	8.36483654729109	8.42575482093664	0.0620466463852718	0.151585910938568	0.161984986331723	0.361284445318968
10	10	8.43303305785124	8.49069972451791	8.43346648301194	8.49069972451791	0.0507781936787784	0.109259302135472	0.140543292932528	0.30065411452176
10	10	8.50169008264463	8.55564462809917	8.50209641873278	8.55564462809917	0.0401370857421428	0.0790126046960226	0.121727032905796	0.239423434177696
10	10	8.57034710743802	8.62058953168044	8.57072635445363	8.62058953168044	0.0314330911224239	0.0580765314976485	0.113505536060591	0.180410673102462
10	10	8.6390041322314	8.68553443526171	8.63935629017447	8.68553443526171	0.0256830947430378	0.0424115061149323	0.115284189062938	0.128335855554792
10	10	8.70766115702479	8.75047933884298	8.70798622589531	8.75047933884298	0.0222499360237451	0.0301143457079848	0.113209097003161	0.0884506721557651
10	10	8.77631818181818	8.81542424242424	8.77661616161616	8.81542424242424	0.0192009265011601	0.0204198824881764	0.0966509769649077	0.0611219336569933
10	10	8.84497520661157	8.88036914600551	8.845246097337	8.88036914600551	0.0145532025869743	0.0126095549483307	0.0689286999307267	0.0409574646267491
10	10	8.91363223140496	8.94531404958678	8.91387603305785	8.94531404958678	0.00871143747883749	0.00674839684324574	0.0404411825253102	0.0248620018890614
10	10	8.98228925619835	9.01025895316804	8.98250596877869	9.01025895316804	0.00388667729190685	0.00320783715536014	0.0190433569404088	0.0143198975122453
10	10	9.05094628099173	9.07520385674931	9.05113590449954	9.07520385674931	0.00131834358590521	0.0016793688015114	0.00724775071142059	0.009527990035134
10	10	9.11960330578512	9.14014876033058	9.11976584022038	9.14014876033058	0.00049691461706333	0.00131551300141351	0.00292816741604942	0.00725390735555358
10	10	9.18826033057851	9.20509366391185	9.18839577594123	9.20509366391185	0.00038564640596274	0.0012631357487295	0.00199044343617655	0.00484195625822508
10	10	9.2569173553719	9.27003856749311	9.25702571166207	9.27003856749311	0.000338703590228458	0.00101471740586534	0.00152342513437157	0.00243241221307607
10	10	9.32557438016529	9.33498347107438	9.32565564738292	9.33498347107438	0.000206390353326038	0.000579113533028046	0.000836340797737376	0.00089497480368638
10	10	9.39423140495868	9.39992837465565	9.39428558310376	9.39992837465565	8.04156100326873e-05	0.000223620523717698	0.000298104855727894	0.000243340250284453
10	10	9.46288842975206	9.46487327823692	9.46291551882461	9.46487327823692	1.98153858237962e-05	5.74353281041287e-05	6.78550385433533e-05	4.89559523115299e-05
10	10	9.53154545454545	9.52981818181818	9.53154545454545	9.52981818181818	3.07931530914718e-06	9.73628706579204e-06	9.83570456768124e-06	5.90281427439708e-06
25	25	2.687	2.87636363636364	3.4855	2.87636363636364	1.0886388245024e-05	3.1804699732001e-06	8.47201799451633e-06	6.77687236878181e-06
25	25	2.75495408631772	2.94240495867769	3.54538842975207	2.94240495867769	6.63702121683656e-05	1.85449248033068e-05	4.60211137958936e-05	3.95151019529912e-05
25	25	2.82290817263544	3.00844628099174	3.60527685950413	3.00844628099174	0.000254986586960566	6.99108003218111e-05	0.000178922799492882	0.000148964404156146
25	25	2.89086225895317	3.07448760330578	3.6651652892562	3.07448760330578	0.000617343893354932	0.000170395011734594	0.000500516874370631	0.000363075391124875
25	25	2.95881634527089	3.14052892561983	3.72505371900826	3.14052892561983	0.000944191350639254	0.000275171528544186	0.00101221683846113	0.000572250247771166
25	25	3.02677043158861	3.20657024793388	3.78494214876033	3.20657024793388	0.000925466228607652	0.000331664136291937	0.00149419287738897	0.000584165012983501
25	25	3.09472451790634	3.27261157024793	3.8448305785124	3.27261157024793	0.000654348964475957	0.000507969484711271	0.00165791564891126	0.000391746516616025
25	25	3.16267860422406	3.33865289256198	3.90471900826446	3.33865289256198	0.000562995006081825	0.00127283847526382	0.00153701801446148	0.000194215663017282
25	25	3.23063269054178	3.40469421487603	3.96460743801653	3.40469421487603	0.000801901969214849	0.00286169874006879	0.00152011984759307	0.000129575926707304
25	25	3.2985867768595	3.47073553719008	4.02449586776859	3.47073553719008	0.00105816973426981	0.00444124053139906	0.00205964152304985	0.00018217260060647
25	25	3.36654086317723	3.53677685950413	4.08438429752066	3.53677685950413	0.00108812309535505	0.00476382555330818	0.00370563094051758	0.000281674572097963
25	25	3.43449494949495	3.60281818181818	4.14427272727273	3.60281818181818	0.00109683209245338	0.00404950059276187	0.0070964571006276	0.000348904309764196
25	25	3.50244903581267	3.66885950413223	4.20416115702479	3.66885950413223	0.00132611309989582	0.00360281112926347	0.011785040786559	0.000316528285528549
25	25	3.57040312213039	3.73490082644628	4.26404958677686	3.73490082644628	0.00217814659020601	0.00392588656469242	0.0154429083956034	0.000209120272964822
25	25	3.63835720844812	3.80094214876033	4.32393801652893	3.80094214876033	0.00482522564208466	0.00548053650569713	0.0160355718128599	0.000143849668188505
25	25	3.70631129476584	3.86698347107438	4.38382644628099	3.86698347107438	0.00950446191886962	0.00984468935241596	0.0145046078196949	0.000204189505379093
25	25	3.77426538108356	3.93302479338843	4.44371487603306	3.93302479338843	0.0131405326936757	0.0162831154840191	0.0131781110996013	0.000342496247915749
25	25	3.84221946740129	3.99906611570248	4.50360330578512	3.99906611570248	0.0137814839204419	0.0194111691606442	0.0124295369240703	0.000411502803969891
25	25	3.91017355371901	4.06510743801653	4.56349173553719	4.06510743801653	0.0165697965848812	0.0162555468972215	0.0114049132663182	0.000360487390423272
25	25	3.97812764003673	4.13114876033058	4.62338016528926	4.13114876033058	0.0268841177182348	0.0124327744308948	0.0105306836639223	0.000430230363756422
25	25	4.04608172635445	4.19719008264463	4.68326859504132	4.19719008264463	0.0420278133607469	0.0162249656775777	0.0108216367839743	0.00111369731715909
25	25	4.11403581267218	4.26323140495868	4.74315702479339	4.26323140495868	0.0624014148012208	0.0298354814394224	0.0122576842857807	0.0027202079210495
25	25	4.1819898989899	4.32927272727273	4.80304545454545	4.32927272727273	0.095883244454244	0.0460283112930066	0.0141046259481096	0.00452569920330595
25	25	4.24994398530762	4.39531404958678	4.86293388429752	4.39531404958678	0.129304403094171	0.0525796346648497	0.015766154040528	0.00496741251063831
25	25	4.31789807162534	4.46135537190083	4.92282231404959	4.46135537190083	0.131201784319184	0.0444287325092447	0.0177099783321607	0.00361961763939463
25	25	4.38585215794307	4.52739669421488	4.98271074380165	4.52739669421488	0.102575540254327	0.029112719333438	0.02187687853338	0.00179775653005367
25	25	4.45380624426079	4.59343801652893	5.04259917355372	4.59343801652893	0.0731621232518125	0.0171772640049149	0.029231625932654	0.00069258875562202
25	25	4.52176033057851	4.65947933884298	5.10248760330579	4.65947933884298	0.0557926649257669	0.0117391186416984	0.0366851133326903	0.000370658262277889
25	25	4.58971441689623	4.72552066115702	5.16237603305785	4.72552066115702	0.0503741681084914	0.0103162784001797	0.0395348985390415	0.000462472062886739
25	25	4.65766850321396	4.79156198347108	5.22226446280992	4.79156198347108	0.0593378283261807	0.0119825518991291	0.0371680776352326	0.000734499956339976
25	25	4.72562258953168	4.85760330578512	5.28215289256198	4.85760330578512	0.075273242169245	0.0184802115465344	0.032776167632008	0.00109080723545783
25	25	4.7935766758494	4.92364462809917	5.34204132231405	4.92364462809917	0.0857956501768127	0.0301986110403453	0.0287427314409157	0.00141912450699008
25	25	4.86153076216713	4.98968595041322	5.40192975206612	4.98968595041322	0.0948162783508393	0.0431773409007865	0.0260007638790184	0.00156714049801803
25	25	4.92948484848485	5.05572727272727	5.46181818181818	5.05572727272727	0.115212851529802	0.0522577773493267	0.0255951640128352	0.00160216180284319
25	25	4.99743893480257	5.12176859504132	5.52170661157025	5.12176859504132	0.149932596531094	0.0589895416509785	0.0279256803820698	0.00220158831934508
25	25	5.06539302112029	5.18780991735537	5.58159504132231	5.18780991735537	0.1977705197824	0.0697354132974004	0.0327091335912523	0.00456774798914335
25	25	5.13334710743802	5.25385123966942	5.64148347107438	5.25385123966942	0.257059906106552	0.0838240982027731	0.0403791668062572	0.00913364435823867
25	25	5.20130119375574	5.31989256198347	5.70137190082645	5.31989256198347	0.31194609608851	0.0911655909013635	0.0509030314992481	0.0135508848261666
25	25	5.26925528007346	5.38593388429752	5.76126033057851	5.38593388429752	0.334786544523407	0.0839815075917216	0.0622397793302064	0.0140617929889058
25	25	5.33720936639118	5.45197520661157	5.82114876033058	5.45197520661157	0.311330350653272	0.0687406339995569	0.073219790899516	0.0105427487066993
25	25	5.40516345270891	5.51801652892562	5.88103719008264	5.51801652892562	0.256251802789451	0.0654083243900629	0.0855671437449133	0.00729596781339863
25	25	5.47311753902663	5.58405785123967	5.94092561983471	5.58405785123967	0.198423513862278	0.0935650495940559	0.0998086337904949	0.00826577543377641
25	25	5.54107162534435	5.65009917355372	6.00081404958678	5.65009917355372	0.159758340126757	0.154552216176289	0.112247891073522	0.0140689665885863
25	25	5.60902571166208	5.71614049586777	6.06070247933884	5.71614049586777	0.152430842291084	0.22508528395812	0.118586354638124	0.0231055595135373
25	25	5.6769797979798	5.78218181818182	6.12059090909091	5.78218181818182	0.171113894877607	0.273594585114437	0.119581510562804	0.0330696454826546
25	25	5.74493388429752	5.84822314049587	6.18047933884298	5.84822314049587	0.189612321696625	0.284579837062971	0.122886891393504	0.0406084494655611
25	25	5.81288797061524	5.91426446280992	6.24036776859504	5.91426446280992	0.194143108794938	0.270022256285708	0.137822966093441	0.043411646863344
25	25	5.88084205693297	5.98030578512397	6.30025619834711	5.98030578512397	0.199971612944259	0.254924033806972	0.165179843784005	0.0430757964074921
25	25	5.94879614325069	6.04634710743802	6.36014462809917	6.04634710743802	0.223667223283797	0.249857694035346	0.193893597636276	0.0426949907052272
25	25	6.01675022956841	6.11238842975207	6.42003305785124	6.11238842975207	0.265379835109023	0.246007289841928	0.21382202131141	0.0439252481751551
25	25	6.08470431588613	6.17842975206612	6.47992148760331	6.17842975206612	0.306360875119391	0.235437806267721	0.230217045797945	0.0476113835045687
25	25	6.15265840220386	6.24447107438017	6.53980991735537	6.24447107438017	0.312115694286183	0.230191366941028	0.255701008776301	0.0559829456160705
25	25	6.22061248852158	6.31051239669422	6.59969834710744	6.31051239669422	0.277931845397914	0.251311782289442	0.28901343784951	0.0690725038089671
25	25	6.2885665748393	6.37655371900826	6.6595867768595	6.37655371900826	0.250268803548346	0.296292952821188	0.315307293804733	0.079187070579712
25	25	6.35652066115702	6.44259504132232	6.71947520661157	6.44259504132232	0.260962154844546	0.336674182001171	0.326848104373788	0.0784478538265725
25	25	6.42447474747475	6.50863636363636	6.77936363636364	6.50863636363636	0.289624367703925	0.348421299910834	0.330548263540778	0.0693118755387321
25	25	6.49242883379247	6.57467768595041	6.8392520661157	6.57467768595041	0.311146033308937	0.333715769458744	0.341086608360814	0.0624832447436002
25	25	6.56038292011019	6.64071900826446	6.89914049586777	6.64071900826446	0.337217155016561	0.316633876028773	0.373529400828556	0.0669250077371313
25	25	6.62833700642792	6.70676033057851	6.95902892561984	6.70676033057851	0.391656512948042	0.315711819220479	0.430835918156702	0.0807009158283041
25	25	6.69629109274564	6.77280165289256	7.0189173553719	6.77280165289256	0.456590244207205	0.323791418237837	0.498847660780468	0.0939013363095412
25	25	6.76424517906336	6.83884297520661	7.07880578512397	6.83884297520661	0.479989818842679	0.324837858846347	0.559798455343456	0.105793112714971
25	25	6.83219926538108	6.90488429752066	7.13869421487603	6.90488429752066	0.447751073490224	0.312890770988698	0.607576920432545	0.127294678280942
25	25	6.90015335169881	6.97092561983471	7.1985826446281	6.97092561983471	0.39948088853086	0.289657355092962	0.651427032784036	0.162016448605025
25	25	6.96810743801653	7.03696694214876	7.25847107438017	7.03696694214876	0.363526116470218	0.264355768444445	0.698773872859742	0.202726358782924
25	25	7.03606152433425	7.10300826446281	7.31835950413223	7.10300826446281	0.342140905701297	0.248003054227202	0.734724936291745	0.242499079131193
25	25	7.10401561065197	7.16904958677686	7.3782479338843	7.16904958677686	0.343482654460596	0.242172037545513	0.737296405373242	0.276951508448189
25	25	7.1719696969697	7.23509090909091	7.43813636363636	7.23509090909091	0.362364158121453	0.24493925563164	0.706183977396236	0.307066197810734
25	25	7.23992378328742	7.30113223140496	7.49802479338843	7.30113223140496	0.377305578011982	0.261236519498382	0.654863358853699	0.339822349373869
25	25	7.30787786960514	7.36717355371901	7.5579132231405	7.36717355371901	0.382657645807978	0.295994240838741	0.589154259253131	0.387038552704512
25	25	7.37583195592287	7.43321487603306	7.61780165289256	7.43321487603306	0.374799530917658	0.338106000707442	0.514056812516449	0.461190688906233
25	25	7.44378604224059	7.49925619834711	7.67769008264463	7.49925619834711	0.341819979248649	0.365610483080164	0.446750270567232	0.552840489642195
25	25	7.51174012855831	7.56529752066116	7.73757851239669	7.56529752066116	0.293429365007605	0.379982182616253	0.405905044441872	0.624264397655168
25	25	7.57969421487603	7.63133884297521	7.79746694214876	7.63133884297521	0.255255723532442	0.408415311270801	0.393720553578276	0.655154655997162
25	25	7.64764830119376	7.69738016528926	7.85735537190083	7.69738016528926	0.231053840616289	0.455464814594957	0.393341681786163	0.678968374681935
25	25	7.71560238751148	7.76342148760331	7.91724380165289	7.76342148760331	0.208179331897492	0.494460396675164	0.385437505078018	0.749338754847426
25	25	7.7835564738292	7.82946280991736	7.97713223140496	7.82946280991736	0.187862666612417	0.5155896892904	0.365713023737905	0.862699838136821
25	25	7.85151056014692	7.89550413223141	8.03702066115703	7.89550413223141	0.182730688513451	0.531191191692515	0.338576349829248	0.935562161990618
25	25	7.91946464646465	7.96154545454546	8.09690909090909	7.96154545454546	0.190385618768327	0.52977962936953	0.301653760116638	0.90497525310512
25	25	7.98741873278237	8.0275867768595	8.15679752066116	8.0275867768595	0.189424969200327	0.487659475515077	0.251676122634476	0.819760548039096
25	25	8.05537281910009	8.09362809917355	8.21668595041322	8.09362809917355	0.166056231020357	0.418727247221146	0.197762332300425	0.765321286104071
25	25	8.12332690541782	8.1596694214876	8.27657438016529	8.1596694214876	0.130999440433492	0.354954101211361	0.15621569452178	0.742311565304649
25	25	8.19128099173554	8.22571074380165	8.33646280991736	8.22571074380165	0.100605638572208	0.305376615173458	0.133827124274702	0.694612606045752
25	25	8.25923507805326	8.2917520661157	8.39635123966942	8.2917520661157	0.076722888389425	0.26243733301918	0.124144430890005	0.607124399235623
25	25	8.32718916437098	8.35779338842975	8.45623966942149	8.35779338842975	0.0560190951773245	0.218773024755906	0.11920143309078	0.502547375790953
25	25	8.39514325068871	8.4238347107438	8.51612809917355	8.4238347107438	0.0397762690028792	0.172181316146226	0.116769776780495	0.396373918475981
25	25	8.46309733700643	8.48987603305785	8.57601652892562	8.48987603305785	0.0292806250555407	0.125617195288775	0.115921871382028	0.300698297139043
25	25	8.53105142332415	8.5559173553719	8.63590495867769	8.5559173553719	0.0241169146198151	0.0841479385381531	0.112819450316407	0.22302554640208
25	25	8.59900550964187	8.62195867768595	8.69579338842975	8.62195867768595	0.0229926289442635	0.0523931442272675	0.102570706414642	0.157205751083605
25	25	8.6669595959596	8.688	8.75568181818182	8.688	0.0222537150246923	0.0310422963992456	0.0845872378946109	0.0993598338235147
25	25	8.73491368227732	8.75404132231405	8.81557024793389	8.75404132231405	0.0184821840333821	0.0174429426312495	0.0642567989953247	0.0578609972346949
25	25	8.80286776859504	8.8200826446281	8.87545867768595	8.8200826446281	0.0129726807143935	0.0096113089939295	0.0464367444405673	0.0382265373336872
25	25	8.87082185491277	8.88612396694215	8.93534710743802	8.88612396694215	0.00893225073918436	0.0058614362507209	0.0312057182399036	0.0304151938845149
25	25	8.93877594123049	8.9521652892562	8.99523553719008	8.9521652892562	0.00659820818398747	0.00392417513911296	0.0180878727810712	0.0217975906667374
25	25	9.00673002754821	9.01820661157025	9.05512396694215	9.01820661157025	0.00451747803212045	0.00259323372947755	0.00853209580764626	0.0116148338975013
25	25	9.07468411386593	9.0842479338843	9.11501239669422	9.0842479338843	0.00246166418796912	0.00175283866235693	0.00323115033449507	0.00462708490010359
25	25	9.14263820018365	9.15028925619835	9.17490082644628	9.15028925619835	0.00102978882474179	0.00117072231058264	0.00101050906085166	0.00162111041916004
25	25	9.21059228650138	9.2163305785124	9.23478925619835	9.2163305785124	0.000343437590817363	0.000633018875728005	0.000269549187827003	0.000578114342542785
25	25	9.2785463728191	9.28237190082645	9.29467768595041	9.28237190082645	9.30672172909264e-05	0.000239595935687758	6.13767075626803e-05	0.000185594216027319
25	25	9.34650045913682	9.3484132231405	9.35456611570248	9.3484132231405	1.94339457117618e-05	5.98740916125316e-05	1.26683716631774e-05	4.35363101519144e-05
25	25	9.41445454545455	9.41445454545455	9.41445454545455	9.41445454545455	2.72159691226716e-06	9.8036438540099e-06	1.84177404078561e-06	7.10162454179547e-06
50	50	3.13090909090909	3.13090909090909	3.13090909090909	3.13090909090909	1.49687830340013e-05	5.49766929013593e-05	4.29869630075226e-06	1.12970900125909e-06
50	50	3.19189072543618	3.19189072543618	3.19169696969697	3.19189072543618	7.7438026586815e-05	0.000284411001167517	2.21356594376188e-05	5.84432512826552e-06
50	50	3.25287235996327	3.25287235996327	3.25248484848485	3.25287235996327	0.000276196654423146	0.00101440291898414	7.87715127902952e-05	2.08448350942701e-05
50	50	3.31385399449036	3.31385399449036	3.31327272727273	3.31385399449036	0.000679171150376834	0.00249442780284437	0.000193716835704175	5.12576717075491e-05
50	50	3.37483562901745	3.37483562901745	3.37406060606061	3.37483562901745	0.0011514363106561	0.00422890594802112	0.000329223829979303	8.68991648822683e-05
50	50	3.43581726354454	3.43581726354454	3.43484848484848	3.43581726354454	0.00135399754214738	0.00494315525405887	0.000390229128483781	0.000101570747016375
50	50	3.49679889807163	3.49679889807163	3.49563636363636	3.49679889807163	0.00114902644907699	0.00398529941979152	0.000342021875974661	8.18498723417184e-05
50	50	3.55778053259871	3.55778053259871	3.55642424242424	3.55778053259871	0.000953555641876302	0.00222450047300843	0.000329817412480194	4.54740549631951e-05
50	50	3.6187621671258	3.6187621671258	3.61721212121212	3.6187621671258	0.0015691441520772	0.000891016105295565	0.000652009378223396	1.74182963188555e-05
50	50	3.67974380165289	3.67974380165289	3.678	3.67974380165289	0.00365558371852804	0.000336728200169607	0.00156439759673843	4.59985331527445e-06
50	50	3.74072543617998	3.74072543617998	3.73878787878788	3.74072543617998	0.00722592564185835	0.000246382537515127	0.00294194110765725	8.37488027171096e-07
50	50	3.80170707070707	3.80170707070707	3.79957575757576	3.80170707070707	0.0122296292114351	0.00027601059583316	0.00430987493605703	1.05125856575262e-07
50	50	3.86268870523416	3.86268870523416	3.86036363636364	3.86268870523416	0.0200390863358858	0.00028418270110586	0.00560814680717715	1.11008372620599e-22
50	50	3.92367033976125	3.92367033976125	3.92115151515152	3.92367033976125	0.0311736485570597	0.00028921546926943	0.00720755065429964	2.3621327767565e-20
50	50	3.98465197428834	3.98465197428834	3.98193939393939	3.98465197428834	0.0406687266241016	0.000373752653707555	0.00862723767703128	3.46536665344743e-18
50	50	4.04563360881543	4.04563360881543	4.04272727272727	4.04563360881543	0.0447489590786262	0.000702965832145877	0.00924220879995454	3.50501914200976e-16
50	50	4.10661524334252	4.10661524334252	4.10351515151515	4.10661524334252	0.0527471426556992	0.00151126674872251	0.0107703904286071	2.44415032046559e-14
50	50	4.16759687786961	4.16759687786961	4.16430303030303	4.16759687786961	0.0773465063123574	0.00270050633057524	0.0158204570105928	1.17506461068167e-12
50	50	4.22857851239669	4.22857851239669	4.22509090909091	4.22857851239669	0.110417712044572	0.00349827640019331	0.0231326615903528	3.89486041026697e-11
50	50	4.28956014692378	4.28956014692378	4.28587878787879	4.28956014692378	0.128844886682134	0.00316822881161569	0.0283555716019845	8.90058114797531e-10
50	50	4.35054178145087	4.35054178145087	4.34666666666667	4.35054178145087	0.129268712258213	0.00202243408439072	0.0307417050126688	1.4023006872174e-08
50	50	4.41152341597796	4.41152341597796	4.40745454545455	4.41152341597796	0.130362967739875	0.00108027483203499	0.0335829972018178	3.05260601540079e-07
50	50	4.47250505050505	4.47250505050505	4.46824242424242	4.47250505050505	0.137881301564607	0.00106545853448969	0.0375060693129306	2.29161852820787e-06
50	50	4.53348668503214	4.53348668503214	4.5290303030303	4.53348668503214	0.135799375688655	0.00235164012225797	0.0393839863673457	1.19252365435484e-05
50	50	4.59446831955923	4.59446831955923	4.58981818181818	4.59446831955923	0.113012692685242	0.00551109274170025	0.0371537831862824	4.34434676034204e-05
50	50	4.65544995408632	4.65544995408632	4.65060606060606	4.65544995408632	0.0793240414813196	0.0111607246257973	0.0316633309292997	0.000113019513330227
50	50	4.71643158861341	4.71643158861341	4.71139393939394	4.71643158861341	0.0531526299981265	0.018536840122982	0.0255058112074774	0.000219594641669423
50	50	4.7774132231405	4.7774132231405	4.77218181818182	4.7774132231405	0.0440335739119786	0.0251523031262025	0.0218380977228828	0.000352200119430298
50	50	4.83839485766759	4.83839485766759	4.8329696969697	4.83839485766759	0.0496581194254446	0.029656408919066	0.022422271308498	0.000523600799357943
50	50	4.89937649219467	4.89937649219467	4.89375757575758	4.89937649219467	0.0611434879350595	0.033002522069909	0.0259036292027741	0.000739045899382871
50	50	4.96035812672176	4.96035812672176	4.95454545454546	4.96035812672176	0.0688186440156388	0.0346630976401322	0.0293239368140643	0.000914675637070882
50	50	5.02133976124885	5.02133976124885	5.01533333333333	5.02133976124885	0.0692011849477048	0.0322505213381861	0.0310407636481698	0.000931700575711161
50	50	5.08232139577594	5.08232139577594	5.07612121212121	5.08232139577594	0.0675169571801515	0.0263657066277127	0.031215879004345	0.000800697318467781
50	50	5.14330303030303	5.14330303030303	5.13690909090909	5.14330303030303	0.0707743748141776	0.0207312441997699	0.0312325394038453	0.000688327508830894
50	50	5.20428466483012	5.20428466483012	5.19769696969697	5.20428466483012	0.0783184537732342	0.0188282271136313	0.0326372791604528	0.000982135275788301
50	50	5.26526629935721	5.26526629935721	5.25848484848485	5.26526629935721	0.0830992980372064	0.0234915120042209	0.0352007827253699	0.00246927364616466
50	50	5.3262479338843	5.3262479338843	5.31927272727273	5.3262479338843	0.0810046131002946	0.0352846239643428	0.0368526452644528	0.00586011669214928
50	50	5.38722956841139	5.38722956841139	5.38006060606061	5.38722956841139	0.0718686146028536	0.0483817925906981	0.0357987651943786	0.0101538882839964
50	50	5.44821120293848	5.44821120293848	5.44084848484849	5.44821120293848	0.0565214894518535	0.0522577824574835	0.0317487628458947	0.0123120157631931
50	50	5.50919283746557	5.50919283746557	5.50163636363636	5.50919283746557	0.0405526425558307	0.0421949615661534	0.0258256131010206	0.0106886859402462
50	50	5.57017447199265	5.57017447199265	5.56242424242424	5.57017447199265	0.032258053173887	0.0259302440930473	0.0196809474928021	0.00779856565012374
50	50	5.63115610651974	5.63115610651974	5.62321212121212	5.63115610651974	0.0342574933350845	0.0160736758991971	0.0147883369163109	0.00813266634737668
50	50	5.69213774104683	5.69213774104683	5.684	5.69213774104683	0.0441860874525701	0.0204400266297356	0.0126211132805898	0.0148316759784379
50	50	5.75311937557392	5.75311937557392	5.74478787878788	5.75311937557392	0.0597389081944136	0.0413655041262682	0.0144697636457012	0.0284296585846222
50	50	5.81410101010101	5.81410101010101	5.80557575757576	5.81410101010101	0.0774968628926345	0.0767299280444481	0.0207499832821414	0.0459229828587526
50	50	5.8750826446281	5.8750826446281	5.86636363636364	5.8750826446281	0.0942125533982622	0.120555478111029	0.0306546854566098	0.0629269546548722
50	50	5.93606427915519	5.93606427915519	5.92715151515152	5.93606427915519	0.108485604223247	0.166204291729734	0.0416002096094234	0.0796663461283903
50	50	5.99704591368228	5.99704591368228	5.98793939393939	5.99704591368228	0.114011558069066	0.205626352404349	0.0495844270285326	0.096203311244972
50	50	6.05802754820937	6.05802754820937	6.04872727272727	6.05802754820937	0.103910106992615	0.226689688056942	0.0534935325335677	0.101514142442233
50	50	6.11900918273646	6.11900918273646	6.10951515151515	6.11900918273646	0.0877258921640582	0.220435753865408	0.0579966326067485	0.0858188244905451
50	50	6.17999081726355	6.17999081726355	6.17030303030303	6.17999081726355	0.087660387178361	0.191556982572397	0.0688727193269645	0.0603722124953965
50	50	6.24097245179063	6.24097245179063	6.23109090909091	6.24097245179063	0.117812397565813	0.156887021996792	0.0869729098312332	0.0455781951426001
50	50	6.30195408631772	6.30195408631772	6.29187878787879	6.30195408631772	0.173089933010034	0.134106940627151	0.108468474641408	0.0457776948746831
50	50	6.36293572084481	6.36293572084481	6.35266666666667	6.36293572084481	0.231772887173779	0.132433355361516	0.129584219158519	0.0487180878408992
50	50	6.4239173553719	6.4239173553719	6.41345454545455	6.4239173553719	0.273872261763152	0.153454429774825	0.152476678653083	0.045679680098456
50	50	6.48489898989899	6.48489898989899	6.47424242424242	6.48489898989899	0.301687030662849	0.196896299263077	0.185931131360414	0.0431677399125185
50	50	6.54588062442608	6.54588062442608	6.5350303030303	6.54588062442608	0.335141221977281	0.257098165997615	0.235819932935983	0.0529950539509937
50	50	6.60686225895317	6.60686225895317	6.59581818181818	6.60686225895317	0.387168611165139	0.316002181715903	0.293887821953359	0.0751232768211927
50	50	6.66784389348026	6.66784389348026	6.65660606060606	6.66784389348026	0.441052853637525	0.346847345584608	0.340550823660188	0.0929542985532813
50	50	6.72882552800735	6.72882552800735	6.71739393939394	6.72882552800735	0.454849793596044	0.329278830001245	0.35911465333006	0.0900684374889664
50	50	6.78980716253444	6.78980716253444	6.77818181818182	6.78980716253444	0.408985711875683	0.270392039329224	0.344454274269008	0.071858552096153
50	50	6.85078879706152	6.85078879706152	6.8389696969697	6.85078879706152	0.342196533228646	0.20427194034185	0.309303790671453	0.0582853766278383
50	50	6.91177043158861	6.91177043158861	6.89975757575758	6.91177043158861	0.311201684977633	0.160320409428952	0.287886206386824	0.0572494078381014
50	50	6.9727520661157	6.9727520661157	6.96054545454546	6.9727520661157	0.323877598189053	0.144067296018826	0.30952514418005	0.0606544285992343
50	50	7.03373370064279	7.03373370064279	7.02133333333333	7.03373370064279	0.344697879790696	0.152203301556185	0.370725034494855	0.0640974594872119
50	50	7.09471533516988	7.09471533516988	7.08212121212121	7.09471533516988	0.359226265735708	0.18845711024507	0.455852044339984	0.0756116406915884
50	50	7.15569696969697	7.15569696969697	7.14290909090909	7.15569696969697	0.396056717376481	0.255199368024669	0.560027940784846	0.102215184237467
50	50	7.21667860422406	7.21667860422406	7.20369696969697	7.21667860422406	0.474000554684703	0.338557070121289	0.663587451657651	0.139202869068403
50	50	7.27766023875115	7.27766023875115	7.26448484848485	7.27766023875115	0.561113105106218	0.412350243669559	0.724769457235597	0.180851461701566
50	50	7.33864187327824	7.33864187327824	7.32527272727273	7.33864187327824	0.62175478244812	0.457016379289921	0.73674702433881	0.231904307153869
50	50	7.39962350780533	7.39962350780533	7.38606060606061	7.39962350780533	0.66394851758289	0.470108533449342	0.742391510349122	0.302017666324851
50	50	7.46060514233242	7.46060514233242	7.44684848484849	7.46060514233242	0.695113439602953	0.4665815407273	0.761450283452532	0.403339134954142
50	50	7.5215867768595	7.5215867768595	7.50763636363636	7.5215867768595	0.690940729874019	0.478348100686576	0.762844264302728	0.546985953988973
50	50	7.58256841138659	7.58256841138659	7.56842424242424	7.58256841138659	0.628291658867726	0.529548838468068	0.715599984744324	0.704934291822089
50	50	7.64355004591368	7.64355004591368	7.62921212121212	7.64355004591368	0.50483012495957	0.604835621009536	0.620956400778159	0.812829888396593
50	50	7.70453168044077	7.70453168044077	7.69	7.70453168044077	0.353879131786241	0.671976806887282	0.510839368239843	0.870782346995534
50	50	7.76551331496786	7.76551331496786	7.75078787878788	7.76551331496786	0.242829182309515	0.721276279751549	0.433745179184655	0.964514700534777
50	50	7.82649494949495	7.82649494949495	7.81157575757576	7.82649494949495	0.213131752853278	0.750604806148542	0.415617643324112	1.12485458656569
50	50	7.88747658402204	7.88747658402204	7.87236363636364	7.88747658402204	0.243219670137497	0.741544896857978	0.428925996840241	1.26326451830929
50	50	7.94845821854913	7.94845821854913	7.93315151515152	7.94845821854913	0.289833834552561	0.686851444077635	0.427132491502625	1.28486705857632
50	50	8.00943985307622	8.00943985307622	7.99393939393939	8.00943985307622	0.325419116239292	0.620471996019454	0.402706215635418	1.18263573350565
50	50	8.07042148760331	8.07042148760331	8.05472727272727	8.07042148760331	0.327522173984599	0.588078874454374	0.375550093730902	1.01442681587849
50	50	8.1314031221304	8.1314031221304	8.11551515151515	8.1314031221304	0.280047091525489	0.5937713386315	0.344380922227549	0.841871676227502
50	50	8.19238475665749	8.19238475665749	8.17630303030303	8.19238475665749	0.199370158225941	0.587445639772661	0.29187709756847	0.689702651605464
50	50	8.25336639118457	8.25336639118457	8.23709090909091	8.25336639118457	0.128230075641048	0.510122939479675	0.221492869258375	0.547363311772013
50	50	8.31434802571166	8.31434802571166	8.29787878787879	8.31434802571166	0.0984138625419187	0.36216529949261	0.161910327509106	0.408505049985776
50	50	8.37532966023875	8.37532966023875	8.35866666666667	8.37532966023875	0.106771479524003	0.2101325190486	0.135507286667518	0.294080694126129
50	50	8.43631129476584	8.43631129476584	8.41945454545455	8.43631129476584	0.124037478412628	0.114479614959316	0.133464928127142	0.224115622584908
50	50	8.49729292929293	8.49729292929293	8.48024242424242	8.49729292929293	0.123970293717765	0.0768931711035515	0.129086837019046	0.184342481249394
50	50	8.55827456382002	8.55827456382002	8.5410303030303	8.55827456382002	0.101906082598739	0.0626454612070037	0.109665999145198	0.146736612117276
50	50	8.61925619834711	8.61925619834711	8.60181818181818	8.61925619834711	0.0703442735522541	0.0473494243431789	0.0878017867836998	0.106139100729714
50	50	8.6802378328742	8.6802378328742	8.66260606060606	8.6802378328742	0.0444053350473385	0.0304896703647143	0.0823711577517174	0.0732393199212066
50	50	8.74121946740129	8.74121946740129	8.72339393939394	8.74121946740129	0.0298224996050976	0.0191223282900888	0.093063892161482	0.0535040571126599
50	50	8.80220110192838	8.80220110192838	8.78418181818182	8.80220110192838	0.0219590258460225	0.0139816777659753	0.0992834705271121	0.0442524665359217
50	50	8.86318273645546	8.86318273645546	8.8449696969697	8.86318273645546	0.0150367255752699	0.010895861472473	0.084524968657159	0.0375103044100309
50	50	8.92416437098255	8.92416437098255	8.90575757575758	8.92416437098255	0.00826841308097907	0.00725317302687499	0.0541016130331211	0.0269315753035893
50	50	8.98514600550964	8.98514600550964	8.96654545454546	8.98514600550964	0.00341119004366747	0.00365281629656688	0.0254395254230934	0.014471964242572
50	50	9.04612764003673	9.04612764003673	9.02733333333333	9.04612764003673	0.00102887339935395	0.00133039656622826	0.00866883193328363	0.00551987971315084
50	50	9.10710927456382	9.10710927456382	9.08812121212121	9.10710927456382	0.000222517738662472	0.000342923896937525	0.00211686570521599	0.00146513480141048
50	50	9.16809090909091	9.16809090909091	9.14890909090909	9.16809090909091	3.3567307898839e-05	6.20280058992325e-05	0.000362942697685936	0.000270094227691454
100	100	3.133	3.133	3.133	3.133	3.4356729860014e-05	8.19176465558381e-05	5.17169967765807e-05	5.64739335839616e-05
100	100	3.19225528007346	3.19171717171717	3.19225528007346	3.19171717171717	0.000201706000850648	0.000402278635657853	0.000332952426196324	0.00027669311888844
100	100	3.25151056014692	3.25043434343434	3.25151056014692	3.25043434343434	0.00084893665689383	0.00140042979157178	0.00151600795763917	0.000960321602857877
100	100	3.31076584022039	3.30915151515152	3.31076584022039	3.30915151515152	0.00255735601122583	0.00345684255072588	0.0048768343752252	0.00236103844247277
100	100	3.37002112029385	3.36786868686869	3.37002112029385	3.36786868686869	0.00550326410371996	0.00605216328457969	0.0110746228072149	0.00411204101557418
100	100	3.42927640036731	3.42658585858586	3.42927640036731	3.42658585858586	0.00844211987960797	0.0075183316173381	0.0177413985092568	0.0050731749257863
100	100	3.48853168044077	3.48530303030303	3.48853168044077	3.48530303030303	0.00921267100924302	0.00663020979897763	0.0200396903294798	0.00443374035291763
100	100	3.54778696051423	3.5440202020202	3.54778696051423	3.5440202020202	0.00713825115256644	0.00415339475282939	0.0159538457843594	0.00274491370521685
100	100	3.6070422405877	3.60273737373737	3.6070422405877	3.60273737373737	0.00423345845197073	0.00184985963835787	0.00912170461965662	0.00120380226064656
100	100	3.66629752066116	3.66145454545455	3.66629752066116	3.66145454545455	0.00357233273744447	0.000587611897866607	0.00467974417601059	0.000373981081630021
100	100	3.72555280073462	3.72017171717172	3.72555280073462	3.72017171717172	0.0098929747791355	0.000140226269259517	0.00634818607492392	8.23023303039929e-05
100	100	3.78480808080808	3.77888888888889	3.78480808080808	3.77888888888889	0.0311156387366292	5.22038842525167e-05	0.0180500197281884	1.283047251039e-05
100	100	3.84406336088154	3.83760606060606	3.84406336088154	3.83760606060606	0.0721099695951776	8.63219073552573e-05	0.0422864292582418	9.77921740926598e-14
100	100	3.903318640955	3.89632323232323	3.903318640955	3.89632323232323	0.119680067731443	0.000169584641941855	0.071818236470204	3.6197426129728e-12
100	100	3.96257392102847	3.9550404040404	3.96257392102847	3.9550404040404	0.145180937899093	0.000238377293736591	0.0902222872781464	9.49116010407097e-11
100	100	4.02182920110193	4.01375757575758	4.02182920110193	4.01375757575758	0.138396365949959	0.000251257627589556	0.091895756812614	1.76290507614323e-09
100	100	4.08108448117539	4.07247474747475	4.08108448117539	4.07247474747475	0.123759783977056	0.000247838298142145	0.0923200885037537	2.31956515974562e-08
100	100	4.14033976124885	4.13119191919192	4.14033976124885	4.13119191919192	0.126711961553823	0.000408029105812526	0.105692560191072	2.23004491893345e-07
100	100	4.19959504132231	4.18990909090909	4.19959504132231	4.18990909090909	0.144793678027885	0.00102332773976032	0.124098978554552	1.57782914909128e-06
100	100	4.25885032139578	4.24862626262626	4.25885032139578	4.24862626262626	0.160135644807036	0.0023911001212696	0.129411658742682	7.85308409706709e-06
100	100	4.31810560146924	4.30734343434343	4.31810560146924	4.30734343434343	0.157848779101534	0.00463163425111391	0.114850650550039	2.86437751838364e-05
100	100	4.3773608815427	4.36606060606061	4.3773608815427	4.36606060606061	0.133788165045163	0.00767645270101906	0.0894815599840914	7.75495245309464e-05
100	100	4.43661616161616	4.42477777777778	4.43661616161616	4.42477777777778	0.0994576697833958	0.0113457161457072	0.0683697812736111	0.00017422857049448
100	100	4.49587144168962	4.48349494949495	4.49587144168962	4.48349494949495	0.0710504783438306	0.0149719282443748	0.0580261194841389	0.000349585896470088
100	100	4.55512672176309	4.54221212121212	4.55512672176309	4.54221212121212	0.0529807715228453	0.0173376208684955	0.0515690507924415	0.000771951677841817
100	100	4.61438200183655	4.60092929292929	4.61438200183655	4.60092929292929	0.0414265881244773	0.0180905443038851	0.0419773259560451	0.00183883638871781
100	100	4.67363728191001	4.65964646464646	4.67363728191001	4.65964646464646	0.0354071113513028	0.0185309964032997	0.0337030075823195	0.00384915807880295
100	100	4.73289256198347	4.71836363636364	4.73289256198347	4.71836363636364	0.0363936644507639	0.0199639295030473	0.035117829593106	0.00624805247339584
100	100	4.79214784205693	4.77708080808081	4.79214784205693	4.77708080808081	0.0439957380395225	0.0225306583747072	0.0461870966500796	0.007749754413431
100	100	4.85140312213039	4.83579797979798	4.85140312213039	4.83579797979798	0.0562036818528232	0.0256437397558476	0.0590304869557199	0.00789433969703646
100	100	4.91065840220386	4.89451515151515	4.91065840220386	4.89451515151515	0.0709251374345758	0.0275860372426473	0.0669685536412621	0.00755045957924885
100	100	4.96991368227732	4.95323232323232	4.96991368227732	4.95323232323232	0.0847837617659922	0.0260952608243732	0.0691835951934495	0.00718008830815429
100	100	5.02916896235078	5.0119494949495	5.02916896235078	5.0119494949495	0.0931390177996571	0.0212666795179115	0.0678194796100275	0.0061052995109946
100	100	5.08842424242424	5.07066666666667	5.08842424242424	5.07066666666667	0.0923672921919985	0.0159922761259503	0.0636801791814187	0.00408516268231544
100	100	5.1476795224977	5.12938383838384	5.1476795224977	5.12938383838384	0.0831367261361345	0.012441766327981	0.0570502485743752	0.00202817351852491
100	100	5.20693480257117	5.18810101010101	5.20693480257117	5.18810101010101	0.0725721008167106	0.0101635417619042	0.0504419470393601	0.000832537308465068
100	100	5.26619008264463	5.24681818181818	5.26619008264463	5.24681818181818	0.0688419639824454	0.00821241287695057	0.0463849524000253	0.000893923624871785
100	100	5.32544536271809	5.30553535353535	5.32544536271809	5.30553535353535	0.073738497870229	0.00799638886247509	0.0450971552740954	0.00305363960727943
100	100	5.38470064279155	5.36425252525252	5.38470064279155	5.36425252525252	0.0818954064585292	0.0132437473339151	0.0459265689621362	0.00910003887732777
100	100	5.44395592286501	5.4229696969697	5.44395592286501	5.4229696969697	0.0864003798809502	0.0261750518784857	0.0466230316688299	0.0194586339756493
100	100	5.50321120293848	5.48168686868687	5.50321120293848	5.48168686868687	0.0891414870940571	0.0419569835852174	0.0434553895133443	0.0295767432418352
100	100	5.56246648301194	5.54040404040404	5.56246648301194	5.54040404040404	0.10030633524971	0.0496638854222129	0.0361064981236569	0.0321394283986881
100	100	5.6217217630854	5.59912121212121	5.6217217630854	5.59912121212121	0.120050940674024	0.0442469044447805	0.0280746068753364	0.0259165562827204
100	100	5.68097704315886	5.65783838383838	5.68097704315886	5.65783838383838	0.136691084794021	0.0353617487536109	0.0221064338430621	0.0199633533517426
100	100	5.74023232323232	5.71655555555555	5.74023232323232	5.71655555555555	0.144744975909288	0.0386492200923923	0.0183152538802126	0.02799326326362
100	100	5.79948760330578	5.77527272727273	5.79948760330578	5.77527272727273	0.142797597571482	0.0593488433573939	0.0159480897655906	0.0594211496606529
100	100	5.85874288337925	5.8339898989899	5.85874288337925	5.8339898989899	0.124040204237097	0.0869752473893275	0.0153044954871679	0.111350558181311
100	100	5.91799816345271	5.89270707070707	5.91799816345271	5.89270707070707	0.0905666045437966	0.107156585325508	0.01752221356463	0.169740406130911
100	100	5.97725344352617	5.95142424242424	5.97725344352617	5.95142424242424	0.0610587566746517	0.118877578003526	0.0240299744254068	0.227540002318761
100	100	6.03650872359963	6.01014141414141	6.03650872359963	6.01014141414141	0.0508494456689993	0.131473546233482	0.035273459397661	0.287041178279713
100	100	6.09576400367309	6.06885858585859	6.09576400367309	6.06885858585859	0.0564369172125334	0.143910630450285	0.0466231774279415	0.331740440043102
100	100	6.15501928374656	6.12757575757576	6.15501928374656	6.12757575757576	0.0639145891894303	0.142599608001502	0.0493243437196961	0.325654672560874
100	100	6.21427456382002	6.18629292929293	6.21427456382002	6.18629292929293	0.0653225265428598	0.122363755953142	0.0405485745299386	0.257380349794067
100	100	6.27352984389348	6.2450101010101	6.27352984389348	6.2450101010101	0.0618487819113841	0.0950315199451581	0.0288474570889031	0.161090371578334
100	100	6.33278512396694	6.30372727272727	6.33278512396694	6.30372727272727	0.0565841785567981	0.07556404059734	0.027778726724092	0.0840483870579081
100	100	6.3920404040404	6.36244444444444	6.3920404040404	6.36244444444444	0.0538531797336824	0.0689910106792237	0.0477444850544027	0.0469970698990581
100	100	6.45129568411387	6.42116161616162	6.45129568411387	6.42116161616162	0.0591693038145593	0.0724996711440646	0.0873128277446959	0.0427723464116229
100	100	6.51055096418733	6.47987878787879	6.51055096418733	6.47987878787879	0.0706942398530483	0.0856010748462436	0.126423514217479	0.0605169717598818
100	100	6.56980624426079	6.53859595959596	6.56980624426079	6.53859595959596	0.081103003394537	0.113111216541172	0.143157179008707	0.0927933854598017
100	100	6.62906152433425	6.59731313131313	6.62906152433425	6.59731313131313	0.0927566910377107	0.153679634757093	0.144203905401101	0.121062292982665
100	100	6.68831680440771	6.6560303030303	6.68831680440771	6.6560303030303	0.118887836958586	0.187789664427627	0.158736463235216	0.121333187428622
100	100	6.74757208448118	6.71474747474747	6.74757208448118	6.71474747474747	0.163683653513705	0.190622626088651	0.19620959600689	0.0915365344989985
100	100	6.80682736455464	6.77346464646465	6.80682736455464	6.77346464646465	0.208901718344849	0.164678779989502	0.23192195913236	0.0549363951803541
100	100	6.8660826446281	6.83218181818182	6.8660826446281	6.83218181818182	0.231017262670762	0.145074463025775	0.24460931792731	0.0333405808752606
100	100	6.92533792470156	6.89089898989899	6.92533792470156	6.89089898989899	0.233426308611336	0.157528150688178	0.250385378569736	0.0327797163546574
100	100	6.98459320477502	6.94961616161616	6.98459320477502	6.94961616161616	0.252322108930135	0.184187368696762	0.28744012950049	0.0535572889663826
100	100	7.04384848484848	7.00833333333333	7.04384848484848	7.00833333333333	0.322168317009018	0.196914742978739	0.37682213247475	0.101659859470921
100	100	7.10310376492195	7.0670505050505	7.10310376492195	7.0670505050505	0.439493649344187	0.213528469784226	0.501831948997871	0.182280696160009
100	100	7.16235904499541	7.12576767676768	7.16235904499541	7.12576767676768	0.559382273352579	0.281198415501956	0.616993254162932	0.281221706342917
100	100	7.22161432506887	7.18448484848485	7.22161432506887	7.18448484848485	0.624814703696338	0.397137677918663	0.680618871136014	0.367780558601657
100	100	7.28086960514233	7.24320202020202	7.28086960514233	7.24320202020202	0.618833590095559	0.483894281231074	0.693463288663509	0.422968680197421
100	100	7.34012488521579	7.30191919191919	7.34012488521579	7.30191919191919	0.584309399184538	0.473691967939896	0.695977699161349	0.459971655061003
100	100	7.39938016528926	7.36063636363636	7.39938016528926	7.36063636363636	0.561756885139111	0.394975708424624	0.709903581325121	0.51822737252132
100	100	7.45863544536272	7.41935353535353	7.45863544536272	7.41935353535353	0.540036940347339	0.337905776987867	0.707342432301738	0.623168090653756
100	100	7.51789072543618	7.47807070707071	7.51789072543618	7.47807070707071	0.509852110127924	0.354249121092917	0.663874410924002	0.738520758824568
100	100	7.57714600550964	7.53678787878788	7.57714600550964	7.53678787878788	0.511186037406466	0.419876604219766	0.603960854785048	0.801213544351498
100	100	7.6364012855831	7.59550505050505	7.6364012855831	7.59550505050505	0.570109652594623	0.471607676900754	0.56406916294728	0.807901698574932
100	100	7.69565656565657	7.65422222222222	7.69565656565657	7.65422222222222	0.631446154739707	0.468947737190711	0.547674032877496	0.813448544874907
100	100	7.75491184573003	7.71293939393939	7.75491184573003	7.71293939393939	0.618947503303943	0.435122497211787	0.541566278472027	0.847975067189235
100	100	7.81416712580349	7.77165656565657	7.81416712580349	7.77165656565657	0.537321906423929	0.427823823129766	0.543344468910054	0.882991175052267
100	100	7.87342240587695	7.83037373737374	7.87342240587695	7.83037373737374	0.452560829896227	0.478635426374519	0.545128283804459	0.892181403443635
100	100	7.93267768595041	7.88909090909091	7.93267768595041	7.88909090909091	0.407970846380695	0.587546696802207	0.525772055517921	0.913535827835194
100	100	7.99193296602387	7.94780808080808	7.99193296602387	7.94780808080808	0.408222250817555	0.741631136483534	0.485355948444014	0.976298485226529
100	100	8.05118824609734	8.00652525252525	8.05118824609734	8.00652525252525	0.43364864807103	0.895105496014955	0.445589856930485	0.99406214549699
100	100	8.1104435261708	8.06524242424242	8.1104435261708	8.06524242424242	0.442099246514221	0.973143523848563	0.409927199286692	0.852786339101949
100	100	8.16969880624426	8.1239595959596	8.16969880624426	8.1239595959596	0.397680810219788	0.945711268743589	0.36267013687082	0.58395824788348
100	100	8.22895408631772	8.18267676767677	8.22895408631772	8.18267676767677	0.30622381977676	0.857609245107089	0.30280361757563	0.332216085897468
100	100	8.28820936639118	8.24139393939394	8.28820936639118	8.24139393939394	0.207328789226498	0.753371023151287	0.247972782879433	0.185879952459613
100	100	8.34746464646465	8.30011111111111	8.34746464646465	8.30011111111111	0.133389291570105	0.62570884360644	0.203715220885191	0.124269972059277
100	100	8.40671992653811	8.35882828282828	8.40671992653811	8.35882828282828	0.0887777018532531	0.467108429359234	0.157037892692477	0.0931808025307472
100	100	8.46597520661157	8.41754545454545	8.46597520661157	8.41754545454545	0.0685621570737802	0.319087773464882	0.108515685365784	0.0675349757045779
100	100	8.52523048668503	8.47626262626263	8.52523048668503	8.47626262626263	0.069855470567904	0.232324113356008	0.0758518410558614	0.048768816018453
100	100	8.58448576675849	8.5349797979798	8.58448576675849	8.5349797979798	0.0790853525899008	0.202039462633342	0.061875421922159	0.0381930833456346
100	100	8.64374104683196	8.59369696969697	8.64374104683196	8.59369696969697	0.0754066847633186	0.177439583625704	0.051240587197345	0.0298068143365847
100	100	8.70299632690542	8.65241414141414	8.70299632690542	8.65241414141414	0.0535888600640735	0.127608844111815	0.0348236319988544	0.0196705732557446
100	100	8.76225160697888	8.71113131313131	8.76225160697888	8.71113131313131	0.0275008335557834	0.0686601208765606	0.0177813512850875	0.00995964251240259
100	100	8.82150688705234	8.76984848484848	8.82150688705234	8.76984848484848	0.0101451291742537	0.0268533993650393	0.00670801942372488	0.00371267740109822
100	100	8.8807621671258	8.82856565656566	8.8807621671258	8.82856565656566	0.00269888668296838	0.00759882307700933	0.00188386496767578	0.00100581442990495
100	100	8.94001744719926	8.88728282828283	8.94001744719926	8.88728282828283	0.000520417619781917	0.00155367760832344	0.000397098449192828	0.000196197512599149
100	100	8.99927272727273	8.946	8.99927272727273	8.946	7.3217543703644e-05	0.000229588083499118	6.31422416578398e-05	2.71667905985956e-05
