# Supplementary material for: Impact of Spatial Soil and Climate Input Data Aggregation on Regional Yield Simulations
Source: PLoS One. 2016 Apr 7;11(4):e0151782. doi: 10.1371/journal.pone.0151782 (PMC4824533; doi:10.1371/journal.pone.0151782)
Supplement: S1 Dataset — (ZIP) [file pone.0151782.s001.zip › Hoffmann_et_al_MinimalDataset/Fig5/Fig5_Maize_s001xc001.csv]

NaN	NaN	NaN	NaN	NaN	NaN	NaN	NaN	NaN	NaN	NaN	NaN	NaN	NaN	NaN	NaN	NaN	NaN	NaN	NaN	NaN	NaN	NaN	NaN	NaN	NaN	NaN	NaN	NaN	NaN	NaN	NaN	NaN	NaN	NaN	NaN	NaN	NaN	NaN	NaN	NaN	NaN	NaN	NaN	NaN	NaN	NaN	NaN	NaN	NaN
NaN	NaN	NaN	NaN	NaN	NaN	NaN	NaN	NaN	NaN	NaN	NaN	NaN	NaN	NaN	NaN	NaN	NaN	NaN	NaN	NaN	NaN	NaN	NaN	NaN	NaN	NaN	NaN	NaN	NaN	NaN	NaN	NaN	NaN	NaN	NaN	NaN	NaN	NaN	NaN	NaN	NaN	NaN	NaN	NaN	NaN	NaN	NaN	NaN	NaN
NaN	NaN	NaN	NaN	NaN	NaN	NaN	NaN	NaN	NaN	NaN	NaN	NaN	NaN	NaN	NaN	NaN	NaN	NaN	NaN	NaN	NaN	NaN	NaN	NaN	NaN	NaN	NaN	NaN	NaN	NaN	NaN	NaN	NaN	NaN	NaN	NaN	NaN	NaN	NaN	NaN	NaN	NaN	NaN	NaN	NaN	NaN	NaN	NaN	NaN
NaN	NaN	NaN	NaN	NaN	NaN	NaN	NaN	NaN	NaN	NaN	NaN	NaN	NaN	NaN	NaN	NaN	NaN	NaN	NaN	NaN	NaN	NaN	NaN	NaN	NaN	NaN	NaN	NaN	NaN	NaN	NaN	NaN	NaN	NaN	NaN	NaN	NaN	NaN	NaN	NaN	NaN	NaN	NaN	NaN	NaN	NaN	NaN	NaN	NaN
NaN	NaN	NaN	NaN	NaN	NaN	NaN	NaN	NaN	NaN	NaN	NaN	NaN	NaN	NaN	NaN	NaN	NaN	NaN	NaN	NaN	NaN	NaN	NaN	NaN	NaN	NaN	NaN	NaN	NaN	NaN	NaN	NaN	NaN	NaN	NaN	NaN	NaN	NaN	NaN	NaN	NaN	NaN	NaN	NaN	NaN	NaN	NaN	NaN	NaN
NaN	NaN	NaN	NaN	NaN	NaN	NaN	NaN	NaN	NaN	NaN	NaN	NaN	NaN	NaN	NaN	NaN	NaN	NaN	NaN	NaN	NaN	NaN	NaN	NaN	NaN	NaN	NaN	NaN	NaN	NaN	NaN	NaN	NaN	NaN	NaN	NaN	NaN	NaN	NaN	NaN	NaN	NaN	NaN	NaN	NaN	NaN	NaN	NaN	NaN
NaN	NaN	NaN	NaN	NaN	NaN	NaN	NaN	NaN	NaN	NaN	NaN	NaN	NaN	NaN	NaN	NaN	NaN	NaN	NaN	NaN	NaN	NaN	NaN	NaN	NaN	NaN	NaN	NaN	NaN	NaN	NaN	NaN	NaN	NaN	NaN	NaN	NaN	NaN	NaN	NaN	NaN	NaN	NaN	NaN	NaN	NaN	NaN	NaN	NaN
NaN	NaN	NaN	NaN	NaN	NaN	NaN	NaN	NaN	NaN	NaN	NaN	NaN	NaN	NaN	NaN	NaN	NaN	NaN	NaN	NaN	NaN	NaN	NaN	NaN	NaN	NaN	NaN	NaN	NaN	NaN	NaN	NaN	NaN	NaN	NaN	NaN	NaN	NaN	NaN	NaN	NaN	NaN	NaN	NaN	NaN	NaN	NaN	NaN	NaN
NaN	NaN	NaN	NaN	NaN	NaN	NaN	NaN	NaN	NaN	NaN	NaN	NaN	NaN	NaN	NaN	NaN	NaN	NaN	NaN	NaN	NaN	NaN	NaN	NaN	NaN	NaN	NaN	NaN	NaN	NaN	NaN	NaN	NaN	NaN	NaN	NaN	NaN	NaN	NaN	NaN	NaN	NaN	NaN	NaN	NaN	NaN	NaN	NaN	NaN
NaN	NaN	NaN	NaN	NaN	NaN	NaN	NaN	NaN	NaN	NaN	NaN	NaN	NaN	NaN	NaN	NaN	NaN	NaN	NaN	NaN	NaN	NaN	NaN	NaN	NaN	NaN	NaN	NaN	NaN	NaN	NaN	NaN	NaN	NaN	NaN	NaN	NaN	NaN	NaN	NaN	NaN	NaN	NaN	NaN	NaN	NaN	NaN	NaN	NaN
NaN	NaN	NaN	NaN	NaN	NaN	NaN	NaN	NaN	NaN	NaN	NaN	NaN	NaN	NaN	NaN	NaN	NaN	NaN	NaN	NaN	NaN	NaN	NaN	NaN	NaN	NaN	NaN	NaN	NaN	NaN	NaN	NaN	NaN	NaN	NaN	NaN	NaN	NaN	NaN	NaN	NaN	NaN	NaN	NaN	NaN	NaN	NaN	NaN	NaN
NaN	NaN	NaN	NaN	NaN	NaN	NaN	NaN	NaN	NaN	NaN	NaN	NaN	NaN	NaN	NaN	NaN	NaN	NaN	NaN	NaN	NaN	NaN	NaN	NaN	NaN	NaN	NaN	NaN	NaN	NaN	NaN	NaN	NaN	NaN	NaN	NaN	NaN	NaN	NaN	NaN	NaN	NaN	NaN	NaN	NaN	NaN	NaN	NaN	NaN
NaN	NaN	NaN	NaN	NaN	NaN	NaN	NaN	NaN	NaN	NaN	NaN	NaN	NaN	NaN	NaN	NaN	NaN	NaN	NaN	NaN	NaN	NaN	NaN	NaN	NaN	NaN	NaN	NaN	NaN	NaN	NaN	NaN	NaN	NaN	NaN	NaN	NaN	NaN	NaN	NaN	NaN	NaN	NaN	NaN	NaN	NaN	NaN	NaN	NaN
NaN	NaN	NaN	NaN	NaN	NaN	NaN	NaN	NaN	NaN	NaN	NaN	NaN	NaN	NaN	NaN	NaN	NaN	NaN	NaN	NaN	NaN	NaN	NaN	NaN	NaN	NaN	NaN	NaN	NaN	NaN	NaN	NaN	NaN	NaN	NaN	NaN	NaN	NaN	NaN	NaN	NaN	NaN	NaN	NaN	NaN	NaN	NaN	NaN	NaN
NaN	NaN	NaN	NaN	NaN	NaN	NaN	NaN	NaN	NaN	NaN	NaN	NaN	NaN	NaN	NaN	NaN	NaN	NaN	NaN	NaN	NaN	NaN	NaN	NaN	NaN	NaN	NaN	NaN	NaN	NaN	NaN	NaN	NaN	NaN	NaN	NaN	NaN	NaN	NaN	NaN	NaN	NaN	NaN	NaN	NaN	NaN	NaN	NaN	NaN
NaN	NaN	NaN	NaN	NaN	NaN	NaN	NaN	NaN	NaN	NaN	NaN	NaN	NaN	NaN	NaN	NaN	NaN	NaN	NaN	NaN	NaN	NaN	NaN	NaN	NaN	NaN	NaN	NaN	NaN	NaN	NaN	NaN	NaN	NaN	NaN	NaN	NaN	NaN	NaN	NaN	NaN	NaN	NaN	NaN	NaN	NaN	NaN	NaN	NaN
NaN	NaN	NaN	NaN	NaN	NaN	NaN	NaN	NaN	NaN	NaN	NaN	NaN	NaN	NaN	NaN	NaN	NaN	NaN	NaN	NaN	NaN	NaN	NaN	NaN	NaN	NaN	NaN	NaN	NaN	NaN	NaN	NaN	NaN	NaN	NaN	NaN	NaN	NaN	NaN	NaN	NaN	NaN	NaN	NaN	NaN	NaN	NaN	NaN	NaN
NaN	NaN	NaN	NaN	NaN	NaN	NaN	NaN	NaN	NaN	NaN	NaN	NaN	NaN	NaN	NaN	NaN	NaN	NaN	NaN	NaN	NaN	NaN	NaN	NaN	NaN	NaN	NaN	NaN	NaN	NaN	NaN	NaN	NaN	NaN	NaN	NaN	NaN	NaN	NaN	NaN	NaN	NaN	NaN	NaN	NaN	NaN	NaN	NaN	NaN
NaN	NaN	NaN	NaN	NaN	NaN	NaN	NaN	NaN	NaN	NaN	NaN	NaN	NaN	NaN	NaN	NaN	NaN	NaN	NaN	NaN	NaN	NaN	NaN	NaN	NaN	NaN	NaN	NaN	NaN	NaN	NaN	NaN	NaN	NaN	NaN	NaN	NaN	NaN	NaN	NaN	NaN	NaN	NaN	NaN	NaN	NaN	NaN	NaN	NaN
NaN	NaN	NaN	NaN	NaN	NaN	NaN	NaN	NaN	NaN	NaN	NaN	NaN	NaN	NaN	NaN	NaN	NaN	NaN	NaN	NaN	NaN	NaN	NaN	NaN	NaN	NaN	NaN	NaN	NaN	NaN	NaN	NaN	NaN	NaN	NaN	NaN	NaN	NaN	NaN	NaN	NaN	NaN	NaN	NaN	NaN	NaN	NaN	NaN	NaN
NaN	NaN	NaN	NaN	NaN	NaN	NaN	NaN	NaN	NaN	NaN	NaN	NaN	NaN	NaN	NaN	NaN	NaN	NaN	NaN	NaN	NaN	NaN	NaN	NaN	NaN	NaN	NaN	NaN	NaN	NaN	NaN	NaN	NaN	NaN	NaN	NaN	NaN	NaN	NaN	NaN	NaN	NaN	NaN	NaN	NaN	NaN	NaN	NaN	NaN
NaN	NaN	NaN	NaN	NaN	NaN	NaN	NaN	NaN	NaN	NaN	NaN	NaN	NaN	NaN	NaN	NaN	NaN	NaN	NaN	NaN	NaN	NaN	NaN	NaN	NaN	NaN	NaN	NaN	NaN	NaN	NaN	NaN	NaN	NaN	NaN	NaN	NaN	NaN	NaN	NaN	NaN	NaN	NaN	NaN	NaN	NaN	NaN	NaN	NaN
NaN	NaN	NaN	NaN	NaN	NaN	NaN	NaN	NaN	NaN	NaN	NaN	NaN	NaN	NaN	NaN	NaN	NaN	NaN	NaN	NaN	NaN	NaN	NaN	NaN	NaN	NaN	NaN	NaN	NaN	NaN	NaN	NaN	NaN	NaN	NaN	NaN	NaN	NaN	NaN	NaN	NaN	NaN	NaN	NaN	NaN	NaN	NaN	NaN	NaN
NaN	NaN	NaN	NaN	NaN	NaN	NaN	NaN	NaN	NaN	NaN	NaN	NaN	NaN	NaN	NaN	NaN	NaN	NaN	NaN	NaN	NaN	NaN	NaN	NaN	NaN	NaN	NaN	NaN	NaN	NaN	NaN	NaN	NaN	NaN	NaN	NaN	NaN	NaN	NaN	NaN	NaN	NaN	NaN	NaN	NaN	NaN	NaN	NaN	NaN
NaN	NaN	NaN	NaN	NaN	NaN	NaN	NaN	NaN	NaN	NaN	NaN	NaN	NaN	NaN	NaN	NaN	NaN	NaN	NaN	NaN	NaN	NaN	NaN	NaN	NaN	NaN	NaN	NaN	NaN	NaN	NaN	NaN	NaN	NaN	NaN	NaN	NaN	NaN	NaN	NaN	NaN	NaN	NaN	NaN	NaN	NaN	NaN	NaN	NaN
NaN	NaN	NaN	NaN	NaN	NaN	NaN	NaN	NaN	NaN	NaN	NaN	NaN	NaN	NaN	NaN	NaN	NaN	NaN	NaN	NaN	NaN	NaN	NaN	NaN	NaN	NaN	NaN	NaN	NaN	NaN	NaN	NaN	NaN	NaN	NaN	NaN	NaN	NaN	NaN	NaN	NaN	NaN	NaN	NaN	NaN	NaN	NaN	NaN	NaN
NaN	NaN	NaN	NaN	NaN	NaN	NaN	NaN	NaN	NaN	NaN	NaN	NaN	NaN	NaN	NaN	NaN	NaN	NaN	NaN	NaN	NaN	NaN	NaN	NaN	NaN	NaN	NaN	NaN	NaN	NaN	NaN	NaN	NaN	NaN	NaN	NaN	NaN	NaN	NaN	NaN	NaN	NaN	NaN	NaN	NaN	NaN	NaN	NaN	NaN
NaN	NaN	NaN	NaN	NaN	NaN	NaN	NaN	NaN	NaN	NaN	NaN	NaN	NaN	NaN	NaN	NaN	NaN	NaN	NaN	NaN	NaN	NaN	NaN	NaN	NaN	NaN	NaN	NaN	NaN	NaN	NaN	NaN	NaN	NaN	NaN	NaN	NaN	NaN	NaN	NaN	NaN	NaN	NaN	NaN	NaN	NaN	NaN	NaN	NaN
NaN	NaN	NaN	NaN	NaN	NaN	NaN	NaN	NaN	NaN	NaN	NaN	NaN	NaN	NaN	NaN	NaN	NaN	NaN	NaN	NaN	NaN	NaN	NaN	NaN	NaN	NaN	NaN	NaN	NaN	NaN	NaN	NaN	NaN	NaN	NaN	NaN	NaN	NaN	NaN	NaN	NaN	NaN	NaN	NaN	NaN	NaN	NaN	NaN	NaN
NaN	NaN	NaN	NaN	NaN	NaN	NaN	NaN	NaN	NaN	NaN	NaN	NaN	NaN	NaN	NaN	NaN	NaN	NaN	NaN	NaN	NaN	NaN	NaN	NaN	NaN	NaN	NaN	NaN	NaN	NaN	NaN	NaN	NaN	NaN	NaN	NaN	NaN	NaN	NaN	NaN	NaN	NaN	NaN	NaN	NaN	NaN	NaN	NaN	NaN
NaN	NaN	NaN	NaN	NaN	NaN	NaN	NaN	NaN	NaN	NaN	NaN	NaN	NaN	NaN	NaN	NaN	NaN	NaN	NaN	NaN	NaN	NaN	NaN	NaN	NaN	NaN	NaN	NaN	NaN	NaN	NaN	NaN	NaN	NaN	NaN	NaN	NaN	NaN	NaN	NaN	NaN	NaN	NaN	NaN	NaN	NaN	NaN	NaN	NaN
NaN	NaN	NaN	NaN	NaN	NaN	NaN	NaN	NaN	NaN	NaN	NaN	NaN	NaN	NaN	NaN	NaN	NaN	NaN	NaN	NaN	NaN	NaN	NaN	NaN	NaN	NaN	NaN	NaN	NaN	NaN	NaN	NaN	NaN	NaN	NaN	NaN	NaN	NaN	NaN	NaN	NaN	NaN	NaN	NaN	NaN	NaN	NaN	NaN	NaN
NaN	NaN	NaN	NaN	NaN	NaN	NaN	NaN	NaN	NaN	NaN	NaN	NaN	NaN	NaN	NaN	NaN	NaN	NaN	NaN	NaN	NaN	NaN	NaN	NaN	NaN	NaN	NaN	NaN	NaN	NaN	NaN	NaN	NaN	NaN	NaN	NaN	NaN	NaN	NaN	NaN	NaN	NaN	NaN	NaN	NaN	NaN	NaN	NaN	NaN
NaN	NaN	NaN	NaN	NaN	NaN	NaN	NaN	NaN	NaN	NaN	NaN	NaN	NaN	NaN	NaN	NaN	NaN	NaN	NaN	NaN	NaN	NaN	NaN	NaN	NaN	NaN	NaN	NaN	NaN	NaN	NaN	NaN	NaN	NaN	NaN	NaN	NaN	NaN	NaN	NaN	NaN	NaN	NaN	NaN	NaN	NaN	NaN	NaN	NaN
NaN	NaN	NaN	NaN	NaN	NaN	NaN	NaN	NaN	NaN	NaN	NaN	NaN	NaN	NaN	NaN	NaN	NaN	NaN	NaN	NaN	NaN	NaN	NaN	NaN	NaN	NaN	NaN	NaN	NaN	NaN	NaN	NaN	NaN	NaN	NaN	NaN	NaN	NaN	NaN	NaN	NaN	NaN	NaN	NaN	NaN	NaN	NaN	NaN	NaN
NaN	NaN	NaN	NaN	NaN	NaN	NaN	NaN	NaN	NaN	NaN	NaN	NaN	NaN	NaN	NaN	NaN	NaN	NaN	NaN	NaN	NaN	NaN	NaN	NaN	NaN	NaN	NaN	NaN	NaN	NaN	NaN	NaN	NaN	NaN	NaN	NaN	NaN	NaN	NaN	NaN	NaN	NaN	NaN	NaN	NaN	NaN	NaN	NaN	NaN
NaN	NaN	NaN	NaN	NaN	NaN	NaN	NaN	NaN	NaN	NaN	NaN	NaN	NaN	NaN	NaN	NaN	NaN	NaN	NaN	NaN	NaN	NaN	NaN	NaN	NaN	NaN	NaN	NaN	NaN	NaN	NaN	NaN	NaN	NaN	NaN	NaN	NaN	NaN	NaN	NaN	NaN	NaN	NaN	NaN	NaN	NaN	NaN	NaN	NaN
NaN	NaN	NaN	NaN	NaN	NaN	NaN	NaN	NaN	NaN	NaN	NaN	NaN	NaN	NaN	NaN	NaN	NaN	NaN	NaN	NaN	NaN	NaN	NaN	NaN	NaN	NaN	NaN	NaN	NaN	NaN	NaN	NaN	NaN	NaN	NaN	NaN	NaN	NaN	NaN	NaN	NaN	NaN	NaN	NaN	NaN	NaN	NaN	NaN	NaN
NaN	NaN	NaN	NaN	NaN	NaN	NaN	NaN	NaN	NaN	NaN	NaN	NaN	NaN	NaN	NaN	NaN	NaN	NaN	NaN	NaN	NaN	NaN	NaN	NaN	NaN	NaN	NaN	NaN	NaN	NaN	NaN	NaN	NaN	NaN	NaN	NaN	NaN	NaN	NaN	NaN	NaN	NaN	NaN	NaN	NaN	NaN	NaN	NaN	NaN
NaN	NaN	NaN	NaN	NaN	NaN	NaN	NaN	NaN	NaN	NaN	NaN	NaN	NaN	NaN	NaN	NaN	NaN	NaN	NaN	NaN	NaN	NaN	NaN	NaN	NaN	NaN	NaN	NaN	NaN	NaN	NaN	NaN	NaN	NaN	NaN	NaN	NaN	NaN	NaN	NaN	NaN	NaN	NaN	NaN	NaN	NaN	NaN	NaN	NaN
NaN	NaN	NaN	NaN	NaN	NaN	NaN	NaN	NaN	NaN	NaN	NaN	NaN	NaN	NaN	NaN	NaN	NaN	NaN	NaN	NaN	NaN	NaN	NaN	NaN	NaN	NaN	NaN	NaN	NaN	NaN	NaN	NaN	NaN	NaN	NaN	NaN	NaN	NaN	NaN	NaN	NaN	NaN	NaN	NaN	NaN	NaN	NaN	NaN	NaN
NaN	NaN	NaN	NaN	NaN	NaN	NaN	NaN	NaN	NaN	NaN	NaN	NaN	NaN	NaN	NaN	NaN	NaN	NaN	NaN	NaN	NaN	NaN	NaN	NaN	NaN	NaN	NaN	NaN	NaN	NaN	NaN	NaN	NaN	NaN	NaN	NaN	NaN	NaN	NaN	NaN	NaN	NaN	NaN	NaN	NaN	NaN	NaN	NaN	NaN
NaN	NaN	NaN	NaN	NaN	NaN	NaN	NaN	NaN	NaN	NaN	NaN	NaN	NaN	NaN	NaN	NaN	NaN	NaN	NaN	NaN	NaN	NaN	NaN	NaN	NaN	NaN	NaN	NaN	NaN	NaN	NaN	NaN	NaN	NaN	NaN	NaN	NaN	NaN	NaN	NaN	NaN	NaN	NaN	NaN	NaN	NaN	NaN	NaN	NaN
NaN	NaN	NaN	NaN	NaN	NaN	NaN	NaN	NaN	NaN	NaN	NaN	NaN	NaN	NaN	NaN	NaN	NaN	NaN	NaN	NaN	NaN	NaN	NaN	NaN	NaN	NaN	NaN	NaN	NaN	NaN	NaN	NaN	NaN	NaN	NaN	NaN	NaN	NaN	NaN	NaN	NaN	NaN	NaN	NaN	NaN	NaN	NaN	NaN	NaN
NaN	NaN	NaN	NaN	NaN	NaN	NaN	NaN	NaN	NaN	NaN	NaN	NaN	NaN	NaN	NaN	NaN	NaN	NaN	NaN	NaN	NaN	NaN	NaN	NaN	NaN	NaN	NaN	NaN	NaN	NaN	NaN	NaN	NaN	NaN	NaN	NaN	NaN	NaN	NaN	NaN	NaN	NaN	NaN	NaN	NaN	NaN	NaN	NaN	NaN
NaN	NaN	NaN	NaN	NaN	NaN	NaN	NaN	NaN	NaN	NaN	NaN	NaN	NaN	NaN	NaN	NaN	NaN	NaN	NaN	NaN	NaN	NaN	NaN	NaN	NaN	NaN	NaN	NaN	NaN	NaN	NaN	NaN	NaN	NaN	NaN	NaN	NaN	NaN	NaN	NaN	NaN	NaN	NaN	NaN	NaN	NaN	NaN	NaN	NaN
NaN	NaN	NaN	NaN	NaN	NaN	NaN	NaN	NaN	NaN	NaN	NaN	NaN	NaN	NaN	NaN	NaN	NaN	NaN	NaN	NaN	NaN	NaN	NaN	NaN	NaN	NaN	NaN	NaN	NaN	NaN	NaN	NaN	NaN	NaN	NaN	NaN	NaN	NaN	NaN	NaN	NaN	NaN	NaN	NaN	NaN	NaN	NaN	NaN	NaN
NaN	NaN	NaN	NaN	NaN	NaN	NaN	NaN	NaN	NaN	NaN	NaN	NaN	NaN	NaN	NaN	NaN	NaN	NaN	NaN	NaN	NaN	NaN	NaN	NaN	NaN	NaN	NaN	NaN	NaN	NaN	NaN	NaN	NaN	NaN	NaN	NaN	NaN	NaN	NaN	NaN	NaN	NaN	NaN	NaN	NaN	NaN	NaN	NaN	NaN
NaN	NaN	NaN	NaN	NaN	NaN	NaN	NaN	NaN	NaN	NaN	NaN	NaN	NaN	NaN	NaN	NaN	NaN	NaN	NaN	NaN	NaN	NaN	NaN	NaN	NaN	NaN	NaN	NaN	NaN	NaN	NaN	NaN	NaN	NaN	NaN	NaN	NaN	NaN	NaN	NaN	NaN	NaN	NaN	NaN	NaN	NaN	NaN	NaN	NaN
NaN	NaN	NaN	NaN	NaN	NaN	NaN	NaN	NaN	NaN	NaN	NaN	NaN	NaN	NaN	NaN	NaN	NaN	NaN	NaN	NaN	NaN	NaN	NaN	NaN	NaN	NaN	NaN	NaN	NaN	NaN	NaN	NaN	NaN	NaN	NaN	NaN	NaN	NaN	NaN	NaN	NaN	NaN	NaN	NaN	NaN	NaN	NaN	NaN	NaN
NaN	NaN	NaN	NaN	NaN	NaN	NaN	NaN	NaN	NaN	NaN	NaN	NaN	NaN	NaN	NaN	NaN	NaN	NaN	NaN	NaN	NaN	NaN	NaN	NaN	NaN	NaN	NaN	NaN	NaN	NaN	NaN	NaN	NaN	NaN	NaN	NaN	NaN	NaN	NaN	NaN	NaN	NaN	NaN	NaN	NaN	NaN	NaN	NaN	NaN
NaN	NaN	NaN	NaN	NaN	NaN	NaN	NaN	NaN	NaN	NaN	NaN	NaN	NaN	NaN	NaN	NaN	NaN	NaN	NaN	NaN	NaN	NaN	NaN	NaN	NaN	NaN	NaN	NaN	NaN	NaN	NaN	NaN	NaN	NaN	NaN	NaN	NaN	NaN	NaN	NaN	NaN	NaN	NaN	NaN	NaN	NaN	NaN	NaN	NaN
NaN	NaN	NaN	NaN	NaN	NaN	NaN	NaN	NaN	NaN	NaN	NaN	NaN	NaN	NaN	NaN	NaN	NaN	NaN	NaN	NaN	NaN	NaN	NaN	NaN	NaN	NaN	NaN	NaN	NaN	NaN	NaN	NaN	NaN	NaN	NaN	NaN	NaN	NaN	NaN	NaN	NaN	NaN	NaN	NaN	NaN	NaN	NaN	NaN	NaN
NaN	NaN	NaN	NaN	NaN	NaN	NaN	NaN	NaN	NaN	NaN	NaN	NaN	NaN	NaN	NaN	NaN	NaN	NaN	NaN	NaN	NaN	NaN	NaN	NaN	NaN	NaN	NaN	NaN	NaN	NaN	NaN	NaN	NaN	NaN	NaN	NaN	NaN	NaN	NaN	NaN	NaN	NaN	NaN	NaN	NaN	NaN	NaN	NaN	NaN
NaN	NaN	NaN	NaN	NaN	NaN	NaN	NaN	NaN	NaN	NaN	NaN	NaN	NaN	NaN	NaN	NaN	NaN	NaN	NaN	NaN	NaN	NaN	NaN	NaN	NaN	NaN	NaN	NaN	NaN	NaN	NaN	NaN	NaN	NaN	NaN	NaN	NaN	NaN	NaN	NaN	NaN	NaN	NaN	NaN	NaN	NaN	NaN	NaN	NaN
NaN	NaN	NaN	NaN	NaN	NaN	NaN	NaN	NaN	NaN	NaN	NaN	NaN	NaN	NaN	NaN	NaN	NaN	NaN	NaN	NaN	NaN	NaN	NaN	NaN	NaN	NaN	NaN	NaN	NaN	NaN	NaN	NaN	NaN	NaN	NaN	NaN	NaN	NaN	NaN	NaN	NaN	NaN	NaN	NaN	NaN	NaN	NaN	NaN	NaN
NaN	NaN	NaN	NaN	NaN	NaN	NaN	NaN	NaN	NaN	NaN	NaN	NaN	NaN	NaN	NaN	NaN	NaN	NaN	NaN	NaN	NaN	NaN	NaN	NaN	NaN	NaN	NaN	NaN	NaN	NaN	NaN	NaN	NaN	NaN	NaN	NaN	NaN	NaN	NaN	NaN	NaN	NaN	NaN	NaN	NaN	NaN	NaN	NaN	NaN
NaN	NaN	NaN	NaN	NaN	NaN	NaN	NaN	NaN	NaN	NaN	NaN	NaN	NaN	NaN	NaN	NaN	NaN	NaN	NaN	NaN	NaN	NaN	NaN	NaN	NaN	NaN	NaN	NaN	NaN	NaN	NaN	NaN	NaN	NaN	NaN	NaN	NaN	NaN	NaN	NaN	NaN	NaN	NaN	NaN	NaN	NaN	NaN	NaN	NaN
NaN	NaN	NaN	NaN	NaN	NaN	NaN	NaN	NaN	NaN	NaN	NaN	NaN	NaN	NaN	NaN	NaN	NaN	NaN	NaN	NaN	NaN	NaN	NaN	NaN	NaN	NaN	NaN	NaN	NaN	NaN	NaN	NaN	NaN	NaN	NaN	NaN	NaN	NaN	NaN	NaN	NaN	NaN	NaN	NaN	NaN	NaN	NaN	NaN	NaN
NaN	NaN	NaN	NaN	NaN	NaN	NaN	NaN	NaN	NaN	NaN	NaN	NaN	NaN	NaN	NaN	NaN	NaN	NaN	NaN	NaN	NaN	NaN	NaN	NaN	NaN	NaN	NaN	NaN	NaN	NaN	NaN	NaN	NaN	NaN	NaN	NaN	NaN	NaN	NaN	NaN	NaN	NaN	NaN	NaN	NaN	NaN	NaN	NaN	NaN
NaN	NaN	NaN	NaN	NaN	NaN	NaN	NaN	NaN	NaN	NaN	NaN	NaN	NaN	NaN	NaN	NaN	NaN	NaN	NaN	NaN	NaN	NaN	NaN	NaN	NaN	NaN	NaN	NaN	NaN	NaN	NaN	NaN	NaN	NaN	NaN	NaN	NaN	NaN	NaN	NaN	NaN	NaN	NaN	NaN	NaN	NaN	NaN	NaN	NaN
NaN	NaN	NaN	NaN	NaN	NaN	NaN	NaN	NaN	NaN	NaN	NaN	NaN	NaN	NaN	NaN	NaN	NaN	NaN	NaN	NaN	NaN	NaN	NaN	NaN	NaN	NaN	NaN	NaN	NaN	NaN	NaN	NaN	NaN	NaN	NaN	NaN	NaN	NaN	NaN	NaN	NaN	NaN	NaN	NaN	NaN	NaN	NaN	NaN	NaN
NaN	NaN	NaN	NaN	NaN	NaN	NaN	NaN	NaN	NaN	NaN	NaN	NaN	NaN	NaN	NaN	NaN	NaN	NaN	NaN	NaN	NaN	NaN	NaN	NaN	NaN	NaN	NaN	NaN	NaN	NaN	NaN	NaN	NaN	NaN	NaN	NaN	NaN	NaN	NaN	NaN	NaN	NaN	NaN	NaN	NaN	NaN	NaN	NaN	NaN
NaN	NaN	NaN	NaN	NaN	NaN	NaN	NaN	NaN	NaN	NaN	NaN	NaN	NaN	NaN	NaN	NaN	NaN	NaN	NaN	NaN	NaN	NaN	NaN	NaN	NaN	NaN	NaN	NaN	NaN	NaN	NaN	NaN	NaN	NaN	NaN	NaN	NaN	NaN	NaN	NaN	NaN	NaN	NaN	NaN	NaN	NaN	NaN	NaN	NaN
NaN	NaN	NaN	NaN	NaN	NaN	NaN	NaN	NaN	NaN	NaN	NaN	NaN	NaN	NaN	NaN	NaN	NaN	NaN	NaN	NaN	NaN	NaN	NaN	NaN	NaN	NaN	NaN	NaN	NaN	NaN	NaN	NaN	NaN	NaN	NaN	NaN	NaN	NaN	NaN	NaN	NaN	NaN	NaN	NaN	NaN	NaN	NaN	NaN	NaN
NaN	NaN	NaN	NaN	NaN	NaN	NaN	NaN	NaN	NaN	NaN	NaN	NaN	NaN	NaN	NaN	NaN	NaN	NaN	NaN	NaN	NaN	NaN	13.109	13.242	NaN	NaN	NaN	NaN	NaN	NaN	NaN	NaN	NaN	NaN	NaN	NaN	NaN	NaN	NaN	NaN	NaN	NaN	NaN	NaN	NaN	NaN	NaN	NaN	NaN
NaN	NaN	NaN	NaN	NaN	NaN	NaN	NaN	NaN	NaN	NaN	NaN	NaN	NaN	NaN	NaN	NaN	NaN	NaN	NaN	15.91	15.402	16.018	13.126	15.818	NaN	NaN	NaN	NaN	NaN	NaN	NaN	NaN	NaN	NaN	NaN	NaN	NaN	NaN	NaN	NaN	NaN	NaN	NaN	NaN	NaN	NaN	NaN	NaN	NaN
NaN	NaN	NaN	NaN	NaN	NaN	NaN	NaN	NaN	NaN	NaN	NaN	NaN	NaN	NaN	NaN	NaN	NaN	NaN	NaN	NaN	NaN	15.795	13.075	14.132	NaN	NaN	NaN	NaN	NaN	NaN	NaN	NaN	NaN	NaN	NaN	NaN	NaN	NaN	NaN	NaN	NaN	NaN	NaN	NaN	NaN	NaN	NaN	NaN	NaN
NaN	NaN	NaN	NaN	NaN	NaN	NaN	NaN	NaN	NaN	NaN	NaN	NaN	NaN	NaN	NaN	NaN	NaN	NaN	NaN	NaN	NaN	16.103	13.902	14.23	14.15	NaN	NaN	NaN	NaN	NaN	NaN	NaN	NaN	NaN	NaN	NaN	NaN	NaN	NaN	NaN	NaN	NaN	NaN	NaN	NaN	NaN	NaN	NaN	NaN
NaN	NaN	NaN	NaN	NaN	NaN	NaN	NaN	NaN	NaN	NaN	NaN	NaN	NaN	NaN	NaN	NaN	NaN	NaN	NaN	NaN	NaN	NaN	14.991	14.139	13.483	13.434	13.551	13.456	13.45	13.5	13.485	NaN	NaN	NaN	NaN	NaN	NaN	NaN	NaN	NaN	NaN	NaN	NaN	NaN	NaN	NaN	NaN	NaN	14.635
NaN	NaN	NaN	NaN	NaN	NaN	NaN	NaN	NaN	NaN	NaN	NaN	NaN	NaN	NaN	NaN	15.443	15.553	NaN	NaN	NaN	NaN	NaN	NaN	14.771	16.497	13.538	13.476	13.473	14.025	13.612	13.447	13.501	NaN	NaN	NaN	NaN	NaN	NaN	14.66	16.283	15.697	14.891	16.337	NaN	NaN	NaN	14.606	14.513	14.375
NaN	NaN	NaN	NaN	NaN	NaN	NaN	NaN	NaN	NaN	NaN	NaN	NaN	NaN	NaN	NaN	13.816	15.551	15.49	13.306	NaN	NaN	NaN	NaN	16.008	16.19	16.36	14.898	13.351	13.336	13.974	13.507	13.502	NaN	NaN	NaN	NaN	NaN	NaN	NaN	14.141	14.167	14.706	14.668	14.696	16.33	14.63	13.812	16.095	14.277
NaN	NaN	NaN	NaN	NaN	NaN	NaN	NaN	NaN	NaN	NaN	NaN	NaN	NaN	13.65	13.842	13.825	13.843	16.349	15.566	15.733	15.784	15.797	15.83	13.326	13.417	15.911	14.828	14.982	13.986	14.024	16.436	16.42	15.101	13.475	16.402	13.822	NaN	NaN	NaN	14.648	14.162	14.699	14.76	14.626	16	16.184	16.038	16.026	16.002
NaN	NaN	NaN	NaN	NaN	NaN	NaN	NaN	NaN	14.184	13.685	13.61	13.972	13.9	13.655	13.83	13.662	13.961	13.806	15.438	15.343	15.797	15.797	15.831	15.789	13.413	14.684	14.788	14.771	14.161	14.63	14.155	16.409	16.429	16.305	16.351	16.371	13.848	NaN	NaN	14.709	15.595	14.686	14.089	14.473	15.217	14.555	14.303	16.053	16.039
NaN	NaN	NaN	NaN	NaN	NaN	NaN	NaN	NaN	14.755	13.668	13.629	14.68	14.687	14.777	14.921	13.938	13.924	14.034	13.868	15.488	15.471	15.459	16.188	16.284	14.79	15.984	16.023	14.773	14.855	14.842	16.036	15.873	15.88	16.001	16.314	16.242	13.842	14.001	15.422	14.659	14.732	16.185	16.22	14.687	13.971	14.598	13.83	14.051	14.071
NaN	NaN	NaN	NaN	NaN	NaN	NaN	NaN	NaN	15.763	14.737	13.637	13.654	14.791	14.743	14.741	15.733	15.764	14.703	14.081	15.533	15.386	16.345	16.167	16.295	15.999	16.087	16.038	16.077	16.103	16.105	14.647	16.082	15.887	15.901	16.185	15.535	16.465	16.531	15.781	15.547	14.69	14.656	14.746	14.147	16.187	13.965	13.877	15.933	14.576
NaN	NaN	NaN	NaN	NaN	NaN	NaN	NaN	NaN	NaN	14.444	13.55	13.553	13.59	13.602	13.608	13.626	13.716	14.858	14.665	13.973	15.65	14.619	16.131	15.542	16.056	16.115	16.049	16.072	16.114	16.132	16.12	16.237	13.31	16.204	16.226	16.239	16.289	15.11	15.64	14.268	14.306	14.76	14.642	14.411	14.02	14.664	13.987	15.978	14.583
NaN	NaN	NaN	NaN	NaN	NaN	NaN	NaN	NaN	NaN	NaN	16.861	16.934	13.666	14.046	12.589	16.621	15.038	14.69	14.836	14.496	14.244	14.839	16.09	15.923	16.063	16.101	16.035	16.064	16.158	16.132	16.254	16.213	16.258	16.218	16.258	16.314	16.308	15.096	14.347	14.341	14.441	15.667	14.353	14.828	14.481	14.448	14.682	15.467	15.693
NaN	NaN	NaN	NaN	NaN	NaN	NaN	NaN	NaN	NaN	NaN	16.92	17.045	16.809	14.908	12.727	15.017	15.087	14.554	14.66	14.271	14.235	14.905	14.738	15.675	15.62	15.676	16.268	15.218	16.333	16.41	16.409	16.083	16.087	15.316	15.306	16.361	16.308	15.109	15.032	15.648	14.334	15.657	14.489	16.144	16.218	14.645	15.749	15.442	15.726
NaN	NaN	NaN	NaN	NaN	NaN	NaN	NaN	NaN	NaN	NaN	15.897	15.972	14.755	14.777	17.1	14.314	14.202	14.566	14.424	14.925	14.783	14.645	16.819	15.722	15.598	15.788	14.932	15.321	16.383	16.412	16.411	16.491	16.455	16.432	15.491	16.339	16.321	16.273	14.868	15.459	15.596	15.685	14.539	14.18	14.609	14.716	15.735	15.502	15.51
NaN	NaN	NaN	NaN	NaN	NaN	NaN	NaN	NaN	NaN	NaN	15.961	16.072	16.009	15.635	14.903	15.085	15.022	14.992	14.028	13.999	13.845	14.638	15.126	14.158	14.499	14.626	15.822	15.789	14.989	16.438	16.433	15.433	16.452	15.315	15.431	16.282	16.276	15.957	15.931	14.935	16.262	14.481	14.514	14.834	14.87	14.286	16.457	15.536	15.567
NaN	NaN	NaN	NaN	NaN	NaN	NaN	NaN	NaN	NaN	NaN	15.925	15.923	15.941	15.873	15.058	15.066	14.947	14.959	14.952	14.91	14.678	15.301	15.261	14.49	13.925	13.902	14.722	14.33	14.968	15.733	16.431	15.285	13.754	16.361	13.84	15.4	16.215	15.959	15.961	16.098	16.12	15.621	14.393	14.878	13.435	13.536	13.375	16.737	14.018
NaN	NaN	NaN	NaN	NaN	NaN	NaN	NaN	NaN	16.302	15.859	15.74	15.685	15.746	15.716	15.697	15.613	15.642	14.843	14.098	15.42	15.369	15.326	15.239	15.277	15.221	14.534	13.907	14.385	16.395	15.051	16.075	16.146	16.058	16.428	16.377	13.815	15.362	13.681	16.35	15.91	16.066	16.151	12.15	12.758	14.981	14.759	14.718	14.739	16.235
NaN	NaN	NaN	NaN	NaN	NaN	NaN	NaN	NaN	15.844	15.002	14.944	14.412	14.29	14.92	15.737	14.845	14.837	15.816	16.128	16.126	15.44	15.371	15.324	15.279	15.225	15.349	14.578	13.91	13.805	14.682	14.805	14.798	15.57	16.08	16.074	15.294	16.221	16.275	16.318	15.21	13.448	15.985	15.11	14.941	14.997	14.493	14.709	14.324	14.566
NaN	NaN	NaN	NaN	NaN	NaN	NaN	NaN	NaN	NaN	NaN	NaN	NaN	14.353	14.237	14.882	14.887	15.837	15.795	15.762	16.125	15.45	15.458	15.387	15.454	15.428	15.285	15.33	15.318	15.354	14.57	14.659	14.541	16.267	16.137	16.067	16.365	16.331	16.315	16.057	16.063	13.437	16.03	15.738	15.05	15.007	14.72	14.499	14.875	13.162
NaN	NaN	NaN	NaN	NaN	NaN	NaN	NaN	NaN	NaN	NaN	NaN	NaN	NaN	NaN	14.814	13.908	14.878	15.821	14.557	15.523	15.518	15.484	15.432	15.449	15.452	15.553	15.358	15.375	15.797	14.92	14.189	14.605	15.373	16.264	16.159	14.418	14.708	14.764	15.157	15.076	15.275	16.033	16.316	16.17	14.823	13.396	14.694	13.462	13.482
NaN	NaN	NaN	NaN	NaN	NaN	NaN	NaN	NaN	NaN	NaN	NaN	NaN	NaN	NaN	14.758	14.678	14.002	13.997	15.51	15.558	15.519	15.496	15.415	15.462	15.472	15.503	15.589	15.637	15.716	16.288	16.166	16.202	14.253	15.704	15.448	13.554	13.853	14.619	14.452	12.944	15.242	16.09	16.15	14.759	14.767	13.728	14.742	13.436	13.476
NaN	NaN	NaN	NaN	NaN	NaN	NaN	NaN	NaN	NaN	NaN	NaN	NaN	NaN	13.296	14.807	14.62	14.664	11.544	12.956	14.869	14.808	15.367	15.413	15.521	15.443	15.526	15.488	16.176	16.228	16.249	16.109	16.178	16.146	14.103	13.695	13.593	14.376	14.423	14.367	14.36	15.212	13.397	16.266	14.743	15.013	16.19	13.339	13.472	13.487
NaN	NaN	NaN	NaN	NaN	NaN	NaN	NaN	NaN	NaN	NaN	NaN	NaN	NaN	NaN	14.779	14.999	14.623	14.972	14.749	14.849	14.831	15.078	14.736	14.644	15.497	16.192	16.179	16.19	16.231	16.266	16.225	16.199	16.205	13.759	16.653	13.68	13.668	14.429	14.453	14.546	13.659	15.222	15.383	15.253	16.234	16.176	10.882	13.321	13.529
NaN	NaN	NaN	NaN	NaN	NaN	NaN	NaN	NaN	NaN	NaN	NaN	NaN	NaN	NaN	14.783	14.78	15.043	15.063	14.817	14.805	15.001	14.986	15.821	15.018	14.71	16.207	16.199	16.221	16.239	16.26	16.254	16.211	16.233	14.725	15.321	14.405	14.059	14.528	14.513	14.423	13.657	15.949	15.362	15.393	16.158	14.791	14.908	14.776	13.2
NaN	NaN	NaN	NaN	NaN	NaN	NaN	NaN	NaN	NaN	NaN	NaN	NaN	NaN	16.235	14.889	14.923	14.813	15.022	14.742	14.843	14.752	14.681	14.882	13.808	13.747	14.627	16.239	15.914	15.896	15.924	15.732	15.721	15.493	14.745	13.837	14.388	14.116	13.995	15.105	14.535	15.918	15.863	15.138	16.046	15.382	14.83	14.879	14.872	10.925
NaN	NaN	NaN	NaN	NaN	NaN	NaN	NaN	NaN	NaN	NaN	NaN	NaN	NaN	NaN	16.349	16.258	14.758	14.885	15.067	15.011	15.024	14.809	14.81	14.686	14.743	14.76	13.913	15.898	15.913	15.964	15.661	15.661	16.502	16.496	15.89	15.603	15.453	15.003	15.154	14.964	15.092	15.85	15.015	15.13	15.147	15.683	15.743	15.03	14.03
NaN	NaN	NaN	NaN	NaN	NaN	NaN	NaN	NaN	NaN	NaN	NaN	NaN	NaN	NaN	NaN	NaN	NaN	16.307	16.373	14.764	15.057	15.007	14.839	14.632	14.841	14.914	14.734	14.747	14.638	15.654	15.678	16.236	16.575	16.587	15.918	15.632	14.449	14.692	14.837	14.541	16.277	15.174	16.131	15.054	15.179	15.887	16.121	15.349	15.342
NaN	NaN	NaN	NaN	NaN	NaN	NaN	NaN	NaN	NaN	NaN	NaN	NaN	NaN	NaN	NaN	NaN	NaN	NaN	16.298	14.803	14.936	14.99	14.833	14.982	14.686	14.922	13.275	16.162	16.113	15.057	15.652	16.25	16.598	16.593	15.966	15.723	14.466	16.393	14.567	15.167	14.819	14.789	14.835	15.093	15.881	15.13	13.543	15.349	15.353
NaN	NaN	NaN	NaN	NaN	NaN	NaN	NaN	NaN	NaN	NaN	NaN	NaN	NaN	NaN	NaN	NaN	NaN	NaN	16.325	16.227	14.964	15.489	14.96	14.838	14.963	14.654	14.657	14.957	16.122	16.175	14.553	14.526	16.68	15.977	14.886	15.716	13.922	14.554	14.659	14.521	16.432	14.796	14.616	13.857	15.94	15.976	16.126	16.188	16.285
NaN	NaN	NaN	NaN	NaN	NaN	NaN	NaN	NaN	NaN	NaN	NaN	NaN	NaN	NaN	NaN	NaN	NaN	NaN	14.818	14.251	14.294	14.3	14.882	15.053	14.933	14.662	14.491	14.988	14.34	16.109	16.09	16.743	16.717	14.604	15.993	15.69	15.542	14.736	14.735	14.448	14.42	14.527	14.706	14.663	13.538	16.122	16.309	16.299	16.169
NaN	NaN	NaN	NaN	NaN	NaN	NaN	NaN	NaN	NaN	NaN	NaN	NaN	NaN	NaN	NaN	NaN	NaN	14.712	14.797	14.793	14.324	14.32	14.113	14.555	14.906	14.625	14.802	14.747	14.968	14.203	14.957	16.169	13.817	14.608	15.948	14.742	14.89	14.787	15.507	16.237	16.363	14.291	14.468	14.727	14.714	14.623	16.073	16.38	16.451
NaN	NaN	NaN	NaN	NaN	NaN	NaN	NaN	NaN	NaN	NaN	NaN	NaN	NaN	NaN	NaN	NaN	NaN	14.717	14.219	14.988	14.623	14.328	14.001	13.973	15.943	14.984	13.348	14.722	15.038	14.856	14.366	14.377	16.188	14.922	14.795	15.045	14.884	14.95	14.86	14.517	14.816	14.366	14.268	14.247	14.8	14.848	14.659	16.203	15.63
NaN	NaN	NaN	NaN	NaN	NaN	NaN	NaN	NaN	NaN	NaN	NaN	NaN	NaN	NaN	NaN	NaN	NaN	14.655	14.153	13.401	14.157	12.81	12.817	15.885	15.928	14.861	14.383	12.557	15.071	14.069	14.344	14.385	14.479	14.763	16.274	14.23	14.79	14.286	14.765	14.811	14.836	16.275	15.22	14.783	14.777	14.683	14.874	15.921	15.573
NaN	NaN	NaN	NaN	NaN	NaN	NaN	NaN	NaN	NaN	NaN	NaN	NaN	NaN	NaN	NaN	NaN	NaN	NaN	12.847	13.014	13.051	13.01	13.684	15.308	15.927	14.519	14.888	14.338	14.948	14.034	14.477	14.466	14.978	14.788	14.878	16.323	14.245	16.244	16.327	16.62	14.936	16.373	16.305	15.657	14.56	14.721	14.717	15.279	14.055
NaN	NaN	NaN	NaN	NaN	NaN	NaN	NaN	NaN	NaN	NaN	NaN	NaN	NaN	NaN	NaN	NaN	NaN	NaN	NaN	15.629	12.846	12.916	13.689	15.359	15.964	15.938	14.844	14.977	15.273	14.506	11.926	13.807	14.596	15.007	14.828	16.385	14.372	14.949	15	13.971	14.015	14.09	13.383	13.628	14.686	14.644	14.586	14.626	15.182
NaN	NaN	NaN	NaN	NaN	NaN	NaN	NaN	NaN	NaN	NaN	NaN	NaN	NaN	NaN	NaN	NaN	NaN	NaN	NaN	NaN	15.647	10.7	13.789	16.013	16.054	15.141	14.685	15.092	15.126	14.956	15.008	13.765	13.836	14.649	14.295	14.388	16.362	14.957	15.063	14.995	15.11	15.075	15.134	15.098	14.831	15.469	14.245	14.161	14.371
NaN	NaN	NaN	NaN	NaN	NaN	NaN	NaN	NaN	NaN	NaN	NaN	NaN	NaN	NaN	NaN	NaN	NaN	NaN	NaN	NaN	NaN	15.552	15.518	15.559	14.858	14.978	15.414	16.254	16.284	14.997	14.995	16.313	11.536	15.371	11.675	11.805	14.377	16.334	14.911	14.763	14.949	15.025	15.074	15.074	14.741	14.804	14.721	14.703	14.584
NaN	NaN	NaN	NaN	NaN	NaN	NaN	NaN	NaN	NaN	NaN	NaN	NaN	NaN	NaN	NaN	NaN	NaN	NaN	NaN	NaN	NaN	NaN	16.282	14.223	13.686	15.913	15.003	16.1	16.281	15.648	15.032	16.28	16.298	12.902	11.659	11.758	15.48	16.09	14.069	14.344	14.875	15.004	14.987	14.994	14.736	14.921	14.774	14.63	14.566
NaN	NaN	NaN	NaN	NaN	NaN	NaN	NaN	NaN	NaN	NaN	NaN	NaN	NaN	NaN	NaN	NaN	NaN	NaN	NaN	NaN	NaN	NaN	15.801	15.909	13.919	13.716	15.612	15.711	16.047	15.405	15.046	16.272	16.294	15.359	11.646	15.38	15.511	14.318	15.126	14.101	16.339	14.938	14.998	14.983	14.435	14.986	14.422	14.557	14.573
NaN	NaN	NaN	NaN	NaN	NaN	NaN	NaN	NaN	NaN	NaN	NaN	NaN	NaN	NaN	NaN	NaN	NaN	NaN	NaN	NaN	NaN	NaN	NaN	13.066	13.859	13.983	15.723	15.605	16.042	16.046	14.974	14.998	16.316	15.498	11.668	14.903	15.52	11.767	12.921	16.237	14.283	16.338	15.045	15.037	14.388	14.313	14.414	15.358	14.548
NaN	NaN	NaN	NaN	NaN	NaN	NaN	NaN	NaN	NaN	NaN	NaN	NaN	NaN	NaN	NaN	NaN	NaN	NaN	NaN	NaN	NaN	NaN	NaN	NaN	13.095	15.621	13.82	15.719	15.695	16.025	16.019	15.014	16.009	14.128	14.085	15.393	13.064	11.746	14.712	14.736	14.265	14.744	15.6	15.044	14.471	14.605	14.957	15.363	14.582
NaN	NaN	NaN	NaN	NaN	NaN	NaN	NaN	NaN	NaN	NaN	NaN	NaN	NaN	NaN	NaN	NaN	NaN	NaN	NaN	NaN	NaN	NaN	NaN	NaN	NaN	13.639	15.651	15.993	14.942	14.717	14.741	14.8	16.277	15.868	14.143	14.839	14.164	16.192	14.8	14.812	11.702	15.554	14.246	15.652	14.911	14.892	14.034	15.326	15.271
NaN	NaN	NaN	NaN	NaN	NaN	NaN	NaN	NaN	NaN	NaN	NaN	NaN	NaN	NaN	NaN	NaN	NaN	NaN	NaN	NaN	NaN	NaN	NaN	NaN	NaN	13.527	13.649	15.404	15.377	14.559	14.693	15.725	16.03	14.693	14.73	14.432	11.708	14.218	14.272	15.573	14.818	14.874	14.259	14.176	13.545	14.685	14.076	15.272	15.256
NaN	NaN	NaN	NaN	NaN	NaN	NaN	NaN	NaN	NaN	NaN	NaN	NaN	NaN	NaN	NaN	NaN	NaN	NaN	NaN	NaN	NaN	NaN	NaN	NaN	NaN	13.23	13.872	13.707	15.44	14.93	15.931	14.202	15.697	16.036	14.257	14.184	14.191	14.552	14.526	14.515	12.48	12.399	15.563	15.538	15.526	14.647	14.581	14.49	15.261
NaN	NaN	NaN	NaN	NaN	NaN	NaN	NaN	NaN	NaN	NaN	NaN	NaN	NaN	NaN	NaN	NaN	NaN	NaN	NaN	NaN	NaN	NaN	NaN	NaN	NaN	13.601	13.966	14.19	16.566	16.586	15.998	15.985	15.956	16.32	15.427	15.078	14.573	14.58	14.643	14.651	14.54	15.624	15.611	15.574	15.584	15.611	13.793	14.559	15.252
NaN	NaN	NaN	NaN	NaN	NaN	NaN	NaN	NaN	NaN	NaN	NaN	NaN	NaN	NaN	NaN	NaN	NaN	NaN	NaN	NaN	NaN	NaN	NaN	NaN	NaN	13.595	15.048	14.999	16.586	16.602	15.99	15.985	15.979	14.604	15.435	15.042	15.127	14.989	15.804	14.93	14.64	14.554	15.036	14.335	14.284	14.368	14.311	14.556	15.269
NaN	NaN	NaN	NaN	NaN	NaN	NaN	NaN	NaN	NaN	NaN	NaN	NaN	NaN	NaN	NaN	NaN	NaN	NaN	NaN	NaN	NaN	NaN	NaN	NaN	NaN	NaN	15.09	16.697	16.611	16.622	16.03	15.936	15.947	14.088	14.922	15.001	15.459	15.573	14.999	14.973	15.084	15.751	15.819	15.399	13.861	15.255	14.181	14.557	15.295
NaN	NaN	NaN	NaN	NaN	NaN	NaN	NaN	NaN	NaN	NaN	NaN	NaN	NaN	NaN	NaN	NaN	NaN	NaN	NaN	NaN	NaN	NaN	NaN	NaN	NaN	NaN	15.133	16.719	16.579	16.625	16.034	16.025	15.98	16.298	14.835	14.869	14.912	15.531	15.016	14.89	14.991	15.888	15.469	15.414	15.376	14.028	14.002	14.082	14.566
NaN	NaN	NaN	NaN	NaN	NaN	NaN	NaN	NaN	NaN	NaN	NaN	NaN	NaN	NaN	NaN	NaN	NaN	NaN	NaN	NaN	NaN	NaN	NaN	NaN	NaN	16.312	14.021	16.432	16.275	16.031	12.715	16.007	15.37	16.197	14.175	14.9	14.842	15.632	15.013	15.047	14.95	15.867	15.584	14.066	15.431	14.123	14.092	15.367	15.312
NaN	NaN	NaN	NaN	NaN	NaN	NaN	NaN	NaN	NaN	NaN	NaN	NaN	NaN	NaN	NaN	NaN	NaN	NaN	NaN	NaN	NaN	NaN	NaN	NaN	NaN	15.955	14.059	16.399	16.25	15.744	15.788	16.077	15.744	13.975	14.035	14.952	14.755	14.943	14.858	14.942	15.005	15.817	15.421	15.542	14.066	15.436	14.036	15.379	15.305
NaN	NaN	NaN	NaN	NaN	NaN	NaN	NaN	NaN	NaN	NaN	NaN	NaN	NaN	NaN	NaN	NaN	NaN	NaN	NaN	NaN	NaN	NaN	NaN	NaN	16.04	16.048	13.647	14.043	16.414	15.184	15.248	14.457	16.036	14.181	14.421	14.456	14.803	14.794	14.844	14.819	14.838	14.94	15.767	15.46	14.056	14.56	14.03	14.135	15.343
NaN	NaN	NaN	NaN	NaN	NaN	NaN	NaN	NaN	NaN	NaN	NaN	NaN	NaN	NaN	NaN	NaN	NaN	NaN	NaN	NaN	NaN	NaN	NaN	NaN	16.237	16.047	14.893	14.292	14.165	16.296	16.658	16.174	16.139	13.903	14.502	14.179	14.168	14.776	14.875	14.858	14.66	14.828	16.546	15.461	14.288	13.963	14.014	14.024	14.078
NaN	NaN	NaN	NaN	NaN	NaN	NaN	NaN	NaN	NaN	NaN	NaN	NaN	NaN	NaN	NaN	NaN	NaN	NaN	NaN	NaN	NaN	NaN	NaN	NaN	16.316	14.843	15.013	14.139	14.008	15.023	16.7	16.133	14.881	16.037	14.157	14.535	14.441	14.139	15.603	14.764	14.771	14.828	15.724	15.47	14.115	13.978	13.977	13.955	13.997
NaN	NaN	NaN	NaN	NaN	NaN	NaN	NaN	NaN	NaN	NaN	NaN	NaN	NaN	NaN	NaN	NaN	NaN	NaN	NaN	NaN	NaN	NaN	NaN	NaN	16.283	16.12	16.256	14.249	15.774	15.108	16.146	15.06	16.165	14.852	14.883	14.539	14.462	14.304	14.396	14.083	14.911	14.87	14.891	15.463	14.134	13.952	14.172	13.914	15.495
NaN	NaN	NaN	NaN	NaN	NaN	NaN	NaN	NaN	NaN	NaN	NaN	NaN	NaN	NaN	NaN	NaN	NaN	NaN	NaN	NaN	NaN	NaN	NaN	NaN	15.005	16.192	14.12	13.549	14.297	16.769	16.459	15.105	16.188	14.705	14.699	15.117	14.498	14.351	14.339	14.074	14.26	14.908	14.712	15.546	16.239	13.925	14.596	14.046	15.6
NaN	NaN	NaN	NaN	NaN	NaN	NaN	NaN	NaN	NaN	NaN	NaN	NaN	NaN	NaN	NaN	NaN	NaN	NaN	NaN	NaN	NaN	NaN	NaN	NaN	15.651	15.609	14.058	14.334	15.382	16.795	16.481	15.138	16.255	16.217	14.697	15.131	15.419	14.221	14.406	14.385	14.345	16.246	14.249	14.442	15.548	15.433	14.023	14.095	14.823
NaN	NaN	NaN	NaN	NaN	NaN	NaN	NaN	NaN	NaN	NaN	NaN	NaN	NaN	NaN	NaN	NaN	NaN	NaN	NaN	NaN	NaN	NaN	NaN	NaN	15.805	14.947	15.052	15.787	15.377	16.95	17	15.169	15.147	16.262	16.185	15.09	15.043	14.938	14.454	14.436	15.893	16.252	14.741	14.547	13.448	14.103	13.69	14.567	14.125
NaN	NaN	NaN	NaN	NaN	NaN	NaN	NaN	NaN	NaN	NaN	NaN	NaN	NaN	NaN	NaN	NaN	NaN	NaN	NaN	NaN	NaN	NaN	NaN	NaN	NaN	14.463	14.736	14.863	15.469	17.01	17.017	14.741	14.629	16.259	15.237	13.906	15.925	15.925	15.931	15.883	15.911	15.921	15.905	15.896	15.872	14.956	15.667	13.706	13.993
NaN	NaN	NaN	NaN	NaN	NaN	NaN	NaN	NaN	NaN	NaN	NaN	NaN	NaN	NaN	NaN	NaN	NaN	NaN	NaN	NaN	NaN	NaN	NaN	NaN	NaN	14.656	15.365	15.488	13.002	15.292	15.655	16.564	15.494	14.656	16.173	13.96	16.739	15.945	16.712	15.933	16.75	15.933	16.715	15.927	15.929	13.486	14.956	14.918	15.065
NaN	NaN	NaN	NaN	NaN	NaN	NaN	NaN	NaN	NaN	NaN	NaN	NaN	NaN	NaN	NaN	NaN	NaN	NaN	NaN	NaN	NaN	NaN	NaN	NaN	NaN	14.585	14.696	15.396	14.211	15.323	14.744	14.764	16.496	14.602	16.185	14.013	16.735	15.919	15.909	15.922	16.708	14.348	15.934	15.928	15.783	15.811	14.942	14.984	15.139
NaN	NaN	NaN	NaN	NaN	NaN	NaN	NaN	NaN	NaN	NaN	NaN	NaN	NaN	NaN	NaN	NaN	NaN	NaN	NaN	NaN	NaN	NaN	NaN	NaN	14.965	13.26	14.827	12.953	11.828	13.046	14.656	14.662	16.437	14.883	16.179	16.72	15.87	15.864	15.881	15.903	15.898	15.993	15.9	15.89	15.775	16.635	14.885	14.917	15.038
NaN	NaN	NaN	NaN	NaN	NaN	NaN	NaN	NaN	NaN	NaN	NaN	NaN	NaN	NaN	NaN	NaN	NaN	NaN	NaN	NaN	NaN	NaN	NaN	15.508	15.108	14.766	14.977	12.868	15.125	15.165	14.643	14.797	16.602	16.599	13.737	13.945	16.699	15.84	15.932	15.96	15.879	13.656	15.885	15.902	15.772	15.762	15.788	14.862	15.024
NaN	NaN	NaN	NaN	NaN	NaN	NaN	NaN	NaN	NaN	NaN	NaN	NaN	NaN	NaN	NaN	NaN	NaN	NaN	NaN	NaN	NaN	NaN	NaN	15.332	15.202	14.564	11.863	12.864	14.817	14.885	16.274	16.249	15.88	16.487	16.141	16.584	16.666	15.854	15.852	15.919	15.863	15.791	13.589	15.629	13.335	15.658	15.661	15.667	14.954
NaN	NaN	NaN	NaN	NaN	NaN	NaN	NaN	NaN	NaN	NaN	NaN	NaN	NaN	NaN	NaN	NaN	NaN	NaN	NaN	NaN	NaN	14.561	14.681	15.175	15.034	15.82	11.905	16.299	15.967	15.146	16.227	16.256	15.881	15.889	16.181	13.703	16.699	15.92	15.852	15.831	15.839	15.773	15.798	15.644	15.878	16.686	15.817	15.667	15.912
NaN	NaN	NaN	NaN	NaN	NaN	NaN	NaN	NaN	NaN	NaN	NaN	NaN	NaN	NaN	NaN	NaN	NaN	NaN	NaN	NaN	NaN	15.289	14.689	14.422	15.19	16.811	16.907	15.936	15.963	15.958	15.111	15.093	15.118	15.009	16.17	11.786	17.612	16.678	15.843	15.837	15.825	15.774	15.781	15.869	16.676	15.776	15.807	15.667	15.922
NaN	NaN	NaN	NaN	NaN	NaN	NaN	NaN	NaN	NaN	NaN	NaN	NaN	NaN	NaN	NaN	NaN	NaN	NaN	NaN	NaN	15.023	15.278	15.365	14.506	14.59	15.304	16.861	14.958	15.057	15.957	14.971	14.993	15.014	15.097	16.606	11.731	13.771	16.685	15.846	15.834	15.844	15.862	15.872	15.846	15.843	13.64	15.793	15.729	15.968
NaN	NaN	NaN	NaN	NaN	NaN	NaN	NaN	NaN	NaN	NaN	NaN	NaN	NaN	NaN	NaN	NaN	NaN	NaN	NaN	NaN	15.17	15.355	15.331	16.701	14.564	15.061	14.584	16.714	15.675	15.937	15.91	14.965	15.134	15.439	15.751	16.615	13.871	16.695	16.675	15.824	15.855	15.845	15.778	13.57	13.578	14.057	15.769	13.338	15.95
NaN	NaN	NaN	NaN	NaN	NaN	NaN	NaN	NaN	NaN	NaN	NaN	NaN	NaN	NaN	NaN	NaN	NaN	NaN	NaN	15.229	15.418	15.213	14.609	15.159	15.124	15.151	14.961	15.028	15.023	15.358	16.302	16.292	15.67	15.294	15.778	15.273	13.694	16.555	16.672	16.68	15.865	15.772	16.51	13.59	13.578	13.56	13.611	13.63	13.472
NaN	NaN	NaN	NaN	NaN	NaN	NaN	NaN	NaN	NaN	NaN	NaN	NaN	NaN	NaN	NaN	NaN	NaN	NaN	15.575	15.747	15.46	15.248	15.269	15.247	15.194	15.408	14.544	15.102	15.083	15.133	15.505	15.487	15.519	15.712	15.782	15.789	11.711	16.567	16.68	16.68	16.677	15.774	15.805	13.633	13.628	13.631	13.628	13.63	13.817
NaN	NaN	NaN	NaN	NaN	NaN	NaN	NaN	NaN	NaN	NaN	NaN	NaN	NaN	NaN	NaN	NaN	NaN	NaN	15.282	15.357	15.39	15.111	15.04	15.214	15.173	15.147	15.152	16.992	14.735	15.316	15.523	15.495	15.476	15.675	15.861	15.763	11.683	15.225	15.355	14.206	17.412	14.885	15.808	15.806	15.803	16.571	15.801	13.646	16.134
NaN	NaN	NaN	NaN	NaN	NaN	NaN	NaN	NaN	NaN	NaN	NaN	NaN	NaN	NaN	NaN	NaN	NaN	15.444	15.309	14.735	14.504	14.364	15.191	15.224	15.25	15.115	14.359	14.4	15.259	15.392	15.527	15.483	15.45	14.873	15.827	15.734	15.733	15.22	16.301	16.42	16.32	16.305	16.585	16.578	15.775	15.784	15.796	13.64	16.002
NaN	NaN	NaN	NaN	NaN	NaN	NaN	NaN	NaN	NaN	NaN	NaN	NaN	NaN	NaN	NaN	NaN	15.596	15.275	15.296	15.454	14.324	14.487	14.844	15.318	15.193	14.652	14.395	15.262	17.087	15.424	15.509	15.489	15.432	15.245	15.351	15.803	15.742	15.739	17.511	16.302	14.16	14.158	16.268	16.271	16.575	16.586	15.78	15.798	16
NaN	NaN	NaN	NaN	NaN	NaN	NaN	NaN	NaN	NaN	NaN	NaN	NaN	NaN	NaN	NaN	13.544	15.253	15.353	15.184	15.155	15.247	15.152	15.131	14.53	15.019	15.471	15.359	15.295	15.564	15.547	15.541	15.491	15.467	15.421	15.29	15.383	12.557	15.639	14.455	16.32	16.313	16.341	13.838	13.933	16.572	16.579	15.783	15.803	15.958
NaN	NaN	NaN	NaN	NaN	NaN	NaN	NaN	NaN	NaN	NaN	NaN	NaN	NaN	NaN	14.778	14.773	15.224	14.692	14.68	16.699	16.718	16.729	12.724	11.654	12.655	15.504	15.241	15.435	16.489	15.649	15.656	15.617	15.586	15.543	15.34	15.396	15.408	15.146	15.679	15.696	15.651	14.922	11.957	11.853	13.776	13.925	15.942	16.139	16.139
NaN	NaN	NaN	NaN	NaN	NaN	NaN	NaN	NaN	NaN	NaN	NaN	NaN	NaN	NaN	16.989	14.896	12.238	11.996	15.544	15.158	14.385	14.259	15.184	16.245	15.281	15.325	15.643	15.699	15.685	15.657	15.655	16.193	15.608	15.579	15.375	15.436	15.475	15.133	15.206	15.724	15.713	15.673	11.68	11.97	11.962	11.97	16.416	14.007	15.109
NaN	NaN	NaN	NaN	NaN	NaN	NaN	NaN	NaN	NaN	NaN	NaN	NaN	NaN	16.987	15.242	14.75	14.858	14.817	14.886	14.805	15.287	15.305	15.261	15.429	12.76	15.435	16.483	15.683	15.643	15.643	15.638	15.627	15.611	15.603	15.621	15.449	15.508	15.519	15.378	15.19	15.706	15.685	15.649	11.681	11.685	12.029	16.637	16.906	15.95
NaN	NaN	NaN	NaN	NaN	NaN	NaN	NaN	NaN	NaN	NaN	NaN	NaN	NaN	13.93	15.269	15.355	15.37	15.645	15.432	15.194	15.258	15.155	15.145	16.257	15.035	15.33	15.495	15.64	15.65	15.31	15.29	15.637	15.645	15.643	15.638	15.464	15.502	15.495	15.532	15.21	15.096	15.052	15.64	15.656	15.654	13.333	13.742	16.125	13.969
NaN	NaN	NaN	NaN	NaN	NaN	NaN	NaN	NaN	NaN	NaN	NaN	NaN	NaN	NaN	14.105	15.392	14.913	14.816	14.841	15.234	15.312	15.489	15.245	15.054	15.138	14.959	15.531	15.297	15.277	14.87	15.494	15.34	15.287	15.382	15.381	15.29	15.48	15.502	15.533	15.521	15.23	15.025	14.951	16.019	16.027	16.027	15.886	16.143	13.957
NaN	NaN	NaN	NaN	NaN	NaN	NaN	NaN	NaN	NaN	NaN	NaN	NaN	NaN	NaN	14.374	14.061	14.791	14.645	15.107	14.588	15.356	15.509	15.418	15.195	15.067	16.704	15.406	15.429	15.368	14.935	14.808	15.569	15.373	15.438	15.297	15.334	15.198	15.517	15.505	15.504	15.058	15.652	15.602	15.995	16.005	16.003	16.215	16.121	16.511
NaN	NaN	NaN	NaN	NaN	NaN	NaN	NaN	NaN	NaN	NaN	NaN	NaN	NaN	NaN	14.408	14.183	14.774	14.43	15.237	15.526	15.565	15.41	15.539	15.223	15.285	15.116	16.743	15.244	15.217	15.139	15.277	15.244	15.359	15.284	15.39	15.194	16.172	16.197	16.072	15.787	16.059	16.34	16.147	16	16.033	16.029	17.005	16.571	16.59
NaN	NaN	NaN	NaN	NaN	NaN	NaN	NaN	NaN	NaN	NaN	NaN	NaN	NaN	NaN	14.391	14.123	NaN	NaN	14.526	15.116	14.587	15.07	14.964	15.159	15.211	15.158	15.22	15.051	15.159	15.134	15.306	15.217	15.272	16.3	16.304	15.901	16.194	16.205	16.074	15.629	16.109	16.067	16.33	16.329	16.025	16.64	16.131	16.571	16.589
NaN	NaN	NaN	NaN	NaN	NaN	NaN	NaN	NaN	NaN	NaN	NaN	NaN	NaN	NaN	NaN	NaN	NaN	NaN	NaN	NaN	15.195	15.219	14.4	15.236	15.214	15.08	15.344	15.274	15.311	15.243	15.231	15.216	15.228	16.933	16.283	17.058	16.896	16.215	16.229	16.433	16.135	16.093	16.049	16.044	16.924	16.65	17.032	16.324	16.505
NaN	NaN	NaN	NaN	NaN	NaN	NaN	NaN	NaN	NaN	NaN	NaN	NaN	NaN	NaN	NaN	NaN	NaN	NaN	NaN	NaN	14.303	15.25	15.264	15.123	15.084	15.192	15.199	15.174	15.079	15.192	15.178	16.333	16.234	16.243	15.98	15.953	16.858	16.884	15.652	15.699	16.918	16.868	16.065	16.218	16.218	16.063	16.08	16.344	16.505
NaN	NaN	NaN	NaN	NaN	NaN	NaN	NaN	NaN	NaN	NaN	NaN	NaN	NaN	NaN	NaN	NaN	NaN	NaN	NaN	14.647	16.027	15.265	15.227	15.31	15.187	15.203	15.252	15.214	15.201	15.294	15.222	16.339	16.16	16.171	16.111	16.131	16.865	16.829	15.639	15.677	17.935	16.102	16.086	16.238	16.101	16.116	16.118	16.377	16.489
NaN	NaN	NaN	NaN	NaN	NaN	NaN	NaN	NaN	NaN	NaN	NaN	NaN	NaN	NaN	NaN	NaN	13.223	13.837	15.024	12.389	14.587	15.371	15.949	15.413	15.273	15.217	15.217	15.237	15.188	16.438	16.413	16.348	16.178	16.188	16.131	16.077	16.105	16.763	16.328	15.586	15.578	16.118	16.132	16.118	16.119	16.134	16.124	16.135	16.28
NaN	NaN	NaN	NaN	NaN	NaN	NaN	NaN	NaN	NaN	NaN	NaN	NaN	NaN	NaN	NaN	12.735	15.195	14.387	14.574	14.462	13.997	15.45	15.357	15.422	15.25	15.204	15.1	15.229	16.465	16.268	16.439	16.426	16.278	15.311	16.172	16.072	16.073	16.064	16.214	15.736	15.754	16.266	16.145	16.128	16.128	16.134	16.117	16.121	16.273
NaN	NaN	NaN	NaN	NaN	NaN	NaN	NaN	NaN	NaN	NaN	NaN	NaN	NaN	NaN	15.958	16.105	15.456	15.062	15.139	13.914	15.355	14.044	15.504	15.291	15.167	15.207	15.252	16.181	16.489	16.165	16.282	16.35	16.083	15.994	16.038	16.057	16.052	16.071	16.314	16.24	16.249	16.277	16.144	16.166	16.155	16.142	16.16	16.13	16.28
NaN	NaN	NaN	NaN	NaN	NaN	NaN	NaN	NaN	NaN	NaN	NaN	NaN	15.418	14.622	15.522	15.918	16.069	14.982	15.096	13.803	15.282	15.417	15.382	15.415	15.233	16.285	15.908	15.825	16.144	16.176	16.16	16.263	16.092	16.26	16.053	16.062	16.07	17.296	16.232	16.252	16.233	16.123	16.133	16.177	16.157	16.15	16.133	16.143	16.27
NaN	NaN	NaN	NaN	NaN	NaN	NaN	NaN	NaN	NaN	NaN	NaN	NaN	15.413	15.586	15.608	15.931	15.864	15.731	15.045	13.801	13.982	15.292	15.336	16.162	15.855	15.89	16.168	16.168	16.303	16.305	16.137	16.28	16.234	16.233	16.111	16.088	16.064	16.216	16.958	16.272	16.272	16.132	16.148	16.155	16.176	16.169	16.173	16.174	16.228
NaN	NaN	NaN	NaN	NaN	NaN	NaN	NaN	NaN	NaN	NaN	14.64	14.916	15.38	15.434	15.349	15.617	15.782	15.817	14.999	15.104	13.826	14.036	16.231	16.232	16.271	16.116	16.137	16.125	16.131	16.149	16.144	16.113	16.103	16.105	16.111	16.121	16.048	16.185	16.919	16.244	16.245	16.128	16.237	16.226	16.226	16.238	15.694	15.697	16.237
NaN	NaN	NaN	NaN	NaN	NaN	NaN	NaN	NaN	15.963	15.691	14.621	15.264	15.036	15.386	15.411	15.316	15.474	15.831	15.865	15.099	16.138	16.152	16.269	16.223	16.173	16.197	16.235	16.258	16.274	16.152	16.142	16.136	16.118	16.119	16.128	16.119	16.076	16.245	16.219	16.264	16.259	16.207	16.226	16.232	16.254	16.252	14.201	16.247	16.25
NaN	NaN	NaN	11.722	NaN	NaN	NaN	NaN	NaN	15.865	15.81	15.515	15.299	15.072	15.073	15.401	15.297	16.644	15.736	15.715	16.03	16.096	16.179	15.96	16.341	16.209	16.25	16.239	16.194	16.233	16.267	16.157	16.141	16.141	16.127	16.117	16.059	16.047	16.198	16.191	16.197	16.272	16.277	16.167	16.315	16.201	16.27	14.183	16.3	16.268
NaN	NaN	16.105	14.178	NaN	NaN	NaN	NaN	15.468	15.551	15.414	15.515	15.319	15.087	15.075	13.358	14.751	15.321	16.628	14.511	15.842	15.997	15.847	15.649	16.364	16.295	16.264	16.183	16.176	16.167	16.169	16.113	16.098	16.116	16.099	16.095	16.047	16.066	16.193	16.244	16.211	16.264	16.258	16.309	16.335	16.209	16.234	14.21	16.238	16.219
17.063	17.068	16.149	15.903	NaN	NaN	NaN	15.635	15.619	15.573	15.551	15.543	16.118	15.838	15.837	15.805	12.335	14.144	14.148	16.969	15.696	15.697	15.905	16.085	15.696	15.739	15.993	16.288	16.195	16.199	16.16	16.157	16.104	16.122	16.131	16.069	16.074	16.214	16.238	16.247	16.23	16.292	16.289	16.312	16.333	16.182	14.451	14.154	16.186	16.188
NaN	14.958	16.22	16.078	NaN	NaN	NaN	15.388	15.38	15.388	16.144	15.897	15.884	15.838	15.847	15.817	15.8	15.787	15.803	14.216	15.433	15.714	15.875	16.79	16.309	16.36	16.401	16.263	16.269	15.873	16.183	16.173	16.144	16.123	16.122	16.114	16.103	16.245	16.269	16.275	16.257	16.318	16.328	16.294	16.311	16.21	16.194	16.164	14.213	14.676
NaN	16.595	16.546	16.164	16.508	NaN	NaN	15.352	15.36	15.353	16.134	16.104	15.905	15.84	15.731	15.431	15.095	15.844	15.858	15.877	13.77	16.533	16.636	15.945	15.911	16.1	16.274	16.039	16.322	15.867	16.184	16.215	16.22	16.225	16.267	16.096	16.273	16.263	16.272	16.968	16.293	16.183	16.212	16.196	16.156	16.249	16.238	16.17	15.988	16.178
16.606	16.601	16.59	16.226	16.43	16.474	16.437	16.171	15.376	15.525	15.359	16.097	15.365	15.369	15.781	15.743	15.882	15.864	15.516	15.539	15.573	15.959	13.959	16.109	16.01	15.957	16.105	15.673	16.029	16.203	16.258	16.219	16.246	16.246	16.252	16.273	16.269	16.265	16.274	16.318	16.293	16.214	16.18	16.187	16.192	16.187	16.24	15.552	14.395	14.28
NaN	16.302	16.266	16.251	16.194	16.208	16.52	16.175	16.172	15.444	15.397	15.361	15.373	15.358	15.863	15.95	15.963	15.926	15.921	15.576	15.608	16.29	16.419	13.407	15.349	16.117	16.063	16.285	16.259	16.261	16.248	16.274	16.257	16.274	16.268	16.018	16.243	16.239	16.228	16.237	16.216	16.162	16.219	16.211	16.199	16.164	16.153	14.014	14.402	14.277
NaN	NaN	14.396	14.033	14.029	15.779	16.494	16.996	16.242	15.469	16.172	15.42	15.369	15.382	16.196	15.854	15.933	15.634	15.583	15.619	15.644	16.807	15.971	16.238	16.057	16.081	16.153	16.269	16.328	16.251	16.284	16.269	16.273	16.28	16.253	15.972	15.961	16.213	16.231	16.211	16.218	16.217	16.253	16.248	16.195	16.216	16.124	16.105	14.395	14.307
NaN	NaN	16.646	16.648	16.892	14.815	16.526	16.524	15.407	15.404	15.386	16.174	15.69	15.699	15.176	15.552	15.693	15.685	16.339	15.284	15.676	17.037	15.947	16.24	16.093	14.07	16.773	16.22	16.471	16.257	16.239	16.215	16.231	16.168	16.21	16.207	16.205	16.211	16.191	16.212	16.227	16.228	16.252	16.257	16.226	16.226	16.16	15.4	15.994	14.321
NaN	NaN	16.689	16.565	16.49	16.534	16.639	16.582	13.662	15.311	15.269	15.224	14.58	14.59	15.176	15.197	15.195	15.032	14.461	14.43	16.692	14.229	14.843	13.972	14.384	13.978	16.097	16.223	16.356	16.237	16.248	14.24	14.367	14.261	16.195	16.197	16.232	16.181	16.219	16.21	16.211	16.217	16.264	16.266	16.24	16.204	16.199	15.506	16.187	16.087
NaN	NaN	NaN	16.571	16.639	13.598	13.551	13.489	15.709	17.053	17	16.88	15.25	15.261	15.228	15.234	14.962	14.696	14.702	14.883	14.526	14.365	16.545	14.296	14.379	14.066	14.232	16.192	16.077	14.143	14.412	14.342	14.307	14.258	14.186	16.16	16.166	16.165	16.159	16.145	16.143	16.129	16.205	16.268	16.196	16.171	16.176	16.18	16.16	16.298
NaN	NaN	NaN	NaN	NaN	NaN	NaN	NaN	NaN	14.212	15.345	15.237	14.353	15.258	14.714	14.894	14.811	14.626	14.621	16.319	14.415	14.402	14.35	14.17	14.307	13.965	16.089	15.865	15.954	12.404	16.358	14.298	14.269	14.1	15.593	15.369	16.161	16.157	16.127	16.082	16.122	16.113	16.14	16.115	16.118	16.156	15.516	15.625	16.073	16.073
NaN	NaN	NaN	NaN	NaN	NaN	NaN	NaN	NaN	15.079	15.092	13.385	13.461	15.35	15.313	14.587	14.664	16.85	16.501	14.481	14.088	14.058	14.332	13.992	13.938	16.251	16.07	15.977	15.755	13.189	13.611	14.226	15.869	15.758	15.999	16.007	16.001	15.995	16.024	16.046	16.068	16.065	16.086	16.098	16.906	16.101	16.083	16.038	16.043	15.99
NaN	NaN	NaN	NaN	NaN	NaN	NaN	NaN	13.002	15.213	14.501	13.637	13.598	13.573	15.481	14.963	14.936	16.394	14.532	14.556	14.135	14.041	14.216	14.083	14.326	14.169	16.087	14.019	15.96	15.714	14.907	14.126	16.104	16.107	15.96	15.964	16.006	16.007	16.011	16.013	16.042	16.043	16.046	16.101	16.102	16.091	16.066	15.106	15.11	15.094
NaN	NaN	NaN	NaN	NaN	NaN	NaN	NaN	NaN	14.672	14.676	14.74	15.398	15.519	15.059	15.021	16.618	14.536	14.654	14.55	14.267	14.257	14.181	14.168	14.084	14.118	13.895	15.991	14.032	15.491	15.728	13.933	15.757	16.082	16.073	15.944	15.952	16.009	15.992	15.232	15.984	15.39	15.061	15.138	16.025	16.029	16.023	15.096	15.056	15.038
NaN	NaN	NaN	NaN	NaN	NaN	NaN	NaN	NaN	11.822	11.784	14.793	15.789	14.889	14.869	17.172	14.727	14.554	14.541	14.432	14.262	14.23	14.198	14.142	14.085	14.079	14.2	16.267	16.152	15.859	15.518	15.521	15.669	15.496	16.144	16.009	16.044	16.078	16.119	14.226	14.21	14.094	16.12	15.274	16.028	16.02	16.05	16.034	16.05	16.029
NaN	NaN	NaN	NaN	NaN	NaN	NaN	NaN	NaN	NaN	NaN	12.726	15.034	14.971	14.927	14.589	14.627	14.698	14.583	14.428	14.394	14.343	14.411	14.281	14.217	14.096	14.221	16.189	16.125	15.957	13.98	12.533	14.702	15.144	15.355	15.263	15.158	15.425	14.953	14.241	14.247	14.228	14.189	16.166	15.169	16.127	16.155	15.242	16.1	16.052
NaN	NaN	NaN	NaN	NaN	NaN	NaN	NaN	NaN	NaN	NaN	NaN	15.095	15.059	14.915	14.641	14.77	14.707	14.677	14.416	14.359	14.428	14.31	14.339	14.171	16.371	14.164	14.175	16.186	14.159	16.169	12.692	13.655	14.605	16.082	14.044	14.034	15.606	14.486	14.168	14.986	14.289	12.08	14.092	13.164	14.38	16.211	15.379	15.619	16.071
NaN	NaN	NaN	NaN	NaN	NaN	NaN	NaN	NaN	NaN	NaN	NaN	NaN	NaN	17.242	14.735	14.729	14.692	14.693	14.421	14.412	14.358	16.63	14.334	14.103	16.429	14.266	14.232	14.257	14.17	16.002	15.755	13.779	14.388	14.622	15.336	15.537	15.416	14.757	14.522	14.215	12.097	12.146	14.103	13.173	14.392	14.833	14.774	14.808	15.326
NaN	NaN	NaN	NaN	NaN	NaN	NaN	NaN	NaN	NaN	NaN	NaN	NaN	NaN	16.784	14.637	14.832	16.907	14.775	14.238	14.316	14.292	14.386	16.517	15.503	14.217	14.522	16.364	16.205	14.259	14.108	15.831	13.667	13.734	14.393	14.683	15.34	14.754	15.422	14.34	14.387	12.465	12.09	13.314	13.178	14.4	14.821	14.74	14.704	15.268
NaN	NaN	NaN	NaN	NaN	NaN	NaN	NaN	NaN	NaN	NaN	NaN	NaN	NaN	16.975	16.994	12.495	14.802	16.876	14.465	14.4	14.453	16.61	14.413	14.322	14.289	14.431	14.307	14.257	14.275	11.97	13.594	15.712	13.84	13.712	13.652	14.835	14.798	14.847	13.618	14.41	12.399	12.085	14.038	13.171	15.309	14.879	14.739	15.314	15.27
NaN	NaN	NaN	NaN	NaN	NaN	NaN	NaN	NaN	NaN	NaN	NaN	NaN	NaN	16.795	16.977	14.818	14.701	16.967	14.768	14.574	16.662	14.435	14.305	14.22	14.27	14.487	14.277	14.231	12.066	11.988	13.63	15.805	16.197	13.23	13.179	13.993	14.676	15.246	15.385	16.149	12.393	12.395	13.277	13.183	16.205	14.8	14.755	15.29	15.214
NaN	NaN	NaN	NaN	NaN	NaN	NaN	NaN	NaN	NaN	NaN	NaN	NaN	NaN	NaN	14.738	14.784	14.729	16.914	14.74	14.753	16.707	14.554	14.562	14.304	14.385	14.77	14.481	14.77	12.112	12.003	13.711	15.881	15.478	15.678	13.208	13.472	14.667	14.678	14.929	15.87	15.468	12.379	13.267	13.191	16.228	15.775	14.768	13.591	13.566
NaN	NaN	NaN	NaN	NaN	NaN	NaN	NaN	NaN	NaN	NaN	NaN	NaN	NaN	NaN	14.911	14.602	14.6	14.056	14.876	14.791	14.581	16.736	14.493	14.412	14.773	14.919	14.819	14.715	14.909	11.997	13.767	15.876	15.904	14.586	13.706	14.041	14.854	14.968	16.147	15.468	14.765	14.831	13.563	16.188	14.921	15.84	13.658	14.793	14.709
NaN	NaN	NaN	NaN	NaN	NaN	NaN	NaN	NaN	NaN	NaN	NaN	NaN	NaN	14.52	14.766	14.746	14.779	15.264	14.735	14.808	14.784	14.484	14.634	14.725	14.836	14.881	14.837	15.268	14.738	12.095	13.809	14.522	16.018	14.708	16.133	13.712	14.719	15.066	15.679	15.791	15.005	14.831	15.228	13.341	14.922	15.401	15.72	15.273	15.224
NaN	NaN	NaN	NaN	NaN	NaN	NaN	NaN	NaN	NaN	NaN	14.587	14.557	14.586	10.884	14.917	14.93	15.058	14.823	14.715	16.16	16.003	16.71	14.712	12.288	14.806	14.904	12.349	14.892	14.795	12.132	13.826	12.044	16.247	13.975	16.147	16.09	14.447	16.299	15.639	13.79	16.159	16.565	15.082	15.109	14.828	14.942	14.781	15.514	15.532
NaN	NaN	NaN	NaN	NaN	NaN	NaN	NaN	NaN	NaN	14.507	14.441	14.536	14.484	14.671	11.13	14.692	14.697	14.826	14.846	14.894	14.869	16.797	14.706	14.623	14.858	14.755	14.77	14.759	14.751	14.728	13.759	11.967	14.208	15.369	16.34	16.145	16.07	13.987	15.604	15.595	16.154	15.729	16.475	15.08	15.618	14.907	14.821	15.168	15.242
NaN	NaN	NaN	NaN	NaN	NaN	NaN	NaN	NaN	NaN	14.501	14.477	14.623	14.515	16.425	16.328	14.696	14.751	14.741	14.794	14.746	14.869	17.016	16.816	14.624	14.9	14.847	14.675	14.805	14.928	14.349	14.385	16.006	14.104	15.61	16.35	16.177	16.085	15.081	14.363	14.385	13.914	16.203	16.432	15.987	15.283	15.368	15.18	15.313	15.295
NaN	NaN	NaN	NaN	NaN	NaN	NaN	NaN	NaN	NaN	14.644	14.587	14.497	14.502	16.214	11.103	10.614	14.811	14.686	14.858	14.903	16.995	16.93	16.565	16.513	14.886	14.878	14.508	14.477	14.487	14.284	14.303	14.445	14.334	14.103	14.706	15.615	15.397	15.514	14.406	14.349	16.113	15.258	15.369	15.783	14.838	13.974	15.353	15.71	15.713
NaN	NaN	NaN	NaN	NaN	NaN	NaN	NaN	NaN	NaN	16.82	14.539	14.464	15.625	16.548	10.961	14.993	14.57	14.559	14.557	14.541	16.953	16.649	16.536	16.674	17.051	16.862	14.452	14.455	16.931	15.108	15.661	15.984	16.015	14.997	14.794	16.189	14.913	14.701	14.371	14.398	15.745	15.205	15.261	15.399	15.611	13.97	15.312	15.374	15.699
NaN	NaN	NaN	NaN	NaN	NaN	NaN	15.419	16.962	15.847	15.621	16.666	15.361	16.59	10.411	10.831	14.921	10.654	14.391	14.587	14.441	16.594	16.563	15.94	16.913	15.389	14.56	14.571	15.083	16.79	14.679	15.804	15.558	14.243	16.028	15.529	15.353	15.04	14.778	15.983	14.834	15.732	13.569	15.354	16.083	15.563	13.92	15.272	15.297	13.909
NaN	NaN	NaN	NaN	NaN	NaN	14.772	14.796	16.939	15.74	16.603	14.4	16.691	16.448	16.417	16.373	16.475	16.657	12.74	16.838	16.816	16.535	15.611	15.721	17.188	15.852	13.76	16.722	15.884	15.678	16.955	16.948	14.265	10.532	10.549	16.015	15.613	15.43	14.952	14.675	15.758	13.824	13.875	15.385	15.493	15.598	15.663	13.928	13.972	13.871
NaN	NaN	NaN	NaN	NaN	NaN	NaN	15.611	14.686	14.612	14.336	14.453	16.675	14.581	15.456	16.485	16.558	16.666	16.68	12.849	15.873	16.091	16.416	13.738	13.987	14.049	13.86	16.928	16.104	13.571	16.019	13.791	10.575	10.617	10.527	16.758	16.512	15.504	15.359	15.721	15.243	13.061	13.922	15.973	15.457	15.45	15.106	15.584	13.868	13.895
NaN	NaN	NaN	NaN	NaN	NaN	NaN	NaN	NaN	16.116	14.518	14.474	14.358	14.526	16.165	16.656	16.587	16.631	14.712	16.942	15.787	16.749	16.431	13.888	13.934	14.049	15.882	13.769	13.832	12.745	10.329	10.435	10.607	10.56	10.479	15.905	15.635	15.556	15.962	15.148	16.484	12.693	15.693	15.281	16.056	15.505	15.374	15.405	15.401	15.409
NaN	NaN	NaN	NaN	NaN	NaN	NaN	NaN	NaN	14.69	16.148	14.629	15.516	15.391	15.316	15.737	16.652	16.676	16.641	16.874	15.952	15.822	16.149	13.886	14.052	14.063	15.753	15.841	12.904	12.762	10.475	10.553	10.732	10.663	10.672	10.639	15.913	15.697	15.481	15.342	14.933	14.91	13.409	15.296	16.164	15.589	13.662	15.341	15.354	15.379
NaN	NaN	NaN	NaN	NaN	NaN	NaN	NaN	NaN	14.722	16.149	14.671	14.454	14.429	15.545	15.941	14.397	16.609	16.647	16.772	16.579	12.978	12.897	13.951	16.206	15.468	13.902	13.656	12.558	10.465	10.438	10.653	10.782	10.951	10.88	10.866	16.02	15.944	17.309	10.345	16.248	14.899	12.61	15.238	15.386	15.67	15.536	15.314	15.35	15.184
NaN	NaN	NaN	NaN	NaN	NaN	NaN	NaN	NaN	14.728	14.844	14.669	14.504	14.297	13.762	15.042	16.455	13.763	16.578	16.579	16.741	13.05	13.113	12.958	12.906	13.944	12.843	12.832	12.616	10.528	10.558	10.619	10.704	10.9	10.812	10.927	10.927	10.688	10.436	10.18	16.412	15.888	12.503	16.036	15.446	15.579	15.444	15.028	14.401	14.902
NaN	NaN	NaN	NaN	NaN	NaN	NaN	NaN	NaN	NaN	14.673	15.8	16.108	15.106	14.473	16.659	16.209	16.674	16.368	16.401	12.921	12.967	12.885	12.8	15.925	15.579	12.622	12.94	12.834	12.878	10.563	10.72	10.023	10.901	10.71	10.729	10.913	10.735	10.551	9.6666	16.249	13.312	12.623	15.911	15.417	15.006	15.191	15.002	12.961	14.856
NaN	NaN	NaN	NaN	NaN	NaN	NaN	NaN	NaN	NaN	16.932	15.076	14.378	14.925	14.987	16.26	15.516	16.535	13.646	12.683	13.059	16.627	16.359	12.707	12.88	12.853	12.977	12.985	12.807	12.771	12.783	10.572	10.661	10.816	10.818	10.737	10.717	10.723	10.518	13.71	13.61	13.26	12.609	14.709	15.233	15.033	15.369	14.846	14.203	14.19
NaN	NaN	NaN	NaN	NaN	NaN	NaN	NaN	NaN	NaN	15.252	16.208	16.062	14.982	14.842	15.774	16.527	16.258	16.194	16.583	12.999	13.049	12.849	12.85	12.862	12.923	12.831	12.906	12.812	12.724	12.824	10.612	10.717	10.819	10.73	10.58	10.594	10.644	10.511	15.984	15.209	13.358	12.925	16.46	14.336	14.917	15.086	15.18	14.785	14.778
NaN	NaN	NaN	NaN	NaN	NaN	NaN	NaN	NaN	NaN	NaN	NaN	NaN	NaN	NaN	NaN	16.355	16.268	16.079	16.432	12.92	12.91	12.799	12.88	12.698	12.774	12.596	12.839	12.744	12.788	10.625	13.829	10.777	10.765	10.673	10.48	10.559	10.648	10.288	10.165	16.931	13.599	13.724	14.687	16.183	14.977	15.089	15.375	14.887	14.771
NaN	NaN	NaN	NaN	NaN	NaN	NaN	NaN	NaN	NaN	NaN	NaN	NaN	NaN	NaN	NaN	NaN	16.424	12.722	12.735	12.813	12.792	13.033	12.687	12.874	12.616	12.739	12.636	12.678	12.699	10.78	13.871	10.655	10.457	10.38	10.443	10.51	10.472	10.167	15.176	13.614	13.671	13.589	15.191	15.471	14.888	14.729	14.497	14.828	14.665
NaN	NaN	NaN	NaN	NaN	NaN	NaN	NaN	NaN	NaN	NaN	NaN	NaN	NaN	NaN	NaN	NaN	13.619	12.841	12.911	13.083	12.824	12.609	12.654	12.659	12.732	12.7	12.567	12.627	15.112	14.244	10.689	10.502	10.453	10.265	10.463	10.391	10.56	10.098	14.812	13.801	13.788	15.114	15.044	15.688	14.057	15.068	14.106	14.822	14.583
NaN	NaN	NaN	NaN	NaN	NaN	NaN	NaN	NaN	NaN	NaN	NaN	NaN	NaN	NaN	NaN	NaN	NaN	12.977	12.665	12.768	12.744	12.855	12.523	12.583	12.79	12.792	12.698	12.551	14.529	14.134	10.624	10.498	10.399	10.415	10.16	10.511	10.184	10.18	15.037	15.329	13.564	13.516	13.41	14.966	15.053	14.937	12.865	15.09	15.418
NaN	NaN	NaN	NaN	NaN	NaN	NaN	NaN	NaN	NaN	NaN	NaN	NaN	NaN	NaN	NaN	NaN	NaN	12.894	12.643	12.745	12.777	12.595	12.545	12.613	12.716	12.699	15.392	15.842	12.061	13.668	10.507	10.387	10.376	10.271	9.9894	9.9824	9.9173	12.559	14.993	15.104	15.064	13.223	13.357	13.158	14.881	15.889	14.79	14.2	15.401
NaN	NaN	NaN	NaN	NaN	NaN	NaN	NaN	NaN	NaN	NaN	NaN	NaN	NaN	NaN	NaN	NaN	NaN	NaN	15.388	15.487	14.403	15.165	15.202	12.554	12.42	12.343	15.271	12.181	14.565	10.599	10.43	10.529	10.37	10.165	12.868	11.167	11.241	11.141	15.34	15.058	14.785	13.493	13.278	15.807	14.627	14.57	14.26	15.507	13.902
NaN	NaN	NaN	NaN	NaN	NaN	NaN	NaN	NaN	NaN	NaN	NaN	NaN	NaN	NaN	NaN	NaN	NaN	NaN	15.522	15.376	14.276	15.304	15.384	14.076	13.933	13.547	12.001	11.657	13.315	10.372	10.403	10.429	11.395	11.261	12.61	11.012	11.202	10.991	10.198	9.574	15.968	13.476	14.594	14.699	13.076	15.816	15.575	13.723	11.335
NaN	NaN	NaN	NaN	NaN	NaN	NaN	NaN	NaN	NaN	NaN	NaN	NaN	NaN	NaN	NaN	NaN	NaN	NaN	NaN	15.267	14.225	12.549	15.015	14.923	13.783	13.403	11.432	11.459	11.886	12.245	10.339	11.319	10.919	11.068	10.811	10.711	11.08	10.87	10.75	9.4829	15.505	16.065	13.435	15.982	13.144	12.895	14.248	12.478	15.214
NaN	NaN	NaN	NaN	NaN	NaN	NaN	NaN	NaN	NaN	NaN	NaN	NaN	NaN	NaN	NaN	NaN	NaN	NaN	NaN	15.448	15.203	14.083	14.073	14.538	14.655	13.422	13.169	11.801	11.953	10.535	10.941	11.074	11.032	11.071	10.997	10.982	9.4611	10.689	10.725	10.39	15.93	16.154	13.541	13.483	13.158	15.672	14.444	14.522	14.891
NaN	NaN	NaN	NaN	NaN	NaN	NaN	NaN	NaN	NaN	NaN	NaN	NaN	NaN	NaN	NaN	NaN	NaN	NaN	NaN	15.144	13.998	15.058	14.578	14.195	15.928	13.076	13.405	11.965	10.577	10.295	10.788	10.887	11.073	11.113	10.948	9.3674	9.1333	9.096	10.167	10.044	14.887	13.424	13.432	13.399	13.246	13.083	14.607	12.793	12.566
NaN	NaN	NaN	NaN	NaN	NaN	NaN	NaN	NaN	NaN	NaN	NaN	NaN	NaN	NaN	NaN	NaN	NaN	NaN	NaN	14.883	NaN	NaN	NaN	NaN	NaN	13.185	11.877	12.172	10.438	10.327	10.79	10.959	11.093	10.919	9.2265	9.2071	10.402	10.435	14.945	9.4354	9.7004	13.396	13.395	13.467	13.222	16.049	15.462	15.542	13.014
NaN	NaN	NaN	NaN	NaN	NaN	NaN	NaN	NaN	NaN	NaN	NaN	NaN	NaN	NaN	NaN	NaN	NaN	NaN	NaN	NaN	NaN	NaN	NaN	NaN	NaN	14.21	12.04	11.826	11.926	11.978	10.735	10.91	11.178	9.5051	9.5799	11.123	10.904	10.85	10.645	10.778	10.98	15.059	13.581	13.139	13.163	13.022	12.868	15.454	12.795
NaN	NaN	NaN	NaN	NaN	NaN	NaN	NaN	NaN	NaN	NaN	NaN	NaN	NaN	NaN	NaN	NaN	NaN	NaN	NaN	NaN	NaN	NaN	NaN	NaN	NaN	14.459	11.866	14.622	14.313	10.623	10.947	11.305	11.27	10.732	10.092	11.013	10.481	10.551	10.672	10.724	10.765	15.112	14.517	14.546	13.344	13.049	13.01	12.939	12.751
NaN	NaN	NaN	NaN	NaN	NaN	NaN	NaN	NaN	NaN	NaN	NaN	NaN	NaN	NaN	NaN	NaN	NaN	NaN	NaN	NaN	NaN	NaN	NaN	NaN	11.54	11.795	14.475	10.734	10.711	10.738	10.751	10.92	10.998	9.3949	9.4068	10.838	10.82	10.713	10.537	10.628	10.528	14.843	14.747	13.066	14.624	12.939	12.906	12.832	12.573
NaN	NaN	NaN	NaN	NaN	NaN	NaN	NaN	NaN	NaN	NaN	NaN	NaN	NaN	NaN	NaN	NaN	NaN	NaN	NaN	NaN	NaN	NaN	13.649	14.108	14.32	14.13	12.339	12.338	10.851	10.757	10.775	10.831	10.969	10.648	10.865	10.647	9.2809	9.5547	10.897	10.72	10.507	10.287	14.536	13	14.572	14.528	14.373	12.821	12.636
NaN	NaN	NaN	NaN	NaN	NaN	NaN	NaN	NaN	NaN	NaN	NaN	NaN	NaN	NaN	NaN	NaN	NaN	NaN	NaN	NaN	NaN	NaN	13.711	12.366	12.452	12.386	12.331	12.226	10.603	10.744	10.76	11.343	10.588	10.937	11.502	10.952	10.216	10.485	10.475	10.412	10.297	10.23	9.8511	13.163	13.406	14.431	14.248	14.61	13.603
NaN	NaN	NaN	NaN	NaN	NaN	NaN	NaN	NaN	NaN	NaN	NaN	NaN	NaN	NaN	NaN	NaN	NaN	NaN	NaN	NaN	11.7	12.161	12.559	12.33	12.41	12.608	12.37	12.376	10.756	10.566	11.03	10.874	10.937	10.663	10.641	10.764	10.745	10.524	10.721	10.345	10.275	10.542	10.671	14.175	13.3	13.931	14.403	14.113	14.137
NaN	NaN	NaN	NaN	NaN	NaN	NaN	NaN	NaN	NaN	NaN	NaN	NaN	NaN	NaN	NaN	NaN	NaN	NaN	NaN	13.853	13.618	14.387	12.042	12.567	14.311	13.035	12.492	10.487	10.485	10.855	10.67	11.006	11.266	11.004	11.044	10.596	10.666	10.578	10.843	10.782	9.9241	10.321	10.572	13.23	13.219	13.854	14.191	14.205	14.541
NaN	NaN	NaN	NaN	NaN	NaN	NaN	NaN	NaN	NaN	NaN	NaN	NaN	NaN	NaN	NaN	NaN	NaN	NaN	13.39	14.172	14.512	12.464	12.63	12.98	12.839	12.91	12.706	12.735	12.827	10.963	11.008	10.906	11.443	10.784	10.826	10.687	11.064	10.529	10.564	10.856	10.754	10.441	10.105	15.993	14.725	12.353	12.344	14.341	14.376
NaN	NaN	NaN	NaN	NaN	NaN	NaN	NaN	NaN	NaN	NaN	NaN	NaN	NaN	NaN	NaN	NaN	NaN	NaN	13.883	14.156	12.455	14.152	12.489	11.931	12.356	12.509	12.165	12.554	12.771	10.669	11.056	10.764	11.155	10.636	10.64	10.508	10.337	10.369	10.473	10.862	10.669	10.389	10.505	14.293	14.794	12.255	12.012	12.26	14.396
NaN	NaN	NaN	NaN	NaN	NaN	NaN	NaN	NaN	NaN	NaN	NaN	NaN	NaN	NaN	NaN	NaN	NaN	NaN	NaN	12.339	12.123	12.084	12.424	12.186	12.237	12.229	12.683	10.794	12.681	10.561	10.732	10.61	10.536	10.569	10.202	10.251	10.429	10.564	10.668	10.391	10.358	10.394	10.237	13.016	14.371	12.051	12.129	14.088	14.015
NaN	NaN	NaN	NaN	NaN	NaN	NaN	NaN	NaN	NaN	NaN	NaN	NaN	NaN	NaN	NaN	NaN	NaN	NaN	NaN	11.978	11.951	13.746	12.01	12.353	12.088	12.031	12.001	10.455	10.354	10.566	10.359	10.552	10.649	10.137	10.289	10.343	10.434	10.558	10.348	10.492	10.482	10.496	10.168	14.106	14.431	14.468	13.398	14.099	12.104
NaN	NaN	NaN	NaN	NaN	NaN	NaN	NaN	NaN	NaN	NaN	NaN	NaN	NaN	NaN	NaN	NaN	NaN	NaN	NaN	NaN	11.963	12.103	13.568	12.076	12.176	13.993	13.802	10.116	13.218	12.928	10.534	10.17	10.059	10.175	10.496	10.331	10.637	10.45	10.491	10.083	10.291	10.46	14.125	14.046	14.299	10.345	11.61	11.652	11.577
NaN	NaN	NaN	NaN	NaN	NaN	NaN	NaN	NaN	NaN	NaN	NaN	NaN	NaN	NaN	NaN	NaN	NaN	NaN	NaN	NaN	NaN	11.918	11.953	12.176	12.131	14.057	11.922	11.766	10.143	10.369	10.343	10.02	10.03	10.005	10.002	10.415	10.306	10.547	10.676	10.152	10.391	10.386	10.166	10.141	9.9829	11.61	11.424	11.456	11.53
NaN	NaN	NaN	NaN	NaN	NaN	NaN	NaN	NaN	NaN	NaN	NaN	NaN	NaN	NaN	NaN	NaN	NaN	NaN	NaN	NaN	NaN	11.867	12.052	NaN	NaN	11.962	12.005	11.83	13.564	10.187	10.104	10.125	10.088	10.363	10.324	10.306	10.405	10.503	10.498	10.469	10.428	14.294	9.929	9.9632	11.209	12.068	11.343	11.479	12.356
NaN	NaN	NaN	NaN	NaN	NaN	NaN	NaN	NaN	NaN	NaN	NaN	NaN	NaN	NaN	NaN	NaN	NaN	NaN	NaN	NaN	NaN	NaN	NaN	NaN	NaN	NaN	11.859	13.224	13.198	10.307	10.348	10.212	10.428	10.431	10.359	10.376	10.445	10.546	10.25	10.499	13.694	13.915	10.162	10.982	11.165	10.059	11.428	11.406	11.344
NaN	NaN	NaN	NaN	NaN	NaN	NaN	NaN	NaN	NaN	NaN	NaN	NaN	NaN	NaN	NaN	NaN	NaN	NaN	NaN	NaN	NaN	NaN	NaN	NaN	NaN	NaN	NaN	NaN	NaN	10.491	10.6	10.61	10.238	10.071	10.322	10.453	10.563	10.423	10.394	10.351	10.31	13.92	10.121	9.9239	9.9301	10.048	11.249	11.353	11.325
NaN	NaN	NaN	NaN	NaN	NaN	NaN	NaN	NaN	NaN	NaN	NaN	NaN	NaN	NaN	NaN	NaN	NaN	NaN	NaN	NaN	NaN	NaN	NaN	NaN	NaN	NaN	NaN	NaN	NaN	NaN	10.272	10.103	10.044	10.091	10.211	10.617	10.437	10.325	10.599	10.387	10.537	13.486	13.423	9.8416	10.232	10.146	11.367	11.293	11.472
NaN	NaN	NaN	NaN	NaN	NaN	NaN	NaN	NaN	NaN	NaN	NaN	NaN	NaN	NaN	NaN	NaN	NaN	NaN	NaN	NaN	NaN	NaN	NaN	NaN	NaN	NaN	NaN	NaN	NaN	NaN	10.304	10.375	10.241	10.713	10.623	10.801	10.417	10.528	10.47	10.536	10.291	10.193	10.024	9.8769	9.8794	9.9784	10.177	10.132	10.165
NaN	NaN	NaN	NaN	NaN	NaN	NaN	NaN	NaN	NaN	NaN	NaN	NaN	NaN	NaN	NaN	NaN	NaN	NaN	NaN	NaN	NaN	NaN	NaN	NaN	NaN	NaN	NaN	NaN	NaN	NaN	10.18	10.144	10.5	10.486	10.224	10.706	10.17	10.503	10.286	10.557	10.477	10.44	10.286	10.191	9.8309	9.8775	9.9808	13.635	10.148
NaN	NaN	NaN	NaN	NaN	NaN	NaN	NaN	NaN	NaN	NaN	NaN	NaN	NaN	NaN	NaN	NaN	NaN	NaN	NaN	NaN	NaN	NaN	NaN	NaN	NaN	NaN	NaN	NaN	NaN	NaN	NaN	10.204	10.16	9.9665	9.9446	10.559	10.109	10.579	10.433	10.314	10.33	10.172	10.345	10.12	9.9788	13.539	13.832	10.22	10.233
NaN	NaN	NaN	NaN	NaN	NaN	NaN	NaN	NaN	NaN	NaN	NaN	NaN	NaN	NaN	NaN	NaN	NaN	NaN	NaN	NaN	NaN	NaN	NaN	NaN	NaN	NaN	NaN	NaN	NaN	NaN	NaN	NaN	9.986	10.016	10.1	9.9936	10.123	10.149	10.345	10.47	10.44	10.682	10.236	13.95	13.59	13.715	10.144	13.984	13.835
NaN	NaN	NaN	NaN	NaN	NaN	NaN	NaN	NaN	NaN	NaN	NaN	NaN	NaN	NaN	NaN	NaN	NaN	NaN	NaN	NaN	NaN	NaN	NaN	NaN	NaN	NaN	NaN	NaN	NaN	NaN	NaN	NaN	9.9134	10.126	10.539	10.138	10.047	10.216	10.353	10.634	10.437	13.264	13.614	13.682	13.664	13.701	10.182	10.277	13.641
NaN	NaN	NaN	NaN	NaN	NaN	NaN	NaN	NaN	NaN	NaN	NaN	NaN	NaN	NaN	NaN	NaN	NaN	NaN	NaN	NaN	NaN	NaN	NaN	NaN	NaN	NaN	NaN	NaN	NaN	NaN	NaN	NaN	9.9497	10.34	10.365	10.294	10.193	10.4	10.245	10.094	10.282	10.151	13.622	13.81	13.959	10.012	13.66	9.9048	11.098
NaN	NaN	NaN	NaN	NaN	NaN	NaN	NaN	NaN	NaN	NaN	NaN	NaN	NaN	NaN	NaN	NaN	NaN	NaN	NaN	NaN	NaN	NaN	NaN	NaN	NaN	NaN	NaN	NaN	NaN	NaN	NaN	NaN	9.9161	13.439	10.018	10.189	9.9767	10.013	9.9559	9.8285	10.121	9.9881	13.968	13.916	13.879	13.752	11.989	12.06	10.179
NaN	NaN	NaN	NaN	NaN	NaN	NaN	NaN	NaN	NaN	NaN	NaN	NaN	NaN	NaN	NaN	NaN	NaN	NaN	NaN	NaN	NaN	NaN	NaN	NaN	NaN	NaN	NaN	NaN	NaN	NaN	NaN	NaN	9.967	10.519	10.063	10.131	10.19	10.225	10.269	10.32	13.291	12.669	12.767	12.632	12.768	12.05	11.957	13.737	12.63
NaN	NaN	NaN	NaN	NaN	NaN	NaN	NaN	NaN	NaN	NaN	NaN	NaN	NaN	NaN	NaN	NaN	NaN	NaN	NaN	NaN	NaN	NaN	NaN	NaN	NaN	NaN	NaN	NaN	NaN	NaN	NaN	9.7697	10.399	10.341	10.141	10.326	10.277	10.677	10.623	10.205	10.375	10.336	12.772	12.262	11.434	11.49	10.072	10.246	12.834
NaN	NaN	NaN	NaN	NaN	NaN	NaN	NaN	NaN	NaN	NaN	NaN	NaN	NaN	NaN	NaN	NaN	NaN	NaN	NaN	NaN	NaN	NaN	NaN	NaN	NaN	NaN	NaN	NaN	NaN	NaN	NaN	9.9938	10.89	11.097	10.898	10.788	10.699	10.95	10.869	12.785	10.617	10.453	13.704	14.361	14.192	10.581	12.914	10.46	12.985
NaN	NaN	NaN	NaN	NaN	NaN	NaN	NaN	NaN	NaN	NaN	NaN	NaN	NaN	NaN	NaN	NaN	NaN	NaN	NaN	NaN	NaN	NaN	NaN	NaN	NaN	NaN	NaN	NaN	NaN	NaN	12.919	10.899	10.963	NaN	NaN	10.831	11.657	11.591	10.944	12.778	10.841	11.746	9.9418	9.6473	10.841	10.465	12.755	12.786	10.425
NaN	NaN	NaN	NaN	NaN	NaN	NaN	NaN	NaN	NaN	NaN	NaN	NaN	NaN	NaN	NaN	NaN	NaN	NaN	NaN	NaN	NaN	NaN	NaN	NaN	NaN	NaN	NaN	NaN	NaN	NaN	NaN	12.729	10.765	NaN	NaN	11.008	10.991	11.085	10.802	12.774	11.787	10.22	9.7845	10.954	10.865	10.833	NaN	NaN	13.794
NaN	NaN	NaN	NaN	NaN	NaN	NaN	NaN	NaN	NaN	NaN	NaN	NaN	NaN	NaN	NaN	NaN	NaN	NaN	NaN	NaN	NaN	NaN	NaN	NaN	NaN	NaN	NaN	NaN	NaN	NaN	NaN	12.886	12.978	NaN	NaN	NaN	NaN	10.935	10.908	11.372	14.277	10.934	13.186	NaN	NaN	NaN	NaN	NaN	NaN
NaN	NaN	NaN	NaN	NaN	NaN	NaN	NaN	NaN	NaN	NaN	NaN	NaN	NaN	NaN	NaN	NaN	NaN	NaN	NaN	NaN	NaN	NaN	NaN	NaN	NaN	NaN	NaN	NaN	NaN	NaN	NaN	13.836	13.108	10.887	NaN	NaN	NaN	NaN	10.779	10.674	10.688	NaN	NaN	NaN	NaN	NaN	NaN	NaN	NaN
NaN	NaN	NaN	NaN	NaN	NaN	NaN	NaN	NaN	NaN	NaN	NaN	NaN	NaN	NaN	NaN	NaN	NaN	NaN	NaN	NaN	NaN	NaN	NaN	NaN	NaN	NaN	NaN	NaN	NaN	NaN	NaN	NaN	NaN	12.843	NaN	NaN	NaN	NaN	10.701	10.95	NaN	NaN	NaN	NaN	NaN	NaN	NaN	NaN	NaN
NaN	NaN	NaN	NaN	NaN	NaN	NaN	NaN	NaN	NaN	NaN	NaN	NaN	NaN	NaN	NaN	NaN	NaN	NaN	NaN	NaN	NaN	NaN	NaN	NaN	NaN	NaN	NaN	NaN	NaN	NaN	NaN	NaN	NaN	12.796	NaN	NaN	NaN	10.913	NaN	10.834	NaN	NaN	NaN	NaN	NaN	NaN	NaN	NaN	NaN
NaN	NaN	NaN	NaN	NaN	NaN	NaN	NaN	NaN	NaN	NaN	NaN	NaN	NaN	NaN	NaN	NaN	NaN	NaN	NaN	NaN	NaN	NaN	NaN	NaN	NaN	NaN	NaN	NaN	NaN	NaN	NaN	NaN	NaN	13.369	13.499	NaN	NaN	NaN	NaN	NaN	NaN	NaN	NaN	NaN	NaN	NaN	NaN	NaN	NaN
[truncated: 201 more columns]
