# Supplementary material for: Impact of Spatial Soil and Climate Input Data Aggregation on Regional Yield Simulations
Source: PLoS One. 2016 Apr 7;11(4):e0151782. doi: 10.1371/journal.pone.0151782 (PMC4824533; doi:10.1371/journal.pone.0151782)
Supplement: S1 Dataset — (ZIP) [file pone.0151782.s001.zip › Hoffmann_et_al_MinimalDataset/Fig5/Fig5_Maize_s001xc010.csv]

NaN	NaN	NaN	NaN	NaN	NaN	NaN	NaN	NaN	NaN	NaN	NaN	NaN	NaN	NaN	NaN	NaN	NaN	NaN	NaN	NaN	NaN	NaN	NaN	NaN	NaN	NaN	NaN	NaN	NaN	NaN	NaN	NaN	NaN	NaN	NaN	NaN	NaN	NaN	NaN	NaN	NaN	NaN	NaN	NaN	NaN	NaN	NaN	NaN	NaN
NaN	NaN	NaN	NaN	NaN	NaN	NaN	NaN	NaN	NaN	NaN	NaN	NaN	NaN	NaN	NaN	NaN	NaN	NaN	NaN	NaN	NaN	NaN	NaN	NaN	NaN	NaN	NaN	NaN	NaN	NaN	NaN	NaN	NaN	NaN	NaN	NaN	NaN	NaN	NaN	NaN	NaN	NaN	NaN	NaN	NaN	NaN	NaN	NaN	NaN
NaN	NaN	NaN	NaN	NaN	NaN	NaN	NaN	NaN	NaN	NaN	NaN	NaN	NaN	NaN	NaN	NaN	NaN	NaN	NaN	NaN	NaN	NaN	NaN	NaN	NaN	NaN	NaN	NaN	NaN	NaN	NaN	NaN	NaN	NaN	NaN	NaN	NaN	NaN	NaN	NaN	NaN	NaN	NaN	NaN	NaN	NaN	NaN	NaN	NaN
NaN	NaN	NaN	NaN	NaN	NaN	NaN	NaN	NaN	NaN	NaN	NaN	NaN	NaN	NaN	NaN	NaN	NaN	NaN	NaN	NaN	NaN	NaN	NaN	NaN	NaN	NaN	NaN	NaN	NaN	NaN	NaN	NaN	NaN	NaN	NaN	NaN	NaN	NaN	NaN	NaN	NaN	NaN	NaN	NaN	NaN	NaN	NaN	NaN	NaN
NaN	NaN	NaN	NaN	NaN	NaN	NaN	NaN	NaN	NaN	NaN	NaN	NaN	NaN	NaN	NaN	NaN	NaN	NaN	NaN	NaN	NaN	NaN	NaN	NaN	NaN	NaN	NaN	NaN	NaN	NaN	NaN	NaN	NaN	NaN	NaN	NaN	NaN	NaN	NaN	NaN	NaN	NaN	NaN	NaN	NaN	NaN	NaN	NaN	NaN
NaN	NaN	NaN	NaN	NaN	NaN	NaN	NaN	NaN	NaN	NaN	NaN	NaN	NaN	NaN	NaN	NaN	NaN	NaN	NaN	NaN	NaN	NaN	NaN	NaN	NaN	NaN	NaN	NaN	NaN	NaN	NaN	NaN	NaN	NaN	NaN	NaN	NaN	NaN	NaN	NaN	NaN	NaN	NaN	NaN	NaN	NaN	NaN	NaN	NaN
NaN	NaN	NaN	NaN	NaN	NaN	NaN	NaN	NaN	NaN	NaN	NaN	NaN	NaN	NaN	NaN	NaN	NaN	NaN	NaN	NaN	NaN	NaN	NaN	NaN	NaN	NaN	NaN	NaN	NaN	NaN	NaN	NaN	NaN	NaN	NaN	NaN	NaN	NaN	NaN	NaN	NaN	NaN	NaN	NaN	NaN	NaN	NaN	NaN	NaN
NaN	NaN	NaN	NaN	NaN	NaN	NaN	NaN	NaN	NaN	NaN	NaN	NaN	NaN	NaN	NaN	NaN	NaN	NaN	NaN	NaN	NaN	NaN	NaN	NaN	NaN	NaN	NaN	NaN	NaN	NaN	NaN	NaN	NaN	NaN	NaN	NaN	NaN	NaN	NaN	NaN	NaN	NaN	NaN	NaN	NaN	NaN	NaN	NaN	NaN
NaN	NaN	NaN	NaN	NaN	NaN	NaN	NaN	NaN	NaN	NaN	NaN	NaN	NaN	NaN	NaN	NaN	NaN	NaN	NaN	NaN	NaN	NaN	NaN	NaN	NaN	NaN	NaN	NaN	NaN	NaN	NaN	NaN	NaN	NaN	NaN	NaN	NaN	NaN	NaN	NaN	NaN	NaN	NaN	NaN	NaN	NaN	NaN	NaN	NaN
NaN	NaN	NaN	NaN	NaN	NaN	NaN	NaN	NaN	NaN	NaN	NaN	NaN	NaN	NaN	NaN	NaN	NaN	NaN	NaN	NaN	NaN	NaN	NaN	NaN	NaN	NaN	NaN	NaN	NaN	NaN	NaN	NaN	NaN	NaN	NaN	NaN	NaN	NaN	NaN	NaN	NaN	NaN	NaN	NaN	NaN	NaN	NaN	NaN	NaN
NaN	NaN	NaN	NaN	NaN	NaN	NaN	NaN	NaN	NaN	NaN	NaN	NaN	NaN	NaN	NaN	NaN	NaN	NaN	NaN	NaN	NaN	NaN	NaN	NaN	NaN	NaN	NaN	NaN	NaN	NaN	NaN	NaN	NaN	NaN	NaN	NaN	NaN	NaN	NaN	NaN	NaN	NaN	NaN	NaN	NaN	NaN	NaN	NaN	NaN
NaN	NaN	NaN	NaN	NaN	NaN	NaN	NaN	NaN	NaN	NaN	NaN	NaN	NaN	NaN	NaN	NaN	NaN	NaN	NaN	NaN	NaN	NaN	NaN	NaN	NaN	NaN	NaN	NaN	NaN	NaN	NaN	NaN	NaN	NaN	NaN	NaN	NaN	NaN	NaN	NaN	NaN	NaN	NaN	NaN	NaN	NaN	NaN	NaN	NaN
NaN	NaN	NaN	NaN	NaN	NaN	NaN	NaN	NaN	NaN	NaN	NaN	NaN	NaN	NaN	NaN	NaN	NaN	NaN	NaN	NaN	NaN	NaN	NaN	NaN	NaN	NaN	NaN	NaN	NaN	NaN	NaN	NaN	NaN	NaN	NaN	NaN	NaN	NaN	NaN	NaN	NaN	NaN	NaN	NaN	NaN	NaN	NaN	NaN	NaN
NaN	NaN	NaN	NaN	NaN	NaN	NaN	NaN	NaN	NaN	NaN	NaN	NaN	NaN	NaN	NaN	NaN	NaN	NaN	NaN	NaN	NaN	NaN	NaN	NaN	NaN	NaN	NaN	NaN	NaN	NaN	NaN	NaN	NaN	NaN	NaN	NaN	NaN	NaN	NaN	NaN	NaN	NaN	NaN	NaN	NaN	NaN	NaN	NaN	NaN
NaN	NaN	NaN	NaN	NaN	NaN	NaN	NaN	NaN	NaN	NaN	NaN	NaN	NaN	NaN	NaN	NaN	NaN	NaN	NaN	NaN	NaN	NaN	NaN	NaN	NaN	NaN	NaN	NaN	NaN	NaN	NaN	NaN	NaN	NaN	NaN	NaN	NaN	NaN	NaN	NaN	NaN	NaN	NaN	NaN	NaN	NaN	NaN	NaN	NaN
NaN	NaN	NaN	NaN	NaN	NaN	NaN	NaN	NaN	NaN	NaN	NaN	NaN	NaN	NaN	NaN	NaN	NaN	NaN	NaN	NaN	NaN	NaN	NaN	NaN	NaN	NaN	NaN	NaN	NaN	NaN	NaN	NaN	NaN	NaN	NaN	NaN	NaN	NaN	NaN	NaN	NaN	NaN	NaN	NaN	NaN	NaN	NaN	NaN	NaN
NaN	NaN	NaN	NaN	NaN	NaN	NaN	NaN	NaN	NaN	NaN	NaN	NaN	NaN	NaN	NaN	NaN	NaN	NaN	NaN	NaN	NaN	NaN	NaN	NaN	NaN	NaN	NaN	NaN	NaN	NaN	NaN	NaN	NaN	NaN	NaN	NaN	NaN	NaN	NaN	NaN	NaN	NaN	NaN	NaN	NaN	NaN	NaN	NaN	NaN
NaN	NaN	NaN	NaN	NaN	NaN	NaN	NaN	NaN	NaN	NaN	NaN	NaN	NaN	NaN	NaN	NaN	NaN	NaN	NaN	NaN	NaN	NaN	NaN	NaN	NaN	NaN	NaN	NaN	NaN	NaN	NaN	NaN	NaN	NaN	NaN	NaN	NaN	NaN	NaN	NaN	NaN	NaN	NaN	NaN	NaN	NaN	NaN	NaN	NaN
NaN	NaN	NaN	NaN	NaN	NaN	NaN	NaN	NaN	NaN	NaN	NaN	NaN	NaN	NaN	NaN	NaN	NaN	NaN	NaN	NaN	NaN	NaN	NaN	NaN	NaN	NaN	NaN	NaN	NaN	NaN	NaN	NaN	NaN	NaN	NaN	NaN	NaN	NaN	NaN	NaN	NaN	NaN	NaN	NaN	NaN	NaN	NaN	NaN	NaN
NaN	NaN	NaN	NaN	NaN	NaN	NaN	NaN	NaN	NaN	NaN	NaN	NaN	NaN	NaN	NaN	NaN	NaN	NaN	NaN	NaN	NaN	NaN	NaN	NaN	NaN	NaN	NaN	NaN	NaN	NaN	NaN	NaN	NaN	NaN	NaN	NaN	NaN	NaN	NaN	NaN	NaN	NaN	NaN	NaN	NaN	NaN	NaN	NaN	NaN
NaN	NaN	NaN	NaN	NaN	NaN	NaN	NaN	NaN	NaN	NaN	NaN	NaN	NaN	NaN	NaN	NaN	NaN	NaN	NaN	NaN	NaN	NaN	NaN	NaN	NaN	NaN	NaN	NaN	NaN	NaN	NaN	NaN	NaN	NaN	NaN	NaN	NaN	NaN	NaN	NaN	NaN	NaN	NaN	NaN	NaN	NaN	NaN	NaN	NaN
NaN	NaN	NaN	NaN	NaN	NaN	NaN	NaN	NaN	NaN	NaN	NaN	NaN	NaN	NaN	NaN	NaN	NaN	NaN	NaN	NaN	NaN	NaN	NaN	NaN	NaN	NaN	NaN	NaN	NaN	NaN	NaN	NaN	NaN	NaN	NaN	NaN	NaN	NaN	NaN	NaN	NaN	NaN	NaN	NaN	NaN	NaN	NaN	NaN	NaN
NaN	NaN	NaN	NaN	NaN	NaN	NaN	NaN	NaN	NaN	NaN	NaN	NaN	NaN	NaN	NaN	NaN	NaN	NaN	NaN	NaN	NaN	NaN	NaN	NaN	NaN	NaN	NaN	NaN	NaN	NaN	NaN	NaN	NaN	NaN	NaN	NaN	NaN	NaN	NaN	NaN	NaN	NaN	NaN	NaN	NaN	NaN	NaN	NaN	NaN
NaN	NaN	NaN	NaN	NaN	NaN	NaN	NaN	NaN	NaN	NaN	NaN	NaN	NaN	NaN	NaN	NaN	NaN	NaN	NaN	NaN	NaN	NaN	NaN	NaN	NaN	NaN	NaN	NaN	NaN	NaN	NaN	NaN	NaN	NaN	NaN	NaN	NaN	NaN	NaN	NaN	NaN	NaN	NaN	NaN	NaN	NaN	NaN	NaN	NaN
NaN	NaN	NaN	NaN	NaN	NaN	NaN	NaN	NaN	NaN	NaN	NaN	NaN	NaN	NaN	NaN	NaN	NaN	NaN	NaN	NaN	NaN	NaN	NaN	NaN	NaN	NaN	NaN	NaN	NaN	NaN	NaN	NaN	NaN	NaN	NaN	NaN	NaN	NaN	NaN	NaN	NaN	NaN	NaN	NaN	NaN	NaN	NaN	NaN	NaN
NaN	NaN	NaN	NaN	NaN	NaN	NaN	NaN	NaN	NaN	NaN	NaN	NaN	NaN	NaN	NaN	NaN	NaN	NaN	NaN	NaN	NaN	NaN	NaN	NaN	NaN	NaN	NaN	NaN	NaN	NaN	NaN	NaN	NaN	NaN	NaN	NaN	NaN	NaN	NaN	NaN	NaN	NaN	NaN	NaN	NaN	NaN	NaN	NaN	NaN
NaN	NaN	NaN	NaN	NaN	NaN	NaN	NaN	NaN	NaN	NaN	NaN	NaN	NaN	NaN	NaN	NaN	NaN	NaN	NaN	NaN	NaN	NaN	NaN	NaN	NaN	NaN	NaN	NaN	NaN	NaN	NaN	NaN	NaN	NaN	NaN	NaN	NaN	NaN	NaN	NaN	NaN	NaN	NaN	NaN	NaN	NaN	NaN	NaN	NaN
NaN	NaN	NaN	NaN	NaN	NaN	NaN	NaN	NaN	NaN	NaN	NaN	NaN	NaN	NaN	NaN	NaN	NaN	NaN	NaN	NaN	NaN	NaN	NaN	NaN	NaN	NaN	NaN	NaN	NaN	NaN	NaN	NaN	NaN	NaN	NaN	NaN	NaN	NaN	NaN	NaN	NaN	NaN	NaN	NaN	NaN	NaN	NaN	NaN	NaN
NaN	NaN	NaN	NaN	NaN	NaN	NaN	NaN	NaN	NaN	NaN	NaN	NaN	NaN	NaN	NaN	NaN	NaN	NaN	NaN	NaN	NaN	NaN	NaN	NaN	NaN	NaN	NaN	NaN	NaN	NaN	NaN	NaN	NaN	NaN	NaN	NaN	NaN	NaN	NaN	NaN	NaN	NaN	NaN	NaN	NaN	NaN	NaN	NaN	NaN
NaN	NaN	NaN	NaN	NaN	NaN	NaN	NaN	NaN	NaN	NaN	NaN	NaN	NaN	NaN	NaN	NaN	NaN	NaN	NaN	NaN	NaN	NaN	NaN	NaN	NaN	NaN	NaN	NaN	NaN	NaN	NaN	NaN	NaN	NaN	NaN	NaN	NaN	NaN	NaN	NaN	NaN	NaN	NaN	NaN	NaN	NaN	NaN	NaN	NaN
NaN	NaN	NaN	NaN	NaN	NaN	NaN	NaN	NaN	NaN	NaN	NaN	NaN	NaN	NaN	NaN	NaN	NaN	NaN	NaN	NaN	NaN	NaN	NaN	NaN	NaN	NaN	NaN	NaN	NaN	NaN	NaN	NaN	NaN	NaN	NaN	NaN	NaN	NaN	NaN	NaN	NaN	NaN	NaN	NaN	NaN	NaN	NaN	NaN	NaN
NaN	NaN	NaN	NaN	NaN	NaN	NaN	NaN	NaN	NaN	NaN	NaN	NaN	NaN	NaN	NaN	NaN	NaN	NaN	NaN	NaN	NaN	NaN	NaN	NaN	NaN	NaN	NaN	NaN	NaN	NaN	NaN	NaN	NaN	NaN	NaN	NaN	NaN	NaN	NaN	NaN	NaN	NaN	NaN	NaN	NaN	NaN	NaN	NaN	NaN
NaN	NaN	NaN	NaN	NaN	NaN	NaN	NaN	NaN	NaN	NaN	NaN	NaN	NaN	NaN	NaN	NaN	NaN	NaN	NaN	NaN	NaN	NaN	NaN	NaN	NaN	NaN	NaN	NaN	NaN	NaN	NaN	NaN	NaN	NaN	NaN	NaN	NaN	NaN	NaN	NaN	NaN	NaN	NaN	NaN	NaN	NaN	NaN	NaN	NaN
NaN	NaN	NaN	NaN	NaN	NaN	NaN	NaN	NaN	NaN	NaN	NaN	NaN	NaN	NaN	NaN	NaN	NaN	NaN	NaN	NaN	NaN	NaN	NaN	NaN	NaN	NaN	NaN	NaN	NaN	NaN	NaN	NaN	NaN	NaN	NaN	NaN	NaN	NaN	NaN	NaN	NaN	NaN	NaN	NaN	NaN	NaN	NaN	NaN	NaN
NaN	NaN	NaN	NaN	NaN	NaN	NaN	NaN	NaN	NaN	NaN	NaN	NaN	NaN	NaN	NaN	NaN	NaN	NaN	NaN	NaN	NaN	NaN	NaN	NaN	NaN	NaN	NaN	NaN	NaN	NaN	NaN	NaN	NaN	NaN	NaN	NaN	NaN	NaN	NaN	NaN	NaN	NaN	NaN	NaN	NaN	NaN	NaN	NaN	NaN
NaN	NaN	NaN	NaN	NaN	NaN	NaN	NaN	NaN	NaN	NaN	NaN	NaN	NaN	NaN	NaN	NaN	NaN	NaN	NaN	NaN	NaN	NaN	NaN	NaN	NaN	NaN	NaN	NaN	NaN	NaN	NaN	NaN	NaN	NaN	NaN	NaN	NaN	NaN	NaN	NaN	NaN	NaN	NaN	NaN	NaN	NaN	NaN	NaN	NaN
NaN	NaN	NaN	NaN	NaN	NaN	NaN	NaN	NaN	NaN	NaN	NaN	NaN	NaN	NaN	NaN	NaN	NaN	NaN	NaN	NaN	NaN	NaN	NaN	NaN	NaN	NaN	NaN	NaN	NaN	NaN	NaN	NaN	NaN	NaN	NaN	NaN	NaN	NaN	NaN	NaN	NaN	NaN	NaN	NaN	NaN	NaN	NaN	NaN	NaN
NaN	NaN	NaN	NaN	NaN	NaN	NaN	NaN	NaN	NaN	NaN	NaN	NaN	NaN	NaN	NaN	NaN	NaN	NaN	NaN	NaN	NaN	NaN	NaN	NaN	NaN	NaN	NaN	NaN	NaN	NaN	NaN	NaN	NaN	NaN	NaN	NaN	NaN	NaN	NaN	NaN	NaN	NaN	NaN	NaN	NaN	NaN	NaN	NaN	NaN
NaN	NaN	NaN	NaN	NaN	NaN	NaN	NaN	NaN	NaN	NaN	NaN	NaN	NaN	NaN	NaN	NaN	NaN	NaN	NaN	NaN	NaN	NaN	NaN	NaN	NaN	NaN	NaN	NaN	NaN	NaN	NaN	NaN	NaN	NaN	NaN	NaN	NaN	NaN	NaN	NaN	NaN	NaN	NaN	NaN	NaN	NaN	NaN	NaN	NaN
NaN	NaN	NaN	NaN	NaN	NaN	NaN	NaN	NaN	NaN	NaN	NaN	NaN	NaN	NaN	NaN	NaN	NaN	NaN	NaN	NaN	NaN	NaN	NaN	NaN	NaN	NaN	NaN	NaN	NaN	NaN	NaN	NaN	NaN	NaN	NaN	NaN	NaN	NaN	NaN	NaN	NaN	NaN	NaN	NaN	NaN	NaN	NaN	NaN	NaN
NaN	NaN	NaN	NaN	NaN	NaN	NaN	NaN	NaN	NaN	NaN	NaN	NaN	NaN	NaN	NaN	NaN	NaN	NaN	NaN	NaN	NaN	NaN	NaN	NaN	NaN	NaN	NaN	NaN	NaN	NaN	NaN	NaN	NaN	NaN	NaN	NaN	NaN	NaN	NaN	NaN	NaN	NaN	NaN	NaN	NaN	NaN	NaN	NaN	NaN
NaN	NaN	NaN	NaN	NaN	NaN	NaN	NaN	NaN	NaN	NaN	NaN	NaN	NaN	NaN	NaN	NaN	NaN	NaN	NaN	NaN	NaN	NaN	NaN	NaN	NaN	NaN	NaN	NaN	NaN	NaN	NaN	NaN	NaN	NaN	NaN	NaN	NaN	NaN	NaN	NaN	NaN	NaN	NaN	NaN	NaN	NaN	NaN	NaN	NaN
NaN	NaN	NaN	NaN	NaN	NaN	NaN	NaN	NaN	NaN	NaN	NaN	NaN	NaN	NaN	NaN	NaN	NaN	NaN	NaN	NaN	NaN	NaN	NaN	NaN	NaN	NaN	NaN	NaN	NaN	NaN	NaN	NaN	NaN	NaN	NaN	NaN	NaN	NaN	NaN	NaN	NaN	NaN	NaN	NaN	NaN	NaN	NaN	NaN	NaN
NaN	NaN	NaN	NaN	NaN	NaN	NaN	NaN	NaN	NaN	NaN	NaN	NaN	NaN	NaN	NaN	NaN	NaN	NaN	NaN	NaN	NaN	NaN	NaN	NaN	NaN	NaN	NaN	NaN	NaN	NaN	NaN	NaN	NaN	NaN	NaN	NaN	NaN	NaN	NaN	NaN	NaN	NaN	NaN	NaN	NaN	NaN	NaN	NaN	NaN
NaN	NaN	NaN	NaN	NaN	NaN	NaN	NaN	NaN	NaN	NaN	NaN	NaN	NaN	NaN	NaN	NaN	NaN	NaN	NaN	NaN	NaN	NaN	NaN	NaN	NaN	NaN	NaN	NaN	NaN	NaN	NaN	NaN	NaN	NaN	NaN	NaN	NaN	NaN	NaN	NaN	NaN	NaN	NaN	NaN	NaN	NaN	NaN	NaN	NaN
NaN	NaN	NaN	NaN	NaN	NaN	NaN	NaN	NaN	NaN	NaN	NaN	NaN	NaN	NaN	NaN	NaN	NaN	NaN	NaN	NaN	NaN	NaN	NaN	NaN	NaN	NaN	NaN	NaN	NaN	NaN	NaN	NaN	NaN	NaN	NaN	NaN	NaN	NaN	NaN	NaN	NaN	NaN	NaN	NaN	NaN	NaN	NaN	NaN	NaN
NaN	NaN	NaN	NaN	NaN	NaN	NaN	NaN	NaN	NaN	NaN	NaN	NaN	NaN	NaN	NaN	NaN	NaN	NaN	NaN	NaN	NaN	NaN	NaN	NaN	NaN	NaN	NaN	NaN	NaN	NaN	NaN	NaN	NaN	NaN	NaN	NaN	NaN	NaN	NaN	NaN	NaN	NaN	NaN	NaN	NaN	NaN	NaN	NaN	NaN
NaN	NaN	NaN	NaN	NaN	NaN	NaN	NaN	NaN	NaN	NaN	NaN	NaN	NaN	NaN	NaN	NaN	NaN	NaN	NaN	NaN	NaN	NaN	NaN	NaN	NaN	NaN	NaN	NaN	NaN	NaN	NaN	NaN	NaN	NaN	NaN	NaN	NaN	NaN	NaN	NaN	NaN	NaN	NaN	NaN	NaN	NaN	NaN	NaN	NaN
NaN	NaN	NaN	NaN	NaN	NaN	NaN	NaN	NaN	NaN	NaN	NaN	NaN	NaN	NaN	NaN	NaN	NaN	NaN	NaN	NaN	NaN	NaN	NaN	NaN	NaN	NaN	NaN	NaN	NaN	NaN	NaN	NaN	NaN	NaN	NaN	NaN	NaN	NaN	NaN	NaN	NaN	NaN	NaN	NaN	NaN	NaN	NaN	NaN	NaN
NaN	NaN	NaN	NaN	NaN	NaN	NaN	NaN	NaN	NaN	NaN	NaN	NaN	NaN	NaN	NaN	NaN	NaN	NaN	NaN	NaN	NaN	NaN	NaN	NaN	NaN	NaN	NaN	NaN	NaN	NaN	NaN	NaN	NaN	NaN	NaN	NaN	NaN	NaN	NaN	NaN	NaN	NaN	NaN	NaN	NaN	NaN	NaN	NaN	NaN
NaN	NaN	NaN	NaN	NaN	NaN	NaN	NaN	NaN	NaN	NaN	NaN	NaN	NaN	NaN	NaN	NaN	NaN	NaN	NaN	NaN	NaN	NaN	NaN	NaN	NaN	NaN	NaN	NaN	NaN	NaN	NaN	NaN	NaN	NaN	NaN	NaN	NaN	NaN	NaN	NaN	NaN	NaN	NaN	NaN	NaN	NaN	NaN	NaN	NaN
NaN	NaN	NaN	NaN	NaN	NaN	NaN	NaN	NaN	NaN	NaN	NaN	NaN	NaN	NaN	NaN	NaN	NaN	NaN	NaN	NaN	NaN	NaN	NaN	NaN	NaN	NaN	NaN	NaN	NaN	NaN	NaN	NaN	NaN	NaN	NaN	NaN	NaN	NaN	NaN	NaN	NaN	NaN	NaN	NaN	NaN	NaN	NaN	NaN	NaN
NaN	NaN	NaN	NaN	NaN	NaN	NaN	NaN	NaN	NaN	NaN	NaN	NaN	NaN	NaN	NaN	NaN	NaN	NaN	NaN	NaN	NaN	NaN	NaN	NaN	NaN	NaN	NaN	NaN	NaN	NaN	NaN	NaN	NaN	NaN	NaN	NaN	NaN	NaN	NaN	NaN	NaN	NaN	NaN	NaN	NaN	NaN	NaN	NaN	NaN
NaN	NaN	NaN	NaN	NaN	NaN	NaN	NaN	NaN	NaN	NaN	NaN	NaN	NaN	NaN	NaN	NaN	NaN	NaN	NaN	NaN	NaN	NaN	NaN	NaN	NaN	NaN	NaN	NaN	NaN	NaN	NaN	NaN	NaN	NaN	NaN	NaN	NaN	NaN	NaN	NaN	NaN	NaN	NaN	NaN	NaN	NaN	NaN	NaN	NaN
NaN	NaN	NaN	NaN	NaN	NaN	NaN	NaN	NaN	NaN	NaN	NaN	NaN	NaN	NaN	NaN	NaN	NaN	NaN	NaN	NaN	NaN	NaN	NaN	NaN	NaN	NaN	NaN	NaN	NaN	NaN	NaN	NaN	NaN	NaN	NaN	NaN	NaN	NaN	NaN	NaN	NaN	NaN	NaN	NaN	NaN	NaN	NaN	NaN	NaN
NaN	NaN	NaN	NaN	NaN	NaN	NaN	NaN	NaN	NaN	NaN	NaN	NaN	NaN	NaN	NaN	NaN	NaN	NaN	NaN	NaN	NaN	NaN	NaN	NaN	NaN	NaN	NaN	NaN	NaN	NaN	NaN	NaN	NaN	NaN	NaN	NaN	NaN	NaN	NaN	NaN	NaN	NaN	NaN	NaN	NaN	NaN	NaN	NaN	NaN
NaN	NaN	NaN	NaN	NaN	NaN	NaN	NaN	NaN	NaN	NaN	NaN	NaN	NaN	NaN	NaN	NaN	NaN	NaN	NaN	NaN	NaN	NaN	NaN	NaN	NaN	NaN	NaN	NaN	NaN	NaN	NaN	NaN	NaN	NaN	NaN	NaN	NaN	NaN	NaN	NaN	NaN	NaN	NaN	NaN	NaN	NaN	NaN	NaN	NaN
NaN	NaN	NaN	NaN	NaN	NaN	NaN	NaN	NaN	NaN	NaN	NaN	NaN	NaN	NaN	NaN	NaN	NaN	NaN	NaN	NaN	NaN	NaN	NaN	NaN	NaN	NaN	NaN	NaN	NaN	NaN	NaN	NaN	NaN	NaN	NaN	NaN	NaN	NaN	NaN	NaN	NaN	NaN	NaN	NaN	NaN	NaN	NaN	NaN	NaN
NaN	NaN	NaN	NaN	NaN	NaN	NaN	NaN	NaN	NaN	NaN	NaN	NaN	NaN	NaN	NaN	NaN	NaN	NaN	NaN	NaN	NaN	NaN	NaN	NaN	NaN	NaN	NaN	NaN	NaN	NaN	NaN	NaN	NaN	NaN	NaN	NaN	NaN	NaN	NaN	NaN	NaN	NaN	NaN	NaN	NaN	NaN	NaN	NaN	NaN
NaN	NaN	NaN	NaN	NaN	NaN	NaN	NaN	NaN	NaN	NaN	NaN	NaN	NaN	NaN	NaN	NaN	NaN	NaN	NaN	NaN	NaN	NaN	NaN	NaN	NaN	NaN	NaN	NaN	NaN	NaN	NaN	NaN	NaN	NaN	NaN	NaN	NaN	NaN	NaN	NaN	NaN	NaN	NaN	NaN	NaN	NaN	NaN	NaN	NaN
NaN	NaN	NaN	NaN	NaN	NaN	NaN	NaN	NaN	NaN	NaN	NaN	NaN	NaN	NaN	NaN	NaN	NaN	NaN	NaN	NaN	NaN	NaN	NaN	NaN	NaN	NaN	NaN	NaN	NaN	NaN	NaN	NaN	NaN	NaN	NaN	NaN	NaN	NaN	NaN	NaN	NaN	NaN	NaN	NaN	NaN	NaN	NaN	NaN	NaN
NaN	NaN	NaN	NaN	NaN	NaN	NaN	NaN	NaN	NaN	NaN	NaN	NaN	NaN	NaN	NaN	NaN	NaN	NaN	NaN	NaN	NaN	NaN	NaN	NaN	NaN	NaN	NaN	NaN	NaN	NaN	NaN	NaN	NaN	NaN	NaN	NaN	NaN	NaN	NaN	NaN	NaN	NaN	NaN	NaN	NaN	NaN	NaN	NaN	NaN
NaN	NaN	NaN	NaN	NaN	NaN	NaN	NaN	NaN	NaN	NaN	NaN	NaN	NaN	NaN	NaN	NaN	NaN	NaN	NaN	NaN	NaN	NaN	NaN	NaN	NaN	NaN	NaN	NaN	NaN	NaN	NaN	NaN	NaN	NaN	NaN	NaN	NaN	NaN	NaN	NaN	NaN	NaN	NaN	NaN	NaN	NaN	NaN	NaN	NaN
NaN	NaN	NaN	NaN	NaN	NaN	NaN	NaN	NaN	NaN	NaN	NaN	NaN	NaN	NaN	NaN	NaN	NaN	NaN	NaN	NaN	NaN	NaN	NaN	NaN	NaN	NaN	NaN	NaN	NaN	NaN	NaN	NaN	NaN	NaN	NaN	NaN	NaN	NaN	NaN	NaN	NaN	NaN	NaN	NaN	NaN	NaN	NaN	NaN	NaN
NaN	NaN	NaN	NaN	NaN	NaN	NaN	NaN	NaN	NaN	NaN	NaN	NaN	NaN	NaN	NaN	NaN	NaN	NaN	NaN	NaN	NaN	NaN	NaN	NaN	NaN	NaN	NaN	NaN	NaN	NaN	NaN	NaN	NaN	NaN	NaN	NaN	NaN	NaN	NaN	NaN	NaN	NaN	NaN	NaN	NaN	NaN	NaN	NaN	NaN
NaN	NaN	NaN	NaN	NaN	NaN	NaN	NaN	NaN	NaN	NaN	NaN	NaN	NaN	NaN	NaN	NaN	NaN	NaN	NaN	NaN	NaN	NaN	13.247	13.25	NaN	NaN	NaN	NaN	NaN	NaN	NaN	NaN	NaN	NaN	NaN	NaN	NaN	NaN	NaN	NaN	NaN	NaN	NaN	NaN	NaN	NaN	NaN	NaN	NaN
NaN	NaN	NaN	NaN	NaN	NaN	NaN	NaN	NaN	NaN	NaN	NaN	NaN	NaN	NaN	NaN	NaN	NaN	NaN	NaN	16.399	15.407	15.668	13.26	16.003	NaN	NaN	NaN	NaN	NaN	NaN	NaN	NaN	NaN	NaN	NaN	NaN	NaN	NaN	NaN	NaN	NaN	NaN	NaN	NaN	NaN	NaN	NaN	NaN	NaN
NaN	NaN	NaN	NaN	NaN	NaN	NaN	NaN	NaN	NaN	NaN	NaN	NaN	NaN	NaN	NaN	NaN	NaN	NaN	NaN	NaN	NaN	15.407	13.259	14.206	NaN	NaN	NaN	NaN	NaN	NaN	NaN	NaN	NaN	NaN	NaN	NaN	NaN	NaN	NaN	NaN	NaN	NaN	NaN	NaN	NaN	NaN	NaN	NaN	NaN
NaN	NaN	NaN	NaN	NaN	NaN	NaN	NaN	NaN	NaN	NaN	NaN	NaN	NaN	NaN	NaN	NaN	NaN	NaN	NaN	NaN	NaN	15.935	13.855	13.855	14.054	NaN	NaN	NaN	NaN	NaN	NaN	NaN	NaN	NaN	NaN	NaN	NaN	NaN	NaN	NaN	NaN	NaN	NaN	NaN	NaN	NaN	NaN	NaN	NaN
NaN	NaN	NaN	NaN	NaN	NaN	NaN	NaN	NaN	NaN	NaN	NaN	NaN	NaN	NaN	NaN	NaN	NaN	NaN	NaN	NaN	NaN	NaN	14.747	13.854	13.377	13.378	13.465	13.465	13.465	13.531	13.531	NaN	NaN	NaN	NaN	NaN	NaN	NaN	NaN	NaN	NaN	NaN	NaN	NaN	NaN	NaN	NaN	NaN	14.674
NaN	NaN	NaN	NaN	NaN	NaN	NaN	NaN	NaN	NaN	NaN	NaN	NaN	NaN	NaN	NaN	15.796	15.796	NaN	NaN	NaN	NaN	NaN	NaN	14.747	16.328	13.465	13.465	13.465	13.855	13.636	13.529	13.494	NaN	NaN	NaN	NaN	NaN	NaN	14.772	16.274	15.608	14.659	16.274	NaN	NaN	NaN	14.675	14.675	14.459
NaN	NaN	NaN	NaN	NaN	NaN	NaN	NaN	NaN	NaN	NaN	NaN	NaN	NaN	NaN	NaN	14.048	15.796	15.796	14.762	NaN	NaN	NaN	NaN	15.875	16.106	16.328	14.834	13.217	13.217	13.945	13.494	13.494	NaN	NaN	NaN	NaN	NaN	NaN	NaN	14.049	13.964	14.586	14.586	14.586	16.274	14.675	14.09	16.102	14.459
NaN	NaN	NaN	NaN	NaN	NaN	NaN	NaN	NaN	NaN	NaN	NaN	NaN	NaN	13.676	14.048	14.048	14.048	16.427	15.796	15.875	15.875	15.875	15.875	14.64	14.633	15.875	14.834	14.834	13.854	13.945	16.426	16.426	15.095	13.485	16.416	13.894	NaN	NaN	NaN	14.049	14.049	14.586	14.659	14.585	16.102	16.274	16.102	16.102	16.102
NaN	NaN	NaN	NaN	NaN	NaN	NaN	NaN	NaN	14.04	13.676	13.676	14.047	14.047	13.676	14.047	14.047	14.047	14.048	15.796	15.468	15.875	15.875	15.875	15.875	14.633	14.747	14.747	14.747	13.854	13.945	13.945	16.415	16.415	16.415	16.415	16.415	13.894	NaN	NaN	14.659	15.608	14.585	14.048	13.918	14.585	14.459	14.459	16.102	16.102
NaN	NaN	NaN	NaN	NaN	NaN	NaN	NaN	NaN	14.62	13.668	13.675	14.701	14.701	14.752	14.923	13.923	13.923	14.047	14.047	15.468	15.468	15.468	16.328	16.328	14.747	15.875	15.875	14.747	14.748	14.76	16.024	15.836	15.836	15.836	16.415	16.415	13.894	13.894	15.427	14.659	14.659	16.122	16.122	14.659	13.918	14.585	13.747	13.964	13.964
NaN	NaN	NaN	NaN	NaN	NaN	NaN	NaN	NaN	15.682	14.614	13.668	13.668	14.701	14.701	14.701	15.797	15.797	14.607	13.923	15.468	15.468	16.328	16.328	16.328	15.934	15.934	15.875	15.875	15.875	16.024	14.76	16.024	15.836	15.836	16.024	15.632	16.415	16.415	15.701	15.454	14.659	14.659	14.659	13.964	16.121	13.918	13.918	16.101	14.674
NaN	NaN	NaN	NaN	NaN	NaN	NaN	NaN	NaN	NaN	14.315	13.426	13.426	13.426	13.426	13.426	13.426	13.426	14.526	14.103	13.688	15.427	14.708	16.288	15.545	15.892	15.892	15.833	15.833	15.833	16.028	16.028	16.172	14.356	16.028	16.041	16.041	16.041	14.853	15.629	14.308	14.308	14.625	14.625	14.326	13.92	14.561	13.893	16.073	14.629
NaN	NaN	NaN	NaN	NaN	NaN	NaN	NaN	NaN	NaN	NaN	16.753	16.753	13.426	13.794	13.366	16.379	14.633	14.103	14.102	13.997	13.997	14.708	16.161	15.892	15.892	15.892	15.833	15.833	15.833	16.027	16.172	16.172	16.172	16.027	16.027	16.041	16.041	14.853	14.343	14.308	14.308	15.584	14.308	14.625	14.413	14.413	14.561	15.584	15.584
NaN	NaN	NaN	NaN	NaN	NaN	NaN	NaN	NaN	NaN	NaN	16.676	16.676	16.676	14.668	12.452	14.668	14.668	14.3	14.3	14.154	14.154	14.75	14.75	15.705	15.852	15.852	16.12	14.975	16.12	16.233	16.233	16.233	16.233	15.261	15.261	16.153	16.153	14.951	14.951	15.483	14.35	15.506	14.335	16.053	16.053	14.58	15.66	15.66	15.66
NaN	NaN	NaN	NaN	NaN	NaN	NaN	NaN	NaN	NaN	NaN	15.56	15.56	14.668	14.668	16.676	13.923	13.923	14.3	14.3	14.547	14.547	14.548	16.065	15.705	15.659	15.942	15.161	15.161	16.12	16.233	16.233	16.233	16.233	16.233	15.369	16.153	16.153	16.155	14.71	14.96	15.483	15.506	14.335	14.035	14.58	14.58	15.659	15.66	15.659
NaN	NaN	NaN	NaN	NaN	NaN	NaN	NaN	NaN	NaN	NaN	15.56	15.56	15.559	15.56	14.559	14.813	14.813	14.813	13.922	13.825	13.825	14.547	14.547	14.154	14.427	14.713	15.942	15.942	15.161	16.233	16.233	15.108	16.233	15.108	15.369	16.153	16.153	16.155	16.145	14.96	16.055	14.335	14.335	14.692	14.58	14.035	16.295	15.659	15.659
NaN	NaN	NaN	NaN	NaN	NaN	NaN	NaN	NaN	NaN	NaN	15.559	15.56	15.56	15.559	14.813	14.813	14.813	14.813	14.813	14.681	14.547	15.236	15.236	14.548	13.924	13.924	14.712	14.351	15.161	15.086	16.233	15.108	14.677	16.233	14.892	15.369	16.153	16.153	16.153	16.055	16.055	15.484	14.167	14.692	13.274	13.274	13.274	16.773	14.096
NaN	NaN	NaN	NaN	NaN	NaN	NaN	NaN	NaN	10.602	15.527	15.528	15.528	15.559	15.559	15.559	15.559	15.559	14.813	13.923	15.235	15.235	15.235	15.235	15.235	15.235	14.547	13.924	14.35	16.367	15.086	16.233	16.219	16.233	16.233	16.233	14.892	15.369	14.765	16.152	15.239	16.055	16.055	12.775	13.765	14.873	14.58	14.642	14.642	16.137
NaN	NaN	NaN	NaN	NaN	NaN	NaN	NaN	NaN	9.927	14.776	14.776	14.145	14.145	14.813	15.559	14.813	14.813	15.758	16.116	16.033	15.235	15.235	15.235	15.235	15.235	15.235	14.547	13.924	13.924	14.86	14.837	14.837	15.632	16.233	16.233	15.286	16.233	16.233	16.233	15.239	14.688	16.055	14.924	14.924	14.924	14.334	14.579	14.035	14.579
NaN	NaN	NaN	NaN	NaN	NaN	NaN	NaN	NaN	NaN	NaN	NaN	NaN	14.145	14.135	14.813	14.813	15.758	15.758	15.758	16.033	15.235	15.235	15.235	15.235	15.235	15.235	15.235	15.235	15.235	14.588	14.556	14.556	16.219	16.233	16.233	16.233	16.233	16.233	16.233	16.149	14.688	16.055	15.521	14.924	14.924	14.579	14.334	14.644	13.275
NaN	NaN	NaN	NaN	NaN	NaN	NaN	NaN	NaN	NaN	NaN	NaN	NaN	NaN	NaN	14.869	13.885	14.812	15.758	14.543	15.235	15.235	15.235	15.235	15.235	15.235	15.235	15.235	15.235	15.235	14.588	14.173	14.587	15.265	16.219	16.219	14.556	14.556	14.556	15.286	15.163	15.239	16.055	16.055	15.973	14.691	13.275	14.579	13.275	13.275
NaN	NaN	NaN	NaN	NaN	NaN	NaN	NaN	NaN	NaN	NaN	NaN	NaN	NaN	NaN	14.841	14.841	13.842	13.842	15.385	15.195	15.195	15.195	15.195	15.195	15.195	15.195	15.195	15.195	15.195	16.105	16.105	16.105	14.145	15.663	15.487	13.845	13.845	14.538	14.538	14.251	15.236	16.049	16.049	14.687	14.687	13.255	14.57	13.255	13.255
NaN	NaN	NaN	NaN	NaN	NaN	NaN	NaN	NaN	NaN	NaN	NaN	NaN	NaN	13.461	14.841	14.841	14.841	12.825	14.11	14.677	14.677	15.195	15.195	15.195	15.195	15.195	15.195	15.994	15.993	16.105	16.105	16.105	16.105	14.148	13.845	13.845	13.845	14.537	14.537	14.647	15.236	14.675	16.049	14.687	14.921	16.049	13.255	13.255	13.255
NaN	NaN	NaN	NaN	NaN	NaN	NaN	NaN	NaN	NaN	NaN	NaN	NaN	NaN	NaN	14.684	15.057	14.684	15.056	14.684	14.653	14.653	14.952	14.653	14.429	15.157	16.101	16.101	16.101	16.101	16.136	16.136	16.136	16.136	13.728	16.488	13.728	13.728	14.578	14.578	14.578	13.793	14.26	14.26	15.301	16.044	16.044	10.823	11.802	11.802
NaN	NaN	NaN	NaN	NaN	NaN	NaN	NaN	NaN	NaN	NaN	NaN	NaN	NaN	NaN	14.684	14.684	15.057	15.057	14.684	14.653	14.653	14.952	14.951	14.951	14.429	16.101	16.101	16.101	16.101	16.136	16.136	16.136	16.136	14.74	15.463	14.027	14.027	14.706	14.578	14.578	13.793	16.044	14.26	14.26	16.044	14.732	14.732	14.732	11.802
NaN	NaN	NaN	NaN	NaN	NaN	NaN	NaN	NaN	NaN	NaN	NaN	NaN	NaN	16.212	14.63	14.63	14.739	15.056	14.684	14.653	14.653	14.653	14.874	13.705	13.705	14.428	16.101	15.65	15.65	15.734	15.487	15.487	15.486	14.739	13.649	14.027	14.027	14.027	15.272	15.021	16.044	16.044	14.26	14.26	14.26	14.732	14.732	14.732	10.822
NaN	NaN	NaN	NaN	NaN	NaN	NaN	NaN	NaN	NaN	NaN	NaN	NaN	NaN	NaN	16.212	16.212	14.63	14.684	15.056	14.951	14.951	14.653	14.653	14.653	14.653	14.653	13.63	15.65	15.65	15.734	15.487	15.486	16.464	16.464	15.734	15.386	15.384	15.065	15.272	15.168	15.168	16.044	15.301	14.26	14.26	14.936	15.551	14.936	13.931
NaN	NaN	NaN	NaN	NaN	NaN	NaN	NaN	NaN	NaN	NaN	NaN	NaN	NaN	NaN	NaN	NaN	NaN	16.269	16.269	14.653	14.951	14.951	14.653	14.653	14.951	14.951	14.653	14.653	14.574	15.487	15.486	16.193	16.464	16.464	15.734	15.385	14.502	14.692	15.065	14.528	16.134	14.945	16.043	15.301	14.26	16.044	16.044	14.26	14.26
NaN	NaN	NaN	NaN	NaN	NaN	NaN	NaN	NaN	NaN	NaN	NaN	NaN	NaN	NaN	NaN	NaN	NaN	NaN	16.269	14.712	14.951	14.936	14.712	14.951	14.652	14.951	13.178	16.16	16.16	14.397	15.486	16.192	16.463	16.463	15.734	15.385	14.503	16.426	14.705	14.979	14.528	14.685	15.021	15.3	16.043	15.3	14.758	14.26	14.26
NaN	NaN	NaN	NaN	NaN	NaN	NaN	NaN	NaN	NaN	NaN	NaN	NaN	NaN	NaN	NaN	NaN	NaN	NaN	16.269	16.091	14.951	14.652	14.951	14.951	14.951	14.652	14.652	14.951	16.16	16.099	14.583	14.583	16.66	15.734	14.661	15.385	13.804	14.536	14.692	14.527	16.298	14.539	14.539	13.872	16.043	16.043	16.043	16.043	16.043
NaN	NaN	NaN	NaN	NaN	NaN	NaN	NaN	NaN	NaN	NaN	NaN	NaN	NaN	NaN	NaN	NaN	NaN	NaN	14.777	14.311	14.311	14.311	14.951	14.951	14.951	14.652	14.424	14.951	14.4	16.099	16.1	16.76	16.659	14.442	15.734	15.384	15.385	14.027	14.692	14.527	14.071	14.071	14.539	14.539	14.757	16.043	16.043	16.043	15.965
NaN	NaN	NaN	NaN	NaN	NaN	NaN	NaN	NaN	NaN	NaN	NaN	NaN	NaN	NaN	NaN	NaN	NaN	14.838	14.838	14.801	14.302	14.302	14.302	14.941	14.941	14.641	14.641	14.641	14.941	14.324	15.021	16.065	13.694	14.399	15.699	14.397	14.576	14.576	15.341	16.261	16.261	14.035	14.034	14.505	14.984	14.984	16.001	16.001	16.059
NaN	NaN	NaN	NaN	NaN	NaN	NaN	NaN	NaN	NaN	NaN	NaN	NaN	NaN	NaN	NaN	NaN	NaN	14.837	14.401	14.802	14.802	14.802	14.302	14.308	16.077	14.941	13.171	14.641	14.941	15.021	14.359	14.359	16.155	14.544	14.544	14.821	14.576	14.576	14.575	14.504	14.647	14.125	13.896	13.896	14.44	14.984	14.984	15.924	15.397
NaN	NaN	NaN	NaN	NaN	NaN	NaN	NaN	NaN	NaN	NaN	NaN	NaN	NaN	NaN	NaN	NaN	NaN	14.687	14.246	13.084	14.155	12.973	12.973	16.076	16.076	14.73	14.193	12.296	14.73	14.46	14.46	14.4	14.512	14.617	16.14	14.093	14.541	13.97	14.541	14.797	14.769	16.146	15.013	14.742	14.786	14.742	14.743	16.085	15.542
NaN	NaN	NaN	NaN	NaN	NaN	NaN	NaN	NaN	NaN	NaN	NaN	NaN	NaN	NaN	NaN	NaN	NaN	NaN	12.961	12.75	12.973	12.973	14.155	15.38	16.076	14.73	14.73	14.193	15.033	14.46	14.46	14.46	14.987	14.676	14.676	16.187	14.093	16.148	16.139	16.549	14.797	16.145	16.145	15.586	14.736	14.736	14.742	15.339	14.3
NaN	NaN	NaN	NaN	NaN	NaN	NaN	NaN	NaN	NaN	NaN	NaN	NaN	NaN	NaN	NaN	NaN	NaN	NaN	NaN	15.751	12.75	12.973	13.628	15.38	16.092	16.004	14.73	14.73	15.033	14.375	13.113	13.73	14.512	14.987	14.625	16.187	14.093	14.875	14.875	13.709	13.709	13.709	13.581	13.581	14.735	14.628	14.628	14.735	15.339
NaN	NaN	NaN	NaN	NaN	NaN	NaN	NaN	NaN	NaN	NaN	NaN	NaN	NaN	NaN	NaN	NaN	NaN	NaN	NaN	NaN	15.751	11.878	13.628	16.09	16.092	15.099	14.383	14.79	14.73	14.987	14.987	13.73	13.73	14.375	13.949	14.224	16.186	14.875	14.875	14.856	14.855	14.855	14.855	14.856	14.856	15.339	14.304	14.304	14.628
NaN	NaN	NaN	NaN	NaN	NaN	NaN	NaN	NaN	NaN	NaN	NaN	NaN	NaN	NaN	NaN	NaN	NaN	NaN	NaN	NaN	NaN	15.53	15.48	15.707	14.724	15.099	15.48	16.032	16.004	14.986	14.986	16.186	12.73	15.245	12.556	12.831	14.223	16.186	14.875	14.855	14.855	14.855	14.855	14.855	14.855	14.855	14.729	14.736	14.736
NaN	NaN	NaN	NaN	NaN	NaN	NaN	NaN	NaN	NaN	NaN	NaN	NaN	NaN	NaN	NaN	NaN	NaN	NaN	NaN	NaN	NaN	NaN	15.53	14.155	13.628	15.707	15.099	16.092	16.004	15.582	14.986	16.186	16.186	14.809	12.556	12.831	15.386	15.245	13.948	14.111	14.855	14.855	14.855	14.855	14.855	14.855	14.736	14.736	14.736
NaN	NaN	NaN	NaN	NaN	NaN	NaN	NaN	NaN	NaN	NaN	NaN	NaN	NaN	NaN	NaN	NaN	NaN	NaN	NaN	NaN	NaN	NaN	15.751	15.732	13.628	13.628	15.707	15.707	16.004	15.582	14.939	16.186	16.186	15.245	12.556	15.245	15.386	14.223	14.927	14.099	16.224	14.855	14.855	14.855	14.378	14.855	14.378	14.628	14.736
NaN	NaN	NaN	NaN	NaN	NaN	NaN	NaN	NaN	NaN	NaN	NaN	NaN	NaN	NaN	NaN	NaN	NaN	NaN	NaN	NaN	NaN	NaN	NaN	13.018	13.658	13.628	15.707	15.707	16.004	16.207	14.986	14.986	16.186	15.386	12.555	14.624	15.52	12.831	14.08	16.224	14.099	16.224	14.855	14.855	14.378	14.378	14.378	15.442	14.628
NaN	NaN	NaN	NaN	NaN	NaN	NaN	NaN	NaN	NaN	NaN	NaN	NaN	NaN	NaN	NaN	NaN	NaN	NaN	NaN	NaN	NaN	NaN	NaN	NaN	12.997	15.506	13.875	15.729	15.729	16.2	16.2	14.971	15.889	13.945	13.945	15.229	14.422	12.836	14.557	14.612	14.08	14.66	15.486	14.838	14.361	14.361	14.838	15.424	14.718
NaN	NaN	NaN	NaN	NaN	NaN	NaN	NaN	NaN	NaN	NaN	NaN	NaN	NaN	NaN	NaN	NaN	NaN	NaN	NaN	NaN	NaN	NaN	NaN	NaN	NaN	13.468	15.456	16.085	14.972	15.407	14.971	14.971	16.169	15.75	13.945	14.659	13.927	15.229	14.557	14.612	12.619	15.318	14.08	15.486	14.838	14.838	13.833	15.424	15.424
NaN	NaN	NaN	NaN	NaN	NaN	NaN	NaN	NaN	NaN	NaN	NaN	NaN	NaN	NaN	NaN	NaN	NaN	NaN	NaN	NaN	NaN	NaN	NaN	NaN	NaN	13.662	13.662	15.771	15.771	14.875	14.917	15.902	16.196	14.79	14.79	14.394	11.473	13.924	13.924	15.286	14.756	14.756	14.197	14.013	14.013	14.756	14.015	15.449	15.449
NaN	NaN	NaN	NaN	NaN	NaN	NaN	NaN	NaN	NaN	NaN	NaN	NaN	NaN	NaN	NaN	NaN	NaN	NaN	NaN	NaN	NaN	NaN	NaN	NaN	NaN	13.184	13.915	13.914	15.771	15.117	16.194	14.436	15.902	15.902	13.924	13.924	13.924	14.394	14.394	14.31	13.862	13.862	15.449	15.449	15.449	14.756	14.015	14.771	15.449
NaN	NaN	NaN	NaN	NaN	NaN	NaN	NaN	NaN	NaN	NaN	NaN	NaN	NaN	NaN	NaN	NaN	NaN	NaN	NaN	NaN	NaN	NaN	NaN	NaN	NaN	13.663	13.915	13.914	16.695	16.751	16.195	16.195	16.195	16.195	15.239	14.933	14.394	14.394	14.394	14.31	14.31	15.286	15.286	15.449	15.286	14.587	13.984	14.771	15.449
NaN	NaN	NaN	NaN	NaN	NaN	NaN	NaN	NaN	NaN	NaN	NaN	NaN	NaN	NaN	NaN	NaN	NaN	NaN	NaN	NaN	NaN	NaN	NaN	NaN	NaN	13.663	15.059	15.059	16.696	16.75	16.195	16.195	16.195	14.264	15.239	14.771	14.771	14.871	15.449	14.956	14.31	14.31	14.771	14.015	13.907	14.015	14.015	14.587	15.45
NaN	NaN	NaN	NaN	NaN	NaN	NaN	NaN	NaN	NaN	NaN	NaN	NaN	NaN	NaN	NaN	NaN	NaN	NaN	NaN	NaN	NaN	NaN	NaN	NaN	NaN	NaN	15.059	16.696	16.696	16.75	16.171	16.195	16.195	13.924	14.871	14.771	15.239	15.33	14.871	14.799	14.799	15.38	15.38	15.45	13.907	15.286	14.014	14.587	15.45
NaN	NaN	NaN	NaN	NaN	NaN	NaN	NaN	NaN	NaN	NaN	NaN	NaN	NaN	NaN	NaN	NaN	NaN	NaN	NaN	NaN	NaN	NaN	NaN	NaN	NaN	NaN	15.058	16.691	16.673	16.75	16.17	16.195	16.195	16.195	14.871	14.871	14.871	15.33	14.871	14.799	14.799	15.708	15.38	15.45	15.45	14.214	13.982	14.36	14.587
NaN	NaN	NaN	NaN	NaN	NaN	NaN	NaN	NaN	NaN	NaN	NaN	NaN	NaN	NaN	NaN	NaN	NaN	NaN	NaN	NaN	NaN	NaN	NaN	NaN	NaN	16.293	13.914	16.372	16.372	16.17	12.934	16.196	15.531	16.195	13.971	14.871	14.871	14.871	14.871	14.799	14.799	15.707	15.38	14.134	15.449	14.214	14.196	15.449	15.449
NaN	NaN	NaN	NaN	NaN	NaN	NaN	NaN	NaN	NaN	NaN	NaN	NaN	NaN	NaN	NaN	NaN	NaN	NaN	NaN	NaN	NaN	NaN	NaN	NaN	NaN	15.756	13.915	16.372	16.372	15.926	15.926	16.195	15.902	13.971	13.971	14.871	14.871	14.871	14.871	14.799	14.799	15.707	15.38	15.38	15.13	15.449	14.214	15.449	15.449
NaN	NaN	NaN	NaN	NaN	NaN	NaN	NaN	NaN	NaN	NaN	NaN	NaN	NaN	NaN	NaN	NaN	NaN	NaN	NaN	NaN	NaN	NaN	NaN	NaN	16.098	16.098	13.682	13.919	16.374	15.431	15.43	14.553	16.198	13.975	14.396	14.396	14.609	14.876	14.876	14.796	14.796	14.796	15.708	15.377	15.184	14.033	14.203	14.203	15.452
NaN	NaN	NaN	NaN	NaN	NaN	NaN	NaN	NaN	NaN	NaN	NaN	NaN	NaN	NaN	NaN	NaN	NaN	NaN	NaN	NaN	NaN	NaN	NaN	NaN	16.295	16.098	14.942	13.96	13.919	16.428	16.761	16.196	16.196	13.927	14.396	13.927	13.927	14.876	14.876	14.796	14.796	14.796	15.708	15.377	14.224	14.033	14.203	14.203	14.203
NaN	NaN	NaN	NaN	NaN	NaN	NaN	NaN	NaN	NaN	NaN	NaN	NaN	NaN	NaN	NaN	NaN	NaN	NaN	NaN	NaN	NaN	NaN	NaN	NaN	16.392	15.202	15.202	14.108	14.132	15.184	16.816	16.267	15.106	16.267	14.789	14.789	14.789	14.024	14.814	14.808	14.808	14.808	15.721	15.557	14.165	14.142	14.127	14.126	14.126
NaN	NaN	NaN	NaN	NaN	NaN	NaN	NaN	NaN	NaN	NaN	NaN	NaN	NaN	NaN	NaN	NaN	NaN	NaN	NaN	NaN	NaN	NaN	NaN	NaN	16.392	16.26	16.371	14.108	15.838	15.184	16.244	15.184	16.267	15.106	15.025	14.789	14.789	14.789	14.789	14.08	14.808	14.808	14.808	15.557	14.165	14.142	14.341	14.116	15.456
NaN	NaN	NaN	NaN	NaN	NaN	NaN	NaN	NaN	NaN	NaN	NaN	NaN	NaN	NaN	NaN	NaN	NaN	NaN	NaN	NaN	NaN	NaN	NaN	NaN	15.089	16.371	14.108	13.492	14.175	16.816	16.466	15.184	16.27	14.837	14.837	15.024	14.789	14.789	14.789	14.08	14.437	14.808	14.808	15.497	16.22	14.07	14.625	14.341	15.455
NaN	NaN	NaN	NaN	NaN	NaN	NaN	NaN	NaN	NaN	NaN	NaN	NaN	NaN	NaN	NaN	NaN	NaN	NaN	NaN	NaN	NaN	NaN	NaN	NaN	16.098	16.099	14.108	14.106	15.212	16.816	16.466	15.184	16.267	16.267	14.837	15.024	15.296	14.024	14.789	14.437	14.437	16.266	14.07	14.437	15.497	15.556	13.953	14.126	14.777
NaN	NaN	NaN	NaN	NaN	NaN	NaN	NaN	NaN	NaN	NaN	NaN	NaN	NaN	NaN	NaN	NaN	NaN	NaN	NaN	NaN	NaN	NaN	NaN	NaN	16.099	15.028	15.123	15.597	15.212	17.026	17.026	15.184	15.184	16.267	16.267	14.836	14.836	14.804	14.789	14.437	15.859	16.228	14.777	14.437	13.384	14.07	13.953	14.625	14.116
NaN	NaN	NaN	NaN	NaN	NaN	NaN	NaN	NaN	NaN	NaN	NaN	NaN	NaN	NaN	NaN	NaN	NaN	NaN	NaN	NaN	NaN	NaN	NaN	NaN	NaN	14.354	14.773	14.773	15.287	17.026	17.026	14.7	14.701	16.267	15.311	13.778	15.829	15.829	15.829	15.803	15.859	15.859	15.859	15.859	15.859	14.994	14.994	14.009	14.116
NaN	NaN	NaN	NaN	NaN	NaN	NaN	NaN	NaN	NaN	NaN	NaN	NaN	NaN	NaN	NaN	NaN	NaN	NaN	NaN	NaN	NaN	NaN	NaN	NaN	NaN	14.609	15.288	15.288	14.341	15.293	15.613	16.411	15.541	14.678	16.267	13.778	16.681	15.829	15.829	15.859	16.744	15.859	15.859	15.859	15.859	14.722	14.994	14.995	14.947
NaN	NaN	NaN	NaN	NaN	NaN	NaN	NaN	NaN	NaN	NaN	NaN	NaN	NaN	NaN	NaN	NaN	NaN	NaN	NaN	NaN	NaN	NaN	NaN	NaN	NaN	14.609	14.609	15.287	14.115	15.293	14.699	14.7	16.515	14.678	16.266	13.778	16.681	15.829	15.829	15.859	15.859	15.386	15.859	15.859	15.859	15.859	14.994	14.993	14.994
NaN	NaN	NaN	NaN	NaN	NaN	NaN	NaN	NaN	NaN	NaN	NaN	NaN	NaN	NaN	NaN	NaN	NaN	NaN	NaN	NaN	NaN	NaN	NaN	NaN	15.045	13.346	15.045	14.337	13.076	14.324	14.748	14.748	16.563	15.018	16.314	16.734	15.876	15.876	15.876	15.849	15.849	15.903	15.849	15.849	15.849	15.849	14.981	14.982	14.934
NaN	NaN	NaN	NaN	NaN	NaN	NaN	NaN	NaN	NaN	NaN	NaN	NaN	NaN	NaN	NaN	NaN	NaN	NaN	NaN	NaN	NaN	NaN	NaN	15.303	15.303	15.044	15.045	14.337	14.988	14.913	14.609	14.609	16.728	16.729	13.824	13.824	16.734	15.876	15.909	15.903	15.848	13.521	15.848	15.848	15.848	15.848	15.848	14.981	14.934
NaN	NaN	NaN	NaN	NaN	NaN	NaN	NaN	NaN	NaN	NaN	NaN	NaN	NaN	NaN	NaN	NaN	NaN	NaN	NaN	NaN	NaN	NaN	NaN	15.384	15.384	14.806	11.985	14.294	14.806	14.61	16.289	16.289	16.007	16.624	16.22	16.632	16.632	15.801	15.801	15.83	15.769	15.769	13.521	15.769	13.521	15.769	15.769	15.769	14.896
NaN	NaN	NaN	NaN	NaN	NaN	NaN	NaN	NaN	NaN	NaN	NaN	NaN	NaN	NaN	NaN	NaN	NaN	NaN	NaN	NaN	NaN	14.445	14.563	15.308	15.308	15.987	11.984	16.333	15.987	15.113	16.289	16.289	16.007	16.007	16.22	13.856	16.632	15.837	15.801	15.769	15.769	15.769	15.769	15.769	15.83	15.83	15.769	15.769	15.769
NaN	NaN	NaN	NaN	NaN	NaN	NaN	NaN	NaN	NaN	NaN	NaN	NaN	NaN	NaN	NaN	NaN	NaN	NaN	NaN	NaN	NaN	15.323	14.563	14.563	15.308	16.914	16.914	15.987	15.987	16.007	15.113	15.244	15.158	15.158	16.22	13.021	16.632	16.632	15.801	15.769	15.769	15.769	15.769	15.83	15.83	15.769	15.769	15.769	15.769
NaN	NaN	NaN	NaN	NaN	NaN	NaN	NaN	NaN	NaN	NaN	NaN	NaN	NaN	NaN	NaN	NaN	NaN	NaN	NaN	NaN	13.182	15.323	15.323	14.563	14.682	15.308	16.914	15.096	15.096	16.007	15.113	15.112	15.113	15.158	16.632	13.021	13.856	16.632	15.801	15.769	15.769	15.83	15.83	15.83	15.83	13.52	15.769	15.83	15.83
NaN	NaN	NaN	NaN	NaN	NaN	NaN	NaN	NaN	NaN	NaN	NaN	NaN	NaN	NaN	NaN	NaN	NaN	NaN	NaN	NaN	13.182	15.323	15.323	16.706	14.682	15.308	14.682	16.704	15.308	16.007	16.007	15.112	15.243	15.157	15.801	16.632	13.856	16.632	16.632	15.768	15.768	15.829	15.768	13.52	13.52	13.52	15.769	13.52	15.829
NaN	NaN	NaN	NaN	NaN	NaN	NaN	NaN	NaN	NaN	NaN	NaN	NaN	NaN	NaN	NaN	NaN	NaN	NaN	NaN	13.182	15.323	15.096	14.682	15.308	15.308	15.308	15.096	15.096	15.096	15.22	16.288	16.288	15.801	15.426	15.801	16.21	13.856	16.629	16.629	16.605	15.768	15.768	15.708	13.52	13.52	13.52	13.52	13.52	13.52
NaN	NaN	NaN	NaN	NaN	NaN	NaN	NaN	NaN	NaN	NaN	NaN	NaN	NaN	NaN	NaN	NaN	NaN	NaN	15.528	13.182	15.323	15.096	14.682	15.307	15.307	15.307	14.682	15.096	15.096	14.952	15.482	15.482	15.482	15.801	15.801	15.801	13.021	16.629	16.63	16.605	16.605	15.768	15.768	13.52	13.52	13.52	13.52	13.52	13.52
NaN	NaN	NaN	NaN	NaN	NaN	NaN	NaN	NaN	NaN	NaN	NaN	NaN	NaN	NaN	NaN	NaN	NaN	NaN	15.337	13.182	15.323	15.323	15.096	15.307	15.307	15.307	15.096	16.913	14.681	15.22	15.482	15.482	15.482	15.801	15.904	15.801	13.021	16.168	16.169	13.957	16.226	14.796	15.768	15.768	15.768	15.768	15.768	13.52	15.829
NaN	NaN	NaN	NaN	NaN	NaN	NaN	NaN	NaN	NaN	NaN	NaN	NaN	NaN	NaN	NaN	NaN	NaN	15.424	15.25	14.463	14.368	14.368	15.345	15.322	15.322	15.322	14.369	14.37	15.227	15.283	15.475	15.475	15.475	15.107	15.895	15.792	15.792	16.149	16.343	16.389	16.268	16.268	16.65	16.65	15.815	15.815	15.815	13.564	15.815
NaN	NaN	NaN	NaN	NaN	NaN	NaN	NaN	NaN	NaN	NaN	NaN	NaN	NaN	NaN	NaN	NaN	15.424	15.25	15.25	15.168	14.369	14.463	14.7	15.322	15.309	14.7	14.369	15.227	16.926	15.282	15.475	15.475	15.475	15.475	15.475	15.895	15.791	15.791	16.691	16.389	15.33	13.773	16.268	16.268	16.65	16.65	15.815	15.815	15.815
NaN	NaN	NaN	NaN	NaN	NaN	NaN	NaN	NaN	NaN	NaN	NaN	NaN	NaN	NaN	NaN	13.428	15.137	15.137	15.137	15.302	15.302	15.147	15.147	14.388	15.147	15.309	15.309	15.331	15.539	15.515	15.515	15.515	15.515	15.515	15.515	15.515	12.758	15.764	14.475	16.469	16.469	16.469	13.83	13.83	16.747	16.747	15.907	15.907	15.907
NaN	NaN	NaN	NaN	NaN	NaN	NaN	NaN	NaN	NaN	NaN	NaN	NaN	NaN	NaN	14.715	14.715	15.137	14.714	14.715	16.796	16.796	16.796	14.051	13.325	14.051	15.309	15.33	15.33	16.319	15.515	15.515	15.515	15.515	15.515	15.515	15.515	15.515	15.308	15.764	15.804	15.804	16.017	13.028	13.028	13.829	13.829	15.931	15.907	15.907
NaN	NaN	NaN	NaN	NaN	NaN	NaN	NaN	NaN	NaN	NaN	NaN	NaN	NaN	NaN	16.925	14.715	13.956	13.558	15.302	14.945	14.388	14.309	15.21	16.319	15.309	15.33	15.33	15.539	15.539	15.514	15.514	16.027	15.514	15.514	15.514	15.514	15.514	15.308	15.308	15.804	15.804	15.804	13.028	13.028	13.027	13.028	16.468	13.83	14.908
NaN	NaN	NaN	NaN	NaN	NaN	NaN	NaN	NaN	NaN	NaN	NaN	NaN	NaN	16.959	15.137	14.715	14.714	14.714	14.639	14.538	15.355	15.355	15.355	15.539	14.318	15.33	16.319	15.539	15.539	15.514	15.514	15.514	15.514	15.514	15.514	15.514	15.514	15.514	15.308	15.111	15.804	15.804	15.804	13.028	13.028	13.028	16.56	16.56	15.663
NaN	NaN	NaN	NaN	NaN	NaN	NaN	NaN	NaN	NaN	NaN	NaN	NaN	NaN	15.68	15.137	15.137	15.137	15.496	15.302	15.33	15.33	15.33	15.355	16.319	15.302	15.33	15.33	15.539	15.539	15.243	15.243	15.514	15.514	15.514	15.514	15.514	15.514	15.514	15.514	15.11	15.111	15.111	15.804	15.804	15.804	13.518	13.518	15.804	13.518
NaN	NaN	NaN	NaN	NaN	NaN	NaN	NaN	NaN	NaN	NaN	NaN	NaN	NaN	NaN	14.108	15.137	14.714	14.714	14.714	15.301	15.33	15.396	15.33	15.33	15.355	15.302	15.396	15.33	15.33	14.713	15.243	15.243	15.243	15.243	15.243	15.243	15.514	15.514	15.514	15.543	15.11	15.11	15.11	16.174	16.174	16.174	15.804	15.804	13.518
NaN	NaN	NaN	NaN	NaN	NaN	NaN	NaN	NaN	NaN	NaN	NaN	NaN	NaN	NaN	14.085	14.084	14.75	14.75	15.137	14.387	15.396	15.396	15.396	15.217	15.252	16.785	15.396	15.396	15.33	14.714	14.713	15.347	15.243	15.243	15.243	15.243	15.243	15.514	15.514	15.543	15.11	15.804	15.804	16.174	16.174	16.174	16.174	15.804	16.174
NaN	NaN	NaN	NaN	NaN	NaN	NaN	NaN	NaN	NaN	NaN	NaN	NaN	NaN	NaN	14.466	14.117	14.75	14.465	15.171	15.372	15.396	15.396	15.396	15.217	15.287	15.287	16.783	15.287	15.287	15.162	15.165	15.162	15.165	15.165	15.243	15.243	16.181	16.181	16.021	15.838	16.183	16.478	16.333	16.174	16.174	16.174	17.134	16.247	16.247
NaN	NaN	NaN	NaN	NaN	NaN	NaN	NaN	NaN	NaN	NaN	NaN	NaN	NaN	NaN	14.465	14.117	NaN	NaN	14.465	15.078	14.452	15.078	15.077	15.262	15.262	15.262	15.191	15.262	15.262	15.199	15.199	15.199	15.204	16.231	16.231	15.967	16.224	16.224	16.064	15.658	16.195	16.195	16.494	16.494	16.186	16.792	16.26	16.26	16.26
NaN	NaN	NaN	NaN	NaN	NaN	NaN	NaN	NaN	NaN	NaN	NaN	NaN	NaN	NaN	NaN	NaN	NaN	NaN	NaN	NaN	15.078	15.191	14.452	15.262	15.262	15.262	15.262	15.262	15.262	15.199	15.199	15.204	15.204	16.666	16.224	16.666	16.666	16.231	16.231	15.658	16.194	16.194	16.186	16.186	16.186	16.791	17.144	16.194	16.194
NaN	NaN	NaN	NaN	NaN	NaN	NaN	NaN	NaN	NaN	NaN	NaN	NaN	NaN	NaN	NaN	NaN	NaN	NaN	NaN	NaN	14.234	15.181	15.181	15.181	15.181	15.181	15.181	15.181	15.181	15.193	15.193	16.314	16.227	16.227	15.987	15.987	16.702	16.702	15.64	15.68	16.21	16.971	16.189	16.21	16.21	16.21	16.21	16.21	16.21
NaN	NaN	NaN	NaN	NaN	NaN	NaN	NaN	NaN	NaN	NaN	NaN	NaN	NaN	NaN	NaN	NaN	NaN	NaN	NaN	14.603	15.911	15.181	15.181	15.181	15.181	15.181	15.181	15.191	15.191	15.193	15.193	16.314	16.168	16.168	16.168	16.168	16.702	16.702	15.64	15.68	16.971	16.21	16.21	16.21	16.21	16.21	16.21	16.21	16.21
NaN	NaN	NaN	NaN	NaN	NaN	NaN	NaN	NaN	NaN	NaN	NaN	NaN	NaN	NaN	NaN	NaN	13.064	13.549	14.832	13.812	14.572	15.181	15.785	15.191	15.181	15.181	15.181	15.191	15.191	16.314	16.314	16.314	16.168	16.168	16.168	16.168	16.168	16.702	15.64	15.68	15.68	16.21	16.21	16.21	16.21	16.21	16.21	16.21	16.21
NaN	NaN	NaN	NaN	NaN	NaN	NaN	NaN	NaN	NaN	NaN	NaN	NaN	NaN	NaN	NaN	13.878	14.832	14.203	14.203	14.572	13.862	15.181	15.181	15.181	15.181	15.181	15.181	15.19	16.404	16.313	16.313	16.313	16.226	15.078	16.168	16.168	16.168	16.168	16.168	15.68	15.68	16.21	16.21	16.21	16.21	16.21	16.21	16.21	16.21
NaN	NaN	NaN	NaN	NaN	NaN	NaN	NaN	NaN	NaN	NaN	NaN	NaN	NaN	NaN	15.732	16.08	15.346	14.923	14.923	13.862	15.181	13.862	15.181	15.181	15.181	15.19	15.19	16.128	16.404	16.168	16.168	16.185	15.987	15.987	16.168	16.168	16.168	16.168	16.226	16.209	16.209	16.209	16.209	16.209	16.209	16.209	16.209	16.209	16.209
NaN	NaN	NaN	NaN	NaN	NaN	NaN	NaN	NaN	NaN	NaN	NaN	NaN	15.585	14.96	15.732	15.732	16.08	14.923	14.923	13.862	15.181	15.181	15.181	15.181	15.181	16.23	15.872	15.842	16.101	16.168	16.168	16.168	15.986	16.168	16.168	16.168	16.168	16.432	16.168	16.209	16.209	16.209	16.209	16.209	16.209	16.209	16.209	16.209	16.209
NaN	NaN	NaN	NaN	NaN	NaN	NaN	NaN	NaN	NaN	NaN	NaN	NaN	15.585	15.755	15.755	15.732	15.732	15.667	14.923	13.862	13.861	15.18	15.19	15.671	15.671	15.872	16.128	16.128	16.256	16.322	16.167	16.167	16.167	16.167	16.167	16.167	16.167	16.167	16.167	16.209	16.209	16.209	16.209	16.209	16.209	16.209	16.209	16.209	16.209
NaN	NaN	NaN	NaN	NaN	NaN	NaN	NaN	NaN	NaN	NaN	14.716	14.923	15.56	15.56	15.56	15.826	15.732	15.732	14.923	15.19	13.861	13.862	16.128	16.128	16.256	16.1	16.1	16.1	16.1	16.167	16.167	16.167	16.167	16.167	16.167	16.167	16.167	16.167	16.167	16.209	16.209	16.209	16.209	16.209	16.209	16.209	15.679	15.679	16.209
NaN	NaN	NaN	NaN	NaN	NaN	NaN	NaN	NaN	15.914	15.689	14.826	15.355	15.355	15.626	15.689	15.689	15.689	15.96	15.838	15.234	16.19	16.116	16.175	16.175	16.147	16.147	16.147	16.147	16.147	16.122	16.122	16.122	16.122	16.122	16.122	16.122	16.122	16.122	16.122	16.132	16.132	16.132	16.132	16.132	16.132	16.132	15.203	16.132	16.132
NaN	NaN	NaN	11.629	NaN	NaN	NaN	NaN	NaN	15.957	15.718	15.355	15.355	15.355	15.355	15.658	15.658	17.01	15.96	15.838	16.299	16.19	16.19	15.912	16.305	16.174	16.174	16.147	16.147	16.147	16.122	16.122	16.122	16.122	16.122	16.122	16.122	16.122	16.122	16.122	16.132	16.132	16.132	16.132	16.132	16.132	16.132	15.203	16.132	16.132
NaN	NaN	16.032	14.343	NaN	NaN	NaN	NaN	15.442	15.502	15.25	15.333	15.333	15.333	15.333	13.453	15.213	15.594	16.976	14.703	16.101	16.126	15.862	15.576	16.248	16.068	16.068	16.127	16.127	16.127	16.138	16.138	16.138	16.138	16.138	16.138	16.138	16.138	16.138	16.138	16.109	16.109	16.109	16.109	16.109	16.109	16.109	14.29	16.109	16.109
16.852	16.852	16.032	15.9	NaN	NaN	NaN	15.502	15.502	15.502	15.333	15.333	16.113	16.113	16.144	16.144	13.538	14.568	14.568	16.976	16.1	16.1	16.1	16.066	15.575	15.576	15.862	16.068	16.127	16.127	16.138	16.138	16.138	16.138	16.138	16.138	16.138	16.138	16.138	16.138	16.109	16.109	16.109	16.109	16.109	16.109	14.12	14.29	16.109	16.109
NaN	14.984	16.285	16.285	NaN	NaN	NaN	15.502	15.502	15.502	16.111	16.111	16.111	16.111	16.144	16.144	16.144	16.144	16.144	14.568	15.645	16.101	16.1	16.814	16.248	16.248	16.248	16.067	16.067	15.521	16.138	16.138	16.138	16.138	16.138	16.138	16.138	16.138	16.138	16.138	16.109	16.109	16.109	16.109	16.109	16.109	16.109	16.109	15.419	14.832
NaN	16.419	16.419	16.285	16.419	NaN	NaN	15.502	15.502	15.502	16.111	16.111	16.111	16.111	16.019	15.759	15.754	16.144	16.144	16.144	14.369	17.064	17.064	16.1	16.099	16.099	16.248	15.867	16.067	15.521	16.138	16.138	16.138	16.138	16.138	16.138	16.138	16.138	16.138	16.138	16.109	16.109	16.109	16.109	16.109	16.109	16.109	16.109	15.957	16.109
16.419	16.419	16.419	16.289	16.419	16.419	16.419	16.289	15.501	15.642	15.332	16.111	15.332	15.332	16.018	16.018	16.143	16.143	15.759	15.759	15.867	16.248	14.324	16.2	16.099	16.099	16.1	15.521	15.867	16.127	16.138	16.138	16.138	16.138	16.138	16.138	16.138	16.138	16.138	16.138	16.109	16.109	16.109	16.109	16.109	16.109	16.109	14.683	15.511	15.418
NaN	16.289	16.289	16.289	16.289	16.289	16.419	16.289	16.289	15.501	15.332	15.332	15.332	15.332	16.018	16.143	16.143	16.143	16.143	15.759	15.867	16.523	16.698	14.769	15.395	16.1	16.1	16.1	16.126	16.126	16.138	16.138	16.138	16.138	16.138	15.889	16.138	16.138	16.138	16.138	16.109	16.109	16.109	16.109	16.109	16.109	16.109	14.289	15.511	15.418
NaN	NaN	15.542	14.037	14.037	15.893	16.419	16.289	16.289	15.501	15.332	15.332	15.332	15.332	16.143	16.018	16.018	15.759	15.759	15.759	15.867	17.064	16.248	16.248	16.248	16.253	16.1	16.1	15.957	16.126	16.138	16.138	16.138	16.138	16.138	15.888	15.888	16.138	16.138	16.138	16.109	16.109	16.109	16.109	16.109	16.109	16.109	16.109	15.511	15.418
NaN	NaN	16.599	16.599	17.021	14.983	16.419	16.419	15.501	15.501	15.332	16.11	15.651	15.651	15.075	15.651	15.759	15.759	16.428	15.334	15.867	17.064	16.248	16.248	16.248	14.177	16.698	16.1	16.099	16.126	16.138	16.138	16.138	16.138	16.138	16.138	16.138	16.138	16.138	16.138	16.109	16.109	16.109	16.109	16.109	16.109	16.109	14.683	16.02	15.418
NaN	NaN	16.599	16.599	16.599	16.419	16.419	16.419	13.592	15.55	15.295	15.295	14.519	14.519	15.199	15.13	15.13	15.13	14.519	14.519	16.973	14.269	14.86	13.971	14.269	14.269	16.348	16.201	16.2	16.226	16.212	14.347	14.347	14.347	16.212	16.212	16.212	16.212	16.212	16.212	16.16	16.16	16.16	16.16	16.16	16.16	16.16	14.731	16.16	16.075
NaN	NaN	NaN	16.599	16.599	14.826	13.354	13.355	15.755	17.191	16.866	16.866	15.295	15.295	15.129	15.129	14.336	14.336	14.336	14.995	14.794	14.269	16.348	14.269	14.269	14.269	14.269	16.199	16.034	13.971	14.347	14.347	14.347	14.347	14.347	16.211	16.211	16.211	16.211	16.211	16.16	16.16	16.16	16.16	16.16	16.16	16.16	16.16	16.16	16.238
NaN	NaN	NaN	NaN	NaN	NaN	NaN	NaN	NaN	14.441	15.727	15.53	14.632	15.53	14.981	15.063	15.063	15.063	15.063	16.602	14.223	14.224	14.224	14.224	14.223	14.224	16.396	16.197	16.197	12.332	15.756	14.082	14.082	14.082	15.463	15.463	16.13	16.13	16.13	16.13	16.123	16.123	16.123	16.123	16.123	16.123	15.201	15.201	16.123	16.147
NaN	NaN	NaN	NaN	NaN	NaN	NaN	NaN	NaN	15.408	15.22	13.653	13.652	15.53	15.53	15.062	15.063	17.09	16.601	14.486	14.223	14.223	14.224	12.862	14.223	16.396	16.396	16.396	15.903	12.934	14.732	14.082	15.463	15.463	16.13	16.13	16.13	16.13	16.13	16.13	16.123	16.123	16.123	16.123	16.123	16.123	16.123	16.123	16.123	16.123
NaN	NaN	NaN	NaN	NaN	NaN	NaN	NaN	14.259	15.408	14.6	13.653	13.652	13.652	15.727	15.062	15.062	16.601	14.486	14.486	14.223	14.223	14.223	14.223	14.223	14.223	16.395	14.223	16.395	15.903	14.881	14.062	16.13	16.13	16.13	16.13	16.13	16.13	16.13	16.13	16.123	16.123	16.123	16.123	16.123	16.123	16.123	15.201	15.201	15.201
NaN	NaN	NaN	NaN	NaN	NaN	NaN	NaN	NaN	14.675	14.66	14.631	15.22	15.53	15.062	15.062	16.601	14.486	14.486	14.485	14.222	14.223	14.223	14.223	14.223	14.223	14.223	16.395	14.223	15.903	15.695	14.062	15.463	16.13	16.13	16.13	16.13	16.13	16.13	15.463	16.123	15.56	15.201	15.201	16.123	16.123	16.123	15.201	15.201	15.201
NaN	NaN	NaN	NaN	NaN	NaN	NaN	NaN	NaN	13.13	13.052	14.674	15.721	15.062	15.062	17.09	14.485	14.485	14.485	14.485	14.222	14.223	14.223	14.223	14.223	14.223	14.223	16.395	16.395	16.395	15.695	15.695	15.695	15.26	16.13	16.13	16.13	16.13	16.13	14.256	14.473	14.473	16.123	15.194	16.123	16.123	16.123	16.123	16.123	16.123
NaN	NaN	NaN	NaN	NaN	NaN	NaN	NaN	NaN	NaN	NaN	13.658	15.104	15.104	15.062	14.486	14.485	14.485	14.485	14.485	14.222	14.222	14.222	14.222	14.222	14.222	14.223	16.395	16.395	16.395	14.167	12.614	14.705	15.261	15.26	15.26	15.26	15.592	14.256	14.254	14.469	14.469	14.473	16.093	15.201	16.123	16.123	15.194	16.123	16.123
NaN	NaN	NaN	NaN	NaN	NaN	NaN	NaN	NaN	NaN	NaN	NaN	15.104	15.104	15.062	14.486	14.485	14.485	14.485	14.485	14.222	14.222	14.222	14.222	14.221	16.395	14.222	14.222	16.395	14.223	16.157	12.613	13.901	14.61	16.13	13.931	13.931	15.592	14.256	14.253	14.469	14.472	13.478	14.605	14.48	15.439	16.093	15.194	15.194	16.122
NaN	NaN	NaN	NaN	NaN	NaN	NaN	NaN	NaN	NaN	NaN	NaN	NaN	NaN	17.089	14.485	14.485	14.485	14.485	14.485	14.222	14.222	16.395	14.222	14.222	16.395	14.223	14.223	14.222	14.223	15.755	15.755	13.901	14.542	14.542	15.363	15.67	15.67	15.079	14.255	14.47	13.479	13.479	14.605	14.48	15.439	14.79	14.79	14.79	15.194
NaN	NaN	NaN	NaN	NaN	NaN	NaN	NaN	NaN	NaN	NaN	NaN	NaN	NaN	16.643	14.532	14.532	16.739	14.532	14.532	14.306	14.306	14.306	16.471	15.701	14.307	14.307	16.471	16.471	14.307	14.235	15.918	13.855	14.087	14.703	14.703	15.632	15.293	15.851	14.479	14.502	13.424	13.425	14.567	14.442	15.408	14.827	14.827	14.827	15.229
NaN	NaN	NaN	NaN	NaN	NaN	NaN	NaN	NaN	NaN	NaN	NaN	NaN	NaN	16.739	16.739	13.572	14.532	16.739	14.532	14.306	14.306	16.471	14.306	14.306	14.306	14.307	14.307	14.307	14.306	13.126	14.839	15.625	14.087	14.086	14.086	14.917	15.293	15.293	13.727	14.505	13.424	13.425	14.567	14.442	15.408	14.827	14.827	15.229	15.229
NaN	NaN	NaN	NaN	NaN	NaN	NaN	NaN	NaN	NaN	NaN	NaN	NaN	NaN	16.704	16.869	14.778	14.779	16.869	14.778	14.644	16.817	14.645	14.645	14.645	14.645	14.645	14.645	14.645	13.603	12.104	13.659	15.839	16.367	13.737	13.737	14.242	14.868	15.782	15.628	16.166	12.079	12.078	13.323	13.074	14.954	14.862	14.862	15.382	15.383
NaN	NaN	NaN	NaN	NaN	NaN	NaN	NaN	NaN	NaN	NaN	NaN	NaN	NaN	NaN	14.778	14.778	14.778	16.869	14.778	14.644	16.817	14.644	14.644	14.644	14.644	14.943	14.645	14.943	13.603	12.104	13.659	15.839	15.626	16.087	13.737	13.737	14.868	14.868	15.425	15.853	15.382	12.079	13.323	13.074	14.954	15.853	14.862	13.727	13.727
NaN	NaN	NaN	NaN	NaN	NaN	NaN	NaN	NaN	NaN	NaN	NaN	NaN	NaN	NaN	14.971	14.778	14.778	15.212	14.778	14.644	14.643	16.817	14.644	14.644	14.942	14.942	14.942	14.942	14.942	12.104	13.658	15.838	15.838	14.868	14.242	14.242	15.053	15.032	16.578	15.283	14.631	14.631	13.322	14.953	14.862	15.853	13.726	14.862	14.862
NaN	NaN	NaN	NaN	NaN	NaN	NaN	NaN	NaN	NaN	NaN	NaN	NaN	NaN	14.778	14.778	14.779	14.778	15.169	14.778	14.643	14.643	14.643	14.644	14.942	14.942	14.942	14.942	14.942	14.942	12.103	13.658	13.249	15.838	14.868	16.367	14.241	14.868	15.257	16.036	15.853	14.862	14.631	14.862	13.322	14.862	15.382	15.853	15.382	15.382
NaN	NaN	NaN	NaN	NaN	NaN	NaN	NaN	NaN	NaN	NaN	14.778	14.778	14.777	10.686	14.778	14.778	14.778	14.778	14.778	16.156	15.973	16.813	14.643	13.849	14.942	14.942	13.849	14.942	14.942	12.103	13.658	12.103	16.087	14.241	16.367	16.367	14.867	16.448	16.036	13.747	16.165	16.511	14.862	14.862	14.862	14.862	14.862	15.652	15.652
NaN	NaN	NaN	NaN	NaN	NaN	NaN	NaN	NaN	NaN	14.777	14.778	14.778	14.777	14.777	10.686	14.777	14.777	14.777	14.777	14.643	14.643	16.813	14.643	14.643	14.942	14.942	14.942	14.942	14.942	14.809	13.658	12.103	14.241	15.549	16.367	16.367	16.367	14.241	16.075	15.555	16.165	15.742	16.511	14.862	14.862	14.862	14.862	15.382	15.382
NaN	NaN	NaN	NaN	NaN	NaN	NaN	NaN	NaN	NaN	14.777	14.777	14.777	14.777	16.356	16.356	14.777	14.777	14.777	14.777	14.643	14.643	16.813	16.813	14.643	14.942	14.942	14.643	14.942	14.942	13.248	13.248	16.084	14.241	15.549	16.367	16.367	16.367	15.838	14.743	14.458	13.951	14.953	16.511	15.908	14.862	15.382	15.382	15.382	15.382
NaN	NaN	NaN	NaN	NaN	NaN	NaN	NaN	NaN	NaN	14.777	14.777	14.777	14.777	16.356	10.686	10.686	14.777	14.777	14.777	14.642	16.813	16.813	16.567	16.567	14.942	14.942	14.643	14.643	14.644	13.248	13.249	13.249	14.358	14.241	14.357	15.838	15.838	16.021	14.743	14.458	16.165	15.382	15.382	15.741	13.951	13.951	15.382	15.627	15.627
NaN	NaN	NaN	NaN	NaN	NaN	NaN	NaN	NaN	NaN	16.935	14.849	14.849	15.927	16.935	10.78	15.235	14.849	14.849	14.849	14.746	16.898	16.662	16.662	16.898	17.133	17.003	14.748	14.748	17.164	14.889	15.611	15.909	15.909	14.424	14.424	16.426	15.309	15.432	14.807	14.572	15.968	15.412	15.412	15.412	15.412	14.072	15.514	15.514	15.757
NaN	NaN	NaN	NaN	NaN	NaN	NaN	15.368	16.992	15.752	15.829	16.935	15.681	16.935	10.78	10.78	15.235	10.78	14.849	14.849	14.747	16.662	16.662	16.098	17.133	15.142	14.747	14.747	15.284	16.662	13.914	15.611	15.309	13.802	15.499	15.499	15.499	15.309	15.309	15.686	15.091	15.968	14.072	15.514	15.514	15.351	14.072	15.514	15.514	14.072
NaN	NaN	NaN	NaN	NaN	NaN	14.501	14.501	16.699	15.647	16.757	14.479	16.757	16.568	16.563	16.563	16.563	16.742	12.868	16.757	16.796	16.557	15.727	15.727	17.113	15.929	13.971	16.821	15.864	15.728	16.711	16.712	14.652	10.631	10.631	16.206	15.769	15.9	15.363	15.363	14.968	13.895	13.977	15.262	15.262	15.401	15.401	13.977	13.977	13.977
NaN	NaN	NaN	NaN	NaN	NaN	NaN	15.608	14.501	14.501	14.479	14.479	16.757	14.764	15.565	16.563	16.563	16.757	16.757	12.868	16.001	16.417	16.417	13.972	13.971	13.971	13.97	16.796	16.056	13.97	15.935	13.836	10.631	10.631	10.631	16.563	16.563	15.9	15.9	16.729	14.906	12.848	13.894	15.715	15.715	15.715	15.401	15.648	13.977	13.977
NaN	NaN	NaN	NaN	NaN	NaN	NaN	NaN	NaN	16.018	14.479	14.479	14.479	14.764	16.351	16.757	16.563	16.563	14.764	16.757	15.929	16.765	16.417	13.971	13.971	13.97	15.929	13.97	13.971	12.996	10.631	10.631	10.631	10.631	10.631	15.9	15.9	15.9	16.563	15.9	15.849	12.848	15.388	15.127	15.715	15.715	15.69	15.648	15.648	15.715
NaN	NaN	NaN	NaN	NaN	NaN	NaN	NaN	NaN	14.535	16.116	14.582	15.565	15.565	15.565	15.908	16.563	16.563	16.563	16.563	15.929	15.929	16	13.97	13.97	13.97	15.929	15.929	12.996	12.996	10.631	10.631	10.631	10.631	10.631	10.631	15.9	15.9	15.9	15.9	14.82	15.128	13.135	15.129	15.715	15.715	13.973	15.715	15.648	15.715
NaN	NaN	NaN	NaN	NaN	NaN	NaN	NaN	NaN	14.582	16.116	14.582	14.283	14.284	15.565	15.989	14.368	16.563	16.563	16.563	16.528	12.996	12.996	13.97	16.226	15.588	13.967	13.969	13.227	10.863	10.631	10.631	10.631	10.631	10.631	10.631	15.9	15.9	17.185	10.631	15.849	14.906	12.847	15.129	15.305	15.715	15.715	15.715	15.648	15.715
NaN	NaN	NaN	NaN	NaN	NaN	NaN	NaN	NaN	14.581	14.58	14.282	14.283	14.283	13.884	15.041	16.351	13.884	16.563	16.563	16.528	12.995	13.226	12.995	12.995	13.97	12.995	13.226	12.995	10.863	10.631	10.631	10.631	10.631	10.631	10.631	10.631	10.631	10.631	10.631	15.849	15.849	12.846	16.069	15.305	15.715	15.715	15.69	14.819	15.715
NaN	NaN	NaN	NaN	NaN	NaN	NaN	NaN	NaN	NaN	14.58	16.116	16.116	14.986	14.283	16.562	15.907	16.562	16.562	16.562	12.995	12.995	12.995	12.995	16	15.587	13.227	12.995	12.995	12.995	10.63	10.63	10.635	10.63	10.63	10.63	10.63	10.631	10.631	10.635	15.682	13.545	12.846	15.388	15.305	15.305	15.715	15.715	13.973	15.715
NaN	NaN	NaN	NaN	NaN	NaN	NaN	NaN	NaN	NaN	16.64	14.89	14.403	14.813	14.813	16.194	15.439	16.562	13.883	12.867	13.226	16.796	16.796	13.226	12.995	13.226	12.995	12.995	12.995	12.995	12.908	10.63	10.63	10.63	10.63	10.63	10.63	10.63	10.631	14.087	13.545	13.545	12.846	14.124	14.404	15.305	15.715	15.305	14.819	14.819
NaN	NaN	NaN	NaN	NaN	NaN	NaN	NaN	NaN	NaN	14.814	15.944	15.944	14.813	14.813	15.944	16.392	16.432	16.432	16.821	13.244	13.244	13.018	13.244	13.244	13.018	13.018	13.018	13.018	13.018	12.924	10.682	10.682	10.682	10.682	10.682	10.682	10.682	10.682	15.91	15.207	13.649	13.274	15.783	14.229	14.517	15.443	15.82	15.444	15.444
NaN	NaN	NaN	NaN	NaN	NaN	NaN	NaN	NaN	NaN	NaN	NaN	NaN	NaN	NaN	NaN	16.392	16.432	16.432	16.821	13.018	13.018	13.018	13.244	13.018	13.018	13.018	13.018	13.018	13.018	10.682	14.121	10.682	10.682	10.682	10.682	10.682	10.682	10.682	10.682	17.14	13.649	13.649	14.137	16.167	14.517	15.443	15.82	15.82	15.443
NaN	NaN	NaN	NaN	NaN	NaN	NaN	NaN	NaN	NaN	NaN	NaN	NaN	NaN	NaN	NaN	NaN	16.157	12.775	12.775	12.462	12.76	12.76	12.462	12.462	12.462	12.462	12.462	12.462	12.462	10.412	13.481	10.412	10.412	10.412	10.412	10.412	10.413	10.415	15.069	13.107	13.484	13.484	14.619	15.257	14.75	14.958	15.335	16.057	15.039
NaN	NaN	NaN	NaN	NaN	NaN	NaN	NaN	NaN	NaN	NaN	NaN	NaN	NaN	NaN	NaN	NaN	13.586	12.775	13.146	12.76	12.462	12.462	12.462	12.462	12.462	12.462	12.462	12.462	14.947	13.694	10.413	10.412	10.412	10.412	10.412	10.412	10.413	10.416	15.067	13.483	13.483	14.986	14.985	14.986	14.015	15.037	14.411	16.057	15.039
NaN	NaN	NaN	NaN	NaN	NaN	NaN	NaN	NaN	NaN	NaN	NaN	NaN	NaN	NaN	NaN	NaN	NaN	12.631	12.775	12.462	12.462	12.462	12.462	12.462	12.462	12.462	12.462	12.462	14.947	13.693	10.412	10.412	10.412	10.413	10.414	10.413	10.413	10.412	15.124	15.029	13.483	13.483	13.261	14.985	14.985	14.985	13.068	16.172	16.528
NaN	NaN	NaN	NaN	NaN	NaN	NaN	NaN	NaN	NaN	NaN	NaN	NaN	NaN	NaN	NaN	NaN	NaN	12.537	12.775	12.462	12.462	12.462	12.462	12.462	12.462	12.462	15.329	15.329	12.462	13.693	10.412	10.412	10.412	10.412	10.413	10.415	10.413	12.725	15.124	15	15.051	13.483	13.483	13.067	14.985	15.987	14.986	14.62	16.528
NaN	NaN	NaN	NaN	NaN	NaN	NaN	NaN	NaN	NaN	NaN	NaN	NaN	NaN	NaN	NaN	NaN	NaN	NaN	15.087	15.33	14.207	15.329	15.329	12.461	12.462	12.462	15.329	12.46	15.297	10.412	10.412	10.412	10.412	10.412	12.725	11.135	11.136	11.136	15.067	15	15.051	13.483	13.483	15.947	14.56	14.56	14.56	15.948	14.591
NaN	NaN	NaN	NaN	NaN	NaN	NaN	NaN	NaN	NaN	NaN	NaN	NaN	NaN	NaN	NaN	NaN	NaN	NaN	15.535	15.329	14.207	15.329	15.329	14.206	14.206	14.206	12.46	12.46	14.206	10.412	10.412	10.413	11.135	11.135	12.725	11.135	11.135	11.135	10.413	9.8287	15.987	13.483	14.815	14.816	13.067	15.986	15.986	14.014	12.827
NaN	NaN	NaN	NaN	NaN	NaN	NaN	NaN	NaN	NaN	NaN	NaN	NaN	NaN	NaN	NaN	NaN	NaN	NaN	NaN	15.329	14.207	12.461	15.329	15.329	14.206	14.205	12.46	12.46	12.46	12.456	10.412	11.135	11.135	11.135	11.135	11.135	11.135	11.135	11.135	9.83	15.986	15.986	13.482	15.947	13.482	13.067	14.559	13.067	16.17
NaN	NaN	NaN	NaN	NaN	NaN	NaN	NaN	NaN	NaN	NaN	NaN	NaN	NaN	NaN	NaN	NaN	NaN	NaN	NaN	15.329	15.304	14.178	14.178	15.304	15.303	14.205	14.205	12.46	12.461	10.411	11.134	11.134	11.134	11.135	11.135	11.135	10.539	11.135	11.135	10.639	15.986	15.986	13.482	13.482	13.482	15.986	14.559	14.985	15.986
NaN	NaN	NaN	NaN	NaN	NaN	NaN	NaN	NaN	NaN	NaN	NaN	NaN	NaN	NaN	NaN	NaN	NaN	NaN	NaN	15.304	14.178	15.304	15.304	15.303	15.303	14.177	14.178	12.434	10.779	10.378	11.099	11.099	11.099	11.099	11.099	10.508	10.508	10.508	11.099	10.711	15.048	13.507	13.507	13.507	13.507	13.507	15.008	13.098	13.098
NaN	NaN	NaN	NaN	NaN	NaN	NaN	NaN	NaN	NaN	NaN	NaN	NaN	NaN	NaN	NaN	NaN	NaN	NaN	NaN	15.304	NaN	NaN	NaN	NaN	NaN	14.177	12.434	12.434	10.779	10.378	11.099	11.099	11.099	11.099	10.508	10.508	11.099	11.1	15.117	9.9108	9.9101	13.127	13.506	13.506	13.506	16.009	16.009	16.009	13.507
NaN	NaN	NaN	NaN	NaN	NaN	NaN	NaN	NaN	NaN	NaN	NaN	NaN	NaN	NaN	NaN	NaN	NaN	NaN	NaN	NaN	NaN	NaN	NaN	NaN	NaN	14.356	11.631	11.631	11.631	12.148	10.851	10.851	10.851	10.28	10.28	10.851	10.851	10.851	10.851	10.575	10.575	14.209	13.158	13.158	13.158	13.158	13.158	15.427	13.158
NaN	NaN	NaN	NaN	NaN	NaN	NaN	NaN	NaN	NaN	NaN	NaN	NaN	NaN	NaN	NaN	NaN	NaN	NaN	NaN	NaN	NaN	NaN	NaN	NaN	NaN	14.356	11.63	14.276	14.276	10.851	10.851	10.851	10.851	10.851	10.187	10.851	10.851	10.851	10.851	10.574	10.575	14.208	14.407	14.721	13.158	13.158	13.158	13.158	13.158
NaN	NaN	NaN	NaN	NaN	NaN	NaN	NaN	NaN	NaN	NaN	NaN	NaN	NaN	NaN	NaN	NaN	NaN	NaN	NaN	NaN	NaN	NaN	NaN	NaN	11.63	11.63	14.356	10.75	10.75	10.851	10.851	10.851	10.851	10.28	10.171	10.851	10.851	10.851	10.851	10.574	10.574	14.578	14.407	13.111	14.721	13.158	13.158	13.158	13.158
NaN	NaN	NaN	NaN	NaN	NaN	NaN	NaN	NaN	NaN	NaN	NaN	NaN	NaN	NaN	NaN	NaN	NaN	NaN	NaN	NaN	NaN	NaN	14.556	14.556	14.304	14.304	12.405	12.405	10.75	10.851	10.851	10.851	10.851	10.851	10.851	10.851	10.279	10.279	10.851	10.574	10.574	10.574	14.578	13.137	14.248	14.249	14.249	13.158	13.158
NaN	NaN	NaN	NaN	NaN	NaN	NaN	NaN	NaN	NaN	NaN	NaN	NaN	NaN	NaN	NaN	NaN	NaN	NaN	NaN	NaN	NaN	NaN	14.556	12.405	12.405	12.405	12.405	12.405	10.75	10.85	10.851	10.851	10.85	10.851	11.607	10.85	10.85	10.85	10.851	10.574	10.574	10.574	10.574	13.137	13.137	14.249	14.249	14.754	13.985
NaN	NaN	NaN	NaN	NaN	NaN	NaN	NaN	NaN	NaN	NaN	NaN	NaN	NaN	NaN	NaN	NaN	NaN	NaN	NaN	NaN	12.405	12.405	12.405	12.405	12.405	12.405	12.405	12.405	10.75	10.85	10.851	10.851	10.851	10.851	10.85	10.85	10.85	10.85	10.851	10.574	10.574	10.574	10.574	14.469	13.137	13.693	14.249	13.982	13.982
NaN	NaN	NaN	NaN	NaN	NaN	NaN	NaN	NaN	NaN	NaN	NaN	NaN	NaN	NaN	NaN	NaN	NaN	NaN	NaN	14.556	14.183	14.556	12.405	12.405	14.303	12.405	12.405	10.75	10.75	10.85	10.85	10.85	10.851	10.85	10.85	10.85	10.85	10.85	10.85	10.574	10.574	10.574	10.574	13.137	13.137	13.693	14.248	13.981	14.249
NaN	NaN	NaN	NaN	NaN	NaN	NaN	NaN	NaN	NaN	NaN	NaN	NaN	NaN	NaN	NaN	NaN	NaN	NaN	13.295	14.258	14.555	12.404	12.404	12.404	12.404	12.404	12.404	12.404	12.404	10.85	10.85	10.85	10.85	10.85	10.85	10.85	11.606	10.85	10.85	10.574	10.574	10.574	10.574	15.928	14.469	12.497	12.497	14.248	14.248
NaN	NaN	NaN	NaN	NaN	NaN	NaN	NaN	NaN	NaN	NaN	NaN	NaN	NaN	NaN	NaN	NaN	NaN	NaN	13.44	13.975	11.928	14.013	11.928	11.928	11.928	11.928	11.928	11.928	11.928	10.896	10.896	10.896	10.896	10.896	10.896	10.896	10.896	10.896	10.896	10.627	10.627	10.627	10.627	14.471	14.951	12.501	12.501	12.501	14.252
NaN	NaN	NaN	NaN	NaN	NaN	NaN	NaN	NaN	NaN	NaN	NaN	NaN	NaN	NaN	NaN	NaN	NaN	NaN	NaN	11.935	11.928	11.928	11.928	11.928	11.928	11.928	11.928	10.288	11.928	10.896	10.896	10.896	10.896	10.896	10.896	10.896	10.896	10.896	10.896	10.627	10.627	10.627	10.627	13.148	14.252	12.5	12.5	14.251	14.251
NaN	NaN	NaN	NaN	NaN	NaN	NaN	NaN	NaN	NaN	NaN	NaN	NaN	NaN	NaN	NaN	NaN	NaN	NaN	NaN	11.426	11.472	13.583	11.465	11.465	11.465	11.465	11.465	9.9542	9.9542	10.432	10.432	10.432	10.432	10.432	10.432	10.432	10.432	10.432	10.432	10.267	10.267	10.267	10.267	13.632	14.138	14.193	13.084	13.631	11.408
NaN	NaN	NaN	NaN	NaN	NaN	NaN	NaN	NaN	NaN	NaN	NaN	NaN	NaN	NaN	NaN	NaN	NaN	NaN	NaN	NaN	11.472	11.465	13.583	11.426	11.426	13.583	13.583	9.9541	12.686	13.366	10.432	10.432	10.432	10.432	10.432	10.432	10.432	10.432	10.432	10.267	10.267	10.267	13.985	13.693	14.138	10.267	11.408	11.408	11.408
NaN	NaN	NaN	NaN	NaN	NaN	NaN	NaN	NaN	NaN	NaN	NaN	NaN	NaN	NaN	NaN	NaN	NaN	NaN	NaN	NaN	NaN	11.472	11.472	11.426	11.426	13.608	11.465	11.465	9.9539	10.431	10.431	10.431	10.431	10.431	10.431	10.431	10.432	10.431	10.432	10.267	10.267	10.267	10.267	10.267	10.267	11.41	11.408	11.408	11.408
NaN	NaN	NaN	NaN	NaN	NaN	NaN	NaN	NaN	NaN	NaN	NaN	NaN	NaN	NaN	NaN	NaN	NaN	NaN	NaN	NaN	NaN	11.472	11.472	NaN	NaN	11.426	11.426	11.426	13.595	10.431	10.431	10.431	10.431	10.431	10.431	10.431	10.431	10.431	10.432	10.266	10.266	13.984	10.267	10.267	11.408	12.264	11.409	11.409	12.264
NaN	NaN	NaN	NaN	NaN	NaN	NaN	NaN	NaN	NaN	NaN	NaN	NaN	NaN	NaN	NaN	NaN	NaN	NaN	NaN	NaN	NaN	NaN	NaN	NaN	NaN	NaN	11.426	13.456	13.443	10.03	10.431	10.431	10.431	10.432	10.431	10.431	10.432	10.431	10.432	10.266	13.495	13.984	10.266	11.408	11.408	10.266	11.408	11.408	11.408
NaN	NaN	NaN	NaN	NaN	NaN	NaN	NaN	NaN	NaN	NaN	NaN	NaN	NaN	NaN	NaN	NaN	NaN	NaN	NaN	NaN	NaN	NaN	NaN	NaN	NaN	NaN	NaN	NaN	NaN	10.03	10.431	10.431	10.431	10.431	10.431	10.431	10.432	10.432	10.432	10.266	10.266	13.984	10.266	10.266	10.266	10.266	11.408	11.408	11.408
NaN	NaN	NaN	NaN	NaN	NaN	NaN	NaN	NaN	NaN	NaN	NaN	NaN	NaN	NaN	NaN	NaN	NaN	NaN	NaN	NaN	NaN	NaN	NaN	NaN	NaN	NaN	NaN	NaN	NaN	NaN	10.431	10.431	10.431	10.431	10.431	10.431	10.432	10.432	10.431	10.266	10.266	13.984	13.984	10.266	10.266	10.266	11.408	11.408	11.408
NaN	NaN	NaN	NaN	NaN	NaN	NaN	NaN	NaN	NaN	NaN	NaN	NaN	NaN	NaN	NaN	NaN	NaN	NaN	NaN	NaN	NaN	NaN	NaN	NaN	NaN	NaN	NaN	NaN	NaN	NaN	10.468	10.431	10.431	10.431	10.431	10.432	10.431	10.431	10.431	10.266	10.266	10.266	10.266	10.266	10.266	10.266	10.266	10.266	10.266
NaN	NaN	NaN	NaN	NaN	NaN	NaN	NaN	NaN	NaN	NaN	NaN	NaN	NaN	NaN	NaN	NaN	NaN	NaN	NaN	NaN	NaN	NaN	NaN	NaN	NaN	NaN	NaN	NaN	NaN	NaN	10.03	10.468	10.468	10.468	10.468	10.469	10.468	10.468	10.468	10.251	10.251	10.251	10.251	10.251	10.251	10.251	10.251	13.964	10.251
NaN	NaN	NaN	NaN	NaN	NaN	NaN	NaN	NaN	NaN	NaN	NaN	NaN	NaN	NaN	NaN	NaN	NaN	NaN	NaN	NaN	NaN	NaN	NaN	NaN	NaN	NaN	NaN	NaN	NaN	NaN	NaN	10.468	10.468	10.468	10.468	10.468	10.468	10.468	10.469	10.251	10.251	10.251	10.251	10.251	10.251	13.964	13.964	10.251	10.251
NaN	NaN	NaN	NaN	NaN	NaN	NaN	NaN	NaN	NaN	NaN	NaN	NaN	NaN	NaN	NaN	NaN	NaN	NaN	NaN	NaN	NaN	NaN	NaN	NaN	NaN	NaN	NaN	NaN	NaN	NaN	NaN	NaN	10.359	10.359	10.359	10.359	10.359	10.359	10.359	10.201	10.201	10.59	10.201	13.835	13.835	13.835	10.201	13.836	13.836
NaN	NaN	NaN	NaN	NaN	NaN	NaN	NaN	NaN	NaN	NaN	NaN	NaN	NaN	NaN	NaN	NaN	NaN	NaN	NaN	NaN	NaN	NaN	NaN	NaN	NaN	NaN	NaN	NaN	NaN	NaN	NaN	NaN	10.359	10.359	10.359	10.359	10.359	10.359	10.359	10.201	10.201	13.348	13.835	13.835	13.835	13.835	10.201	10.201	13.835
NaN	NaN	NaN	NaN	NaN	NaN	NaN	NaN	NaN	NaN	NaN	NaN	NaN	NaN	NaN	NaN	NaN	NaN	NaN	NaN	NaN	NaN	NaN	NaN	NaN	NaN	NaN	NaN	NaN	NaN	NaN	NaN	NaN	10.359	10.359	10.359	10.359	10.359	10.359	10.359	10.201	10.201	10.201	13.835	13.835	13.835	10.201	13.835	10.201	11.428
NaN	NaN	NaN	NaN	NaN	NaN	NaN	NaN	NaN	NaN	NaN	NaN	NaN	NaN	NaN	NaN	NaN	NaN	NaN	NaN	NaN	NaN	NaN	NaN	NaN	NaN	NaN	NaN	NaN	NaN	NaN	NaN	NaN	10.359	13.718	10.359	10.359	10.359	10.359	10.359	10.2	10.201	10.2	13.835	13.835	13.835	13.835	12.272	12.272	10.201
NaN	NaN	NaN	NaN	NaN	NaN	NaN	NaN	NaN	NaN	NaN	NaN	NaN	NaN	NaN	NaN	NaN	NaN	NaN	NaN	NaN	NaN	NaN	NaN	NaN	NaN	NaN	NaN	NaN	NaN	NaN	NaN	NaN	10.359	10.359	10.359	10.359	10.359	10.359	10.359	10.2	13.115	12.825	12.825	12.825	12.825	12.271	12.271	13.615	12.626
NaN	NaN	NaN	NaN	NaN	NaN	NaN	NaN	NaN	NaN	NaN	NaN	NaN	NaN	NaN	NaN	NaN	NaN	NaN	NaN	NaN	NaN	NaN	NaN	NaN	NaN	NaN	NaN	NaN	NaN	NaN	NaN	10.359	10.359	9.924	9.924	10.359	10.359	10.784	10.359	10.2	10.2	10.2	12.825	12.271	11.427	11.428	10.2	10.2	12.625
NaN	NaN	NaN	NaN	NaN	NaN	NaN	NaN	NaN	NaN	NaN	NaN	NaN	NaN	NaN	NaN	NaN	NaN	NaN	NaN	NaN	NaN	NaN	NaN	NaN	NaN	NaN	NaN	NaN	NaN	NaN	NaN	10.358	10.784	10.343	10.332	10.784	10.784	10.784	10.784	12.824	10.573	10.2	13.598	13.859	13.859	10.573	12.778	10.261	12.825
NaN	NaN	NaN	NaN	NaN	NaN	NaN	NaN	NaN	NaN	NaN	NaN	NaN	NaN	NaN	NaN	NaN	NaN	NaN	NaN	NaN	NaN	NaN	NaN	NaN	NaN	NaN	NaN	NaN	NaN	NaN	13.635	10.784	10.784	NaN	NaN	10.333	11.051	11.362	10.785	12.824	10.573	11.46	9.655	9.1741	10.26	10.259	12.778	12.6	10.276
NaN	NaN	NaN	NaN	NaN	NaN	NaN	NaN	NaN	NaN	NaN	NaN	NaN	NaN	NaN	NaN	NaN	NaN	NaN	NaN	NaN	NaN	NaN	NaN	NaN	NaN	NaN	NaN	NaN	NaN	NaN	NaN	12.509	10.342	NaN	NaN	10.333	10.333	10.343	10.342	12.649	11.256	9.3919	9.3918	10.26	10.261	10.26	NaN	NaN	13.673
NaN	NaN	NaN	NaN	NaN	NaN	NaN	NaN	NaN	NaN	NaN	NaN	NaN	NaN	NaN	NaN	NaN	NaN	NaN	NaN	NaN	NaN	NaN	NaN	NaN	NaN	NaN	NaN	NaN	NaN	NaN	NaN	12.514	12.514	NaN	NaN	NaN	NaN	10.333	10.342	11.255	13.653	10.261	12.6	NaN	NaN	NaN	NaN	NaN	NaN
NaN	NaN	NaN	NaN	NaN	NaN	NaN	NaN	NaN	NaN	NaN	NaN	NaN	NaN	NaN	NaN	NaN	NaN	NaN	NaN	NaN	NaN	NaN	NaN	NaN	NaN	NaN	NaN	NaN	NaN	NaN	NaN	13.563	12.532	10.247	NaN	NaN	NaN	NaN	10.244	10.349	10.308	NaN	NaN	NaN	NaN	NaN	NaN	NaN	NaN
NaN	NaN	NaN	NaN	NaN	NaN	NaN	NaN	NaN	NaN	NaN	NaN	NaN	NaN	NaN	NaN	NaN	NaN	NaN	NaN	NaN	NaN	NaN	NaN	NaN	NaN	NaN	NaN	NaN	NaN	NaN	NaN	NaN	NaN	12.527	NaN	NaN	NaN	NaN	10.244	10.308	NaN	NaN	NaN	NaN	NaN	NaN	NaN	NaN	NaN
NaN	NaN	NaN	NaN	NaN	NaN	NaN	NaN	NaN	NaN	NaN	NaN	NaN	NaN	NaN	NaN	NaN	NaN	NaN	NaN	NaN	NaN	NaN	NaN	NaN	NaN	NaN	NaN	NaN	NaN	NaN	NaN	NaN	NaN	12.531	NaN	NaN	NaN	10.237	NaN	10.307	NaN	NaN	NaN	NaN	NaN	NaN	NaN	NaN	NaN
NaN	NaN	NaN	NaN	NaN	NaN	NaN	NaN	NaN	NaN	NaN	NaN	NaN	NaN	NaN	NaN	NaN	NaN	NaN	NaN	NaN	NaN	NaN	NaN	NaN	NaN	NaN	NaN	NaN	NaN	NaN	NaN	NaN	NaN	13.237	13.51	NaN	NaN	NaN	NaN	NaN	NaN	NaN	NaN	NaN	NaN	NaN	NaN	NaN	NaN
[truncated: 201 more columns]
