# Supplementary material for: Impact of Spatial Soil and Climate Input Data Aggregation on Regional Yield Simulations
Source: PLoS One. 2016 Apr 7;11(4):e0151782. doi: 10.1371/journal.pone.0151782 (PMC4824533; doi:10.1371/journal.pone.0151782)
Supplement: S1 Dataset — (ZIP) [file pone.0151782.s001.zip › Hoffmann_et_al_MinimalDataset/Fig5/Fig5_Maize_s001xc025.csv]

NaN	NaN	NaN	NaN	NaN	NaN	NaN	NaN	NaN	NaN	NaN	NaN	NaN	NaN	NaN	NaN	NaN	NaN	NaN	NaN	NaN	NaN	NaN	NaN	NaN	NaN	NaN	NaN	NaN	NaN	NaN	NaN	NaN	NaN	NaN	NaN	NaN	NaN	NaN	NaN	NaN	NaN	NaN	NaN	NaN	NaN	NaN	NaN	NaN	NaN
NaN	NaN	NaN	NaN	NaN	NaN	NaN	NaN	NaN	NaN	NaN	NaN	NaN	NaN	NaN	NaN	NaN	NaN	NaN	NaN	NaN	NaN	NaN	NaN	NaN	NaN	NaN	NaN	NaN	NaN	NaN	NaN	NaN	NaN	NaN	NaN	NaN	NaN	NaN	NaN	NaN	NaN	NaN	NaN	NaN	NaN	NaN	NaN	NaN	NaN
NaN	NaN	NaN	NaN	NaN	NaN	NaN	NaN	NaN	NaN	NaN	NaN	NaN	NaN	NaN	NaN	NaN	NaN	NaN	NaN	NaN	NaN	NaN	NaN	NaN	NaN	NaN	NaN	NaN	NaN	NaN	NaN	NaN	NaN	NaN	NaN	NaN	NaN	NaN	NaN	NaN	NaN	NaN	NaN	NaN	NaN	NaN	NaN	NaN	NaN
NaN	NaN	NaN	NaN	NaN	NaN	NaN	NaN	NaN	NaN	NaN	NaN	NaN	NaN	NaN	NaN	NaN	NaN	NaN	NaN	NaN	NaN	NaN	NaN	NaN	NaN	NaN	NaN	NaN	NaN	NaN	NaN	NaN	NaN	NaN	NaN	NaN	NaN	NaN	NaN	NaN	NaN	NaN	NaN	NaN	NaN	NaN	NaN	NaN	NaN
NaN	NaN	NaN	NaN	NaN	NaN	NaN	NaN	NaN	NaN	NaN	NaN	NaN	NaN	NaN	NaN	NaN	NaN	NaN	NaN	NaN	NaN	NaN	NaN	NaN	NaN	NaN	NaN	NaN	NaN	NaN	NaN	NaN	NaN	NaN	NaN	NaN	NaN	NaN	NaN	NaN	NaN	NaN	NaN	NaN	NaN	NaN	NaN	NaN	NaN
NaN	NaN	NaN	NaN	NaN	NaN	NaN	NaN	NaN	NaN	NaN	NaN	NaN	NaN	NaN	NaN	NaN	NaN	NaN	NaN	NaN	NaN	NaN	NaN	NaN	NaN	NaN	NaN	NaN	NaN	NaN	NaN	NaN	NaN	NaN	NaN	NaN	NaN	NaN	NaN	NaN	NaN	NaN	NaN	NaN	NaN	NaN	NaN	NaN	NaN
NaN	NaN	NaN	NaN	NaN	NaN	NaN	NaN	NaN	NaN	NaN	NaN	NaN	NaN	NaN	NaN	NaN	NaN	NaN	NaN	NaN	NaN	NaN	NaN	NaN	NaN	NaN	NaN	NaN	NaN	NaN	NaN	NaN	NaN	NaN	NaN	NaN	NaN	NaN	NaN	NaN	NaN	NaN	NaN	NaN	NaN	NaN	NaN	NaN	NaN
NaN	NaN	NaN	NaN	NaN	NaN	NaN	NaN	NaN	NaN	NaN	NaN	NaN	NaN	NaN	NaN	NaN	NaN	NaN	NaN	NaN	NaN	NaN	NaN	NaN	NaN	NaN	NaN	NaN	NaN	NaN	NaN	NaN	NaN	NaN	NaN	NaN	NaN	NaN	NaN	NaN	NaN	NaN	NaN	NaN	NaN	NaN	NaN	NaN	NaN
NaN	NaN	NaN	NaN	NaN	NaN	NaN	NaN	NaN	NaN	NaN	NaN	NaN	NaN	NaN	NaN	NaN	NaN	NaN	NaN	NaN	NaN	NaN	NaN	NaN	NaN	NaN	NaN	NaN	NaN	NaN	NaN	NaN	NaN	NaN	NaN	NaN	NaN	NaN	NaN	NaN	NaN	NaN	NaN	NaN	NaN	NaN	NaN	NaN	NaN
NaN	NaN	NaN	NaN	NaN	NaN	NaN	NaN	NaN	NaN	NaN	NaN	NaN	NaN	NaN	NaN	NaN	NaN	NaN	NaN	NaN	NaN	NaN	NaN	NaN	NaN	NaN	NaN	NaN	NaN	NaN	NaN	NaN	NaN	NaN	NaN	NaN	NaN	NaN	NaN	NaN	NaN	NaN	NaN	NaN	NaN	NaN	NaN	NaN	NaN
NaN	NaN	NaN	NaN	NaN	NaN	NaN	NaN	NaN	NaN	NaN	NaN	NaN	NaN	NaN	NaN	NaN	NaN	NaN	NaN	NaN	NaN	NaN	NaN	NaN	NaN	NaN	NaN	NaN	NaN	NaN	NaN	NaN	NaN	NaN	NaN	NaN	NaN	NaN	NaN	NaN	NaN	NaN	NaN	NaN	NaN	NaN	NaN	NaN	NaN
NaN	NaN	NaN	NaN	NaN	NaN	NaN	NaN	NaN	NaN	NaN	NaN	NaN	NaN	NaN	NaN	NaN	NaN	NaN	NaN	NaN	NaN	NaN	NaN	NaN	NaN	NaN	NaN	NaN	NaN	NaN	NaN	NaN	NaN	NaN	NaN	NaN	NaN	NaN	NaN	NaN	NaN	NaN	NaN	NaN	NaN	NaN	NaN	NaN	NaN
NaN	NaN	NaN	NaN	NaN	NaN	NaN	NaN	NaN	NaN	NaN	NaN	NaN	NaN	NaN	NaN	NaN	NaN	NaN	NaN	NaN	NaN	NaN	NaN	NaN	NaN	NaN	NaN	NaN	NaN	NaN	NaN	NaN	NaN	NaN	NaN	NaN	NaN	NaN	NaN	NaN	NaN	NaN	NaN	NaN	NaN	NaN	NaN	NaN	NaN
NaN	NaN	NaN	NaN	NaN	NaN	NaN	NaN	NaN	NaN	NaN	NaN	NaN	NaN	NaN	NaN	NaN	NaN	NaN	NaN	NaN	NaN	NaN	NaN	NaN	NaN	NaN	NaN	NaN	NaN	NaN	NaN	NaN	NaN	NaN	NaN	NaN	NaN	NaN	NaN	NaN	NaN	NaN	NaN	NaN	NaN	NaN	NaN	NaN	NaN
NaN	NaN	NaN	NaN	NaN	NaN	NaN	NaN	NaN	NaN	NaN	NaN	NaN	NaN	NaN	NaN	NaN	NaN	NaN	NaN	NaN	NaN	NaN	NaN	NaN	NaN	NaN	NaN	NaN	NaN	NaN	NaN	NaN	NaN	NaN	NaN	NaN	NaN	NaN	NaN	NaN	NaN	NaN	NaN	NaN	NaN	NaN	NaN	NaN	NaN
NaN	NaN	NaN	NaN	NaN	NaN	NaN	NaN	NaN	NaN	NaN	NaN	NaN	NaN	NaN	NaN	NaN	NaN	NaN	NaN	NaN	NaN	NaN	NaN	NaN	NaN	NaN	NaN	NaN	NaN	NaN	NaN	NaN	NaN	NaN	NaN	NaN	NaN	NaN	NaN	NaN	NaN	NaN	NaN	NaN	NaN	NaN	NaN	NaN	NaN
NaN	NaN	NaN	NaN	NaN	NaN	NaN	NaN	NaN	NaN	NaN	NaN	NaN	NaN	NaN	NaN	NaN	NaN	NaN	NaN	NaN	NaN	NaN	NaN	NaN	NaN	NaN	NaN	NaN	NaN	NaN	NaN	NaN	NaN	NaN	NaN	NaN	NaN	NaN	NaN	NaN	NaN	NaN	NaN	NaN	NaN	NaN	NaN	NaN	NaN
NaN	NaN	NaN	NaN	NaN	NaN	NaN	NaN	NaN	NaN	NaN	NaN	NaN	NaN	NaN	NaN	NaN	NaN	NaN	NaN	NaN	NaN	NaN	NaN	NaN	NaN	NaN	NaN	NaN	NaN	NaN	NaN	NaN	NaN	NaN	NaN	NaN	NaN	NaN	NaN	NaN	NaN	NaN	NaN	NaN	NaN	NaN	NaN	NaN	NaN
NaN	NaN	NaN	NaN	NaN	NaN	NaN	NaN	NaN	NaN	NaN	NaN	NaN	NaN	NaN	NaN	NaN	NaN	NaN	NaN	NaN	NaN	NaN	NaN	NaN	NaN	NaN	NaN	NaN	NaN	NaN	NaN	NaN	NaN	NaN	NaN	NaN	NaN	NaN	NaN	NaN	NaN	NaN	NaN	NaN	NaN	NaN	NaN	NaN	NaN
NaN	NaN	NaN	NaN	NaN	NaN	NaN	NaN	NaN	NaN	NaN	NaN	NaN	NaN	NaN	NaN	NaN	NaN	NaN	NaN	NaN	NaN	NaN	NaN	NaN	NaN	NaN	NaN	NaN	NaN	NaN	NaN	NaN	NaN	NaN	NaN	NaN	NaN	NaN	NaN	NaN	NaN	NaN	NaN	NaN	NaN	NaN	NaN	NaN	NaN
NaN	NaN	NaN	NaN	NaN	NaN	NaN	NaN	NaN	NaN	NaN	NaN	NaN	NaN	NaN	NaN	NaN	NaN	NaN	NaN	NaN	NaN	NaN	NaN	NaN	NaN	NaN	NaN	NaN	NaN	NaN	NaN	NaN	NaN	NaN	NaN	NaN	NaN	NaN	NaN	NaN	NaN	NaN	NaN	NaN	NaN	NaN	NaN	NaN	NaN
NaN	NaN	NaN	NaN	NaN	NaN	NaN	NaN	NaN	NaN	NaN	NaN	NaN	NaN	NaN	NaN	NaN	NaN	NaN	NaN	NaN	NaN	NaN	NaN	NaN	NaN	NaN	NaN	NaN	NaN	NaN	NaN	NaN	NaN	NaN	NaN	NaN	NaN	NaN	NaN	NaN	NaN	NaN	NaN	NaN	NaN	NaN	NaN	NaN	NaN
NaN	NaN	NaN	NaN	NaN	NaN	NaN	NaN	NaN	NaN	NaN	NaN	NaN	NaN	NaN	NaN	NaN	NaN	NaN	NaN	NaN	NaN	NaN	NaN	NaN	NaN	NaN	NaN	NaN	NaN	NaN	NaN	NaN	NaN	NaN	NaN	NaN	NaN	NaN	NaN	NaN	NaN	NaN	NaN	NaN	NaN	NaN	NaN	NaN	NaN
NaN	NaN	NaN	NaN	NaN	NaN	NaN	NaN	NaN	NaN	NaN	NaN	NaN	NaN	NaN	NaN	NaN	NaN	NaN	NaN	NaN	NaN	NaN	NaN	NaN	NaN	NaN	NaN	NaN	NaN	NaN	NaN	NaN	NaN	NaN	NaN	NaN	NaN	NaN	NaN	NaN	NaN	NaN	NaN	NaN	NaN	NaN	NaN	NaN	NaN
NaN	NaN	NaN	NaN	NaN	NaN	NaN	NaN	NaN	NaN	NaN	NaN	NaN	NaN	NaN	NaN	NaN	NaN	NaN	NaN	NaN	NaN	NaN	NaN	NaN	NaN	NaN	NaN	NaN	NaN	NaN	NaN	NaN	NaN	NaN	NaN	NaN	NaN	NaN	NaN	NaN	NaN	NaN	NaN	NaN	NaN	NaN	NaN	NaN	NaN
NaN	NaN	NaN	NaN	NaN	NaN	NaN	NaN	NaN	NaN	NaN	NaN	NaN	NaN	NaN	NaN	NaN	NaN	NaN	NaN	NaN	NaN	NaN	NaN	NaN	NaN	NaN	NaN	NaN	NaN	NaN	NaN	NaN	NaN	NaN	NaN	NaN	NaN	NaN	NaN	NaN	NaN	NaN	NaN	NaN	NaN	NaN	NaN	NaN	NaN
NaN	NaN	NaN	NaN	NaN	NaN	NaN	NaN	NaN	NaN	NaN	NaN	NaN	NaN	NaN	NaN	NaN	NaN	NaN	NaN	NaN	NaN	NaN	NaN	NaN	NaN	NaN	NaN	NaN	NaN	NaN	NaN	NaN	NaN	NaN	NaN	NaN	NaN	NaN	NaN	NaN	NaN	NaN	NaN	NaN	NaN	NaN	NaN	NaN	NaN
NaN	NaN	NaN	NaN	NaN	NaN	NaN	NaN	NaN	NaN	NaN	NaN	NaN	NaN	NaN	NaN	NaN	NaN	NaN	NaN	NaN	NaN	NaN	NaN	NaN	NaN	NaN	NaN	NaN	NaN	NaN	NaN	NaN	NaN	NaN	NaN	NaN	NaN	NaN	NaN	NaN	NaN	NaN	NaN	NaN	NaN	NaN	NaN	NaN	NaN
NaN	NaN	NaN	NaN	NaN	NaN	NaN	NaN	NaN	NaN	NaN	NaN	NaN	NaN	NaN	NaN	NaN	NaN	NaN	NaN	NaN	NaN	NaN	NaN	NaN	NaN	NaN	NaN	NaN	NaN	NaN	NaN	NaN	NaN	NaN	NaN	NaN	NaN	NaN	NaN	NaN	NaN	NaN	NaN	NaN	NaN	NaN	NaN	NaN	NaN
NaN	NaN	NaN	NaN	NaN	NaN	NaN	NaN	NaN	NaN	NaN	NaN	NaN	NaN	NaN	NaN	NaN	NaN	NaN	NaN	NaN	NaN	NaN	NaN	NaN	NaN	NaN	NaN	NaN	NaN	NaN	NaN	NaN	NaN	NaN	NaN	NaN	NaN	NaN	NaN	NaN	NaN	NaN	NaN	NaN	NaN	NaN	NaN	NaN	NaN
NaN	NaN	NaN	NaN	NaN	NaN	NaN	NaN	NaN	NaN	NaN	NaN	NaN	NaN	NaN	NaN	NaN	NaN	NaN	NaN	NaN	NaN	NaN	NaN	NaN	NaN	NaN	NaN	NaN	NaN	NaN	NaN	NaN	NaN	NaN	NaN	NaN	NaN	NaN	NaN	NaN	NaN	NaN	NaN	NaN	NaN	NaN	NaN	NaN	NaN
NaN	NaN	NaN	NaN	NaN	NaN	NaN	NaN	NaN	NaN	NaN	NaN	NaN	NaN	NaN	NaN	NaN	NaN	NaN	NaN	NaN	NaN	NaN	NaN	NaN	NaN	NaN	NaN	NaN	NaN	NaN	NaN	NaN	NaN	NaN	NaN	NaN	NaN	NaN	NaN	NaN	NaN	NaN	NaN	NaN	NaN	NaN	NaN	NaN	NaN
NaN	NaN	NaN	NaN	NaN	NaN	NaN	NaN	NaN	NaN	NaN	NaN	NaN	NaN	NaN	NaN	NaN	NaN	NaN	NaN	NaN	NaN	NaN	NaN	NaN	NaN	NaN	NaN	NaN	NaN	NaN	NaN	NaN	NaN	NaN	NaN	NaN	NaN	NaN	NaN	NaN	NaN	NaN	NaN	NaN	NaN	NaN	NaN	NaN	NaN
NaN	NaN	NaN	NaN	NaN	NaN	NaN	NaN	NaN	NaN	NaN	NaN	NaN	NaN	NaN	NaN	NaN	NaN	NaN	NaN	NaN	NaN	NaN	NaN	NaN	NaN	NaN	NaN	NaN	NaN	NaN	NaN	NaN	NaN	NaN	NaN	NaN	NaN	NaN	NaN	NaN	NaN	NaN	NaN	NaN	NaN	NaN	NaN	NaN	NaN
NaN	NaN	NaN	NaN	NaN	NaN	NaN	NaN	NaN	NaN	NaN	NaN	NaN	NaN	NaN	NaN	NaN	NaN	NaN	NaN	NaN	NaN	NaN	NaN	NaN	NaN	NaN	NaN	NaN	NaN	NaN	NaN	NaN	NaN	NaN	NaN	NaN	NaN	NaN	NaN	NaN	NaN	NaN	NaN	NaN	NaN	NaN	NaN	NaN	NaN
NaN	NaN	NaN	NaN	NaN	NaN	NaN	NaN	NaN	NaN	NaN	NaN	NaN	NaN	NaN	NaN	NaN	NaN	NaN	NaN	NaN	NaN	NaN	NaN	NaN	NaN	NaN	NaN	NaN	NaN	NaN	NaN	NaN	NaN	NaN	NaN	NaN	NaN	NaN	NaN	NaN	NaN	NaN	NaN	NaN	NaN	NaN	NaN	NaN	NaN
NaN	NaN	NaN	NaN	NaN	NaN	NaN	NaN	NaN	NaN	NaN	NaN	NaN	NaN	NaN	NaN	NaN	NaN	NaN	NaN	NaN	NaN	NaN	NaN	NaN	NaN	NaN	NaN	NaN	NaN	NaN	NaN	NaN	NaN	NaN	NaN	NaN	NaN	NaN	NaN	NaN	NaN	NaN	NaN	NaN	NaN	NaN	NaN	NaN	NaN
NaN	NaN	NaN	NaN	NaN	NaN	NaN	NaN	NaN	NaN	NaN	NaN	NaN	NaN	NaN	NaN	NaN	NaN	NaN	NaN	NaN	NaN	NaN	NaN	NaN	NaN	NaN	NaN	NaN	NaN	NaN	NaN	NaN	NaN	NaN	NaN	NaN	NaN	NaN	NaN	NaN	NaN	NaN	NaN	NaN	NaN	NaN	NaN	NaN	NaN
NaN	NaN	NaN	NaN	NaN	NaN	NaN	NaN	NaN	NaN	NaN	NaN	NaN	NaN	NaN	NaN	NaN	NaN	NaN	NaN	NaN	NaN	NaN	NaN	NaN	NaN	NaN	NaN	NaN	NaN	NaN	NaN	NaN	NaN	NaN	NaN	NaN	NaN	NaN	NaN	NaN	NaN	NaN	NaN	NaN	NaN	NaN	NaN	NaN	NaN
NaN	NaN	NaN	NaN	NaN	NaN	NaN	NaN	NaN	NaN	NaN	NaN	NaN	NaN	NaN	NaN	NaN	NaN	NaN	NaN	NaN	NaN	NaN	NaN	NaN	NaN	NaN	NaN	NaN	NaN	NaN	NaN	NaN	NaN	NaN	NaN	NaN	NaN	NaN	NaN	NaN	NaN	NaN	NaN	NaN	NaN	NaN	NaN	NaN	NaN
NaN	NaN	NaN	NaN	NaN	NaN	NaN	NaN	NaN	NaN	NaN	NaN	NaN	NaN	NaN	NaN	NaN	NaN	NaN	NaN	NaN	NaN	NaN	NaN	NaN	NaN	NaN	NaN	NaN	NaN	NaN	NaN	NaN	NaN	NaN	NaN	NaN	NaN	NaN	NaN	NaN	NaN	NaN	NaN	NaN	NaN	NaN	NaN	NaN	NaN
NaN	NaN	NaN	NaN	NaN	NaN	NaN	NaN	NaN	NaN	NaN	NaN	NaN	NaN	NaN	NaN	NaN	NaN	NaN	NaN	NaN	NaN	NaN	NaN	NaN	NaN	NaN	NaN	NaN	NaN	NaN	NaN	NaN	NaN	NaN	NaN	NaN	NaN	NaN	NaN	NaN	NaN	NaN	NaN	NaN	NaN	NaN	NaN	NaN	NaN
NaN	NaN	NaN	NaN	NaN	NaN	NaN	NaN	NaN	NaN	NaN	NaN	NaN	NaN	NaN	NaN	NaN	NaN	NaN	NaN	NaN	NaN	NaN	NaN	NaN	NaN	NaN	NaN	NaN	NaN	NaN	NaN	NaN	NaN	NaN	NaN	NaN	NaN	NaN	NaN	NaN	NaN	NaN	NaN	NaN	NaN	NaN	NaN	NaN	NaN
NaN	NaN	NaN	NaN	NaN	NaN	NaN	NaN	NaN	NaN	NaN	NaN	NaN	NaN	NaN	NaN	NaN	NaN	NaN	NaN	NaN	NaN	NaN	NaN	NaN	NaN	NaN	NaN	NaN	NaN	NaN	NaN	NaN	NaN	NaN	NaN	NaN	NaN	NaN	NaN	NaN	NaN	NaN	NaN	NaN	NaN	NaN	NaN	NaN	NaN
NaN	NaN	NaN	NaN	NaN	NaN	NaN	NaN	NaN	NaN	NaN	NaN	NaN	NaN	NaN	NaN	NaN	NaN	NaN	NaN	NaN	NaN	NaN	NaN	NaN	NaN	NaN	NaN	NaN	NaN	NaN	NaN	NaN	NaN	NaN	NaN	NaN	NaN	NaN	NaN	NaN	NaN	NaN	NaN	NaN	NaN	NaN	NaN	NaN	NaN
NaN	NaN	NaN	NaN	NaN	NaN	NaN	NaN	NaN	NaN	NaN	NaN	NaN	NaN	NaN	NaN	NaN	NaN	NaN	NaN	NaN	NaN	NaN	NaN	NaN	NaN	NaN	NaN	NaN	NaN	NaN	NaN	NaN	NaN	NaN	NaN	NaN	NaN	NaN	NaN	NaN	NaN	NaN	NaN	NaN	NaN	NaN	NaN	NaN	NaN
NaN	NaN	NaN	NaN	NaN	NaN	NaN	NaN	NaN	NaN	NaN	NaN	NaN	NaN	NaN	NaN	NaN	NaN	NaN	NaN	NaN	NaN	NaN	NaN	NaN	NaN	NaN	NaN	NaN	NaN	NaN	NaN	NaN	NaN	NaN	NaN	NaN	NaN	NaN	NaN	NaN	NaN	NaN	NaN	NaN	NaN	NaN	NaN	NaN	NaN
NaN	NaN	NaN	NaN	NaN	NaN	NaN	NaN	NaN	NaN	NaN	NaN	NaN	NaN	NaN	NaN	NaN	NaN	NaN	NaN	NaN	NaN	NaN	NaN	NaN	NaN	NaN	NaN	NaN	NaN	NaN	NaN	NaN	NaN	NaN	NaN	NaN	NaN	NaN	NaN	NaN	NaN	NaN	NaN	NaN	NaN	NaN	NaN	NaN	NaN
NaN	NaN	NaN	NaN	NaN	NaN	NaN	NaN	NaN	NaN	NaN	NaN	NaN	NaN	NaN	NaN	NaN	NaN	NaN	NaN	NaN	NaN	NaN	NaN	NaN	NaN	NaN	NaN	NaN	NaN	NaN	NaN	NaN	NaN	NaN	NaN	NaN	NaN	NaN	NaN	NaN	NaN	NaN	NaN	NaN	NaN	NaN	NaN	NaN	NaN
NaN	NaN	NaN	NaN	NaN	NaN	NaN	NaN	NaN	NaN	NaN	NaN	NaN	NaN	NaN	NaN	NaN	NaN	NaN	NaN	NaN	NaN	NaN	NaN	NaN	NaN	NaN	NaN	NaN	NaN	NaN	NaN	NaN	NaN	NaN	NaN	NaN	NaN	NaN	NaN	NaN	NaN	NaN	NaN	NaN	NaN	NaN	NaN	NaN	NaN
NaN	NaN	NaN	NaN	NaN	NaN	NaN	NaN	NaN	NaN	NaN	NaN	NaN	NaN	NaN	NaN	NaN	NaN	NaN	NaN	NaN	NaN	NaN	NaN	NaN	NaN	NaN	NaN	NaN	NaN	NaN	NaN	NaN	NaN	NaN	NaN	NaN	NaN	NaN	NaN	NaN	NaN	NaN	NaN	NaN	NaN	NaN	NaN	NaN	NaN
NaN	NaN	NaN	NaN	NaN	NaN	NaN	NaN	NaN	NaN	NaN	NaN	NaN	NaN	NaN	NaN	NaN	NaN	NaN	NaN	NaN	NaN	NaN	NaN	NaN	NaN	NaN	NaN	NaN	NaN	NaN	NaN	NaN	NaN	NaN	NaN	NaN	NaN	NaN	NaN	NaN	NaN	NaN	NaN	NaN	NaN	NaN	NaN	NaN	NaN
NaN	NaN	NaN	NaN	NaN	NaN	NaN	NaN	NaN	NaN	NaN	NaN	NaN	NaN	NaN	NaN	NaN	NaN	NaN	NaN	NaN	NaN	NaN	NaN	NaN	NaN	NaN	NaN	NaN	NaN	NaN	NaN	NaN	NaN	NaN	NaN	NaN	NaN	NaN	NaN	NaN	NaN	NaN	NaN	NaN	NaN	NaN	NaN	NaN	NaN
NaN	NaN	NaN	NaN	NaN	NaN	NaN	NaN	NaN	NaN	NaN	NaN	NaN	NaN	NaN	NaN	NaN	NaN	NaN	NaN	NaN	NaN	NaN	NaN	NaN	NaN	NaN	NaN	NaN	NaN	NaN	NaN	NaN	NaN	NaN	NaN	NaN	NaN	NaN	NaN	NaN	NaN	NaN	NaN	NaN	NaN	NaN	NaN	NaN	NaN
NaN	NaN	NaN	NaN	NaN	NaN	NaN	NaN	NaN	NaN	NaN	NaN	NaN	NaN	NaN	NaN	NaN	NaN	NaN	NaN	NaN	NaN	NaN	NaN	NaN	NaN	NaN	NaN	NaN	NaN	NaN	NaN	NaN	NaN	NaN	NaN	NaN	NaN	NaN	NaN	NaN	NaN	NaN	NaN	NaN	NaN	NaN	NaN	NaN	NaN
NaN	NaN	NaN	NaN	NaN	NaN	NaN	NaN	NaN	NaN	NaN	NaN	NaN	NaN	NaN	NaN	NaN	NaN	NaN	NaN	NaN	NaN	NaN	NaN	NaN	NaN	NaN	NaN	NaN	NaN	NaN	NaN	NaN	NaN	NaN	NaN	NaN	NaN	NaN	NaN	NaN	NaN	NaN	NaN	NaN	NaN	NaN	NaN	NaN	NaN
NaN	NaN	NaN	NaN	NaN	NaN	NaN	NaN	NaN	NaN	NaN	NaN	NaN	NaN	NaN	NaN	NaN	NaN	NaN	NaN	NaN	NaN	NaN	NaN	NaN	NaN	NaN	NaN	NaN	NaN	NaN	NaN	NaN	NaN	NaN	NaN	NaN	NaN	NaN	NaN	NaN	NaN	NaN	NaN	NaN	NaN	NaN	NaN	NaN	NaN
NaN	NaN	NaN	NaN	NaN	NaN	NaN	NaN	NaN	NaN	NaN	NaN	NaN	NaN	NaN	NaN	NaN	NaN	NaN	NaN	NaN	NaN	NaN	NaN	NaN	NaN	NaN	NaN	NaN	NaN	NaN	NaN	NaN	NaN	NaN	NaN	NaN	NaN	NaN	NaN	NaN	NaN	NaN	NaN	NaN	NaN	NaN	NaN	NaN	NaN
NaN	NaN	NaN	NaN	NaN	NaN	NaN	NaN	NaN	NaN	NaN	NaN	NaN	NaN	NaN	NaN	NaN	NaN	NaN	NaN	NaN	NaN	NaN	NaN	NaN	NaN	NaN	NaN	NaN	NaN	NaN	NaN	NaN	NaN	NaN	NaN	NaN	NaN	NaN	NaN	NaN	NaN	NaN	NaN	NaN	NaN	NaN	NaN	NaN	NaN
NaN	NaN	NaN	NaN	NaN	NaN	NaN	NaN	NaN	NaN	NaN	NaN	NaN	NaN	NaN	NaN	NaN	NaN	NaN	NaN	NaN	NaN	NaN	NaN	NaN	NaN	NaN	NaN	NaN	NaN	NaN	NaN	NaN	NaN	NaN	NaN	NaN	NaN	NaN	NaN	NaN	NaN	NaN	NaN	NaN	NaN	NaN	NaN	NaN	NaN
NaN	NaN	NaN	NaN	NaN	NaN	NaN	NaN	NaN	NaN	NaN	NaN	NaN	NaN	NaN	NaN	NaN	NaN	NaN	NaN	NaN	NaN	NaN	NaN	NaN	NaN	NaN	NaN	NaN	NaN	NaN	NaN	NaN	NaN	NaN	NaN	NaN	NaN	NaN	NaN	NaN	NaN	NaN	NaN	NaN	NaN	NaN	NaN	NaN	NaN
NaN	NaN	NaN	NaN	NaN	NaN	NaN	NaN	NaN	NaN	NaN	NaN	NaN	NaN	NaN	NaN	NaN	NaN	NaN	NaN	NaN	NaN	NaN	NaN	NaN	NaN	NaN	NaN	NaN	NaN	NaN	NaN	NaN	NaN	NaN	NaN	NaN	NaN	NaN	NaN	NaN	NaN	NaN	NaN	NaN	NaN	NaN	NaN	NaN	NaN
NaN	NaN	NaN	NaN	NaN	NaN	NaN	NaN	NaN	NaN	NaN	NaN	NaN	NaN	NaN	NaN	NaN	NaN	NaN	NaN	NaN	NaN	NaN	NaN	NaN	NaN	NaN	NaN	NaN	NaN	NaN	NaN	NaN	NaN	NaN	NaN	NaN	NaN	NaN	NaN	NaN	NaN	NaN	NaN	NaN	NaN	NaN	NaN	NaN	NaN
NaN	NaN	NaN	NaN	NaN	NaN	NaN	NaN	NaN	NaN	NaN	NaN	NaN	NaN	NaN	NaN	NaN	NaN	NaN	NaN	NaN	NaN	NaN	NaN	NaN	NaN	NaN	NaN	NaN	NaN	NaN	NaN	NaN	NaN	NaN	NaN	NaN	NaN	NaN	NaN	NaN	NaN	NaN	NaN	NaN	NaN	NaN	NaN	NaN	NaN
NaN	NaN	NaN	NaN	NaN	NaN	NaN	NaN	NaN	NaN	NaN	NaN	NaN	NaN	NaN	NaN	NaN	NaN	NaN	NaN	NaN	NaN	NaN	NaN	NaN	NaN	NaN	NaN	NaN	NaN	NaN	NaN	NaN	NaN	NaN	NaN	NaN	NaN	NaN	NaN	NaN	NaN	NaN	NaN	NaN	NaN	NaN	NaN	NaN	NaN
NaN	NaN	NaN	NaN	NaN	NaN	NaN	NaN	NaN	NaN	NaN	NaN	NaN	NaN	NaN	NaN	NaN	NaN	NaN	NaN	NaN	NaN	NaN	13.263	13.269	NaN	NaN	NaN	NaN	NaN	NaN	NaN	NaN	NaN	NaN	NaN	NaN	NaN	NaN	NaN	NaN	NaN	NaN	NaN	NaN	NaN	NaN	NaN	NaN	NaN
NaN	NaN	NaN	NaN	NaN	NaN	NaN	NaN	NaN	NaN	NaN	NaN	NaN	NaN	NaN	NaN	NaN	NaN	NaN	NaN	16.371	15.399	15.662	13.263	15.989	NaN	NaN	NaN	NaN	NaN	NaN	NaN	NaN	NaN	NaN	NaN	NaN	NaN	NaN	NaN	NaN	NaN	NaN	NaN	NaN	NaN	NaN	NaN	NaN	NaN
NaN	NaN	NaN	NaN	NaN	NaN	NaN	NaN	NaN	NaN	NaN	NaN	NaN	NaN	NaN	NaN	NaN	NaN	NaN	NaN	NaN	NaN	15.399	13.263	14.209	NaN	NaN	NaN	NaN	NaN	NaN	NaN	NaN	NaN	NaN	NaN	NaN	NaN	NaN	NaN	NaN	NaN	NaN	NaN	NaN	NaN	NaN	NaN	NaN	NaN
NaN	NaN	NaN	NaN	NaN	NaN	NaN	NaN	NaN	NaN	NaN	NaN	NaN	NaN	NaN	NaN	NaN	NaN	NaN	NaN	NaN	NaN	16.241	14.271	14.271	14.128	NaN	NaN	NaN	NaN	NaN	NaN	NaN	NaN	NaN	NaN	NaN	NaN	NaN	NaN	NaN	NaN	NaN	NaN	NaN	NaN	NaN	NaN	NaN	NaN
NaN	NaN	NaN	NaN	NaN	NaN	NaN	NaN	NaN	NaN	NaN	NaN	NaN	NaN	NaN	NaN	NaN	NaN	NaN	NaN	NaN	NaN	NaN	14.918	14.271	13.478	13.479	13.557	13.557	13.557	13.557	13.557	NaN	NaN	NaN	NaN	NaN	NaN	NaN	NaN	NaN	NaN	NaN	NaN	NaN	NaN	NaN	NaN	NaN	14.708
NaN	NaN	NaN	NaN	NaN	NaN	NaN	NaN	NaN	NaN	NaN	NaN	NaN	NaN	NaN	NaN	15.81	15.81	NaN	NaN	NaN	NaN	NaN	NaN	14.917	16.44	13.557	13.557	13.557	13.968	13.661	13.557	13.567	NaN	NaN	NaN	NaN	NaN	NaN	14.821	16.257	15.699	14.821	16.257	NaN	NaN	NaN	14.708	14.708	14.453
NaN	NaN	NaN	NaN	NaN	NaN	NaN	NaN	NaN	NaN	NaN	NaN	NaN	NaN	NaN	NaN	14.047	15.81	15.81	14.948	NaN	NaN	NaN	NaN	16.181	16.119	16.44	14.958	13.349	13.349	13.967	13.567	13.567	NaN	NaN	NaN	NaN	NaN	NaN	NaN	14.132	14.094	14.675	14.674	14.674	16.256	14.708	14.164	16.11	14.452
NaN	NaN	NaN	NaN	NaN	NaN	NaN	NaN	NaN	NaN	NaN	NaN	NaN	NaN	13.712	14.046	14.046	14.046	16.549	15.81	16.181	16.181	16.181	16.181	14.816	14.734	16.105	14.958	14.958	13.967	13.967	16.442	16.442	15.048	13.556	16.44	13.925	NaN	NaN	NaN	14.132	14.132	14.675	14.82	14.675	16.11	16.256	16.11	16.11	16.11
NaN	NaN	NaN	NaN	NaN	NaN	NaN	NaN	NaN	14.271	13.712	14.058	14.046	14.046	13.712	14.046	14.046	14.046	14.046	15.809	15.809	16.181	16.181	16.181	16.181	14.734	14.776	14.776	14.776	13.967	13.967	13.967	16.439	16.439	16.439	16.439	16.439	13.925	NaN	NaN	14.82	15.7	14.675	14.132	14.009	14.675	14.453	14.452	16.11	16.11
NaN	NaN	NaN	NaN	NaN	NaN	NaN	NaN	NaN	14.696	13.682	13.712	14.696	14.696	14.735	14.903	13.923	13.923	14.046	14.046	15.809	15.809	15.809	16.549	16.549	14.775	16.105	16.105	14.775	14.776	14.776	16.105	15.876	15.876	15.876	16.439	16.439	13.924	13.924	15.451	14.82	14.82	16.245	16.245	14.82	14.009	14.675	14	14.093	14.093
NaN	NaN	NaN	NaN	NaN	NaN	NaN	NaN	NaN	15.741	14.696	13.682	13.682	14.696	14.696	14.696	15.81	15.81	14.584	13.923	15.809	15.809	16.549	16.549	16.549	16.152	16.152	16.105	16.105	16.105	16.105	14.776	16.105	15.876	15.876	16.105	15.584	16.439	16.439	15.714	15.559	14.82	14.82	14.82	14.094	16.245	14.009	14.009	16.109	14.708
NaN	NaN	NaN	NaN	NaN	NaN	NaN	NaN	NaN	NaN	14.508	13.526	13.526	13.526	13.526	13.526	13.526	13.526	14.584	14.214	13.923	15.809	14.917	16.549	15.681	16.152	16.152	16.104	16.104	16.104	16.104	16.104	16.205	14.447	16.105	16.14	16.14	16.14	14.949	15.584	14.288	14.288	14.82	14.82	14.434	14.094	14.676	14.009	16.109	14.708
NaN	NaN	NaN	NaN	NaN	NaN	NaN	NaN	NaN	NaN	NaN	16.819	16.819	13.526	13.895	13.473	16.442	14.684	14.214	14.213	14.213	14.214	14.917	16.288	16.241	16.152	16.152	16.104	16.104	16.104	16.104	16.205	16.205	16.205	16.104	16.104	16.139	16.139	14.949	14.288	14.288	14.288	15.699	14.288	14.82	14.453	14.453	14.675	15.7	15.7
NaN	NaN	NaN	NaN	NaN	NaN	NaN	NaN	NaN	NaN	NaN	16.819	16.819	16.819	14.684	13.473	14.684	14.683	14.213	14.213	14.213	14.214	14.917	14.917	15.827	15.754	15.754	16.204	15.067	16.204	16.204	16.204	16.205	16.205	15.171	15.171	16.139	16.139	14.949	14.949	15.597	14.287	15.67	14.386	16.102	16.102	14.629	15.698	15.699	15.699
NaN	NaN	NaN	NaN	NaN	NaN	NaN	NaN	NaN	NaN	NaN	15.53	15.53	14.683	14.683	16.819	13.848	13.848	14.213	14.213	14.66	14.661	14.661	16.255	15.826	15.7	15.802	15.022	15.022	16.204	16.204	16.204	16.204	16.204	16.204	15.35	16.139	16.139	16.139	14.744	15.066	15.596	15.669	14.386	14.185	14.629	14.629	15.699	15.699	15.699
NaN	NaN	NaN	NaN	NaN	NaN	NaN	NaN	NaN	NaN	NaN	15.53	15.529	15.529	15.529	14.661	14.825	14.824	14.825	13.848	13.848	13.848	14.661	14.661	14.214	14.524	14.731	15.801	15.801	15.022	16.204	16.204	15.067	16.204	15.067	15.35	16.139	16.139	16.139	16.13	15.066	16.139	14.386	14.386	14.732	14.628	14.185	16.413	15.699	15.699
NaN	NaN	NaN	NaN	NaN	NaN	NaN	NaN	NaN	NaN	NaN	15.529	15.529	15.529	15.529	14.825	14.825	14.825	14.825	14.825	14.825	14.661	15.348	15.348	14.661	13.993	13.992	14.731	14.385	15.022	15.022	16.204	15.067	14.714	16.204	14.901	15.349	16.139	16.139	16.139	16.139	16.139	15.596	14.334	14.731	13.388	13.388	13.388	16.895	14.135
NaN	NaN	NaN	NaN	NaN	NaN	NaN	NaN	NaN	15.82	15.529	15.529	15.529	15.529	15.529	15.529	15.529	15.529	14.825	13.848	15.348	15.348	15.348	15.348	15.348	15.271	14.524	13.992	14.385	16.388	15.022	16.204	16.251	16.204	16.204	16.204	14.901	15.349	14.779	16.139	15.349	16.139	16.139	12.828	13.976	14.946	14.628	14.708	14.708	16.255
NaN	NaN	NaN	NaN	NaN	NaN	NaN	NaN	NaN	15.251	14.825	14.825	14.19	14.19	14.825	15.529	14.825	14.825	15.738	16.152	16.152	15.348	15.348	15.348	15.348	15.27	15.27	14.524	13.992	13.993	14.741	14.731	14.731	15.592	16.204	16.204	15.338	16.204	16.204	16.204	15.349	14.779	16.139	14.948	14.948	14.948	14.386	14.628	14.185	14.628
NaN	NaN	NaN	NaN	NaN	NaN	NaN	NaN	NaN	NaN	NaN	NaN	NaN	14.19	14.19	14.825	14.825	15.738	15.738	15.738	16.152	15.348	15.348	15.348	15.348	15.269	15.27	15.27	15.271	15.271	14.524	14.653	14.653	16.251	16.204	16.204	16.204	16.204	16.204	16.204	16.204	14.778	16.139	15.733	14.948	14.948	14.628	14.386	14.708	13.388
NaN	NaN	NaN	NaN	NaN	NaN	NaN	NaN	NaN	NaN	NaN	NaN	NaN	NaN	NaN	15.164	13.767	14.825	15.738	14.511	15.348	15.348	15.348	15.348	15.348	15.27	15.27	15.27	15.27	15.27	14.524	14.126	14.524	15.284	16.251	16.251	14.653	14.653	14.653	15.337	15.337	15.349	16.139	16.139	16.175	14.732	13.388	14.628	13.389	13.388
NaN	NaN	NaN	NaN	NaN	NaN	NaN	NaN	NaN	NaN	NaN	NaN	NaN	NaN	NaN	15.164	15.164	13.768	13.767	15.348	15.348	15.348	15.348	15.348	15.348	15.27	15.269	15.269	15.27	15.269	16.12	16.12	16.12	14.125	15.699	15.479	13.819	13.819	14.653	14.653	14.379	15.349	16.138	16.138	14.732	14.732	13.389	14.628	13.389	13.387
NaN	NaN	NaN	NaN	NaN	NaN	NaN	NaN	NaN	NaN	NaN	NaN	NaN	NaN	13.463	15.164	15.164	15.164	12.881	14.111	15.164	15.164	15.348	15.348	15.348	15.27	15.27	15.27	16.12	16.12	16.12	16.12	16.12	16.12	14.127	13.819	13.819	13.819	14.653	14.653	14.653	15.349	14.778	16.138	14.731	14.948	16.138	13.389	13.386	13.388
NaN	NaN	NaN	NaN	NaN	NaN	NaN	NaN	NaN	NaN	NaN	NaN	NaN	NaN	NaN	15.164	15.134	15.164	15.134	15.164	15.164	15.164	15.134	15.164	14.66	15.27	16.12	16.12	16.12	16.12	16.12	16.12	16.12	16.12	13.819	16.477	13.819	13.819	14.653	14.653	14.653	14.901	15.349	15.349	15.337	16.138	16.138	12.282	13.388	13.388
NaN	NaN	NaN	NaN	NaN	NaN	NaN	NaN	NaN	NaN	NaN	NaN	NaN	NaN	NaN	15.164	15.164	15.134	15.134	15.164	15.164	15.164	15.134	15.134	15.134	14.523	16.12	16.12	16.12	16.12	16.12	16.12	16.12	16.12	14.71	15.483	14.125	14.125	14.731	14.653	14.653	14.9	16.138	15.349	15.349	16.138	14.742	14.742	14.742	13.389
NaN	NaN	NaN	NaN	NaN	NaN	NaN	NaN	NaN	NaN	NaN	NaN	NaN	NaN	16.252	15.164	15.164	15.164	15.134	15.164	15.164	15.164	15.164	15.006	13.847	13.819	14.523	16.12	15.66	15.66	15.66	15.447	15.447	15.446	14.71	13.739	14.125	14.125	14.125	15.334	14.731	16.138	16.138	15.349	15.349	15.349	14.742	14.742	14.742	12.28
NaN	NaN	NaN	NaN	NaN	NaN	NaN	NaN	NaN	NaN	NaN	NaN	NaN	NaN	NaN	16.252	16.252	15.164	15.164	15.134	15.134	15.134	15.164	15.164	15.164	14.731	14.731	13.755	15.66	15.66	15.66	15.447	15.446	16.423	16.423	15.66	15.394	15.391	14.956	15.334	15.334	15.334	16.138	15.336	15.348	15.348	14.947	15.73	14.947	14.184
NaN	NaN	NaN	NaN	NaN	NaN	NaN	NaN	NaN	NaN	NaN	NaN	NaN	NaN	NaN	NaN	NaN	NaN	16.252	16.252	15.163	15.134	15.134	15.163	15.163	14.956	14.956	14.731	14.731	14.822	15.447	15.447	16.153	16.422	16.422	15.658	15.392	14.51	14.665	14.956	14.409	16.274	14.956	16.138	15.336	15.348	16.137	16.137	15.348	15.348
NaN	NaN	NaN	NaN	NaN	NaN	NaN	NaN	NaN	NaN	NaN	NaN	NaN	NaN	NaN	NaN	NaN	NaN	NaN	16.088	14.754	14.807	14.936	14.754	14.808	14.726	15.004	13.485	16.067	16.067	14.445	15.564	16.283	16.507	16.507	15.885	15.432	14.622	16.4	14.725	15.018	14.605	14.782	14.725	15.373	16.189	15.373	13.535	15.47	15.47
NaN	NaN	NaN	NaN	NaN	NaN	NaN	NaN	NaN	NaN	NaN	NaN	NaN	NaN	NaN	NaN	NaN	NaN	NaN	16.088	16.088	14.807	14.631	14.807	14.807	15.004	14.726	14.726	15.004	16.067	16.066	14.569	14.569	16.663	15.885	14.748	15.432	13.839	14.602	14.782	14.605	16.295	14.602	14.6	13.838	16.19	16.189	16.189	16.189	16.189
NaN	NaN	NaN	NaN	NaN	NaN	NaN	NaN	NaN	NaN	NaN	NaN	NaN	NaN	NaN	NaN	NaN	NaN	NaN	14.572	14.435	14.435	14.435	14.807	14.807	15.004	14.725	14.594	15.004	14.569	16.066	16.066	16.772	16.662	14.525	15.885	15.431	15.432	14.133	14.782	14.605	14.134	14.133	14.601	14.6	14.842	16.189	16.19	16.19	16.081
NaN	NaN	NaN	NaN	NaN	NaN	NaN	NaN	NaN	NaN	NaN	NaN	NaN	NaN	NaN	NaN	NaN	NaN	14.572	14.572	14.572	14.434	14.434	14.434	14.807	15.004	14.725	14.725	14.725	15.004	14.569	15.004	16.067	13.771	14.525	15.885	14.524	14.684	14.684	15.432	16.295	16.295	14.133	14.133	14.602	14.725	14.725	16.189	16.189	16.235
NaN	NaN	NaN	NaN	NaN	NaN	NaN	NaN	NaN	NaN	NaN	NaN	NaN	NaN	NaN	NaN	NaN	NaN	14.571	14.203	14.571	14.571	14.572	14.434	14.127	16.26	15.004	13.485	14.725	15.004	15.004	14.445	14.446	16.256	14.569	14.569	14.935	14.684	14.684	14.684	14.6	14.782	14.269	14.262	14.262	14.675	14.725	14.725	16.081	15.576
NaN	NaN	NaN	NaN	NaN	NaN	NaN	NaN	NaN	NaN	NaN	NaN	NaN	NaN	NaN	NaN	NaN	NaN	14.571	14.203	13.205	14.04	13.045	13.045	16.087	16.26	15.004	14.569	13.973	15.004	14.569	14.569	14.446	14.593	14.725	16.309	14.136	14.602	14.262	14.602	14.705	14.781	16.295	15.017	14.725	14.675	14.725	14.725	16.081	15.576
NaN	NaN	NaN	NaN	NaN	NaN	NaN	NaN	NaN	NaN	NaN	NaN	NaN	NaN	NaN	NaN	NaN	NaN	NaN	12.748	12.974	13.045	13.045	14.041	15.422	16.26	15.004	15.004	14.569	15.388	14.569	14.569	14.569	15.004	14.773	14.773	16.256	14.136	16.233	16.309	16.482	14.705	16.295	16.295	15.743	14.734	14.734	14.725	15.327	14.341
NaN	NaN	NaN	NaN	NaN	NaN	NaN	NaN	NaN	NaN	NaN	NaN	NaN	NaN	NaN	NaN	NaN	NaN	NaN	NaN	15.769	12.973	13.045	13.717	15.422	16.375	16.281	15.003	15.003	15.388	14.471	13.197	13.806	14.593	15.004	14.734	16.256	14.136	14.852	14.852	13.727	13.727	13.727	13.475	13.475	14.734	14.622	14.622	14.734	15.327
NaN	NaN	NaN	NaN	NaN	NaN	NaN	NaN	NaN	NaN	NaN	NaN	NaN	NaN	NaN	NaN	NaN	NaN	NaN	NaN	NaN	15.769	11.915	13.717	16.204	16.374	15.344	14.777	15.017	15.003	15.003	15.003	13.806	13.807	14.471	14.036	14.256	16.256	14.852	14.852	14.852	14.852	14.852	14.852	14.852	14.852	15.327	14.256	14.256	14.622
NaN	NaN	NaN	NaN	NaN	NaN	NaN	NaN	NaN	NaN	NaN	NaN	NaN	NaN	NaN	NaN	NaN	NaN	NaN	NaN	NaN	NaN	15.618	15.618	15.766	14.899	15.344	15.594	16.255	16.28	15.003	15.003	16.255	12.785	15.327	12.598	12.913	14.256	16.256	14.852	14.852	14.852	14.852	14.852	14.852	14.852	14.852	14.773	14.734	14.734
NaN	NaN	NaN	NaN	NaN	NaN	NaN	NaN	NaN	NaN	NaN	NaN	NaN	NaN	NaN	NaN	NaN	NaN	NaN	NaN	NaN	NaN	NaN	15.618	14.04	13.94	15.831	15.344	16.374	16.28	15.539	15.003	16.255	16.255	14.081	12.598	12.913	15.461	15.327	14.036	14.135	14.851	14.851	14.851	14.851	14.851	14.851	14.734	14.734	14.734
NaN	NaN	NaN	NaN	NaN	NaN	NaN	NaN	NaN	NaN	NaN	NaN	NaN	NaN	NaN	NaN	NaN	NaN	NaN	NaN	NaN	NaN	NaN	15.766	15.769	13.94	13.94	15.831	15.831	16.28	15.539	15.016	16.255	16.255	15.327	12.598	15.327	15.461	14.256	15.026	14.036	16.255	14.851	14.851	14.851	14.257	14.851	14.257	14.622	14.734
NaN	NaN	NaN	NaN	NaN	NaN	NaN	NaN	NaN	NaN	NaN	NaN	NaN	NaN	NaN	NaN	NaN	NaN	NaN	NaN	NaN	NaN	NaN	NaN	13.044	13.94	13.94	15.831	15.831	16.28	16.28	15.003	15.003	16.255	15.461	12.598	14.733	15.419	12.912	14.14	16.255	14.036	16.255	14.851	14.851	14.257	14.257	14.257	15.461	14.622
NaN	NaN	NaN	NaN	NaN	NaN	NaN	NaN	NaN	NaN	NaN	NaN	NaN	NaN	NaN	NaN	NaN	NaN	NaN	NaN	NaN	NaN	NaN	NaN	NaN	13.519	15.593	14.177	15.831	15.831	16.28	16.28	15.003	15.875	14.183	14.183	15.326	14.479	12.912	14.622	14.621	14.036	14.6	15.419	14.851	14.257	14.257	14.851	15.461	14.733
NaN	NaN	NaN	NaN	NaN	NaN	NaN	NaN	NaN	NaN	NaN	NaN	NaN	NaN	NaN	NaN	NaN	NaN	NaN	NaN	NaN	NaN	NaN	NaN	NaN	NaN	13.804	15.793	16.314	15.195	14.898	15.003	15.003	16.255	15.841	14.183	14.772	14.036	15.326	14.622	14.621	12.598	15.326	14.036	15.419	14.851	14.851	13.944	15.461	15.461
NaN	NaN	NaN	NaN	NaN	NaN	NaN	NaN	NaN	NaN	NaN	NaN	NaN	NaN	NaN	NaN	NaN	NaN	NaN	NaN	NaN	NaN	NaN	NaN	NaN	NaN	13.804	13.804	15.793	15.793	14.898	15.003	15.875	16.255	14.733	14.733	14.437	12.597	14.036	14.036	15.326	14.733	14.733	14.094	14.036	14.035	14.733	14.036	15.461	15.461
NaN	NaN	NaN	NaN	NaN	NaN	NaN	NaN	NaN	NaN	NaN	NaN	NaN	NaN	NaN	NaN	NaN	NaN	NaN	NaN	NaN	NaN	NaN	NaN	NaN	NaN	13.518	14.177	14.177	15.793	15.195	16.255	14.47	15.875	15.875	14.035	14.024	14.024	14.437	14.436	14.437	13.791	13.791	15.46	15.46	15.46	14.733	14.035	14.772	15.46
NaN	NaN	NaN	NaN	NaN	NaN	NaN	NaN	NaN	NaN	NaN	NaN	NaN	NaN	NaN	NaN	NaN	NaN	NaN	NaN	NaN	NaN	NaN	NaN	NaN	NaN	13.804	14.177	14.177	16.837	16.837	16.255	16.255	16.255	16.255	15.339	15.115	14.437	14.437	14.437	14.437	14.437	15.326	15.326	15.46	15.326	14.622	13.944	14.772	15.46
NaN	NaN	NaN	NaN	NaN	NaN	NaN	NaN	NaN	NaN	NaN	NaN	NaN	NaN	NaN	NaN	NaN	NaN	NaN	NaN	NaN	NaN	NaN	NaN	NaN	NaN	13.804	15.195	15.195	16.837	16.837	16.255	16.255	16.255	14.403	15.338	14.971	14.971	14.804	15.419	14.6	14.437	14.437	14.772	14.035	14.024	14.035	14.035	14.621	15.46
NaN	NaN	NaN	NaN	NaN	NaN	NaN	NaN	NaN	NaN	NaN	NaN	NaN	NaN	NaN	NaN	NaN	NaN	NaN	NaN	NaN	NaN	NaN	NaN	NaN	NaN	NaN	15.195	16.836	16.836	16.836	16.253	16.255	16.255	14.024	14.804	14.971	15.338	15.423	14.804	14.804	14.804	15.417	15.417	15.46	14.024	15.326	14.035	14.621	15.46
NaN	NaN	NaN	NaN	NaN	NaN	NaN	NaN	NaN	NaN	NaN	NaN	NaN	NaN	NaN	NaN	NaN	NaN	NaN	NaN	NaN	NaN	NaN	NaN	NaN	NaN	NaN	15.195	16.837	16.793	16.836	16.252	16.254	16.254	16.254	14.804	14.804	14.804	15.422	14.804	14.804	14.804	15.711	15.417	15.46	15.46	14.178	13.944	14.222	14.621
NaN	NaN	NaN	NaN	NaN	NaN	NaN	NaN	NaN	NaN	NaN	NaN	NaN	NaN	NaN	NaN	NaN	NaN	NaN	NaN	NaN	NaN	NaN	NaN	NaN	NaN	16.409	14.176	16.537	16.537	16.252	13.019	16.254	15.538	16.254	14.182	14.804	14.804	14.804	14.804	14.804	14.804	15.711	15.417	14.182	15.46	14.178	14.094	15.46	15.46
NaN	NaN	NaN	NaN	NaN	NaN	NaN	NaN	NaN	NaN	NaN	NaN	NaN	NaN	NaN	NaN	NaN	NaN	NaN	NaN	NaN	NaN	NaN	NaN	NaN	NaN	15.83	14.176	16.537	16.537	16.032	16.032	16.254	15.874	14.182	14.182	14.804	14.804	14.804	14.804	14.804	14.804	15.711	15.417	15.418	15.13	15.46	14.179	15.46	15.46
NaN	NaN	NaN	NaN	NaN	NaN	NaN	NaN	NaN	NaN	NaN	NaN	NaN	NaN	NaN	NaN	NaN	NaN	NaN	NaN	NaN	NaN	NaN	NaN	NaN	16.279	16.279	13.757	14.176	16.537	15.381	15.381	14.777	16.254	14.182	14.436	14.436	14.68	14.804	14.804	14.804	14.804	14.804	15.711	15.417	15.13	13.959	14.094	14.093	15.46
NaN	NaN	NaN	NaN	NaN	NaN	NaN	NaN	NaN	NaN	NaN	NaN	NaN	NaN	NaN	NaN	NaN	NaN	NaN	NaN	NaN	NaN	NaN	NaN	NaN	16.409	16.279	14.897	13.939	14.176	16.537	16.836	16.254	16.254	14.024	14.436	14.024	14.024	14.804	14.804	14.804	14.804	14.804	15.711	15.417	14.177	13.959	14.093	14.093	14.093
NaN	NaN	NaN	NaN	NaN	NaN	NaN	NaN	NaN	NaN	NaN	NaN	NaN	NaN	NaN	NaN	NaN	NaN	NaN	NaN	NaN	NaN	NaN	NaN	NaN	16.694	15.104	15.104	14.17	14.034	15.191	16.795	16.297	15.116	16.297	14.494	14.494	14.494	14.012	14.961	14.96	14.96	14.96	15.721	15.579	14.391	14.082	14.166	14.166	14.166
NaN	NaN	NaN	NaN	NaN	NaN	NaN	NaN	NaN	NaN	NaN	NaN	NaN	NaN	NaN	NaN	NaN	NaN	NaN	NaN	NaN	NaN	NaN	NaN	NaN	16.694	16.225	16.238	14.169	15.731	15.19	16.232	15.19	16.296	15.116	15.077	14.494	14.494	14.494	14.494	14.012	14.96	14.96	14.96	15.579	14.391	14.082	14.349	14.167	15.47
NaN	NaN	NaN	NaN	NaN	NaN	NaN	NaN	NaN	NaN	NaN	NaN	NaN	NaN	NaN	NaN	NaN	NaN	NaN	NaN	NaN	NaN	NaN	NaN	NaN	15.104	16.238	14.169	13.309	14.191	16.795	16.48	15.19	16.238	14.883	14.883	15.077	14.494	14.494	14.494	14.012	14.494	14.96	14.96	15.516	16.307	14.088	14.748	14.349	15.47
NaN	NaN	NaN	NaN	NaN	NaN	NaN	NaN	NaN	NaN	NaN	NaN	NaN	NaN	NaN	NaN	NaN	NaN	NaN	NaN	NaN	NaN	NaN	NaN	NaN	15.768	15.769	14.169	14.169	15.19	16.795	16.479	15.19	16.295	16.295	14.883	15.077	15.328	14.012	14.494	14.494	14.494	16.295	14.088	14.494	15.516	15.579	14.011	14.165	14.843
NaN	NaN	NaN	NaN	NaN	NaN	NaN	NaN	NaN	NaN	NaN	NaN	NaN	NaN	NaN	NaN	NaN	NaN	NaN	NaN	NaN	NaN	NaN	NaN	NaN	15.768	14.911	14.918	15.531	15.19	16.977	16.977	15.19	15.19	16.295	16.295	14.883	14.883	14.868	14.494	14.494	15.827	16.273	14.843	14.494	13.556	14.088	14.011	14.747	14.166
NaN	NaN	NaN	NaN	NaN	NaN	NaN	NaN	NaN	NaN	NaN	NaN	NaN	NaN	NaN	NaN	NaN	NaN	NaN	NaN	NaN	NaN	NaN	NaN	NaN	NaN	14.637	14.687	14.687	15.259	16.977	16.977	14.687	14.687	16.295	15.33	13.864	15.827	15.827	15.827	15.782	15.827	15.827	15.827	15.827	15.827	15	15	13.81	14.167
NaN	NaN	NaN	NaN	NaN	NaN	NaN	NaN	NaN	NaN	NaN	NaN	NaN	NaN	NaN	NaN	NaN	NaN	NaN	NaN	NaN	NaN	NaN	NaN	NaN	NaN	14.392	15.259	15.259	14.255	15.259	15.702	16.523	15.528	14.823	16.295	13.864	16.674	15.827	15.827	15.827	16.691	15.827	15.827	15.827	15.827	14.713	15	15	14.951
NaN	NaN	NaN	NaN	NaN	NaN	NaN	NaN	NaN	NaN	NaN	NaN	NaN	NaN	NaN	NaN	NaN	NaN	NaN	NaN	NaN	NaN	NaN	NaN	NaN	NaN	14.392	14.392	15.259	14.08	15.259	14.687	14.687	16.527	14.822	16.295	13.864	16.674	15.827	15.827	15.827	15.827	15.307	15.827	15.827	15.827	15.827	15	15	15
NaN	NaN	NaN	NaN	NaN	NaN	NaN	NaN	NaN	NaN	NaN	NaN	NaN	NaN	NaN	NaN	NaN	NaN	NaN	NaN	NaN	NaN	NaN	NaN	NaN	14.911	13.236	14.911	14.255	12.979	14.255	14.687	14.687	16.527	15	16.295	16.676	15.827	15.827	15.827	15.827	15.827	15.885	15.827	15.827	15.827	15.827	15	15	14.951
NaN	NaN	NaN	NaN	NaN	NaN	NaN	NaN	NaN	NaN	NaN	NaN	NaN	NaN	NaN	NaN	NaN	NaN	NaN	NaN	NaN	NaN	NaN	NaN	15.453	15.259	14.911	14.911	14.255	14.973	14.911	14.645	14.645	16.673	16.673	13.863	13.863	16.674	15.827	15.885	15.885	15.827	13.589	15.827	15.827	15.827	15.827	15.827	15	14.951
NaN	NaN	NaN	NaN	NaN	NaN	NaN	NaN	NaN	NaN	NaN	NaN	NaN	NaN	NaN	NaN	NaN	NaN	NaN	NaN	NaN	NaN	NaN	NaN	15.453	15.259	14.687	13.659	14.255	14.687	14.645	16.345	16.345	16.034	16.673	16.295	16.674	16.674	15.827	15.827	15.885	15.827	15.827	13.589	15.827	13.589	15.827	15.827	15.827	14.951
NaN	NaN	NaN	NaN	NaN	NaN	NaN	NaN	NaN	NaN	NaN	NaN	NaN	NaN	NaN	NaN	NaN	NaN	NaN	NaN	NaN	NaN	14.576	14.721	15.402	15.185	16.034	13.659	16.345	16.034	15.296	16.345	16.345	16.034	16.034	16.294	13.863	16.675	15.885	15.827	15.827	15.827	15.827	15.827	15.827	15.885	15.885	15.827	15.827	15.827
NaN	NaN	NaN	NaN	NaN	NaN	NaN	NaN	NaN	NaN	NaN	NaN	NaN	NaN	NaN	NaN	NaN	NaN	NaN	NaN	NaN	NaN	15.395	14.721	14.721	15.185	16.976	16.976	16.034	16.034	16.034	15.296	15.11	15.222	15.222	16.294	13.119	16.674	16.674	15.826	15.827	15.827	15.827	15.827	15.885	15.885	15.827	15.827	15.827	15.827
NaN	NaN	NaN	NaN	NaN	NaN	NaN	NaN	NaN	NaN	NaN	NaN	NaN	NaN	NaN	NaN	NaN	NaN	NaN	NaN	NaN	14.974	15.395	15.395	14.721	14.644	15.185	16.976	14.987	14.987	16.034	15.296	15.296	15.296	15.222	16.675	13.119	13.863	16.675	15.826	15.826	15.826	15.885	15.885	15.885	15.885	13.589	15.826	15.885	15.885
NaN	NaN	NaN	NaN	NaN	NaN	NaN	NaN	NaN	NaN	NaN	NaN	NaN	NaN	NaN	NaN	NaN	NaN	NaN	NaN	NaN	14.974	16.09	15.395	16.974	14.644	15.184	14.644	16.768	15.184	16.034	16.034	15.295	15.11	15.222	15.826	16.675	13.863	16.675	16.675	15.826	15.826	15.885	15.826	13.589	13.589	13.589	15.826	13.588	15.885
NaN	NaN	NaN	NaN	NaN	NaN	NaN	NaN	NaN	NaN	NaN	NaN	NaN	NaN	NaN	NaN	NaN	NaN	NaN	NaN	14.974	15.395	15.318	14.845	15.402	15.184	15.184	14.987	14.987	14.987	15.184	16.345	16.345	15.826	15.418	15.826	16.288	13.863	16.678	16.678	16.672	15.826	15.826	15.761	13.588	13.588	13.588	13.588	13.588	13.588
NaN	NaN	NaN	NaN	NaN	NaN	NaN	NaN	NaN	NaN	NaN	NaN	NaN	NaN	NaN	NaN	NaN	NaN	NaN	15.279	14.974	15.394	15.318	14.845	15.402	15.184	15.184	14.644	14.987	14.987	14.987	15.541	15.541	15.541	15.826	15.826	15.826	13.119	16.677	16.677	16.672	16.672	15.826	15.826	13.588	13.588	13.588	13.588	13.588	13.588
NaN	NaN	NaN	NaN	NaN	NaN	NaN	NaN	NaN	NaN	NaN	NaN	NaN	NaN	NaN	NaN	NaN	NaN	NaN	14.973	14.973	15.394	15.394	15.318	15.402	15.184	15.184	14.987	16.975	14.644	15.184	15.54	15.54	15.54	15.826	15.948	15.826	13.119	16.249	16.249	13.962	16.272	14.843	15.826	15.826	15.826	15.826	15.826	13.588	15.884
NaN	NaN	NaN	NaN	NaN	NaN	NaN	NaN	NaN	NaN	NaN	NaN	NaN	NaN	NaN	NaN	NaN	NaN	15.279	14.973	14.575	14.484	14.484	15.394	15.402	15.184	15.184	14.556	14.556	15.218	15.438	15.54	15.54	15.54	15.295	15.948	15.826	15.826	16.249	16.398	16.398	16.272	16.272	16.673	16.673	15.826	15.826	15.826	13.588	15.826
NaN	NaN	NaN	NaN	NaN	NaN	NaN	NaN	NaN	NaN	NaN	NaN	NaN	NaN	NaN	NaN	NaN	15.279	14.973	14.973	15.279	14.484	14.575	14.845	15.402	15.23	14.644	14.556	15.218	16.975	15.438	15.54	15.54	15.54	15.54	15.54	15.948	15.826	15.826	16.536	16.398	15.436	13.862	16.272	16.272	16.673	16.672	15.826	15.826	15.826
NaN	NaN	NaN	NaN	NaN	NaN	NaN	NaN	NaN	NaN	NaN	NaN	NaN	NaN	NaN	NaN	13.414	14.973	14.973	14.973	15.279	15.279	15.318	15.318	14.575	14.986	15.258	15.258	15.218	15.54	15.54	15.54	15.54	15.54	15.54	15.54	15.54	12.766	15.76	15.71	16.398	16.398	16.398	13.862	13.862	16.673	16.672	15.826	15.826	15.826
NaN	NaN	NaN	NaN	NaN	NaN	NaN	NaN	NaN	NaN	NaN	NaN	NaN	NaN	NaN	14.575	14.575	14.973	14.574	14.576	16.903	16.903	16.903	14.19	13.489	13.966	15.258	15.218	15.218	16.344	15.54	15.54	15.54	15.54	15.54	15.54	15.54	15.54	15.221	15.76	15.76	15.76	16.007	13.118	13.118	13.862	13.862	15.884	15.826	15.826
NaN	NaN	NaN	NaN	NaN	NaN	NaN	NaN	NaN	NaN	NaN	NaN	NaN	NaN	NaN	16.814	14.576	13.875	13.489	15.318	14.973	14.575	14.483	15.383	16.468	15.258	15.218	15.218	15.54	15.54	15.54	15.54	15.857	15.54	15.54	15.54	15.54	15.54	15.221	15.221	15.76	15.76	15.76	13.118	13.118	13.118	13.118	16.397	13.862	14.842
NaN	NaN	NaN	NaN	NaN	NaN	NaN	NaN	NaN	NaN	NaN	NaN	NaN	NaN	16.814	14.974	14.576	14.574	14.574	14.595	14.72	15.401	16.108	15.401	15.667	14.253	15.218	16.344	15.54	15.54	15.54	15.54	15.54	15.54	15.54	15.54	15.54	15.54	15.54	15.221	15.221	15.76	15.76	15.76	13.118	13.118	13.118	16.534	16.534	15.604
NaN	NaN	NaN	NaN	NaN	NaN	NaN	NaN	NaN	NaN	NaN	NaN	NaN	NaN	15.603	14.973	14.973	14.972	15.393	15.317	15.413	15.413	15.414	15.401	16.468	15.192	15.218	15.218	15.54	15.54	15.218	15.218	15.54	15.54	15.54	15.54	15.54	15.54	15.54	15.54	15.221	15.221	15.221	15.76	15.76	15.76	13.588	13.588	15.76	13.588
NaN	NaN	NaN	NaN	NaN	NaN	NaN	NaN	NaN	NaN	NaN	NaN	NaN	NaN	NaN	13.744	14.859	14.36	14.36	14.36	15.221	15.523	15.349	15.523	15.523	15.352	15.248	15.474	15.287	15.287	14.773	15.287	15.287	15.287	15.287	15.287	15.287	15.666	15.666	15.666	15.666	15.281	15.281	15.281	16.203	16.203	16.203	15.86	15.86	13.745
NaN	NaN	NaN	NaN	NaN	NaN	NaN	NaN	NaN	NaN	NaN	NaN	NaN	NaN	NaN	13.785	13.785	14.36	14.359	14.858	14.359	15.349	15.349	15.349	15.082	15.221	16.851	15.474	15.474	15.286	14.773	14.773	15.474	15.287	15.287	15.287	15.287	15.287	15.665	15.665	15.665	15.28	15.859	15.859	16.203	16.203	16.203	16.203	15.86	16.203
NaN	NaN	NaN	NaN	NaN	NaN	NaN	NaN	NaN	NaN	NaN	NaN	NaN	NaN	NaN	14.156	13.784	14.36	14.155	14.859	15.349	15.349	15.349	15.349	15.082	15.206	15.206	16.851	15.206	15.206	15.206	15.221	15.206	15.221	15.221	15.286	15.286	16.261	16.261	16.112	15.871	16.217	16.494	16.353	16.202	16.202	16.202	17.144	16.273	16.273
NaN	NaN	NaN	NaN	NaN	NaN	NaN	NaN	NaN	NaN	NaN	NaN	NaN	NaN	NaN	14.156	13.784	NaN	NaN	14.155	14.932	14.37	14.932	14.931	15.105	15.206	15.206	15.288	15.206	15.206	15.206	15.206	15.206	15.221	16.273	16.273	16.033	16.261	16.261	16.112	15.698	16.217	16.217	16.493	16.493	16.202	16.806	16.273	16.273	16.273
NaN	NaN	NaN	NaN	NaN	NaN	NaN	NaN	NaN	NaN	NaN	NaN	NaN	NaN	NaN	NaN	NaN	NaN	NaN	NaN	NaN	14.931	15.081	14.369	15.105	15.206	15.206	15.206	15.206	15.206	15.206	15.206	15.221	15.221	16.734	16.261	16.734	16.734	16.273	16.273	15.697	16.216	16.216	16.202	16.202	16.202	16.806	17.145	16.216	16.216
NaN	NaN	NaN	NaN	NaN	NaN	NaN	NaN	NaN	NaN	NaN	NaN	NaN	NaN	NaN	NaN	NaN	NaN	NaN	NaN	NaN	14.155	15.105	15.105	15.105	15.206	15.206	15.206	15.206	15.206	15.206	15.206	16.346	16.273	16.273	16.033	16.033	16.734	16.734	15.697	15.697	16.216	17.056	16.202	16.216	16.216	16.216	16.216	16.216	16.216
NaN	NaN	NaN	NaN	NaN	NaN	NaN	NaN	NaN	NaN	NaN	NaN	NaN	NaN	NaN	NaN	NaN	NaN	NaN	NaN	14.46	15.923	15.105	15.105	15.105	15.205	15.205	15.205	15.288	15.288	15.205	15.205	16.346	16.216	16.216	16.216	16.216	16.734	16.734	15.697	15.697	17.056	16.216	16.216	16.216	16.216	16.216	16.216	16.216	16.216
NaN	NaN	NaN	NaN	NaN	NaN	NaN	NaN	NaN	NaN	NaN	NaN	NaN	NaN	NaN	NaN	NaN	13.05	13.784	14.931	13.403	14.37	15.104	15.696	15.081	15.205	15.205	15.205	15.288	15.288	16.346	16.346	16.346	16.216	16.216	16.216	16.216	16.216	16.734	15.697	15.697	15.697	16.216	16.216	16.216	16.216	16.216	16.216	16.216	16.216
NaN	NaN	NaN	NaN	NaN	NaN	NaN	NaN	NaN	NaN	NaN	NaN	NaN	NaN	NaN	NaN	13.979	14.931	14.37	14.37	14.37	13.744	15.104	15.104	15.104	15.205	15.205	15.205	15.287	16.526	16.346	16.346	16.346	16.272	15.225	16.216	16.216	16.216	16.216	16.216	15.697	15.697	16.216	16.216	16.216	16.216	16.216	16.216	16.216	16.216
NaN	NaN	NaN	NaN	NaN	NaN	NaN	NaN	NaN	NaN	NaN	NaN	NaN	NaN	NaN	16.094	16.153	15.47	15.081	15.081	13.744	15.104	13.743	15.104	15.104	15.205	15.287	15.287	16.176	16.525	16.216	16.216	16.176	16.033	16.033	16.216	16.216	16.216	16.216	16.272	16.216	16.216	16.216	16.216	16.216	16.216	16.216	16.216	16.216	16.216
NaN	NaN	NaN	NaN	NaN	NaN	NaN	NaN	NaN	NaN	NaN	NaN	NaN	15.674	15.057	16.094	16.094	16.153	15.081	15.081	13.744	15.104	15.104	15.104	15.104	15.205	16.346	15.971	15.914	16.216	16.216	16.216	16.216	16.035	16.216	16.216	16.216	16.216	16.447	16.216	16.216	16.216	16.216	16.216	16.216	16.216	16.216	16.216	16.216	16.216
NaN	NaN	NaN	NaN	NaN	NaN	NaN	NaN	NaN	NaN	NaN	NaN	NaN	15.673	15.854	15.854	16.094	16.094	15.775	15.08	13.744	13.743	15.104	15.08	15.553	15.874	15.971	16.176	16.176	16.364	16.364	16.216	16.216	16.216	16.216	16.216	16.216	16.216	16.216	16.216	16.216	16.216	16.216	16.216	16.216	16.216	16.216	16.216	16.216	16.216
NaN	NaN	NaN	NaN	NaN	NaN	NaN	NaN	NaN	NaN	NaN	14.756	15.08	15.613	15.613	15.613	15.928	16.094	16.094	15.08	15.08	13.743	13.743	16.006	16.006	16.364	16.215	16.215	16.215	16.215	16.215	16.216	16.216	16.216	16.216	16.216	16.216	16.216	16.216	16.216	16.216	16.216	16.216	16.216	16.216	16.216	16.216	15.697	15.697	16.216
NaN	NaN	NaN	NaN	NaN	NaN	NaN	NaN	NaN	15.732	15.673	14.756	15.376	15.376	15.68	15.673	15.673	15.673	16.199	16.094	15.08	16.076	15.997	16.006	16.006	16.215	16.215	16.215	16.215	16.215	16.215	16.215	16.215	16.215	16.215	16.215	16.215	16.215	16.215	16.215	16.215	16.215	16.215	16.215	16.215	16.215	16.215	15.21	16.215	16.215
NaN	NaN	NaN	11.601	NaN	NaN	NaN	NaN	NaN	15.694	15.694	15.376	15.376	15.376	15.376	15.613	15.613	16.891	16.199	16.094	16.094	16.076	16.076	15.793	16.2	16.175	16.175	16.215	16.215	16.215	16.215	16.215	16.215	16.215	16.215	16.215	16.215	16.215	16.215	16.215	16.215	16.215	16.215	16.215	16.215	16.215	16.215	15.21	16.215	16.215
NaN	NaN	15.883	12.654	NaN	NaN	NaN	NaN	15.412	15.376	15.304	15.376	15.376	15.376	15.376	14.743	15.265	15.673	16.891	14.811	16.093	16.076	15.793	15.506	16.2	16.175	16.175	16.215	16.215	16.215	16.215	16.215	16.215	16.215	16.215	16.215	16.215	16.215	16.215	16.215	16.215	16.215	16.215	16.215	16.215	16.215	16.215	15.21	16.215	16.215
16.723	16.723	15.883	15.786	NaN	NaN	NaN	15.375	15.375	15.375	15.375	15.375	16.156	16.156	16.199	16.199	13.697	14.677	14.677	16.891	16.093	16.093	16.093	16.007	15.506	15.678	15.964	16.175	16.215	16.215	16.215	16.215	16.215	16.215	16.215	16.912	16.215	16.215	16.215	16.215	16.215	16.215	16.215	16.215	16.215	16.215	14.373	15.21	16.215	16.215
NaN	14.794	16.156	16.156	NaN	NaN	NaN	15.375	15.375	15.375	16.164	16.164	16.164	16.164	16.199	16.199	16.199	16.199	16.199	14.677	15.53	16.093	16.093	16.778	16.199	16.363	16.363	16.175	16.175	15.873	16.215	16.215	16.215	16.215	16.215	16.215	16.215	16.215	16.215	16.215	16.215	16.215	16.215	16.215	16.215	16.215	16.215	16.215	15.434	15.109
NaN	16.409	16.409	16.156	16.409	NaN	NaN	15.375	15.375	15.375	16.164	16.164	16.164	16.164	16.075	15.803	15.954	16.199	16.199	16.199	14.35	16.89	16.89	16.093	16.093	16.311	16.363	15.97	16.175	15.873	16.215	16.215	16.215	16.215	16.215	16.215	16.215	16.215	16.215	16.215	16.215	16.215	16.215	16.215	16.215	16.215	16.215	16.215	16.099	16.215
16.409	16.409	16.409	16.164	16.409	16.409	16.409	16.164	15.375	15.511	15.375	16.164	15.375	15.375	16.075	16.075	16.199	16.199	15.803	15.803	15.803	16.199	14.281	16.196	16.093	16.311	16.311	15.873	15.97	16.215	16.215	16.215	16.215	16.215	16.215	16.215	16.215	16.215	16.215	16.215	16.215	16.912	16.215	16.215	16.215	16.215	16.215	15.696	15.583	15.433
NaN	16.164	16.164	16.164	16.164	16.164	16.409	16.164	16.164	15.375	15.375	15.375	15.375	15.375	16.075	16.199	16.199	16.199	16.199	15.803	15.803	16.464	16.65	14.71	15.283	16.311	16.311	16.311	16.215	16.215	16.215	16.215	16.215	16.215	16.215	15.937	16.215	16.215	16.215	16.215	16.215	16.215	16.215	16.215	16.215	16.215	16.215	15.209	15.583	15.433
NaN	NaN	15.454	13.864	13.863	15.779	16.409	16.163	16.163	15.375	15.375	15.375	15.375	15.375	16.199	16.075	16.075	15.803	15.803	15.803	15.803	16.89	16.199	16.199	16.199	16.3	16.311	16.311	16.159	16.214	16.214	16.214	16.214	16.214	16.214	15.937	15.937	16.215	16.215	16.215	16.215	16.215	16.215	16.215	16.215	16.215	16.215	16.215	15.583	15.433
NaN	NaN	16.486	16.486	16.917	14.794	16.409	16.409	15.375	15.375	15.375	16.163	15.693	15.693	15.118	15.693	15.803	15.803	16.464	15.382	15.803	16.89	16.199	16.199	16.199	14.332	17.074	16.311	16.311	16.214	16.214	16.214	16.214	16.214	16.214	16.214	16.214	16.214	16.214	16.214	16.214	16.214	16.214	16.214	16.214	16.214	16.214	15.695	16.135	15.433
NaN	NaN	16.486	16.486	16.486	16.409	17.157	16.409	13.583	15.228	15.228	15.228	14.547	14.547	15.122	15.118	15.118	15.118	14.547	14.547	16.911	14.245	14.665	13.792	14.244	14.332	16.532	16.311	16.31	16.214	16.214	14.331	14.331	14.331	16.214	16.214	16.214	16.214	16.214	16.214	16.214	16.214	16.214	16.214	16.214	16.214	16.214	15.695	16.214	16.135
NaN	NaN	NaN	16.486	16.486	14.847	13.314	13.314	15.63	16.994	16.994	16.994	15.228	15.228	15.118	15.118	14.73	14.73	14.73	14.986	14.658	14.244	16.286	14.244	14.244	14.332	14.332	16.311	16.126	13.97	14.331	14.331	14.331	14.331	14.331	16.214	16.214	16.214	16.214	16.214	16.214	16.214	16.214	16.214	16.214	16.214	16.214	16.214	16.214	16.333
NaN	NaN	NaN	NaN	NaN	NaN	NaN	NaN	NaN	14.335	15.683	15.546	14.647	15.546	15.085	15.075	15.075	15.075	15.075	16.613	14.721	14.721	14.721	14.721	14.72	14.362	16.073	15.908	15.908	12.367	16.073	14.362	14.362	14.362	15.743	15.743	16.236	16.236	16.236	16.236	16.236	16.236	16.236	16.236	16.236	16.236	15.743	15.743	16.236	16.294
NaN	NaN	NaN	NaN	NaN	NaN	NaN	NaN	NaN	15.337	15.337	13.844	13.844	15.546	15.546	15.074	15.074	17.202	16.613	14.72	14.721	14.721	14.721	14.336	14.721	16.073	16.073	16.073	15.881	13.047	14.914	14.361	15.743	15.743	16.236	16.236	16.236	16.236	16.236	16.236	16.236	16.236	16.236	16.236	16.236	16.236	16.236	16.236	16.236	16.226
NaN	NaN	NaN	NaN	NaN	NaN	NaN	NaN	14.352	15.337	14.625	13.844	13.844	13.844	15.683	15.074	15.074	16.613	14.72	14.72	14.72	14.721	14.721	14.721	14.721	14.362	16.072	14.362	16.072	15.881	15.101	14.362	16.236	16.236	16.236	16.236	16.236	16.236	16.236	16.236	16.236	16.236	16.236	16.236	16.236	16.236	16.236	15.743	15.743	15.743
NaN	NaN	NaN	NaN	NaN	NaN	NaN	NaN	NaN	14.625	14.625	14.647	15.337	15.546	15.074	15.074	16.613	14.72	14.72	14.72	14.72	14.72	14.721	14.72	14.721	14.361	14.361	16.072	14.361	15.88	15.88	14.362	15.743	16.236	16.236	16.236	16.236	16.236	16.236	15.743	16.226	15.74	15.743	15.743	16.226	16.226	16.226	15.743	15.743	15.743
NaN	NaN	NaN	NaN	NaN	NaN	NaN	NaN	NaN	13.075	13.075	14.647	15.678	15.074	15.074	17.201	14.72	14.72	14.72	14.72	14.72	14.72	14.72	14.72	14.721	14.361	14.361	16.072	16.072	16.072	15.88	15.88	15.88	15.5	16.235	16.235	16.235	16.235	16.235	14.51	14.51	14.51	16.226	15.501	16.226	16.226	16.226	16.226	16.226	16.226
NaN	NaN	NaN	NaN	NaN	NaN	NaN	NaN	NaN	NaN	NaN	13.63	15.074	15.074	15.074	14.721	14.72	14.72	14.72	14.72	14.72	14.72	14.72	14.72	14.72	14.361	14.361	16.072	16.072	16.072	14.37	13.046	14.919	15.501	15.5	15.5	15.5	15.899	14.51	14.508	14.508	14.508	14.51	16.413	15.742	16.226	16.226	15.501	16.226	16.226
NaN	NaN	NaN	NaN	NaN	NaN	NaN	NaN	NaN	NaN	NaN	NaN	15.074	15.074	15.074	14.72	14.72	14.72	14.72	14.72	14.72	14.72	14.72	14.72	14.719	16.072	14.36	14.36	16.072	14.361	16.273	13.046	14.095	14.77	16.225	14.226	14.226	15.901	14.508	14.508	14.508	14.509	13.802	14.767	14.579	15.452	16.413	15.501	15.501	16.225
NaN	NaN	NaN	NaN	NaN	NaN	NaN	NaN	NaN	NaN	NaN	NaN	NaN	NaN	17.201	14.719	14.72	14.719	14.719	14.719	14.72	14.72	16.748	14.72	14.72	16.072	14.361	14.361	14.36	14.361	16.072	16.072	14.095	14.792	14.792	16.327	15.915	15.915	15.233	14.508	14.508	13.801	13.803	14.767	14.579	15.452	15.233	15.233	15.233	15.501
NaN	NaN	NaN	NaN	NaN	NaN	NaN	NaN	NaN	NaN	NaN	NaN	NaN	NaN	16.612	14.719	14.719	16.744	14.719	14.719	14.719	14.719	14.719	16.748	15.905	14.36	14.36	16.072	16.072	14.36	14.36	16.072	12.793	14.095	14.792	14.792	15.723	15.233	15.915	14.509	14.508	13.8	13.803	14.767	14.579	15.452	15.233	15.233	15.233	15.501
NaN	NaN	NaN	NaN	NaN	NaN	NaN	NaN	NaN	NaN	NaN	NaN	NaN	NaN	16.744	16.744	13.615	14.719	16.744	14.719	14.719	14.719	16.748	14.719	14.719	14.36	14.36	14.36	14.36	14.36	13.149	14.913	15.742	14.095	14.095	14.556	15.014	15.233	15.233	13.845	14.509	13.799	13.803	14.767	14.579	15.452	15.233	15.233	15.5	15.5
NaN	NaN	NaN	NaN	NaN	NaN	NaN	NaN	NaN	NaN	NaN	NaN	NaN	NaN	16.612	16.744	14.719	14.719	16.744	14.719	14.719	16.748	14.719	14.719	14.719	14.36	14.36	14.36	14.36	13.149	13.15	14.913	15.742	16.225	13.739	13.739	14.095	14.792	15.697	15.5	16.225	13.8	13.801	14.767	14.578	16.412	15.233	15.233	15.5	15.5
NaN	NaN	NaN	NaN	NaN	NaN	NaN	NaN	NaN	NaN	NaN	NaN	NaN	NaN	NaN	14.719	14.719	14.719	16.744	14.719	14.719	16.748	14.719	14.719	14.719	14.359	14.719	14.36	14.719	13.149	13.15	14.913	15.742	15.499	15.985	13.739	13.739	14.792	14.792	15.232	15.849	15.499	13.8	14.767	14.578	16.412	15.849	15.233	14.01	14.01
NaN	NaN	NaN	NaN	NaN	NaN	NaN	NaN	NaN	NaN	NaN	NaN	NaN	NaN	NaN	14.803	14.719	14.719	15.134	14.719	14.718	14.718	16.748	14.719	14.719	14.719	14.719	14.719	14.719	14.719	13.15	14.913	15.742	15.742	14.792	14.094	14.094	14.918	15.013	16.481	15.742	15.024	15.024	14.767	16.412	15.232	15.849	14.01	15.232	15.232
NaN	NaN	NaN	NaN	NaN	NaN	NaN	NaN	NaN	NaN	NaN	NaN	NaN	NaN	14.719	14.719	14.719	14.719	15.073	14.719	14.718	14.718	14.718	14.719	14.869	14.719	14.719	14.719	14.719	14.719	13.15	14.913	14.359	15.742	14.792	16.225	14.094	14.792	15.233	15.876	15.848	15.232	15.024	15.232	14.767	15.232	15.499	15.848	15.5	15.5
NaN	NaN	NaN	NaN	NaN	NaN	NaN	NaN	NaN	NaN	NaN	14.718	14.718	14.718	10.62	14.718	14.718	14.718	14.718	14.718	16.05	15.904	16.743	14.718	13.904	14.719	14.719	13.47	14.719	14.719	13.148	14.912	13.15	15.984	14.094	16.225	16.225	14.791	16.295	15.876	13.959	16.225	16.789	15.232	15.232	15.232	15.232	15.232	16.129	16.129
NaN	NaN	NaN	NaN	NaN	NaN	NaN	NaN	NaN	NaN	14.718	14.718	14.718	14.718	14.718	10.62	14.718	14.718	14.718	14.718	14.718	14.718	16.743	14.718	14.718	14.719	14.719	14.719	14.719	14.719	14.719	14.912	13.149	14.094	15.406	16.224	16.224	16.224	14.094	15.914	15.914	16.225	15.884	16.789	15.232	15.232	15.232	15.232	15.5	15.5
NaN	NaN	NaN	NaN	NaN	NaN	NaN	NaN	NaN	NaN	14.718	14.718	14.718	14.718	16.271	16.271	14.718	14.718	14.718	14.718	14.718	14.718	16.743	16.743	14.718	14.719	14.719	14.358	14.719	14.719	14.359	14.359	15.984	14.094	15.406	16.224	16.224	16.224	15.741	14.574	14.574	14.225	16.411	16.789	16.041	15.232	15.499	15.499	15.499	15.499
NaN	NaN	NaN	NaN	NaN	NaN	NaN	NaN	NaN	NaN	14.718	14.718	14.718	14.718	16.271	10.619	10.619	14.718	14.718	14.718	14.718	16.743	16.743	16.556	16.556	14.719	14.719	14.358	14.358	14.359	14.359	14.359	14.359	14.225	14.094	14.225	15.741	15.741	15.884	14.574	14.574	16.224	15.499	15.499	15.884	14.225	14.225	15.499	16.133	16.133
NaN	NaN	NaN	NaN	NaN	NaN	NaN	NaN	NaN	NaN	16.743	14.718	14.718	15.825	16.743	10.62	15.073	14.718	14.718	14.718	14.718	16.743	16.556	16.556	16.743	16.545	16.811	14.359	14.359	16.93	14.718	15.406	15.752	15.752	14.225	14.225	16.224	15.099	15.167	14.574	14.574	16.009	15.741	15.741	15.741	15.741	14.225	15.499	15.499	16.133
NaN	NaN	NaN	NaN	NaN	NaN	NaN	15.079	16.762	15.707	15.707	16.743	15.549	16.743	10.619	10.619	15.073	10.619	14.717	14.718	14.718	16.555	16.555	15.988	17.023	14.126	14.358	14.359	14.81	15.899	13.874	15.406	15.099	13.571	15.232	15.232	15.232	15.099	15.099	15.498	15.124	16.009	14.225	15.498	15.498	15.715	14.224	15.498	15.498	14.225
NaN	NaN	NaN	NaN	NaN	NaN	14.463	14.463	16.765	15.707	16.762	14.462	16.762	16.562	16.555	16.598	16.598	16.765	12.776	16.762	16.762	16.555	15.167	15.167	17.059	15.59	13.222	16.509	15.592	14.337	16.062	16.062	13.571	9.9097	9.9096	15.232	15.498	15.535	15.099	15.099	15.124	14.094	14.225	15.498	15.498	15.715	15.715	14.224	14.225	14.225
NaN	NaN	NaN	NaN	NaN	NaN	NaN	15.344	14.462	14.462	14.462	14.462	16.762	14.703	15.524	16.598	16.598	16.762	16.762	12.776	15.901	16.351	16.351	13.61	13.61	13.222	13.221	16.479	15.763	13.222	15.589	13.222	9.9121	9.9097	9.9094	15.884	15.884	15.535	15.535	16.083	15.249	13.096	14.093	16.079	16.079	16.079	15.714	15.895	14.224	14.224
NaN	NaN	NaN	NaN	NaN	NaN	NaN	NaN	NaN	16.137	14.462	14.462	14.462	14.702	16.351	16.762	16.598	16.598	14.703	16.762	15.872	16.747	16.35	13.61	13.609	13.221	15.588	13.221	13.222	12.121	9.9095	9.912	9.9094	9.9093	9.9094	15.535	15.535	15.535	15.884	15.535	16.207	13.095	15.684	15.291	16.079	16.079	16.051	15.895	15.895	16.079
NaN	NaN	NaN	NaN	NaN	NaN	NaN	NaN	NaN	14.474	16.137	14.474	15.523	15.523	15.523	15.872	16.598	16.598	16.598	16.598	15.872	15.872	15.901	13.61	13.609	13.221	15.588	15.588	12.12	12.12	9.9094	9.9094	9.9086	9.9092	9.9093	9.9102	15.534	15.534	15.535	15.535	15.144	15.291	13.406	15.291	16.079	16.079	14.362	16.079	15.895	16.079
NaN	NaN	NaN	NaN	NaN	NaN	NaN	NaN	NaN	14.473	16.136	14.474	14.266	14.267	15.523	15.901	14.159	16.598	16.598	16.598	16.598	12.775	12.775	13.609	16.14	14.65	13.222	13.223	12.212	9.9092	9.9092	9.9092	9.9085	9.9084	9.9092	9.9092	15.534	15.534	16.591	9.9119	16.207	15.249	13.095	15.291	15.534	16.079	16.079	16.079	15.895	16.079
NaN	NaN	NaN	NaN	NaN	NaN	NaN	NaN	NaN	14.378	14.378	14.41	14.411	14.412	13.815	14.64	15.908	13.814	16.092	16.092	16.092	12.596	12.754	12.596	12.596	13.392	12.434	12.228	12.434	10.352	10.352	10.352	10.352	10.352	10.351	10.352	10.352	10.353	10.353	10.353	15.831	15.831	13.326	15.496	15.127	15.937	15.937	15.99	15.382	15.937
NaN	NaN	NaN	NaN	NaN	NaN	NaN	NaN	NaN	NaN	14.378	15.588	15.588	14.786	14.411	16.092	15.425	16.092	16.092	16.092	12.596	12.596	12.596	12.596	15.52	14.816	12.228	12.434	12.434	12.434	10.352	10.351	10.352	10.351	10.351	10.351	10.351	10.352	10.353	10.353	15.854	13.598	13.326	15.855	15.127	15.127	15.937	15.937	14.535	15.937
NaN	NaN	NaN	NaN	NaN	NaN	NaN	NaN	NaN	NaN	16.148	14.881	14.378	14.786	14.786	15.908	15.168	16.092	13.813	12.596	12.754	16.148	16.148	12.753	12.596	12.228	12.434	12.434	12.434	12.434	12.434	10.351	10.351	10.351	10.351	10.351	10.351	10.351	10.351	13.598	13.598	13.598	13.326	14.065	14.851	15.126	15.937	15.127	15.381	15.382
NaN	NaN	NaN	NaN	NaN	NaN	NaN	NaN	NaN	NaN	14.786	15.588	15.588	14.786	14.786	15.588	16.092	15.907	15.907	16.148	12.753	12.753	12.596	12.753	12.753	12.434	12.434	12.434	12.434	12.434	12.434	10.351	10.351	10.351	10.351	10.351	10.351	10.351	10.351	15.16	15.171	13.598	13.391	15.853	14.065	14.85	15.126	15.937	15.126	15.126
NaN	NaN	NaN	NaN	NaN	NaN	NaN	NaN	NaN	NaN	NaN	NaN	NaN	NaN	NaN	NaN	16.092	15.907	15.907	16.148	12.595	12.595	12.595	12.753	12.595	12.434	12.434	12.434	12.434	12.434	10.351	13.507	10.351	10.351	10.351	10.351	10.351	10.351	10.352	10.352	16.133	13.598	13.598	14.502	15.496	14.85	15.126	15.937	15.937	15.126
NaN	NaN	NaN	NaN	NaN	NaN	NaN	NaN	NaN	NaN	NaN	NaN	NaN	NaN	NaN	NaN	NaN	16.092	12.595	12.595	12.595	12.753	12.753	12.595	12.595	12.434	12.434	12.434	12.434	12.434	10.351	13.507	10.351	10.351	10.351	10.351	10.351	10.351	10.352	14.997	13.55	13.598	13.598	14.773	14.978	14.833	14.85	15.38	15.937	15.126
NaN	NaN	NaN	NaN	NaN	NaN	NaN	NaN	NaN	NaN	NaN	NaN	NaN	NaN	NaN	NaN	NaN	13.813	12.595	12.753	12.753	12.595	12.595	12.595	12.595	12.434	12.434	12.434	12.434	14.815	13.81	10.351	10.35	10.351	10.351	10.351	10.351	10.351	10.352	14.996	13.598	13.598	15.006	15.006	15.006	14.065	15.126	14.502	15.937	15.126
NaN	NaN	NaN	NaN	NaN	NaN	NaN	NaN	NaN	NaN	NaN	NaN	NaN	NaN	NaN	NaN	NaN	NaN	12.753	12.595	12.595	12.595	12.595	12.595	12.595	12.433	12.433	12.433	12.433	14.815	13.81	10.351	10.35	10.35	10.351	10.351	10.351	10.351	10.351	15.188	14.996	13.598	13.598	13.507	15.006	15.006	15.006	13.39	15.84	16.18
NaN	NaN	NaN	NaN	NaN	NaN	NaN	NaN	NaN	NaN	NaN	NaN	NaN	NaN	NaN	NaN	NaN	NaN	12.595	12.595	12.595	12.595	12.595	12.595	12.595	12.433	12.433	15.386	15.386	12.433	13.81	10.35	10.35	10.35	10.35	10.351	10.351	10.351	12.737	15.188	15.188	15.171	13.597	13.597	13.39	15.006	15.853	15.006	14.773	16.179
NaN	NaN	NaN	NaN	NaN	NaN	NaN	NaN	NaN	NaN	NaN	NaN	NaN	NaN	NaN	NaN	NaN	NaN	NaN	15.167	15.599	14.242	15.599	15.599	12.595	12.433	12.433	15.385	12.433	15.204	10.35	10.35	10.35	10.35	10.35	12.737	11.113	11.113	11.113	14.996	15.188	15.171	13.597	13.597	15.721	15.155	15.155	15.155	15.721	14.648
NaN	NaN	NaN	NaN	NaN	NaN	NaN	NaN	NaN	NaN	NaN	NaN	NaN	NaN	NaN	NaN	NaN	NaN	NaN	15.599	15.599	14.241	15.598	15.598	14.241	13.81	13.809	12.433	12.433	13.809	10.35	10.35	10.35	11.113	11.113	12.736	11.113	11.113	11.113	10.351	10.351	15.853	13.597	14.767	14.767	13.389	15.853	15.853	14.064	13.069
NaN	NaN	NaN	NaN	NaN	NaN	NaN	NaN	NaN	NaN	NaN	NaN	NaN	NaN	NaN	NaN	NaN	NaN	NaN	NaN	15.598	14.241	12.595	15.598	15.598	13.808	13.808	12.433	12.433	12.433	12.433	10.35	11.113	11.113	11.113	11.113	11.113	11.113	11.113	11.113	10.352	15.853	15.853	13.597	15.721	13.597	13.389	15.154	13.39	15.839
NaN	NaN	NaN	NaN	NaN	NaN	NaN	NaN	NaN	NaN	NaN	NaN	NaN	NaN	NaN	NaN	NaN	NaN	NaN	NaN	15.598	15.598	14.241	14.24	15.598	15.385	13.808	13.808	12.433	12.433	10.35	11.112	11.112	11.112	11.112	11.112	11.112	10.474	11.112	11.112	11.113	15.852	15.852	13.597	13.597	13.597	15.853	15.154	15.006	15.853
NaN	NaN	NaN	NaN	NaN	NaN	NaN	NaN	NaN	NaN	NaN	NaN	NaN	NaN	NaN	NaN	NaN	NaN	NaN	NaN	15.598	14.24	15.598	15.597	15.597	15.385	13.808	13.808	12.433	10.35	10.35	11.112	11.112	11.112	11.112	11.112	10.474	10.474	10.474	11.112	11.112	14.996	13.597	13.597	13.597	13.597	13.597	15.006	13.389	13.389
NaN	NaN	NaN	NaN	NaN	NaN	NaN	NaN	NaN	NaN	NaN	NaN	NaN	NaN	NaN	NaN	NaN	NaN	NaN	NaN	15.597	NaN	NaN	NaN	NaN	NaN	13.808	12.433	12.433	10.35	10.35	11.112	11.112	11.112	11.112	10.474	10.474	11.112	11.112	15.187	10.35	10.35	13.549	13.597	13.597	13.597	15.852	15.852	15.852	13.597
NaN	NaN	NaN	NaN	NaN	NaN	NaN	NaN	NaN	NaN	NaN	NaN	NaN	NaN	NaN	NaN	NaN	NaN	NaN	NaN	NaN	NaN	NaN	NaN	NaN	NaN	15.385	12.432	12.432	12.432	12.432	11.112	11.112	11.112	10.474	10.474	11.112	11.112	11.112	11.112	11.112	11.112	14.996	13.597	13.597	13.597	13.597	13.597	15.852	13.597
NaN	NaN	NaN	NaN	NaN	NaN	NaN	NaN	NaN	NaN	NaN	NaN	NaN	NaN	NaN	NaN	NaN	NaN	NaN	NaN	NaN	NaN	NaN	NaN	NaN	NaN	15.385	12.432	15.307	15.307	11.112	11.112	11.112	11.112	11.112	10.35	11.112	11.112	11.112	11.112	11.112	11.112	14.995	14.766	15.157	13.597	13.597	13.597	13.597	13.597
NaN	NaN	NaN	NaN	NaN	NaN	NaN	NaN	NaN	NaN	NaN	NaN	NaN	NaN	NaN	NaN	NaN	NaN	NaN	NaN	NaN	NaN	NaN	NaN	NaN	12.432	12.432	15.384	11.112	11.112	11.112	11.112	11.112	11.112	10.474	10.35	11.112	11.112	11.112	11.112	11.112	11.112	15.187	14.766	13.549	15.157	13.597	13.597	13.597	13.597
NaN	NaN	NaN	NaN	NaN	NaN	NaN	NaN	NaN	NaN	NaN	NaN	NaN	NaN	NaN	NaN	NaN	NaN	NaN	NaN	NaN	NaN	NaN	15.754	15.754	15.213	15.213	12.856	12.856	11.112	11.112	11.112	11.112	11.112	11.112	11.112	11.112	10.473	10.473	11.112	11.112	11.112	11.112	15.187	13.871	14.857	14.857	14.858	13.596	13.596
NaN	NaN	NaN	NaN	NaN	NaN	NaN	NaN	NaN	NaN	NaN	NaN	NaN	NaN	NaN	NaN	NaN	NaN	NaN	NaN	NaN	NaN	NaN	15.754	13.372	12.856	12.856	12.856	12.856	11.111	11.111	11.112	11.112	11.112	11.112	12.125	11.111	11.112	11.112	11.112	11.111	11.111	11.111	11.111	13.871	13.871	14.857	14.857	15.049	14.489
NaN	NaN	NaN	NaN	NaN	NaN	NaN	NaN	NaN	NaN	NaN	NaN	NaN	NaN	NaN	NaN	NaN	NaN	NaN	NaN	NaN	13.372	13.372	13.372	13.372	12.856	12.856	12.856	12.856	11.111	11.111	11.112	11.112	11.112	11.112	11.111	11.111	11.111	11.111	11.112	11.111	11.111	11.111	11.111	14.955	13.871	14.185	14.857	14.509	14.509
NaN	NaN	NaN	NaN	NaN	NaN	NaN	NaN	NaN	NaN	NaN	NaN	NaN	NaN	NaN	NaN	NaN	NaN	NaN	NaN	15.754	15.316	16.104	13.372	13.372	15.212	12.856	12.856	11.111	11.111	11.111	11.111	11.111	11.111	11.111	11.111	11.111	11.111	11.111	11.111	11.111	11.111	11.111	11.111	13.871	13.871	14.185	14.857	14.509	14.857
NaN	NaN	NaN	NaN	NaN	NaN	NaN	NaN	NaN	NaN	NaN	NaN	NaN	NaN	NaN	NaN	NaN	NaN	NaN	15.285	15.451	15.754	13.372	13.372	13.372	12.856	12.856	12.856	12.856	12.856	11.111	11.111	11.111	11.111	11.111	11.111	11.111	12.124	11.111	11.111	11.111	11.111	11.111	11.111	16.282	14.956	12.978	12.978	14.857	14.857
NaN	NaN	NaN	NaN	NaN	NaN	NaN	NaN	NaN	NaN	NaN	NaN	NaN	NaN	NaN	NaN	NaN	NaN	NaN	15.316	15.451	13.372	15.575	13.372	13.372	12.856	12.856	12.856	12.856	12.856	11.111	11.111	11.111	11.111	11.111	11.111	11.111	11.111	11.111	11.111	11.111	11.111	11.111	11.111	14.955	15.337	12.978	12.978	12.978	14.857
NaN	NaN	NaN	NaN	NaN	NaN	NaN	NaN	NaN	NaN	NaN	NaN	NaN	NaN	NaN	NaN	NaN	NaN	NaN	NaN	13.372	13.372	13.372	13.372	13.372	12.856	12.856	12.856	11.111	12.856	11.111	11.111	11.111	11.111	11.111	11.111	11.111	11.111	11.111	11.111	11.111	11.111	11.111	11.111	13.87	14.857	12.978	12.978	14.857	14.857
NaN	NaN	NaN	NaN	NaN	NaN	NaN	NaN	NaN	NaN	NaN	NaN	NaN	NaN	NaN	NaN	NaN	NaN	NaN	NaN	12.032	12.032	13.882	12.033	12.033	11.966	11.966	11.966	10.618	10.618	10.618	10.618	10.618	10.618	10.618	10.618	10.618	10.618	10.618	10.618	10.618	10.618	10.618	10.618	13.652	14.054	14.302	13.263	13.673	11.624
NaN	NaN	NaN	NaN	NaN	NaN	NaN	NaN	NaN	NaN	NaN	NaN	NaN	NaN	NaN	NaN	NaN	NaN	NaN	NaN	NaN	12.033	12.031	13.882	12.033	11.966	13.946	13.946	10.618	13.326	13.326	10.618	10.618	10.618	10.618	10.618	10.618	10.618	10.618	10.618	10.618	10.618	10.618	13.998	13.639	14.053	10.618	11.624	11.624	11.624
NaN	NaN	NaN	NaN	NaN	NaN	NaN	NaN	NaN	NaN	NaN	NaN	NaN	NaN	NaN	NaN	NaN	NaN	NaN	NaN	NaN	NaN	12.031	12.031	12.032	11.966	13.946	11.966	11.966	10.617	10.617	10.618	10.618	10.618	10.618	10.618	10.618	10.618	10.618	10.618	10.618	10.618	10.618	10.618	10.618	10.618	11.624	11.624	11.624	11.624
NaN	NaN	NaN	NaN	NaN	NaN	NaN	NaN	NaN	NaN	NaN	NaN	NaN	NaN	NaN	NaN	NaN	NaN	NaN	NaN	NaN	NaN	12.031	12.031	NaN	NaN	11.966	11.966	11.966	13.946	10.617	10.617	10.617	10.617	10.617	10.617	10.617	10.617	10.617	10.617	10.617	10.617	13.998	10.617	10.617	11.624	12.389	11.624	11.624	12.389
NaN	NaN	NaN	NaN	NaN	NaN	NaN	NaN	NaN	NaN	NaN	NaN	NaN	NaN	NaN	NaN	NaN	NaN	NaN	NaN	NaN	NaN	NaN	NaN	NaN	NaN	NaN	11.966	13.734	13.734	10.617	10.617	10.617	10.617	10.617	10.617	10.617	10.617	10.617	10.617	10.617	13.421	13.998	10.617	11.624	11.624	10.617	11.624	11.624	11.624
NaN	NaN	NaN	NaN	NaN	NaN	NaN	NaN	NaN	NaN	NaN	NaN	NaN	NaN	NaN	NaN	NaN	NaN	NaN	NaN	NaN	NaN	NaN	NaN	NaN	NaN	NaN	NaN	NaN	NaN	10.617	10.617	10.617	10.617	10.617	10.617	10.617	10.617	10.617	10.617	10.617	10.617	13.998	10.617	10.617	10.617	10.617	11.624	11.624	11.624
NaN	NaN	NaN	NaN	NaN	NaN	NaN	NaN	NaN	NaN	NaN	NaN	NaN	NaN	NaN	NaN	NaN	NaN	NaN	NaN	NaN	NaN	NaN	NaN	NaN	NaN	NaN	NaN	NaN	NaN	NaN	10.617	10.617	10.617	10.617	10.617	10.617	10.617	10.617	10.617	10.617	10.617	13.998	13.998	10.617	10.617	10.617	11.623	11.623	11.623
NaN	NaN	NaN	NaN	NaN	NaN	NaN	NaN	NaN	NaN	NaN	NaN	NaN	NaN	NaN	NaN	NaN	NaN	NaN	NaN	NaN	NaN	NaN	NaN	NaN	NaN	NaN	NaN	NaN	NaN	NaN	10.617	10.617	10.617	10.617	10.617	10.617	10.617	10.617	10.617	10.617	10.617	10.617	10.617	10.617	10.617	10.617	10.617	10.617	10.617
NaN	NaN	NaN	NaN	NaN	NaN	NaN	NaN	NaN	NaN	NaN	NaN	NaN	NaN	NaN	NaN	NaN	NaN	NaN	NaN	NaN	NaN	NaN	NaN	NaN	NaN	NaN	NaN	NaN	NaN	NaN	10.617	10.617	10.617	10.617	10.617	10.617	10.617	10.617	10.617	10.617	10.617	10.617	10.617	10.617	10.617	10.617	10.617	13.998	10.617
NaN	NaN	NaN	NaN	NaN	NaN	NaN	NaN	NaN	NaN	NaN	NaN	NaN	NaN	NaN	NaN	NaN	NaN	NaN	NaN	NaN	NaN	NaN	NaN	NaN	NaN	NaN	NaN	NaN	NaN	NaN	NaN	10.617	10.617	10.617	10.617	10.617	10.617	10.617	10.617	10.617	10.617	10.617	10.617	10.617	10.617	13.998	13.998	10.617	10.617
NaN	NaN	NaN	NaN	NaN	NaN	NaN	NaN	NaN	NaN	NaN	NaN	NaN	NaN	NaN	NaN	NaN	NaN	NaN	NaN	NaN	NaN	NaN	NaN	NaN	NaN	NaN	NaN	NaN	NaN	NaN	NaN	NaN	10.617	10.617	10.617	10.617	10.617	10.617	10.617	10.617	10.617	10.863	10.617	13.998	13.998	13.998	10.617	13.998	13.998
NaN	NaN	NaN	NaN	NaN	NaN	NaN	NaN	NaN	NaN	NaN	NaN	NaN	NaN	NaN	NaN	NaN	NaN	NaN	NaN	NaN	NaN	NaN	NaN	NaN	NaN	NaN	NaN	NaN	NaN	NaN	NaN	NaN	10.617	10.617	10.617	10.617	10.617	10.617	10.617	10.617	10.617	13.421	13.998	13.998	13.998	13.998	10.617	10.617	13.998
NaN	NaN	NaN	NaN	NaN	NaN	NaN	NaN	NaN	NaN	NaN	NaN	NaN	NaN	NaN	NaN	NaN	NaN	NaN	NaN	NaN	NaN	NaN	NaN	NaN	NaN	NaN	NaN	NaN	NaN	NaN	NaN	NaN	10.617	10.617	10.617	10.617	10.617	10.617	10.617	10.617	10.617	10.617	13.997	13.997	13.997	10.617	13.997	10.617	11.623
NaN	NaN	NaN	NaN	NaN	NaN	NaN	NaN	NaN	NaN	NaN	NaN	NaN	NaN	NaN	NaN	NaN	NaN	NaN	NaN	NaN	NaN	NaN	NaN	NaN	NaN	NaN	NaN	NaN	NaN	NaN	NaN	NaN	10.617	13.997	10.617	10.617	10.617	10.617	10.617	10.617	10.617	10.617	13.997	13.997	13.997	13.997	12.473	12.473	10.617
NaN	NaN	NaN	NaN	NaN	NaN	NaN	NaN	NaN	NaN	NaN	NaN	NaN	NaN	NaN	NaN	NaN	NaN	NaN	NaN	NaN	NaN	NaN	NaN	NaN	NaN	NaN	NaN	NaN	NaN	NaN	NaN	NaN	10.616	10.616	10.616	10.616	10.616	10.616	10.616	10.616	13.355	12.992	12.992	12.992	12.992	12.473	12.473	13.651	12.744
NaN	NaN	NaN	NaN	NaN	NaN	NaN	NaN	NaN	NaN	NaN	NaN	NaN	NaN	NaN	NaN	NaN	NaN	NaN	NaN	NaN	NaN	NaN	NaN	NaN	NaN	NaN	NaN	NaN	NaN	NaN	NaN	10.616	10.616	10.616	10.616	10.616	10.616	10.803	10.616	10.616	10.616	10.616	12.991	12.472	11.623	11.623	10.616	10.616	12.744
NaN	NaN	NaN	NaN	NaN	NaN	NaN	NaN	NaN	NaN	NaN	NaN	NaN	NaN	NaN	NaN	NaN	NaN	NaN	NaN	NaN	NaN	NaN	NaN	NaN	NaN	NaN	NaN	NaN	NaN	NaN	NaN	10.616	10.803	10.803	10.803	10.803	10.803	10.803	10.803	12.991	10.803	10.616	13.778	14.006	14.006	10.803	13.223	10.803	12.991
NaN	NaN	NaN	NaN	NaN	NaN	NaN	NaN	NaN	NaN	NaN	NaN	NaN	NaN	NaN	NaN	NaN	NaN	NaN	NaN	NaN	NaN	NaN	NaN	NaN	NaN	NaN	NaN	NaN	NaN	NaN	14.128	10.803	10.803	NaN	NaN	10.803	11.477	11.477	10.803	12.991	10.803	11.477	9.8372	9.5941	10.803	10.803	13.223	12.991	10.803
NaN	NaN	NaN	NaN	NaN	NaN	NaN	NaN	NaN	NaN	NaN	NaN	NaN	NaN	NaN	NaN	NaN	NaN	NaN	NaN	NaN	NaN	NaN	NaN	NaN	NaN	NaN	NaN	NaN	NaN	NaN	NaN	12.991	10.803	NaN	NaN	10.803	10.803	10.803	10.803	12.991	11.477	9.837	9.837	10.803	10.803	10.803	NaN	NaN	14.006
NaN	NaN	NaN	NaN	NaN	NaN	NaN	NaN	NaN	NaN	NaN	NaN	NaN	NaN	NaN	NaN	NaN	NaN	NaN	NaN	NaN	NaN	NaN	NaN	NaN	NaN	NaN	NaN	NaN	NaN	NaN	NaN	12.991	12.991	NaN	NaN	NaN	NaN	10.803	10.803	11.477	14.006	10.803	12.991	NaN	NaN	NaN	NaN	NaN	NaN
NaN	NaN	NaN	NaN	NaN	NaN	NaN	NaN	NaN	NaN	NaN	NaN	NaN	NaN	NaN	NaN	NaN	NaN	NaN	NaN	NaN	NaN	NaN	NaN	NaN	NaN	NaN	NaN	NaN	NaN	NaN	NaN	14.128	12.991	10.803	NaN	NaN	NaN	NaN	10.803	10.803	10.803	NaN	NaN	NaN	NaN	NaN	NaN	NaN	NaN
NaN	NaN	NaN	NaN	NaN	NaN	NaN	NaN	NaN	NaN	NaN	NaN	NaN	NaN	NaN	NaN	NaN	NaN	NaN	NaN	NaN	NaN	NaN	NaN	NaN	NaN	NaN	NaN	NaN	NaN	NaN	NaN	NaN	NaN	12.991	NaN	NaN	NaN	NaN	10.803	10.803	NaN	NaN	NaN	NaN	NaN	NaN	NaN	NaN	NaN
NaN	NaN	NaN	NaN	NaN	NaN	NaN	NaN	NaN	NaN	NaN	NaN	NaN	NaN	NaN	NaN	NaN	NaN	NaN	NaN	NaN	NaN	NaN	NaN	NaN	NaN	NaN	NaN	NaN	NaN	NaN	NaN	NaN	NaN	12.991	NaN	NaN	NaN	10.803	NaN	10.803	NaN	NaN	NaN	NaN	NaN	NaN	NaN	NaN	NaN
NaN	NaN	NaN	NaN	NaN	NaN	NaN	NaN	NaN	NaN	NaN	NaN	NaN	NaN	NaN	NaN	NaN	NaN	NaN	NaN	NaN	NaN	NaN	NaN	NaN	NaN	NaN	NaN	NaN	NaN	NaN	NaN	NaN	NaN	13.718	14.06	NaN	NaN	NaN	NaN	NaN	NaN	NaN	NaN	NaN	NaN	NaN	NaN	NaN	NaN
[truncated: 201 more columns]
