# Supplementary material for: Impact of Spatial Soil and Climate Input Data Aggregation on Regional Yield Simulations
Source: PLoS One. 2016 Apr 7;11(4):e0151782. doi: 10.1371/journal.pone.0151782 (PMC4824533; doi:10.1371/journal.pone.0151782)
Supplement: S1 Dataset — (ZIP) [file pone.0151782.s001.zip › Hoffmann_et_al_MinimalDataset/Fig5/Fig5_Maize_s001xc050.csv]

NaN	NaN	NaN	NaN	NaN	NaN	NaN	NaN	NaN	NaN	NaN	NaN	NaN	NaN	NaN	NaN	NaN	NaN	NaN	NaN	NaN	NaN	NaN	NaN	NaN	NaN	NaN	NaN	NaN	NaN	NaN	NaN	NaN	NaN	NaN	NaN	NaN	NaN	NaN	NaN	NaN	NaN	NaN	NaN	NaN	NaN	NaN	NaN	NaN	NaN
NaN	NaN	NaN	NaN	NaN	NaN	NaN	NaN	NaN	NaN	NaN	NaN	NaN	NaN	NaN	NaN	NaN	NaN	NaN	NaN	NaN	NaN	NaN	NaN	NaN	NaN	NaN	NaN	NaN	NaN	NaN	NaN	NaN	NaN	NaN	NaN	NaN	NaN	NaN	NaN	NaN	NaN	NaN	NaN	NaN	NaN	NaN	NaN	NaN	NaN
NaN	NaN	NaN	NaN	NaN	NaN	NaN	NaN	NaN	NaN	NaN	NaN	NaN	NaN	NaN	NaN	NaN	NaN	NaN	NaN	NaN	NaN	NaN	NaN	NaN	NaN	NaN	NaN	NaN	NaN	NaN	NaN	NaN	NaN	NaN	NaN	NaN	NaN	NaN	NaN	NaN	NaN	NaN	NaN	NaN	NaN	NaN	NaN	NaN	NaN
NaN	NaN	NaN	NaN	NaN	NaN	NaN	NaN	NaN	NaN	NaN	NaN	NaN	NaN	NaN	NaN	NaN	NaN	NaN	NaN	NaN	NaN	NaN	NaN	NaN	NaN	NaN	NaN	NaN	NaN	NaN	NaN	NaN	NaN	NaN	NaN	NaN	NaN	NaN	NaN	NaN	NaN	NaN	NaN	NaN	NaN	NaN	NaN	NaN	NaN
NaN	NaN	NaN	NaN	NaN	NaN	NaN	NaN	NaN	NaN	NaN	NaN	NaN	NaN	NaN	NaN	NaN	NaN	NaN	NaN	NaN	NaN	NaN	NaN	NaN	NaN	NaN	NaN	NaN	NaN	NaN	NaN	NaN	NaN	NaN	NaN	NaN	NaN	NaN	NaN	NaN	NaN	NaN	NaN	NaN	NaN	NaN	NaN	NaN	NaN
NaN	NaN	NaN	NaN	NaN	NaN	NaN	NaN	NaN	NaN	NaN	NaN	NaN	NaN	NaN	NaN	NaN	NaN	NaN	NaN	NaN	NaN	NaN	NaN	NaN	NaN	NaN	NaN	NaN	NaN	NaN	NaN	NaN	NaN	NaN	NaN	NaN	NaN	NaN	NaN	NaN	NaN	NaN	NaN	NaN	NaN	NaN	NaN	NaN	NaN
NaN	NaN	NaN	NaN	NaN	NaN	NaN	NaN	NaN	NaN	NaN	NaN	NaN	NaN	NaN	NaN	NaN	NaN	NaN	NaN	NaN	NaN	NaN	NaN	NaN	NaN	NaN	NaN	NaN	NaN	NaN	NaN	NaN	NaN	NaN	NaN	NaN	NaN	NaN	NaN	NaN	NaN	NaN	NaN	NaN	NaN	NaN	NaN	NaN	NaN
NaN	NaN	NaN	NaN	NaN	NaN	NaN	NaN	NaN	NaN	NaN	NaN	NaN	NaN	NaN	NaN	NaN	NaN	NaN	NaN	NaN	NaN	NaN	NaN	NaN	NaN	NaN	NaN	NaN	NaN	NaN	NaN	NaN	NaN	NaN	NaN	NaN	NaN	NaN	NaN	NaN	NaN	NaN	NaN	NaN	NaN	NaN	NaN	NaN	NaN
NaN	NaN	NaN	NaN	NaN	NaN	NaN	NaN	NaN	NaN	NaN	NaN	NaN	NaN	NaN	NaN	NaN	NaN	NaN	NaN	NaN	NaN	NaN	NaN	NaN	NaN	NaN	NaN	NaN	NaN	NaN	NaN	NaN	NaN	NaN	NaN	NaN	NaN	NaN	NaN	NaN	NaN	NaN	NaN	NaN	NaN	NaN	NaN	NaN	NaN
NaN	NaN	NaN	NaN	NaN	NaN	NaN	NaN	NaN	NaN	NaN	NaN	NaN	NaN	NaN	NaN	NaN	NaN	NaN	NaN	NaN	NaN	NaN	NaN	NaN	NaN	NaN	NaN	NaN	NaN	NaN	NaN	NaN	NaN	NaN	NaN	NaN	NaN	NaN	NaN	NaN	NaN	NaN	NaN	NaN	NaN	NaN	NaN	NaN	NaN
NaN	NaN	NaN	NaN	NaN	NaN	NaN	NaN	NaN	NaN	NaN	NaN	NaN	NaN	NaN	NaN	NaN	NaN	NaN	NaN	NaN	NaN	NaN	NaN	NaN	NaN	NaN	NaN	NaN	NaN	NaN	NaN	NaN	NaN	NaN	NaN	NaN	NaN	NaN	NaN	NaN	NaN	NaN	NaN	NaN	NaN	NaN	NaN	NaN	NaN
NaN	NaN	NaN	NaN	NaN	NaN	NaN	NaN	NaN	NaN	NaN	NaN	NaN	NaN	NaN	NaN	NaN	NaN	NaN	NaN	NaN	NaN	NaN	NaN	NaN	NaN	NaN	NaN	NaN	NaN	NaN	NaN	NaN	NaN	NaN	NaN	NaN	NaN	NaN	NaN	NaN	NaN	NaN	NaN	NaN	NaN	NaN	NaN	NaN	NaN
NaN	NaN	NaN	NaN	NaN	NaN	NaN	NaN	NaN	NaN	NaN	NaN	NaN	NaN	NaN	NaN	NaN	NaN	NaN	NaN	NaN	NaN	NaN	NaN	NaN	NaN	NaN	NaN	NaN	NaN	NaN	NaN	NaN	NaN	NaN	NaN	NaN	NaN	NaN	NaN	NaN	NaN	NaN	NaN	NaN	NaN	NaN	NaN	NaN	NaN
NaN	NaN	NaN	NaN	NaN	NaN	NaN	NaN	NaN	NaN	NaN	NaN	NaN	NaN	NaN	NaN	NaN	NaN	NaN	NaN	NaN	NaN	NaN	NaN	NaN	NaN	NaN	NaN	NaN	NaN	NaN	NaN	NaN	NaN	NaN	NaN	NaN	NaN	NaN	NaN	NaN	NaN	NaN	NaN	NaN	NaN	NaN	NaN	NaN	NaN
NaN	NaN	NaN	NaN	NaN	NaN	NaN	NaN	NaN	NaN	NaN	NaN	NaN	NaN	NaN	NaN	NaN	NaN	NaN	NaN	NaN	NaN	NaN	NaN	NaN	NaN	NaN	NaN	NaN	NaN	NaN	NaN	NaN	NaN	NaN	NaN	NaN	NaN	NaN	NaN	NaN	NaN	NaN	NaN	NaN	NaN	NaN	NaN	NaN	NaN
NaN	NaN	NaN	NaN	NaN	NaN	NaN	NaN	NaN	NaN	NaN	NaN	NaN	NaN	NaN	NaN	NaN	NaN	NaN	NaN	NaN	NaN	NaN	NaN	NaN	NaN	NaN	NaN	NaN	NaN	NaN	NaN	NaN	NaN	NaN	NaN	NaN	NaN	NaN	NaN	NaN	NaN	NaN	NaN	NaN	NaN	NaN	NaN	NaN	NaN
NaN	NaN	NaN	NaN	NaN	NaN	NaN	NaN	NaN	NaN	NaN	NaN	NaN	NaN	NaN	NaN	NaN	NaN	NaN	NaN	NaN	NaN	NaN	NaN	NaN	NaN	NaN	NaN	NaN	NaN	NaN	NaN	NaN	NaN	NaN	NaN	NaN	NaN	NaN	NaN	NaN	NaN	NaN	NaN	NaN	NaN	NaN	NaN	NaN	NaN
NaN	NaN	NaN	NaN	NaN	NaN	NaN	NaN	NaN	NaN	NaN	NaN	NaN	NaN	NaN	NaN	NaN	NaN	NaN	NaN	NaN	NaN	NaN	NaN	NaN	NaN	NaN	NaN	NaN	NaN	NaN	NaN	NaN	NaN	NaN	NaN	NaN	NaN	NaN	NaN	NaN	NaN	NaN	NaN	NaN	NaN	NaN	NaN	NaN	NaN
NaN	NaN	NaN	NaN	NaN	NaN	NaN	NaN	NaN	NaN	NaN	NaN	NaN	NaN	NaN	NaN	NaN	NaN	NaN	NaN	NaN	NaN	NaN	NaN	NaN	NaN	NaN	NaN	NaN	NaN	NaN	NaN	NaN	NaN	NaN	NaN	NaN	NaN	NaN	NaN	NaN	NaN	NaN	NaN	NaN	NaN	NaN	NaN	NaN	NaN
NaN	NaN	NaN	NaN	NaN	NaN	NaN	NaN	NaN	NaN	NaN	NaN	NaN	NaN	NaN	NaN	NaN	NaN	NaN	NaN	NaN	NaN	NaN	NaN	NaN	NaN	NaN	NaN	NaN	NaN	NaN	NaN	NaN	NaN	NaN	NaN	NaN	NaN	NaN	NaN	NaN	NaN	NaN	NaN	NaN	NaN	NaN	NaN	NaN	NaN
NaN	NaN	NaN	NaN	NaN	NaN	NaN	NaN	NaN	NaN	NaN	NaN	NaN	NaN	NaN	NaN	NaN	NaN	NaN	NaN	NaN	NaN	NaN	NaN	NaN	NaN	NaN	NaN	NaN	NaN	NaN	NaN	NaN	NaN	NaN	NaN	NaN	NaN	NaN	NaN	NaN	NaN	NaN	NaN	NaN	NaN	NaN	NaN	NaN	NaN
NaN	NaN	NaN	NaN	NaN	NaN	NaN	NaN	NaN	NaN	NaN	NaN	NaN	NaN	NaN	NaN	NaN	NaN	NaN	NaN	NaN	NaN	NaN	NaN	NaN	NaN	NaN	NaN	NaN	NaN	NaN	NaN	NaN	NaN	NaN	NaN	NaN	NaN	NaN	NaN	NaN	NaN	NaN	NaN	NaN	NaN	NaN	NaN	NaN	NaN
NaN	NaN	NaN	NaN	NaN	NaN	NaN	NaN	NaN	NaN	NaN	NaN	NaN	NaN	NaN	NaN	NaN	NaN	NaN	NaN	NaN	NaN	NaN	NaN	NaN	NaN	NaN	NaN	NaN	NaN	NaN	NaN	NaN	NaN	NaN	NaN	NaN	NaN	NaN	NaN	NaN	NaN	NaN	NaN	NaN	NaN	NaN	NaN	NaN	NaN
NaN	NaN	NaN	NaN	NaN	NaN	NaN	NaN	NaN	NaN	NaN	NaN	NaN	NaN	NaN	NaN	NaN	NaN	NaN	NaN	NaN	NaN	NaN	NaN	NaN	NaN	NaN	NaN	NaN	NaN	NaN	NaN	NaN	NaN	NaN	NaN	NaN	NaN	NaN	NaN	NaN	NaN	NaN	NaN	NaN	NaN	NaN	NaN	NaN	NaN
NaN	NaN	NaN	NaN	NaN	NaN	NaN	NaN	NaN	NaN	NaN	NaN	NaN	NaN	NaN	NaN	NaN	NaN	NaN	NaN	NaN	NaN	NaN	NaN	NaN	NaN	NaN	NaN	NaN	NaN	NaN	NaN	NaN	NaN	NaN	NaN	NaN	NaN	NaN	NaN	NaN	NaN	NaN	NaN	NaN	NaN	NaN	NaN	NaN	NaN
NaN	NaN	NaN	NaN	NaN	NaN	NaN	NaN	NaN	NaN	NaN	NaN	NaN	NaN	NaN	NaN	NaN	NaN	NaN	NaN	NaN	NaN	NaN	NaN	NaN	NaN	NaN	NaN	NaN	NaN	NaN	NaN	NaN	NaN	NaN	NaN	NaN	NaN	NaN	NaN	NaN	NaN	NaN	NaN	NaN	NaN	NaN	NaN	NaN	NaN
NaN	NaN	NaN	NaN	NaN	NaN	NaN	NaN	NaN	NaN	NaN	NaN	NaN	NaN	NaN	NaN	NaN	NaN	NaN	NaN	NaN	NaN	NaN	NaN	NaN	NaN	NaN	NaN	NaN	NaN	NaN	NaN	NaN	NaN	NaN	NaN	NaN	NaN	NaN	NaN	NaN	NaN	NaN	NaN	NaN	NaN	NaN	NaN	NaN	NaN
NaN	NaN	NaN	NaN	NaN	NaN	NaN	NaN	NaN	NaN	NaN	NaN	NaN	NaN	NaN	NaN	NaN	NaN	NaN	NaN	NaN	NaN	NaN	NaN	NaN	NaN	NaN	NaN	NaN	NaN	NaN	NaN	NaN	NaN	NaN	NaN	NaN	NaN	NaN	NaN	NaN	NaN	NaN	NaN	NaN	NaN	NaN	NaN	NaN	NaN
NaN	NaN	NaN	NaN	NaN	NaN	NaN	NaN	NaN	NaN	NaN	NaN	NaN	NaN	NaN	NaN	NaN	NaN	NaN	NaN	NaN	NaN	NaN	NaN	NaN	NaN	NaN	NaN	NaN	NaN	NaN	NaN	NaN	NaN	NaN	NaN	NaN	NaN	NaN	NaN	NaN	NaN	NaN	NaN	NaN	NaN	NaN	NaN	NaN	NaN
NaN	NaN	NaN	NaN	NaN	NaN	NaN	NaN	NaN	NaN	NaN	NaN	NaN	NaN	NaN	NaN	NaN	NaN	NaN	NaN	NaN	NaN	NaN	NaN	NaN	NaN	NaN	NaN	NaN	NaN	NaN	NaN	NaN	NaN	NaN	NaN	NaN	NaN	NaN	NaN	NaN	NaN	NaN	NaN	NaN	NaN	NaN	NaN	NaN	NaN
NaN	NaN	NaN	NaN	NaN	NaN	NaN	NaN	NaN	NaN	NaN	NaN	NaN	NaN	NaN	NaN	NaN	NaN	NaN	NaN	NaN	NaN	NaN	NaN	NaN	NaN	NaN	NaN	NaN	NaN	NaN	NaN	NaN	NaN	NaN	NaN	NaN	NaN	NaN	NaN	NaN	NaN	NaN	NaN	NaN	NaN	NaN	NaN	NaN	NaN
NaN	NaN	NaN	NaN	NaN	NaN	NaN	NaN	NaN	NaN	NaN	NaN	NaN	NaN	NaN	NaN	NaN	NaN	NaN	NaN	NaN	NaN	NaN	NaN	NaN	NaN	NaN	NaN	NaN	NaN	NaN	NaN	NaN	NaN	NaN	NaN	NaN	NaN	NaN	NaN	NaN	NaN	NaN	NaN	NaN	NaN	NaN	NaN	NaN	NaN
NaN	NaN	NaN	NaN	NaN	NaN	NaN	NaN	NaN	NaN	NaN	NaN	NaN	NaN	NaN	NaN	NaN	NaN	NaN	NaN	NaN	NaN	NaN	NaN	NaN	NaN	NaN	NaN	NaN	NaN	NaN	NaN	NaN	NaN	NaN	NaN	NaN	NaN	NaN	NaN	NaN	NaN	NaN	NaN	NaN	NaN	NaN	NaN	NaN	NaN
NaN	NaN	NaN	NaN	NaN	NaN	NaN	NaN	NaN	NaN	NaN	NaN	NaN	NaN	NaN	NaN	NaN	NaN	NaN	NaN	NaN	NaN	NaN	NaN	NaN	NaN	NaN	NaN	NaN	NaN	NaN	NaN	NaN	NaN	NaN	NaN	NaN	NaN	NaN	NaN	NaN	NaN	NaN	NaN	NaN	NaN	NaN	NaN	NaN	NaN
NaN	NaN	NaN	NaN	NaN	NaN	NaN	NaN	NaN	NaN	NaN	NaN	NaN	NaN	NaN	NaN	NaN	NaN	NaN	NaN	NaN	NaN	NaN	NaN	NaN	NaN	NaN	NaN	NaN	NaN	NaN	NaN	NaN	NaN	NaN	NaN	NaN	NaN	NaN	NaN	NaN	NaN	NaN	NaN	NaN	NaN	NaN	NaN	NaN	NaN
NaN	NaN	NaN	NaN	NaN	NaN	NaN	NaN	NaN	NaN	NaN	NaN	NaN	NaN	NaN	NaN	NaN	NaN	NaN	NaN	NaN	NaN	NaN	NaN	NaN	NaN	NaN	NaN	NaN	NaN	NaN	NaN	NaN	NaN	NaN	NaN	NaN	NaN	NaN	NaN	NaN	NaN	NaN	NaN	NaN	NaN	NaN	NaN	NaN	NaN
NaN	NaN	NaN	NaN	NaN	NaN	NaN	NaN	NaN	NaN	NaN	NaN	NaN	NaN	NaN	NaN	NaN	NaN	NaN	NaN	NaN	NaN	NaN	NaN	NaN	NaN	NaN	NaN	NaN	NaN	NaN	NaN	NaN	NaN	NaN	NaN	NaN	NaN	NaN	NaN	NaN	NaN	NaN	NaN	NaN	NaN	NaN	NaN	NaN	NaN
NaN	NaN	NaN	NaN	NaN	NaN	NaN	NaN	NaN	NaN	NaN	NaN	NaN	NaN	NaN	NaN	NaN	NaN	NaN	NaN	NaN	NaN	NaN	NaN	NaN	NaN	NaN	NaN	NaN	NaN	NaN	NaN	NaN	NaN	NaN	NaN	NaN	NaN	NaN	NaN	NaN	NaN	NaN	NaN	NaN	NaN	NaN	NaN	NaN	NaN
NaN	NaN	NaN	NaN	NaN	NaN	NaN	NaN	NaN	NaN	NaN	NaN	NaN	NaN	NaN	NaN	NaN	NaN	NaN	NaN	NaN	NaN	NaN	NaN	NaN	NaN	NaN	NaN	NaN	NaN	NaN	NaN	NaN	NaN	NaN	NaN	NaN	NaN	NaN	NaN	NaN	NaN	NaN	NaN	NaN	NaN	NaN	NaN	NaN	NaN
NaN	NaN	NaN	NaN	NaN	NaN	NaN	NaN	NaN	NaN	NaN	NaN	NaN	NaN	NaN	NaN	NaN	NaN	NaN	NaN	NaN	NaN	NaN	NaN	NaN	NaN	NaN	NaN	NaN	NaN	NaN	NaN	NaN	NaN	NaN	NaN	NaN	NaN	NaN	NaN	NaN	NaN	NaN	NaN	NaN	NaN	NaN	NaN	NaN	NaN
NaN	NaN	NaN	NaN	NaN	NaN	NaN	NaN	NaN	NaN	NaN	NaN	NaN	NaN	NaN	NaN	NaN	NaN	NaN	NaN	NaN	NaN	NaN	NaN	NaN	NaN	NaN	NaN	NaN	NaN	NaN	NaN	NaN	NaN	NaN	NaN	NaN	NaN	NaN	NaN	NaN	NaN	NaN	NaN	NaN	NaN	NaN	NaN	NaN	NaN
NaN	NaN	NaN	NaN	NaN	NaN	NaN	NaN	NaN	NaN	NaN	NaN	NaN	NaN	NaN	NaN	NaN	NaN	NaN	NaN	NaN	NaN	NaN	NaN	NaN	NaN	NaN	NaN	NaN	NaN	NaN	NaN	NaN	NaN	NaN	NaN	NaN	NaN	NaN	NaN	NaN	NaN	NaN	NaN	NaN	NaN	NaN	NaN	NaN	NaN
NaN	NaN	NaN	NaN	NaN	NaN	NaN	NaN	NaN	NaN	NaN	NaN	NaN	NaN	NaN	NaN	NaN	NaN	NaN	NaN	NaN	NaN	NaN	NaN	NaN	NaN	NaN	NaN	NaN	NaN	NaN	NaN	NaN	NaN	NaN	NaN	NaN	NaN	NaN	NaN	NaN	NaN	NaN	NaN	NaN	NaN	NaN	NaN	NaN	NaN
NaN	NaN	NaN	NaN	NaN	NaN	NaN	NaN	NaN	NaN	NaN	NaN	NaN	NaN	NaN	NaN	NaN	NaN	NaN	NaN	NaN	NaN	NaN	NaN	NaN	NaN	NaN	NaN	NaN	NaN	NaN	NaN	NaN	NaN	NaN	NaN	NaN	NaN	NaN	NaN	NaN	NaN	NaN	NaN	NaN	NaN	NaN	NaN	NaN	NaN
NaN	NaN	NaN	NaN	NaN	NaN	NaN	NaN	NaN	NaN	NaN	NaN	NaN	NaN	NaN	NaN	NaN	NaN	NaN	NaN	NaN	NaN	NaN	NaN	NaN	NaN	NaN	NaN	NaN	NaN	NaN	NaN	NaN	NaN	NaN	NaN	NaN	NaN	NaN	NaN	NaN	NaN	NaN	NaN	NaN	NaN	NaN	NaN	NaN	NaN
NaN	NaN	NaN	NaN	NaN	NaN	NaN	NaN	NaN	NaN	NaN	NaN	NaN	NaN	NaN	NaN	NaN	NaN	NaN	NaN	NaN	NaN	NaN	NaN	NaN	NaN	NaN	NaN	NaN	NaN	NaN	NaN	NaN	NaN	NaN	NaN	NaN	NaN	NaN	NaN	NaN	NaN	NaN	NaN	NaN	NaN	NaN	NaN	NaN	NaN
NaN	NaN	NaN	NaN	NaN	NaN	NaN	NaN	NaN	NaN	NaN	NaN	NaN	NaN	NaN	NaN	NaN	NaN	NaN	NaN	NaN	NaN	NaN	NaN	NaN	NaN	NaN	NaN	NaN	NaN	NaN	NaN	NaN	NaN	NaN	NaN	NaN	NaN	NaN	NaN	NaN	NaN	NaN	NaN	NaN	NaN	NaN	NaN	NaN	NaN
NaN	NaN	NaN	NaN	NaN	NaN	NaN	NaN	NaN	NaN	NaN	NaN	NaN	NaN	NaN	NaN	NaN	NaN	NaN	NaN	NaN	NaN	NaN	NaN	NaN	NaN	NaN	NaN	NaN	NaN	NaN	NaN	NaN	NaN	NaN	NaN	NaN	NaN	NaN	NaN	NaN	NaN	NaN	NaN	NaN	NaN	NaN	NaN	NaN	NaN
NaN	NaN	NaN	NaN	NaN	NaN	NaN	NaN	NaN	NaN	NaN	NaN	NaN	NaN	NaN	NaN	NaN	NaN	NaN	NaN	NaN	NaN	NaN	NaN	NaN	NaN	NaN	NaN	NaN	NaN	NaN	NaN	NaN	NaN	NaN	NaN	NaN	NaN	NaN	NaN	NaN	NaN	NaN	NaN	NaN	NaN	NaN	NaN	NaN	NaN
NaN	NaN	NaN	NaN	NaN	NaN	NaN	NaN	NaN	NaN	NaN	NaN	NaN	NaN	NaN	NaN	NaN	NaN	NaN	NaN	NaN	NaN	NaN	NaN	NaN	NaN	NaN	NaN	NaN	NaN	NaN	NaN	NaN	NaN	NaN	NaN	NaN	NaN	NaN	NaN	NaN	NaN	NaN	NaN	NaN	NaN	NaN	NaN	NaN	NaN
NaN	NaN	NaN	NaN	NaN	NaN	NaN	NaN	NaN	NaN	NaN	NaN	NaN	NaN	NaN	NaN	NaN	NaN	NaN	NaN	NaN	NaN	NaN	NaN	NaN	NaN	NaN	NaN	NaN	NaN	NaN	NaN	NaN	NaN	NaN	NaN	NaN	NaN	NaN	NaN	NaN	NaN	NaN	NaN	NaN	NaN	NaN	NaN	NaN	NaN
NaN	NaN	NaN	NaN	NaN	NaN	NaN	NaN	NaN	NaN	NaN	NaN	NaN	NaN	NaN	NaN	NaN	NaN	NaN	NaN	NaN	NaN	NaN	NaN	NaN	NaN	NaN	NaN	NaN	NaN	NaN	NaN	NaN	NaN	NaN	NaN	NaN	NaN	NaN	NaN	NaN	NaN	NaN	NaN	NaN	NaN	NaN	NaN	NaN	NaN
NaN	NaN	NaN	NaN	NaN	NaN	NaN	NaN	NaN	NaN	NaN	NaN	NaN	NaN	NaN	NaN	NaN	NaN	NaN	NaN	NaN	NaN	NaN	NaN	NaN	NaN	NaN	NaN	NaN	NaN	NaN	NaN	NaN	NaN	NaN	NaN	NaN	NaN	NaN	NaN	NaN	NaN	NaN	NaN	NaN	NaN	NaN	NaN	NaN	NaN
NaN	NaN	NaN	NaN	NaN	NaN	NaN	NaN	NaN	NaN	NaN	NaN	NaN	NaN	NaN	NaN	NaN	NaN	NaN	NaN	NaN	NaN	NaN	NaN	NaN	NaN	NaN	NaN	NaN	NaN	NaN	NaN	NaN	NaN	NaN	NaN	NaN	NaN	NaN	NaN	NaN	NaN	NaN	NaN	NaN	NaN	NaN	NaN	NaN	NaN
NaN	NaN	NaN	NaN	NaN	NaN	NaN	NaN	NaN	NaN	NaN	NaN	NaN	NaN	NaN	NaN	NaN	NaN	NaN	NaN	NaN	NaN	NaN	NaN	NaN	NaN	NaN	NaN	NaN	NaN	NaN	NaN	NaN	NaN	NaN	NaN	NaN	NaN	NaN	NaN	NaN	NaN	NaN	NaN	NaN	NaN	NaN	NaN	NaN	NaN
NaN	NaN	NaN	NaN	NaN	NaN	NaN	NaN	NaN	NaN	NaN	NaN	NaN	NaN	NaN	NaN	NaN	NaN	NaN	NaN	NaN	NaN	NaN	NaN	NaN	NaN	NaN	NaN	NaN	NaN	NaN	NaN	NaN	NaN	NaN	NaN	NaN	NaN	NaN	NaN	NaN	NaN	NaN	NaN	NaN	NaN	NaN	NaN	NaN	NaN
NaN	NaN	NaN	NaN	NaN	NaN	NaN	NaN	NaN	NaN	NaN	NaN	NaN	NaN	NaN	NaN	NaN	NaN	NaN	NaN	NaN	NaN	NaN	NaN	NaN	NaN	NaN	NaN	NaN	NaN	NaN	NaN	NaN	NaN	NaN	NaN	NaN	NaN	NaN	NaN	NaN	NaN	NaN	NaN	NaN	NaN	NaN	NaN	NaN	NaN
NaN	NaN	NaN	NaN	NaN	NaN	NaN	NaN	NaN	NaN	NaN	NaN	NaN	NaN	NaN	NaN	NaN	NaN	NaN	NaN	NaN	NaN	NaN	NaN	NaN	NaN	NaN	NaN	NaN	NaN	NaN	NaN	NaN	NaN	NaN	NaN	NaN	NaN	NaN	NaN	NaN	NaN	NaN	NaN	NaN	NaN	NaN	NaN	NaN	NaN
NaN	NaN	NaN	NaN	NaN	NaN	NaN	NaN	NaN	NaN	NaN	NaN	NaN	NaN	NaN	NaN	NaN	NaN	NaN	NaN	NaN	NaN	NaN	NaN	NaN	NaN	NaN	NaN	NaN	NaN	NaN	NaN	NaN	NaN	NaN	NaN	NaN	NaN	NaN	NaN	NaN	NaN	NaN	NaN	NaN	NaN	NaN	NaN	NaN	NaN
NaN	NaN	NaN	NaN	NaN	NaN	NaN	NaN	NaN	NaN	NaN	NaN	NaN	NaN	NaN	NaN	NaN	NaN	NaN	NaN	NaN	NaN	NaN	NaN	NaN	NaN	NaN	NaN	NaN	NaN	NaN	NaN	NaN	NaN	NaN	NaN	NaN	NaN	NaN	NaN	NaN	NaN	NaN	NaN	NaN	NaN	NaN	NaN	NaN	NaN
NaN	NaN	NaN	NaN	NaN	NaN	NaN	NaN	NaN	NaN	NaN	NaN	NaN	NaN	NaN	NaN	NaN	NaN	NaN	NaN	NaN	NaN	NaN	NaN	NaN	NaN	NaN	NaN	NaN	NaN	NaN	NaN	NaN	NaN	NaN	NaN	NaN	NaN	NaN	NaN	NaN	NaN	NaN	NaN	NaN	NaN	NaN	NaN	NaN	NaN
NaN	NaN	NaN	NaN	NaN	NaN	NaN	NaN	NaN	NaN	NaN	NaN	NaN	NaN	NaN	NaN	NaN	NaN	NaN	NaN	NaN	NaN	NaN	NaN	NaN	NaN	NaN	NaN	NaN	NaN	NaN	NaN	NaN	NaN	NaN	NaN	NaN	NaN	NaN	NaN	NaN	NaN	NaN	NaN	NaN	NaN	NaN	NaN	NaN	NaN
NaN	NaN	NaN	NaN	NaN	NaN	NaN	NaN	NaN	NaN	NaN	NaN	NaN	NaN	NaN	NaN	NaN	NaN	NaN	NaN	NaN	NaN	NaN	NaN	NaN	NaN	NaN	NaN	NaN	NaN	NaN	NaN	NaN	NaN	NaN	NaN	NaN	NaN	NaN	NaN	NaN	NaN	NaN	NaN	NaN	NaN	NaN	NaN	NaN	NaN
NaN	NaN	NaN	NaN	NaN	NaN	NaN	NaN	NaN	NaN	NaN	NaN	NaN	NaN	NaN	NaN	NaN	NaN	NaN	NaN	NaN	NaN	NaN	NaN	NaN	NaN	NaN	NaN	NaN	NaN	NaN	NaN	NaN	NaN	NaN	NaN	NaN	NaN	NaN	NaN	NaN	NaN	NaN	NaN	NaN	NaN	NaN	NaN	NaN	NaN
NaN	NaN	NaN	NaN	NaN	NaN	NaN	NaN	NaN	NaN	NaN	NaN	NaN	NaN	NaN	NaN	NaN	NaN	NaN	NaN	NaN	NaN	NaN	NaN	NaN	NaN	NaN	NaN	NaN	NaN	NaN	NaN	NaN	NaN	NaN	NaN	NaN	NaN	NaN	NaN	NaN	NaN	NaN	NaN	NaN	NaN	NaN	NaN	NaN	NaN
NaN	NaN	NaN	NaN	NaN	NaN	NaN	NaN	NaN	NaN	NaN	NaN	NaN	NaN	NaN	NaN	NaN	NaN	NaN	NaN	NaN	NaN	NaN	10.439	10.439	NaN	NaN	NaN	NaN	NaN	NaN	NaN	NaN	NaN	NaN	NaN	NaN	NaN	NaN	NaN	NaN	NaN	NaN	NaN	NaN	NaN	NaN	NaN	NaN	NaN
NaN	NaN	NaN	NaN	NaN	NaN	NaN	NaN	NaN	NaN	NaN	NaN	NaN	NaN	NaN	NaN	NaN	NaN	NaN	NaN	10.475	10.383	10.383	10.439	10.226	NaN	NaN	NaN	NaN	NaN	NaN	NaN	NaN	NaN	NaN	NaN	NaN	NaN	NaN	NaN	NaN	NaN	NaN	NaN	NaN	NaN	NaN	NaN	NaN	NaN
NaN	NaN	NaN	NaN	NaN	NaN	NaN	NaN	NaN	NaN	NaN	NaN	NaN	NaN	NaN	NaN	NaN	NaN	NaN	NaN	NaN	NaN	10.383	10.439	10.338	NaN	NaN	NaN	NaN	NaN	NaN	NaN	NaN	NaN	NaN	NaN	NaN	NaN	NaN	NaN	NaN	NaN	NaN	NaN	NaN	NaN	NaN	NaN	NaN	NaN
NaN	NaN	NaN	NaN	NaN	NaN	NaN	NaN	NaN	NaN	NaN	NaN	NaN	NaN	NaN	NaN	NaN	NaN	NaN	NaN	NaN	NaN	16.229	13.989	13.989	14.084	NaN	NaN	NaN	NaN	NaN	NaN	NaN	NaN	NaN	NaN	NaN	NaN	NaN	NaN	NaN	NaN	NaN	NaN	NaN	NaN	NaN	NaN	NaN	NaN
NaN	NaN	NaN	NaN	NaN	NaN	NaN	NaN	NaN	NaN	NaN	NaN	NaN	NaN	NaN	NaN	NaN	NaN	NaN	NaN	NaN	NaN	NaN	14.877	13.989	13.594	13.595	13.642	13.642	13.642	13.642	13.642	NaN	NaN	NaN	NaN	NaN	NaN	NaN	NaN	NaN	NaN	NaN	NaN	NaN	NaN	NaN	NaN	NaN	14.8
NaN	NaN	NaN	NaN	NaN	NaN	NaN	NaN	NaN	NaN	NaN	NaN	NaN	NaN	NaN	NaN	15.663	15.663	NaN	NaN	NaN	NaN	NaN	NaN	14.877	16.53	13.642	13.641	13.641	13.989	13.749	13.642	13.619	NaN	NaN	NaN	NaN	NaN	NaN	14.815	16.375	15.732	14.814	16.375	NaN	NaN	NaN	14.8	14.8	14.652
NaN	NaN	NaN	NaN	NaN	NaN	NaN	NaN	NaN	NaN	NaN	NaN	NaN	NaN	NaN	NaN	14.001	15.663	15.663	14.752	NaN	NaN	NaN	NaN	16.186	16.203	16.529	14.908	13.355	13.355	13.989	13.618	13.618	NaN	NaN	NaN	NaN	NaN	NaN	NaN	14.188	13.979	14.776	14.776	14.776	16.375	14.8	13.937	16.237	14.652
NaN	NaN	NaN	NaN	NaN	NaN	NaN	NaN	NaN	NaN	NaN	NaN	NaN	NaN	13.618	14.001	14.001	14.001	16.529	15.663	16.186	16.186	16.186	16.186	14.823	14.749	16.186	14.908	14.908	13.989	13.989	16.533	16.533	15.141	13.604	16.529	13.984	NaN	NaN	NaN	14.188	14.188	14.776	14.814	14.776	16.237	16.375	16.237	16.237	16.238
NaN	NaN	NaN	NaN	NaN	NaN	NaN	NaN	NaN	13.989	13.617	13.618	14.001	14.001	13.618	14.001	14.001	14.001	14.001	15.663	15.663	16.186	16.186	16.186	16.186	14.749	14.876	14.876	14.876	13.989	13.989	13.989	16.529	16.529	16.529	16.529	16.529	13.983	NaN	NaN	14.814	15.732	14.776	14.188	14.113	14.776	14.652	14.652	16.237	16.237
NaN	NaN	NaN	NaN	NaN	NaN	NaN	NaN	NaN	14.68	13.641	13.617	14.68	14.68	14.687	14.786	13.879	13.879	14	14	15.663	15.663	15.663	16.528	16.529	14.876	16.186	16.186	14.876	14.876	14.876	16.186	15.947	15.947	15.947	16.529	16.529	13.983	13.983	15.521	14.814	14.814	16.326	16.326	14.814	14.112	14.776	13.932	13.978	13.978
NaN	NaN	NaN	NaN	NaN	NaN	NaN	NaN	NaN	15.772	14.68	13.641	13.641	14.68	14.68	14.68	15.664	15.664	14.583	13.879	15.663	15.663	16.528	16.528	16.528	16.228	16.228	16.186	16.186	16.186	16.186	14.876	16.186	15.947	15.947	16.186	15.729	16.529	16.528	15.814	15.61	14.814	14.814	14.814	13.978	16.326	14.112	14.112	16.237	14.799
NaN	NaN	NaN	NaN	NaN	NaN	NaN	NaN	NaN	NaN	14.484	13.475	13.475	13.475	13.475	13.475	13.475	13.475	14.582	14.084	13.878	15.662	14.876	16.527	15.555	16.228	16.228	16.186	16.186	16.186	16.186	16.186	16.316	14.487	16.186	16.209	16.209	16.209	15.016	15.728	14.437	14.437	14.814	14.814	14.519	13.978	14.776	14.113	16.237	14.799
NaN	NaN	NaN	NaN	NaN	NaN	NaN	NaN	NaN	NaN	NaN	16.692	16.692	13.475	13.831	13.404	16.43	14.601	14.083	14.083	14.083	14.083	14.875	16.316	16.228	16.228	16.228	16.186	16.186	16.186	16.186	16.316	16.316	16.316	16.186	16.186	16.209	16.209	15.016	14.437	14.437	14.437	15.731	14.437	14.814	14.651	14.651	14.775	15.731	15.731
NaN	NaN	NaN	NaN	NaN	NaN	NaN	NaN	NaN	NaN	NaN	16.692	16.692	16.692	14.601	13.404	14.601	14.601	14.083	14.083	14.082	14.083	14.875	14.875	15.82	15.852	15.852	16.315	15.157	16.315	16.315	16.315	16.315	16.315	15.367	15.367	16.209	16.209	15.016	15.016	15.708	14.437	15.72	14.505	16.242	16.242	14.785	15.731	15.731	15.731
NaN	NaN	NaN	NaN	NaN	NaN	NaN	NaN	NaN	NaN	NaN	15.589	15.589	14.601	14.601	16.692	13.919	13.918	14.083	14.082	14.638	14.639	14.64	16.252	15.82	15.748	15.933	15.129	15.129	16.315	16.315	16.315	16.315	16.315	16.315	15.458	16.209	16.209	16.211	14.833	15.163	15.708	15.719	14.505	14.125	14.785	14.785	15.731	15.731	15.731
NaN	NaN	NaN	NaN	NaN	NaN	NaN	NaN	NaN	NaN	NaN	15.589	15.589	15.589	15.589	14.64	14.797	14.797	14.797	13.918	13.918	13.918	14.639	14.639	14.083	14.504	14.784	15.933	15.933	15.129	16.315	16.315	15.157	16.315	15.157	15.458	16.209	16.209	16.211	16.203	15.163	16.209	14.505	14.505	14.784	14.785	14.125	16.465	15.731	15.731
NaN	NaN	NaN	NaN	NaN	NaN	NaN	NaN	NaN	NaN	NaN	15.589	15.589	15.589	15.589	14.797	14.797	14.797	14.797	14.797	14.797	14.639	15.365	15.365	14.639	13.98	13.98	14.784	14.446	15.129	15.129	16.315	15.157	14.763	16.315	14.957	15.458	16.209	16.209	16.209	16.209	16.209	15.708	14.389	14.784	13.88	13.88	13.88	16.94	14.231
NaN	NaN	NaN	NaN	NaN	NaN	NaN	NaN	NaN	15.856	15.589	15.589	15.589	15.588	15.588	15.588	15.588	15.589	14.797	13.918	15.365	15.365	15.365	15.365	15.365	15.365	14.639	13.98	14.446	16.319	15.129	16.315	16.335	16.315	16.315	16.315	14.957	15.458	14.824	16.209	15.458	16.209	16.209	12.864	13.892	15.012	14.784	14.799	14.799	16.302
NaN	NaN	NaN	NaN	NaN	NaN	NaN	NaN	NaN	15.31	14.797	14.797	14.146	14.146	14.797	15.588	14.797	14.797	15.84	16.196	16.196	15.364	15.365	15.365	15.365	15.365	15.365	14.639	13.98	13.98	14.894	14.883	14.883	15.702	16.315	16.315	15.318	16.315	16.315	16.315	15.458	14.824	16.209	15.016	15.016	15.016	14.504	14.784	14.125	14.784
NaN	NaN	NaN	NaN	NaN	NaN	NaN	NaN	NaN	NaN	NaN	NaN	NaN	14.147	14.146	14.797	14.797	15.84	15.84	15.84	16.196	15.365	15.365	15.365	15.365	15.364	15.365	15.365	15.365	15.365	14.639	14.686	14.686	16.335	16.315	16.315	16.315	16.315	16.315	16.315	16.315	14.824	16.208	15.66	15.016	15.016	14.784	14.504	14.798	13.88
NaN	NaN	NaN	NaN	NaN	NaN	NaN	NaN	NaN	NaN	NaN	NaN	NaN	NaN	NaN	14.784	13.874	14.797	15.84	14.537	15.365	15.365	15.365	15.365	15.365	15.365	15.365	15.365	15.365	15.365	14.639	14.082	14.639	15.38	16.335	16.335	14.686	14.686	14.686	15.318	15.318	15.458	16.208	16.208	16.22	14.784	13.88	14.784	13.88	13.88
NaN	NaN	NaN	NaN	NaN	NaN	NaN	NaN	NaN	NaN	NaN	NaN	NaN	NaN	NaN	14.784	14.784	13.874	13.874	15.365	15.365	15.365	15.365	15.365	15.365	15.365	15.365	15.365	15.365	15.365	16.196	16.196	16.196	14.082	15.747	15.557	13.919	13.919	14.686	14.686	14.387	15.458	16.208	16.208	14.784	14.784	13.88	14.784	13.88	13.879
NaN	NaN	NaN	NaN	NaN	NaN	NaN	NaN	NaN	NaN	NaN	NaN	NaN	NaN	13.354	14.783	14.783	14.783	12.807	14.098	14.783	14.783	15.364	15.364	15.364	15.364	15.364	15.364	16.196	16.196	16.196	16.196	16.196	16.196	14.082	13.919	13.919	13.919	14.685	14.685	14.685	15.458	14.824	16.208	14.784	15.016	16.208	13.88	13.879	13.88
NaN	NaN	NaN	NaN	NaN	NaN	NaN	NaN	NaN	NaN	NaN	NaN	NaN	NaN	NaN	14.783	15.08	14.783	15.08	14.783	14.783	14.783	15.08	14.783	14.639	15.364	16.196	16.196	16.196	16.196	16.196	16.196	16.196	16.196	13.918	16.471	13.918	13.918	14.685	14.685	14.685	14.956	15.457	15.457	15.317	16.208	16.208	12.312	13.88	13.879
NaN	NaN	NaN	NaN	NaN	NaN	NaN	NaN	NaN	NaN	NaN	NaN	NaN	NaN	NaN	14.783	14.783	15.08	15.08	14.783	14.783	14.783	15.08	15.08	15.08	14.639	16.196	16.196	16.196	16.196	16.196	16.196	16.196	16.196	14.796	15.569	14.082	14.082	14.783	14.685	14.685	14.956	16.208	15.457	15.457	16.208	14.832	14.832	14.832	13.88
NaN	NaN	NaN	NaN	NaN	NaN	NaN	NaN	NaN	NaN	NaN	NaN	NaN	NaN	16.159	14.783	14.783	14.783	15.08	14.783	14.783	14.783	14.783	14.895	13.918	13.918	14.639	16.196	15.839	15.839	15.839	15.588	15.588	15.588	14.796	13.72	14.082	14.081	14.082	15.361	14.783	16.208	16.208	15.457	15.457	15.457	14.832	14.832	14.832	12.311
NaN	NaN	NaN	NaN	NaN	NaN	NaN	NaN	NaN	NaN	NaN	NaN	NaN	NaN	NaN	16.159	16.159	14.783	14.783	15.08	15.08	15.08	14.783	14.783	14.783	14.783	14.783	13.873	15.839	15.839	15.839	15.588	15.588	16.538	16.538	15.839	15.458	15.457	15.08	15.361	15.361	15.361	16.208	15.318	15.457	15.457	15.015	15.66	15.015	14.124
NaN	NaN	NaN	NaN	NaN	NaN	NaN	NaN	NaN	NaN	NaN	NaN	NaN	NaN	NaN	NaN	NaN	NaN	16.158	16.158	14.783	15.08	15.08	14.783	14.783	15.08	15.08	14.783	14.783	14.6	15.588	15.588	16.257	16.538	16.538	15.839	15.457	14.551	14.752	15.08	14.542	16.312	15.08	16.208	15.317	15.457	16.21	16.21	15.457	15.457
NaN	NaN	NaN	NaN	NaN	NaN	NaN	NaN	NaN	NaN	NaN	NaN	NaN	NaN	NaN	NaN	NaN	NaN	NaN	16.158	14.894	15.08	15.127	14.894	15.08	14.783	15.08	13.353	16.146	16.147	14.445	15.587	16.257	16.538	16.538	15.839	15.457	14.552	16.403	14.783	15.127	14.542	14.752	14.783	15.317	16.207	15.317	14.825	15.457	15.457
NaN	NaN	NaN	NaN	NaN	NaN	NaN	NaN	NaN	NaN	NaN	NaN	NaN	NaN	NaN	NaN	NaN	NaN	NaN	16.158	16.158	15.08	14.783	15.08	15.08	15.08	14.783	14.783	15.08	16.147	16.146	14.6	14.6	16.585	15.839	14.754	15.457	13.9	14.572	14.752	14.542	16.3	14.572	14.572	13.9	16.207	16.207	16.207	16.207	16.207
NaN	NaN	NaN	NaN	NaN	NaN	NaN	NaN	NaN	NaN	NaN	NaN	NaN	NaN	NaN	NaN	NaN	NaN	NaN	14.797	14.389	14.389	14.389	15.08	15.08	15.08	14.783	14.503	15.08	14.531	16.146	16.147	16.69	16.585	14.537	15.839	15.457	15.457	14.081	14.752	14.542	14.081	14.081	14.572	14.571	14.823	16.207	16.207	16.207	16.076
NaN	NaN	NaN	NaN	NaN	NaN	NaN	NaN	NaN	NaN	NaN	NaN	NaN	NaN	NaN	NaN	NaN	NaN	14.797	14.797	14.797	14.389	14.389	14.389	15.055	15.079	14.783	14.782	14.783	15.079	14.531	15.079	16.146	13.917	14.537	15.839	14.536	14.683	14.683	15.457	16.301	16.3	14.081	14.081	14.572	14.783	14.783	16.207	16.207	16.262
NaN	NaN	NaN	NaN	NaN	NaN	NaN	NaN	NaN	NaN	NaN	NaN	NaN	NaN	NaN	NaN	NaN	NaN	14.797	14.4	14.797	14.797	14.797	14.388	14.42	16.158	15.079	13.353	14.782	15.079	15.079	14.445	14.445	16.267	14.6	14.6	14.935	14.684	14.684	14.683	14.571	14.751	14.229	14.123	14.123	14.783	14.782	14.782	16.075	15.539
NaN	NaN	NaN	NaN	NaN	NaN	NaN	NaN	NaN	NaN	NaN	NaN	NaN	NaN	NaN	NaN	NaN	NaN	14.797	14.4	13.484	14.454	13.33	13.296	16.136	16.157	15.079	14.531	13.89	15.079	14.531	14.531	14.444	14.501	14.782	16.301	14.175	14.572	14.123	14.572	14.785	14.751	16.3	15.126	14.782	14.782	14.782	14.782	16.075	15.539
NaN	NaN	NaN	NaN	NaN	NaN	NaN	NaN	NaN	NaN	NaN	NaN	NaN	NaN	NaN	NaN	NaN	NaN	NaN	13.14	13.149	13.331	13.296	14.431	15.637	16.136	15.079	15.079	14.531	15.33	14.531	14.531	14.531	15.079	14.77	14.77	16.266	14.175	16.239	16.301	16.471	14.785	16.3	16.3	15.716	14.703	14.703	14.782	15.328	14.287
NaN	NaN	NaN	NaN	NaN	NaN	NaN	NaN	NaN	NaN	NaN	NaN	NaN	NaN	NaN	NaN	NaN	NaN	NaN	NaN	15.857	13.117	13.296	14.042	15.637	16.221	16.295	15.079	15.079	15.33	14.542	13.147	13.742	14.502	15.079	14.703	16.266	14.175	14.784	14.784	13.66	13.66	13.66	13.59	13.59	14.703	14.63	14.63	14.703	15.328
NaN	NaN	NaN	NaN	NaN	NaN	NaN	NaN	NaN	NaN	NaN	NaN	NaN	NaN	NaN	NaN	NaN	NaN	NaN	NaN	NaN	15.856	12.266	14.042	16.221	16.221	15.303	14.694	15.126	15.079	15.079	15.079	13.743	13.743	14.542	14.029	14.262	16.266	14.784	14.782	14.783	14.782	14.782	14.782	14.784	14.783	15.328	14.262	14.262	14.63
NaN	NaN	NaN	NaN	NaN	NaN	NaN	NaN	NaN	NaN	NaN	NaN	NaN	NaN	NaN	NaN	NaN	NaN	NaN	NaN	NaN	NaN	15.641	15.64	15.857	15.212	15.303	15.672	16.266	16.295	15.079	15.079	16.266	12.799	15.328	12.565	12.83	14.262	16.265	14.784	14.782	14.782	14.782	14.782	14.782	14.782	14.784	14.77	14.703	14.703
NaN	NaN	NaN	NaN	NaN	NaN	NaN	NaN	NaN	NaN	NaN	NaN	NaN	NaN	NaN	NaN	NaN	NaN	NaN	NaN	NaN	NaN	NaN	15.64	14.431	14.042	15.89	15.303	16.241	16.295	15.656	15.079	16.266	16.265	14.062	12.565	12.83	15.431	15.328	14.029	14.174	14.782	14.782	14.782	14.782	14.782	14.782	14.703	14.703	14.703
NaN	NaN	NaN	NaN	NaN	NaN	NaN	NaN	NaN	NaN	NaN	NaN	NaN	NaN	NaN	NaN	NaN	NaN	NaN	NaN	NaN	NaN	NaN	15.856	15.859	14.042	14.073	15.89	15.894	16.295	15.658	15.125	16.265	16.265	15.328	12.565	15.328	15.43	14.261	15.073	14.029	16.264	14.782	14.782	14.782	14.339	14.782	14.339	14.63	14.703
NaN	NaN	NaN	NaN	NaN	NaN	NaN	NaN	NaN	NaN	NaN	NaN	NaN	NaN	NaN	NaN	NaN	NaN	NaN	NaN	NaN	NaN	NaN	NaN	13.297	14.042	14.073	15.894	15.894	16.295	16.295	15.079	15.079	16.264	15.43	12.564	14.703	15.482	12.83	14.172	16.264	14.029	16.265	14.782	14.782	14.338	14.338	14.338	15.43	14.63
NaN	NaN	NaN	NaN	NaN	NaN	NaN	NaN	NaN	NaN	NaN	NaN	NaN	NaN	NaN	NaN	NaN	NaN	NaN	NaN	NaN	NaN	NaN	NaN	NaN	13.297	15.64	14.159	15.894	15.894	16.295	16.295	15.078	16	14.007	14.007	15.327	14.483	12.83	14.63	14.63	14.029	14.596	15.482	14.782	14.339	14.338	14.782	15.43	14.703
NaN	NaN	NaN	NaN	NaN	NaN	NaN	NaN	NaN	NaN	NaN	NaN	NaN	NaN	NaN	NaN	NaN	NaN	NaN	NaN	NaN	NaN	NaN	NaN	NaN	NaN	13.71	15.943	16.311	15.164	15.245	15.078	15.078	16.264	15.809	14.005	14.769	14.029	15.327	14.63	14.63	12.564	15.327	14.029	15.481	14.782	14.782	13.927	15.43	15.43
NaN	NaN	NaN	NaN	NaN	NaN	NaN	NaN	NaN	NaN	NaN	NaN	NaN	NaN	NaN	NaN	NaN	NaN	NaN	NaN	NaN	NaN	NaN	NaN	NaN	NaN	13.711	13.711	15.914	15.914	15.212	15.054	15.98	16.242	14.672	14.672	14.352	12.521	14.01	14.01	15.306	14.672	14.672	14.083	14.01	14.009	14.672	14.01	15.406	15.406
NaN	NaN	NaN	NaN	NaN	NaN	NaN	NaN	NaN	NaN	NaN	NaN	NaN	NaN	NaN	NaN	NaN	NaN	NaN	NaN	NaN	NaN	NaN	NaN	NaN	NaN	13.295	14.126	14.126	15.914	15.139	16.242	14.515	15.98	15.98	14.01	13.933	13.933	14.352	14.351	14.352	13.812	13.812	15.406	15.406	15.406	14.672	14.01	14.748	15.406
NaN	NaN	NaN	NaN	NaN	NaN	NaN	NaN	NaN	NaN	NaN	NaN	NaN	NaN	NaN	NaN	NaN	NaN	NaN	NaN	NaN	NaN	NaN	NaN	NaN	NaN	13.71	14.126	14.126	16.769	16.769	16.242	16.242	16.242	16.242	15.273	14.994	14.352	14.352	14.352	14.352	14.351	15.306	15.306	15.406	15.306	14.604	13.896	14.748	15.406
NaN	NaN	NaN	NaN	NaN	NaN	NaN	NaN	NaN	NaN	NaN	NaN	NaN	NaN	NaN	NaN	NaN	NaN	NaN	NaN	NaN	NaN	NaN	NaN	NaN	NaN	13.71	15.138	15.138	16.769	16.769	16.242	16.242	16.242	14.376	15.273	15.032	15.032	14.816	15.454	14.733	14.352	14.352	14.748	14.009	13.933	14.009	14.009	14.604	15.406
NaN	NaN	NaN	NaN	NaN	NaN	NaN	NaN	NaN	NaN	NaN	NaN	NaN	NaN	NaN	NaN	NaN	NaN	NaN	NaN	NaN	NaN	NaN	NaN	NaN	NaN	NaN	15.138	16.769	16.769	16.769	16.198	16.242	16.242	13.933	14.816	15.032	15.273	15.376	14.816	14.816	14.816	15.453	15.453	15.406	13.933	15.306	14.009	14.604	15.406
NaN	NaN	NaN	NaN	NaN	NaN	NaN	NaN	NaN	NaN	NaN	NaN	NaN	NaN	NaN	NaN	NaN	NaN	NaN	NaN	NaN	NaN	NaN	NaN	NaN	NaN	NaN	15.138	16.759	16.714	16.769	16.198	16.241	16.241	16.241	14.816	14.816	14.816	15.376	14.816	14.816	14.816	15.663	15.453	15.406	15.406	14.211	13.895	14.182	14.604
NaN	NaN	NaN	NaN	NaN	NaN	NaN	NaN	NaN	NaN	NaN	NaN	NaN	NaN	NaN	NaN	NaN	NaN	NaN	NaN	NaN	NaN	NaN	NaN	NaN	NaN	16.252	14.126	16.486	16.486	16.198	13	16.241	15.637	16.241	13.986	14.816	14.816	14.816	14.816	14.816	14.816	15.663	15.453	13.986	15.406	14.211	14.082	15.406	15.406
NaN	NaN	NaN	NaN	NaN	NaN	NaN	NaN	NaN	NaN	NaN	NaN	NaN	NaN	NaN	NaN	NaN	NaN	NaN	NaN	NaN	NaN	NaN	NaN	NaN	NaN	15.856	14.126	16.486	16.486	15.968	15.968	16.241	15.979	13.986	13.986	14.816	14.815	14.816	14.816	14.816	14.816	15.663	15.453	15.453	15.025	15.406	14.211	15.406	15.406
NaN	NaN	NaN	NaN	NaN	NaN	NaN	NaN	NaN	NaN	NaN	NaN	NaN	NaN	NaN	NaN	NaN	NaN	NaN	NaN	NaN	NaN	NaN	NaN	NaN	16.27	16.27	13.773	14.126	16.486	15.286	15.286	14.613	16.241	13.986	14.35	14.35	14.69	14.815	14.815	14.815	14.815	14.815	15.663	15.453	15.025	14.002	14.082	14.082	15.405
NaN	NaN	NaN	NaN	NaN	NaN	NaN	NaN	NaN	NaN	NaN	NaN	NaN	NaN	NaN	NaN	NaN	NaN	NaN	NaN	NaN	NaN	NaN	NaN	NaN	16.252	16.27	15.211	14.04	14.125	16.486	16.769	16.241	16.241	13.932	14.35	13.932	13.932	14.815	14.815	14.815	14.815	14.815	15.663	15.453	14.211	14.002	14.082	14.082	14.082
NaN	NaN	NaN	NaN	NaN	NaN	NaN	NaN	NaN	NaN	NaN	NaN	NaN	NaN	NaN	NaN	NaN	NaN	NaN	NaN	NaN	NaN	NaN	NaN	NaN	16.51	15.107	15.107	14.225	14.138	15.232	16.857	16.415	15.199	16.415	14.587	14.586	14.587	14.23	14.901	14.901	14.901	14.901	15.761	15.677	14.386	14.297	14.358	14.358	14.358
NaN	NaN	NaN	NaN	NaN	NaN	NaN	NaN	NaN	NaN	NaN	NaN	NaN	NaN	NaN	NaN	NaN	NaN	NaN	NaN	NaN	NaN	NaN	NaN	NaN	16.51	16.33	16.489	14.224	15.855	15.232	16.275	15.232	16.415	15.199	15.17	14.586	14.586	14.586	14.586	14.229	14.901	14.901	14.901	15.676	14.386	14.297	14.519	14.251	15.516
NaN	NaN	NaN	NaN	NaN	NaN	NaN	NaN	NaN	NaN	NaN	NaN	NaN	NaN	NaN	NaN	NaN	NaN	NaN	NaN	NaN	NaN	NaN	NaN	NaN	15.197	16.489	14.225	13.446	14.145	16.857	16.502	15.232	16.489	15.049	15.049	15.17	14.586	14.586	14.586	14.229	14.586	14.901	14.901	15.556	16.443	14.283	14.898	14.519	15.516
NaN	NaN	NaN	NaN	NaN	NaN	NaN	NaN	NaN	NaN	NaN	NaN	NaN	NaN	NaN	NaN	NaN	NaN	NaN	NaN	NaN	NaN	NaN	NaN	NaN	15.889	15.889	14.224	14.224	15.232	16.857	16.501	15.232	16.415	16.415	15.048	15.169	15.38	14.229	14.586	14.586	14.586	16.415	14.283	14.586	15.556	15.676	14.018	14.358	14.969
NaN	NaN	NaN	NaN	NaN	NaN	NaN	NaN	NaN	NaN	NaN	NaN	NaN	NaN	NaN	NaN	NaN	NaN	NaN	NaN	NaN	NaN	NaN	NaN	NaN	15.889	14.867	14.949	15.676	15.232	17.105	17.105	15.232	15.232	16.415	16.415	15.048	15.048	15.007	14.586	14.586	15.892	16.654	14.969	14.586	13.559	14.283	14.018	14.898	14.251
NaN	NaN	NaN	NaN	NaN	NaN	NaN	NaN	NaN	NaN	NaN	NaN	NaN	NaN	NaN	NaN	NaN	NaN	NaN	NaN	NaN	NaN	NaN	NaN	NaN	NaN	14.615	14.762	14.762	15.468	17.105	17.105	14.761	14.762	16.417	15.413	13.922	15.892	15.892	15.892	15.847	15.892	15.892	15.892	15.892	15.892	15.092	15.092	13.925	14.251
NaN	NaN	NaN	NaN	NaN	NaN	NaN	NaN	NaN	NaN	NaN	NaN	NaN	NaN	NaN	NaN	NaN	NaN	NaN	NaN	NaN	NaN	NaN	NaN	NaN	NaN	14.63	15.468	15.468	14.38	15.468	15.686	16.637	15.606	14.906	16.417	13.921	16.738	15.892	15.892	15.892	16.755	15.892	15.892	15.892	15.892	14.772	15.092	15.092	15.066
NaN	NaN	NaN	NaN	NaN	NaN	NaN	NaN	NaN	NaN	NaN	NaN	NaN	NaN	NaN	NaN	NaN	NaN	NaN	NaN	NaN	NaN	NaN	NaN	NaN	NaN	14.63	14.63	15.468	14.027	15.468	14.761	14.761	16.532	14.906	16.416	13.921	16.738	15.892	15.892	15.892	15.892	15.309	15.892	15.892	15.892	15.892	15.092	15.092	15.092
NaN	NaN	NaN	NaN	NaN	NaN	NaN	NaN	NaN	NaN	NaN	NaN	NaN	NaN	NaN	NaN	NaN	NaN	NaN	NaN	NaN	NaN	NaN	NaN	NaN	14.867	13.28	14.867	14.38	13.117	14.38	14.761	14.761	16.532	15.091	16.416	16.735	15.891	15.891	15.891	15.891	15.891	15.919	15.891	15.891	15.891	15.891	15.091	15.091	15.066
NaN	NaN	NaN	NaN	NaN	NaN	NaN	NaN	NaN	NaN	NaN	NaN	NaN	NaN	NaN	NaN	NaN	NaN	NaN	NaN	NaN	NaN	NaN	NaN	15.468	15.468	14.867	14.867	14.38	14.951	14.867	14.799	14.799	16.737	16.737	13.921	13.921	16.748	15.891	15.919	15.919	15.891	13.681	15.891	15.891	15.891	15.891	15.891	15.091	15.065
NaN	NaN	NaN	NaN	NaN	NaN	NaN	NaN	NaN	NaN	NaN	NaN	NaN	NaN	NaN	NaN	NaN	NaN	NaN	NaN	NaN	NaN	NaN	NaN	15.467	15.467	14.761	13.8	14.379	14.761	14.798	16.338	16.338	16.097	16.737	16.416	16.748	16.748	15.891	15.891	15.919	15.891	15.891	13.681	15.891	13.681	15.891	15.891	15.891	15.065
NaN	NaN	NaN	NaN	NaN	NaN	NaN	NaN	NaN	NaN	NaN	NaN	NaN	NaN	NaN	NaN	NaN	NaN	NaN	NaN	NaN	NaN	14.614	14.521	15.414	15.414	16.096	13.8	16.338	16.097	15.223	16.338	16.338	16.097	16.097	16.416	13.921	16.734	15.919	15.891	15.891	15.891	15.891	15.891	15.891	15.919	15.919	15.891	15.891	15.891
NaN	NaN	NaN	NaN	NaN	NaN	NaN	NaN	NaN	NaN	NaN	NaN	NaN	NaN	NaN	NaN	NaN	NaN	NaN	NaN	NaN	NaN	15.321	14.521	14.521	15.414	17.104	17.104	16.096	16.096	16.096	15.223	15.316	15.12	15.12	16.416	13.129	16.748	16.748	15.891	15.891	15.891	15.891	15.891	15.919	15.919	15.891	15.891	15.891	15.891
NaN	NaN	NaN	NaN	NaN	NaN	NaN	NaN	NaN	NaN	NaN	NaN	NaN	NaN	NaN	NaN	NaN	NaN	NaN	NaN	NaN	14.866	15.32	15.32	14.521	14.799	15.414	17.104	15.125	15.125	16.096	15.223	15.223	15.223	15.12	16.748	13.129	13.921	16.748	15.891	15.891	15.891	15.919	15.919	15.919	15.919	13.681	15.891	15.919	15.919
NaN	NaN	NaN	NaN	NaN	NaN	NaN	NaN	NaN	NaN	NaN	NaN	NaN	NaN	NaN	NaN	NaN	NaN	NaN	NaN	NaN	14.866	15.32	15.32	16.826	14.799	15.413	14.799	16.826	15.413	16.096	16.096	15.223	15.316	15.12	15.891	16.748	13.921	16.748	16.748	15.891	15.891	15.919	15.891	13.681	13.681	13.681	15.891	13.681	15.919
NaN	NaN	NaN	NaN	NaN	NaN	NaN	NaN	NaN	NaN	NaN	NaN	NaN	NaN	NaN	NaN	NaN	NaN	NaN	NaN	14.866	15.32	15.125	14.798	15.413	15.413	15.413	15.125	15.125	15.125	15.413	16.338	16.338	15.891	15.606	15.891	16.26	13.92	16.735	16.735	16.737	15.891	15.891	15.823	13.681	13.681	13.68	13.681	13.681	13.681
NaN	NaN	NaN	NaN	NaN	NaN	NaN	NaN	NaN	NaN	NaN	NaN	NaN	NaN	NaN	NaN	NaN	NaN	NaN	15.578	14.866	15.32	15.125	14.798	15.413	15.413	15.413	14.798	15.125	15.125	15.125	15.612	15.612	15.612	15.891	15.891	15.891	13.128	16.735	16.749	16.737	16.737	15.891	15.891	13.681	13.681	13.681	13.681	13.681	13.681
NaN	NaN	NaN	NaN	NaN	NaN	NaN	NaN	NaN	NaN	NaN	NaN	NaN	NaN	NaN	NaN	NaN	NaN	NaN	14.866	14.866	15.32	15.32	15.125	15.413	15.413	15.413	15.125	17.103	14.798	15.413	15.611	15.611	15.611	15.89	15.979	15.89	13.128	16.232	16.218	14.037	16.652	15.152	15.89	15.89	15.89	15.89	15.89	13.681	15.918
NaN	NaN	NaN	NaN	NaN	NaN	NaN	NaN	NaN	NaN	NaN	NaN	NaN	NaN	NaN	NaN	NaN	NaN	15.578	14.866	14.613	14.534	14.534	15.32	15.413	15.413	15.413	14.535	14.535	15.264	15.431	15.611	15.611	15.611	15.223	15.979	15.89	15.89	16.217	16.45	16.45	16.652	16.652	16.736	16.736	15.89	15.89	15.89	13.681	15.89
NaN	NaN	NaN	NaN	NaN	NaN	NaN	NaN	NaN	NaN	NaN	NaN	NaN	NaN	NaN	NaN	NaN	15.578	14.865	14.865	15.578	14.534	14.613	14.798	15.413	15.381	14.798	14.535	15.264	17.103	15.431	15.611	15.611	15.611	15.611	15.611	15.979	15.89	15.89	16.636	16.45	15.485	13.92	16.652	16.652	16.736	16.736	15.89	15.89	15.89
NaN	NaN	NaN	NaN	NaN	NaN	NaN	NaN	NaN	NaN	NaN	NaN	NaN	NaN	NaN	NaN	13.278	14.865	14.865	14.865	15.577	15.577	15.125	15.125	14.613	15.125	15.466	15.466	15.264	15.611	15.611	15.611	15.611	15.611	15.611	15.611	15.611	12.856	15.822	15.778	16.45	16.45	16.45	13.92	13.92	16.736	16.736	15.89	15.89	15.89
NaN	NaN	NaN	NaN	NaN	NaN	NaN	NaN	NaN	NaN	NaN	NaN	NaN	NaN	NaN	14.613	14.613	14.865	14.613	14.613	16.878	16.878	16.878	14.036	13.406	14.037	15.466	15.263	15.263	16.337	15.611	15.611	15.611	15.611	15.611	15.611	15.611	15.611	15.119	15.822	15.822	15.822	15.98	13.128	13.128	13.92	13.92	15.918	15.89	15.89
NaN	NaN	NaN	NaN	NaN	NaN	NaN	NaN	NaN	NaN	NaN	NaN	NaN	NaN	NaN	16.805	14.613	13.799	13.406	15.124	14.865	14.613	14.534	15.335	16.337	15.466	15.263	15.263	15.611	15.611	15.611	15.611	16.099	15.611	15.611	15.611	15.611	15.611	15.119	15.119	15.822	15.822	15.822	13.128	13.128	13.128	13.128	16.45	13.92	15.151
NaN	NaN	NaN	NaN	NaN	NaN	NaN	NaN	NaN	NaN	NaN	NaN	NaN	NaN	16.805	14.865	14.613	14.613	14.613	14.563	14.52	15.413	15.413	15.413	15.611	14.378	15.263	16.337	15.611	15.611	15.611	15.611	15.611	15.611	15.611	15.611	15.611	15.611	15.611	15.119	15.119	15.822	15.822	15.822	13.128	13.128	13.128	16.548	16.548	15.736
NaN	NaN	NaN	NaN	NaN	NaN	NaN	NaN	NaN	NaN	NaN	NaN	NaN	NaN	15.487	14.865	14.865	14.865	15.319	15.124	15.263	15.263	15.263	15.412	16.337	15.577	15.263	15.263	15.611	15.611	15.263	15.263	15.611	15.611	15.611	15.611	15.611	15.611	15.611	15.611	15.119	15.119	15.119	15.822	15.822	15.822	13.681	13.681	15.822	13.681
NaN	NaN	NaN	NaN	NaN	NaN	NaN	NaN	NaN	NaN	NaN	NaN	NaN	NaN	NaN	13.887	14.865	14.612	14.612	14.612	15.319	15.263	15.43	15.263	15.263	15.412	15.577	15.43	15.263	15.263	14.759	15.263	15.263	15.263	15.263	15.263	15.263	15.611	15.611	15.611	15.611	15.119	15.119	15.119	16.173	16.173	16.173	15.822	15.822	13.681
NaN	NaN	NaN	NaN	NaN	NaN	NaN	NaN	NaN	NaN	NaN	NaN	NaN	NaN	NaN	13.888	13.886	14.612	14.612	14.865	14.612	15.43	15.43	15.43	15.286	15.164	16.918	15.43	15.43	15.263	14.759	14.759	15.43	15.263	15.263	15.263	15.263	15.263	15.61	15.61	15.61	15.119	15.822	15.822	16.173	16.173	16.173	16.173	15.822	16.173
NaN	NaN	NaN	NaN	NaN	NaN	NaN	NaN	NaN	NaN	NaN	NaN	NaN	NaN	NaN	14.138	13.886	14.612	14.137	14.864	15.43	15.43	15.43	15.43	15.286	15.183	15.183	16.919	15.183	15.183	15.183	15.164	15.183	15.164	15.164	15.263	15.263	16.234	16.234	16.08	15.817	16.176	16.471	16.317	16.173	16.173	16.173	17.104	16.237	16.237
NaN	NaN	NaN	NaN	NaN	NaN	NaN	NaN	NaN	NaN	NaN	NaN	NaN	NaN	NaN	14.138	13.886	NaN	NaN	14.137	15.481	14.523	15.481	15.481	15.183	15.183	15.183	15.286	15.183	15.183	15.183	15.183	15.183	15.164	16.237	16.237	15.992	16.234	16.234	16.079	15.661	16.176	16.176	16.471	16.471	16.173	16.763	16.237	16.237	16.237
NaN	NaN	NaN	NaN	NaN	NaN	NaN	NaN	NaN	NaN	NaN	NaN	NaN	NaN	NaN	NaN	NaN	NaN	NaN	NaN	NaN	15.481	15.286	14.523	15.183	15.183	15.183	15.183	15.183	15.183	15.183	15.183	15.164	15.164	16.761	16.234	16.761	16.761	16.236	16.236	15.661	16.176	16.176	16.173	16.173	16.173	16.762	17.104	16.176	16.176
NaN	NaN	NaN	NaN	NaN	NaN	NaN	NaN	NaN	NaN	NaN	NaN	NaN	NaN	NaN	NaN	NaN	NaN	NaN	NaN	NaN	14.137	15.182	15.182	15.182	15.182	15.183	15.183	15.183	15.183	15.183	15.183	16.305	16.236	16.236	15.991	15.991	16.761	16.761	15.661	15.661	16.176	16.96	16.173	16.176	16.176	16.176	16.176	16.176	16.176
NaN	NaN	NaN	NaN	NaN	NaN	NaN	NaN	NaN	NaN	NaN	NaN	NaN	NaN	NaN	NaN	NaN	NaN	NaN	NaN	14.566	16.058	15.182	15.182	15.182	15.182	15.182	15.182	15.285	15.285	15.182	15.182	16.305	16.176	16.176	16.176	16.176	16.761	16.761	15.661	15.661	16.959	16.176	16.176	16.176	16.176	16.176	16.176	16.176	16.176
NaN	NaN	NaN	NaN	NaN	NaN	NaN	NaN	NaN	NaN	NaN	NaN	NaN	NaN	NaN	NaN	NaN	13.212	13.886	15.48	13.485	14.524	15.182	15.833	15.285	15.182	15.182	15.182	15.285	15.285	16.305	16.305	16.305	16.176	16.176	16.176	16.176	16.176	16.761	15.661	15.661	15.661	16.176	16.176	16.176	16.176	16.176	16.176	16.176	16.176
NaN	NaN	NaN	NaN	NaN	NaN	NaN	NaN	NaN	NaN	NaN	NaN	NaN	NaN	NaN	NaN	14.067	15.48	14.526	14.525	14.524	13.886	15.182	15.182	15.182	15.182	15.182	15.182	15.285	16.478	16.305	16.305	16.305	16.236	15.2	16.176	16.176	16.176	16.176	16.176	15.661	15.661	16.176	16.176	16.176	16.176	16.176	16.176	16.176	16.176
NaN	NaN	NaN	NaN	NaN	NaN	NaN	NaN	NaN	NaN	NaN	NaN	NaN	NaN	NaN	16.272	16.225	15.644	15.285	15.285	13.887	15.182	13.886	15.182	15.182	15.182	15.285	15.285	16.153	16.478	16.175	16.175	16.153	15.991	15.991	16.176	16.176	16.176	16.176	16.236	16.176	16.176	16.176	16.176	16.176	16.176	16.176	16.176	16.176	16.176
NaN	NaN	NaN	NaN	NaN	NaN	NaN	NaN	NaN	NaN	NaN	NaN	NaN	15.723	15.14	16.272	16.272	16.225	15.285	15.285	13.888	15.182	15.182	15.182	15.182	15.182	16.309	15.944	15.846	16.175	16.175	16.175	16.175	15.998	16.175	16.175	16.175	16.175	16.389	16.175	16.175	16.175	16.175	16.175	16.175	16.175	16.175	16.175	16.175	16.175
NaN	NaN	NaN	NaN	NaN	NaN	NaN	NaN	NaN	NaN	NaN	NaN	NaN	15.723	15.97	15.97	16.272	16.272	15.871	15.285	13.887	13.885	15.182	15.285	15.892	15.892	15.944	16.152	16.152	16.339	16.339	16.175	16.175	16.175	16.175	16.175	16.175	16.175	16.175	16.175	16.175	16.175	16.175	16.175	16.175	16.175	16.175	16.175	16.175	16.175
NaN	NaN	NaN	NaN	NaN	NaN	NaN	NaN	NaN	NaN	NaN	14.918	15.285	15.694	15.694	15.694	16.032	16.272	16.272	15.285	15.285	13.885	13.887	16.152	16.152	16.339	16.175	16.175	16.175	16.175	16.175	16.175	16.175	16.175	16.175	16.175	16.175	16.175	16.175	16.175	16.175	16.175	16.175	16.175	16.175	16.175	16.175	15.66	15.66	16.175
NaN	NaN	NaN	NaN	NaN	NaN	NaN	NaN	NaN	15.87	15.722	14.918	15.534	15.534	15.676	15.722	15.722	15.722	16.403	16.271	15.284	16.217	16.143	16.152	16.152	16.175	16.175	16.175	16.175	16.175	16.175	16.175	16.175	16.175	16.175	16.175	16.175	16.175	16.175	16.175	16.175	16.175	16.175	16.175	16.175	16.175	16.175	15.197	16.175	16.175
NaN	NaN	NaN	11.721	NaN	NaN	NaN	NaN	NaN	15.83	15.83	15.534	15.534	15.534	15.534	15.694	15.694	17.076	16.403	16.272	16.272	16.217	16.217	15.936	16.338	16.152	16.152	16.175	16.175	16.175	16.175	16.175	16.175	16.175	16.175	16.175	16.175	16.175	16.175	16.175	16.175	16.175	16.175	16.175	16.175	16.175	16.175	15.197	16.175	16.175
NaN	NaN	15.787	12.892	NaN	NaN	NaN	NaN	15.454	15.534	15.342	15.534	15.534	15.534	15.534	14.873	15.279	15.722	17.076	15.068	16.272	16.217	15.936	15.653	16.55	16.372	16.372	16.382	16.382	16.382	16.382	16.382	16.382	16.382	16.382	16.382	16.382	16.382	16.382	16.382	16.382	16.382	16.382	16.382	16.382	16.382	16.382	15.256	16.382	16.382
16.841	16.841	15.786	15.889	NaN	NaN	NaN	15.534	15.534	15.534	15.534	15.534	16.304	16.304	16.338	16.338	13.843	14.779	14.779	17.076	16.272	16.272	16.271	16.153	15.885	15.885	16.161	16.372	16.382	16.382	16.382	16.382	16.382	16.382	16.382	16.382	16.382	16.382	16.382	16.382	16.382	16.382	16.382	16.382	16.382	16.382	14.421	15.255	16.382	16.382
NaN	14.906	16.304	16.304	NaN	NaN	NaN	15.534	15.534	15.534	16.308	16.308	16.308	16.308	16.338	16.338	16.338	16.338	16.338	14.779	15.629	16.272	16.272	17.181	16.55	16.55	16.55	16.372	16.372	16.14	16.382	16.382	16.382	16.382	16.382	16.382	16.382	16.382	16.382	16.382	16.382	16.382	16.382	16.382	16.382	16.382	16.382	16.382	15.478	15.315
NaN	16.604	16.604	16.304	16.604	NaN	NaN	15.534	15.534	15.534	16.308	16.308	16.308	16.308	16.217	15.943	16.128	16.338	16.338	16.338	14.551	17.076	17.076	16.478	16.478	16.478	16.55	16.168	16.372	16.14	16.381	16.381	16.381	16.381	16.381	16.381	16.381	16.381	16.381	16.381	16.381	16.381	16.381	16.381	16.381	16.381	16.382	16.382	16.278	16.382
16.604	16.604	16.604	16.308	16.604	16.604	16.604	16.308	15.534	15.657	15.534	16.308	15.534	15.534	16.217	16.217	16.338	16.338	15.943	15.943	15.943	16.338	14.344	16.582	16.478	16.478	16.478	16.141	16.168	16.381	16.381	16.381	16.381	16.381	16.381	16.381	16.381	16.381	16.381	16.381	16.381	16.381	16.381	16.381	16.381	16.381	16.381	15.879	15.602	15.477
NaN	16.307	16.307	16.307	16.307	16.307	16.604	16.307	16.307	15.534	15.534	15.534	15.534	15.534	16.217	16.338	16.338	16.338	16.338	15.943	15.943	16.567	17.075	14.933	15.605	16.478	16.478	16.477	16.381	16.381	16.381	16.381	16.381	16.381	16.381	16.112	16.381	16.381	16.381	16.381	16.381	16.381	16.381	16.381	16.381	16.381	16.381	15.255	15.602	15.477
NaN	NaN	15.594	14.172	14.171	15.884	16.604	16.307	16.307	15.533	15.533	15.533	15.533	15.533	16.338	16.217	16.217	15.942	15.942	15.942	15.942	17.076	16.55	16.55	16.55	16.457	16.478	16.478	16.334	16.381	16.381	16.381	16.381	16.381	16.381	16.112	16.112	16.381	16.381	16.381	16.381	16.381	16.381	16.381	16.381	16.381	16.381	16.381	15.602	15.477
NaN	NaN	16.632	16.632	16.975	14.906	16.603	16.602	15.533	15.533	15.533	16.307	15.829	15.829	15.265	15.829	15.942	15.942	16.567	15.54	15.942	17.075	16.55	16.55	16.55	14.385	17.266	16.478	16.477	16.381	16.381	16.381	16.381	16.381	16.381	16.381	16.381	16.381	16.381	16.381	16.381	16.381	16.381	16.381	16.381	16.381	16.381	15.878	16.278	15.477
NaN	NaN	16.632	16.632	16.632	16.603	16.602	16.602	13.758	15.417	15.417	15.417	14.725	14.725	15.286	15.265	15.265	15.265	14.725	14.725	17.09	14.385	15.084	14.115	14.384	14.384	16.725	16.478	16.478	16.381	16.381	14.385	14.385	14.385	16.381	16.381	16.381	16.381	16.381	16.381	16.381	16.381	16.381	16.381	16.381	16.381	16.381	15.878	16.381	16.278
NaN	NaN	NaN	16.632	16.632	15.026	13.515	13.515	15.726	17.055	17.055	17.055	15.417	15.417	15.265	15.265	15.129	15.129	15.129	15.093	15.099	14.384	16.724	14.384	14.384	14.384	14.384	16.477	16.286	14.115	14.385	14.385	14.385	14.386	14.386	16.381	16.381	16.381	16.381	16.381	16.381	16.381	16.381	16.381	16.381	16.381	16.381	16.381	16.381	16.499
NaN	NaN	NaN	NaN	NaN	NaN	NaN	NaN	NaN	14.112	15.62	15.442	14.548	15.442	15.029	15.023	15.023	15.023	15.023	16.443	14.474	14.475	14.476	14.475	14.474	14.475	16.556	16.379	16.379	12.631	16.556	14.479	14.474	14.474	16.12	16.12	16.155	16.155	16.155	16.155	16.155	16.155	16.155	16.155	16.155	16.155	16.12	16.12	16.155	16.381
NaN	NaN	NaN	NaN	NaN	NaN	NaN	NaN	NaN	15.242	15.242	13.717	13.717	15.442	15.442	15.023	15.023	16.944	16.443	14.478	14.474	14.474	14.476	13.219	14.474	16.556	16.556	16.556	16.091	13.373	14.93	14.478	16.12	16.12	16.155	16.155	16.155	16.155	16.155	16.155	16.155	16.155	16.155	16.155	16.155	16.155	16.155	16.155	16.155	16.144
NaN	NaN	NaN	NaN	NaN	NaN	NaN	NaN	14.123	15.242	14.456	13.717	13.717	13.717	15.62	15.023	15.023	16.443	14.474	14.478	14.478	14.474	14.474	14.474	14.474	14.474	16.556	14.474	16.556	16.091	15.513	14.476	16.155	16.155	16.155	16.155	16.155	16.155	16.155	16.155	16.155	16.155	16.155	16.155	16.155	16.155	16.155	16.12	16.12	16.12
NaN	NaN	NaN	NaN	NaN	NaN	NaN	NaN	NaN	14.456	14.456	14.547	15.241	15.442	15.023	15.023	16.443	14.478	14.478	14.478	14.478	14.478	14.474	14.478	14.474	14.474	14.474	16.556	14.474	16.091	16.091	14.476	16.119	16.155	16.155	16.155	16.155	16.155	16.155	16.119	16.144	16.721	16.119	16.119	16.144	16.144	16.144	16.119	16.119	16.119
NaN	NaN	NaN	NaN	NaN	NaN	NaN	NaN	NaN	12.945	12.945	14.547	15.613	15.023	15.023	16.944	14.478	14.478	14.478	14.478	14.478	14.478	14.478	14.478	14.474	14.474	14.474	16.555	16.555	16.555	16.091	16.091	16.091	15.618	16.155	16.155	16.155	16.155	16.155	14.882	14.882	14.882	16.144	15.618	16.144	16.144	16.144	16.144	16.144	16.144
NaN	NaN	NaN	NaN	NaN	NaN	NaN	NaN	NaN	NaN	NaN	13.602	15.023	15.023	15.023	14.474	14.478	14.478	14.478	14.478	14.478	14.478	14.478	14.478	14.478	14.478	14.474	16.555	16.555	16.555	14.645	13.372	15.359	15.618	15.618	15.618	15.618	16.143	14.882	14.879	14.879	14.879	14.882	16.424	16.12	16.144	16.144	15.618	16.144	16.144
NaN	NaN	NaN	NaN	NaN	NaN	NaN	NaN	NaN	NaN	NaN	NaN	15.023	15.023	15.023	14.474	14.478	14.478	14.478	14.478	14.478	14.478	14.478	14.478	14.477	16.555	14.478	14.478	16.555	14.474	16.341	13.372	14.347	14.941	16.144	15.236	15.236	16.143	14.881	14.879	14.879	14.881	13.883	14.817	14.489	15.134	16.424	15.618	15.618	16.144
NaN	NaN	NaN	NaN	NaN	NaN	NaN	NaN	NaN	NaN	NaN	NaN	NaN	NaN	16.943	14.477	14.478	14.478	14.477	14.478	14.478	14.478	16.555	14.478	14.478	16.555	14.478	14.478	14.478	14.478	16.555	16.555	14.347	14.994	14.994	16.377	16.393	16.393	15.992	14.88	14.881	13.882	13.883	14.817	14.489	15.134	15.992	15.992	15.992	15.618
NaN	NaN	NaN	NaN	NaN	NaN	NaN	NaN	NaN	NaN	NaN	NaN	NaN	NaN	16.442	14.476	14.478	16.553	14.476	14.476	14.477	14.478	14.477	16.555	15.676	14.478	14.478	16.555	16.555	14.478	14.478	16.555	13.219	14.347	14.994	14.994	16.207	15.992	16.393	14.882	14.881	13.881	13.883	14.817	14.489	15.134	15.992	15.992	15.992	15.617
NaN	NaN	NaN	NaN	NaN	NaN	NaN	NaN	NaN	NaN	NaN	NaN	NaN	NaN	16.553	16.553	13.615	14.476	16.553	14.476	14.476	14.476	16.555	14.477	14.476	14.477	14.477	14.477	14.477	14.477	13.616	14.929	16.119	14.347	14.347	14.347	15.37	15.991	15.991	14.203	14.881	13.881	13.883	14.817	14.489	15.134	15.992	15.992	15.617	15.617
NaN	NaN	NaN	NaN	NaN	NaN	NaN	NaN	NaN	NaN	NaN	NaN	NaN	NaN	16.442	16.553	14.476	14.476	16.553	14.476	14.476	16.555	14.476	14.476	14.476	14.476	14.476	14.477	14.477	13.616	13.612	14.929	16.118	16.143	14.074	14.074	14.347	14.994	16.377	15.617	16.143	13.881	13.882	14.817	14.488	16.423	15.991	15.991	15.617	15.617
NaN	NaN	NaN	NaN	NaN	NaN	NaN	NaN	NaN	NaN	NaN	NaN	NaN	NaN	NaN	14.476	14.476	14.476	16.553	14.476	14.476	16.554	14.476	14.476	14.476	14.476	14.896	14.476	14.896	13.616	13.612	14.929	16.118	15.617	16.348	14.074	14.074	14.994	14.994	15.991	15.991	15.617	13.881	14.816	14.488	16.423	15.991	15.991	15.043	15.043
NaN	NaN	NaN	NaN	NaN	NaN	NaN	NaN	NaN	NaN	NaN	NaN	NaN	NaN	NaN	14.752	14.476	14.476	14.928	14.476	14.476	14.476	16.554	14.476	14.476	14.896	14.896	14.896	14.896	14.896	13.612	14.929	16.118	16.118	14.994	14.346	14.346	15.359	15.37	16.891	16.118	15.679	15.679	14.816	16.423	15.991	15.991	15.042	15.991	15.991
NaN	NaN	NaN	NaN	NaN	NaN	NaN	NaN	NaN	NaN	NaN	NaN	NaN	NaN	14.476	14.476	14.476	14.476	15.022	14.476	14.476	14.476	14.476	14.476	14.896	14.896	14.896	14.896	14.896	14.896	13.616	14.929	14.476	16.118	14.994	16.143	14.346	14.994	15.298	16.331	15.991	15.991	15.679	15.991	14.816	15.991	15.617	15.991	15.617	15.617
NaN	NaN	NaN	NaN	NaN	NaN	NaN	NaN	NaN	NaN	NaN	14.476	14.476	14.476	11.138	14.476	14.476	14.476	14.476	14.476	15.853	15.675	16.553	14.476	13.701	14.895	14.895	13.702	14.896	14.896	13.614	14.929	13.615	16.348	14.346	16.143	16.143	14.994	16.242	16.331	15.027	16.143	16.984	15.991	15.991	15.991	15.991	15.991	16.604	16.604
NaN	NaN	NaN	NaN	NaN	NaN	NaN	NaN	NaN	NaN	14.475	14.476	14.476	14.475	14.475	11.136	14.475	14.475	14.475	14.475	14.475	14.475	16.553	14.475	14.476	14.895	14.895	14.895	14.895	14.895	14.895	14.929	13.614	14.346	15.555	16.143	16.143	16.143	14.346	16.392	16.392	16.143	16.739	16.984	15.991	15.991	15.991	15.991	15.617	15.617
NaN	NaN	NaN	NaN	NaN	NaN	NaN	NaN	NaN	NaN	14.474	14.475	14.475	14.475	16.425	16.425	14.474	14.474	14.474	14.475	14.475	14.474	16.553	16.553	14.475	14.895	14.895	14.475	14.895	14.895	14.476	14.476	16.348	14.346	15.555	16.143	16.143	16.143	16.118	14.655	14.655	15.234	16.423	16.984	16.769	15.991	15.616	15.616	15.617	15.617
NaN	NaN	NaN	NaN	NaN	NaN	NaN	NaN	NaN	NaN	14.474	14.474	14.474	14.474	16.424	11.136	11.135	14.474	14.474	14.474	14.474	16.552	16.552	16.142	16.142	14.895	14.895	14.475	14.475	14.476	14.476	14.476	14.476	15.234	14.346	15.234	16.118	16.118	16.739	14.655	14.655	16.143	15.616	15.616	16.739	15.234	15.234	15.616	16.52	16.52
NaN	NaN	NaN	NaN	NaN	NaN	NaN	NaN	NaN	NaN	16.552	14.474	14.474	15.632	16.552	11.136	15.022	14.474	14.474	14.474	14.474	16.552	16.142	16.142	16.552	16.641	16.611	14.475	14.475	16.751	14.895	15.555	15.762	15.762	15.234	15.234	16.142	15.203	15.507	14.654	14.654	16.688	16.118	16.118	16.118	16.118	15.234	15.616	15.616	16.52
NaN	NaN	NaN	NaN	NaN	NaN	NaN	15.324	16.532	15.566	15.566	16.552	15.448	16.552	11.136	11.136	15.021	11.135	14.473	14.474	14.474	16.142	16.142	15.79	16.641	15.241	14.474	14.475	15.044	16.142	14.288	15.555	15.203	14.549	15.99	15.99	15.99	15.203	15.203	15.616	15.298	16.688	15.234	15.616	15.616	16.217	15.234	15.616	15.616	15.234
NaN	NaN	NaN	NaN	NaN	NaN	14.466	14.466	16.55	15.565	16.532	14.466	16.532	16.254	16.142	16.411	16.411	16.55	12.742	16.532	16.532	16.142	15.348	15.347	16.879	15.692	13.608	16.569	15.617	15.349	16.552	16.552	14.548	10.445	10.445	15.99	15.616	15.663	15.203	15.203	15.298	14.346	15.234	15.616	15.616	16.217	16.217	15.234	15.234	15.234
NaN	NaN	NaN	NaN	NaN	NaN	NaN	15.325	14.466	14.465	14.466	14.466	16.532	14.623	15.277	16.411	16.411	16.532	16.532	12.742	15.845	16.218	16.218	13.611	13.61	13.608	13.608	16.532	15.87	13.609	15.692	13.609	10.445	10.445	10.445	16.403	16.403	15.663	15.663	16.593	15.852	13.467	14.345	16.548	16.548	16.548	16.217	16.574	15.233	15.233
NaN	NaN	NaN	NaN	NaN	NaN	NaN	NaN	NaN	15.933	14.466	14.466	14.465	14.622	16.218	16.532	16.411	16.411	14.623	16.532	15.692	16.55	16.218	13.609	13.608	13.607	15.692	13.608	13.609	12.742	10.445	10.445	10.445	10.445	10.445	15.662	15.662	15.663	16.403	15.663	16.646	13.467	16.358	15.31	16.548	16.548	16.573	16.574	16.574	16.548
NaN	NaN	NaN	NaN	NaN	NaN	NaN	NaN	NaN	14.388	15.932	14.388	15.276	15.276	15.276	15.692	16.411	16.411	16.411	16.411	15.692	15.692	15.844	13.609	13.608	13.607	15.692	15.692	12.742	12.742	10.445	10.445	10.445	10.445	10.445	10.445	15.662	15.662	15.662	15.662	15.822	15.31	14.822	15.309	16.548	16.548	14.883	16.548	16.573	16.548
NaN	NaN	NaN	NaN	NaN	NaN	NaN	NaN	NaN	14.388	15.932	14.388	14.349	14.349	15.276	15.844	14.118	16.411	16.411	16.411	16.41	12.742	12.742	13.607	15.972	15.276	13.606	13.606	12.713	10.445	10.445	10.445	10.445	10.445	10.445	10.445	15.662	15.662	17.041	10.445	16.646	15.852	13.466	15.309	15.662	16.548	16.548	16.548	16.573	16.548
NaN	NaN	NaN	NaN	NaN	NaN	NaN	NaN	NaN	14.387	14.387	14.348	14.349	14.349	13.609	14.774	16.217	13.608	16.41	16.41	16.41	12.742	12.713	12.742	12.742	13.608	12.742	12.713	12.741	10.445	10.445	10.445	10.445	10.444	10.444	10.444	10.445	10.445	10.445	10.445	16.646	16.646	13.466	16.179	15.662	16.547	16.547	16.572	15.822	16.547
NaN	NaN	NaN	NaN	NaN	NaN	NaN	NaN	NaN	NaN	14.387	15.932	15.932	14.867	14.349	16.41	15.692	16.41	16.41	16.41	12.742	12.742	12.742	12.742	15.844	15.276	12.712	12.741	12.741	12.741	10.444	10.444	10.508	10.444	10.444	10.444	10.444	10.445	10.445	10.508	16.422	13.919	13.465	16.357	15.662	15.662	16.547	16.547	14.883	16.547
NaN	NaN	NaN	NaN	NaN	NaN	NaN	NaN	NaN	NaN	16.531	14.835	14.387	14.867	14.867	16.217	15.276	16.41	13.607	12.741	12.712	16.531	16.531	12.712	12.741	12.712	12.741	12.741	12.741	12.741	12.741	10.444	10.444	10.444	10.444	10.444	10.444	10.444	10.445	13.919	13.919	13.919	13.465	14.433	15.393	15.662	16.547	15.662	15.822	15.822
NaN	NaN	NaN	NaN	NaN	NaN	NaN	NaN	NaN	NaN	14.867	15.932	15.932	14.867	14.867	15.932	16.41	16.217	16.217	16.531	12.712	12.712	12.741	12.712	12.712	12.741	12.741	12.741	12.741	12.741	12.741	10.444	10.444	10.444	10.444	10.444	10.444	10.444	10.444	15.7	15.553	13.919	13.706	16.422	14.432	15.393	15.662	16.547	15.662	15.662
NaN	NaN	NaN	NaN	NaN	NaN	NaN	NaN	NaN	NaN	NaN	NaN	NaN	NaN	NaN	NaN	16.409	16.216	16.216	16.531	12.741	12.741	12.741	12.712	12.741	12.741	12.741	12.741	12.741	12.741	10.444	13.896	10.444	10.444	10.444	10.444	10.444	10.444	10.444	10.444	16.955	13.919	13.919	15.017	16.178	15.393	15.662	16.547	16.547	15.662
NaN	NaN	NaN	NaN	NaN	NaN	NaN	NaN	NaN	NaN	NaN	NaN	NaN	NaN	NaN	NaN	NaN	16.409	12.741	12.741	12.741	12.712	12.712	12.741	12.741	12.741	12.741	12.741	12.741	12.74	10.444	13.896	10.444	10.444	10.444	10.444	10.444	10.444	10.444	15.497	13.821	13.919	13.919	15.309	15.592	15.282	15.393	15.822	16.547	15.662
NaN	NaN	NaN	NaN	NaN	NaN	NaN	NaN	NaN	NaN	NaN	NaN	NaN	NaN	NaN	NaN	NaN	13.606	12.741	12.712	12.712	12.74	12.74	12.74	12.74	12.74	12.74	12.74	12.74	15.275	14.113	10.444	10.444	10.444	10.444	10.444	10.444	10.444	10.444	15.496	13.918	13.919	15.498	15.498	15.498	14.432	15.661	15.017	16.547	15.662
NaN	NaN	NaN	NaN	NaN	NaN	NaN	NaN	NaN	NaN	NaN	NaN	NaN	NaN	NaN	NaN	NaN	NaN	12.712	12.74	12.74	12.74	12.74	12.74	12.74	12.74	12.74	12.74	12.74	15.275	14.113	10.444	10.443	10.444	10.444	10.444	10.444	10.444	10.444	15.665	15.496	13.918	13.918	13.899	15.497	15.497	15.497	13.704	16.537	16.856
NaN	NaN	NaN	NaN	NaN	NaN	NaN	NaN	NaN	NaN	NaN	NaN	NaN	NaN	NaN	NaN	NaN	NaN	12.74	12.74	12.74	12.74	12.74	12.74	12.74	12.74	12.74	15.943	15.943	12.74	14.112	10.443	10.443	10.443	10.443	10.444	10.444	10.444	12.974	15.664	15.665	15.551	13.918	13.918	13.704	15.497	16.421	15.497	15.309	16.856
NaN	NaN	NaN	NaN	NaN	NaN	NaN	NaN	NaN	NaN	NaN	NaN	NaN	NaN	NaN	NaN	NaN	NaN	NaN	15.275	15.943	14.114	15.943	15.943	12.74	12.74	12.74	15.943	12.74	15.895	10.443	10.443	10.443	10.443	10.443	12.974	11.235	11.235	11.235	15.496	15.665	15.551	13.918	13.918	16.501	15.127	15.127	15.127	16.501	15.146
NaN	NaN	NaN	NaN	NaN	NaN	NaN	NaN	NaN	NaN	NaN	NaN	NaN	NaN	NaN	NaN	NaN	NaN	NaN	15.943	15.943	14.113	15.943	15.943	14.112	14.112	14.112	12.739	12.739	14.111	10.443	10.443	10.443	11.235	11.235	12.974	11.235	11.235	11.235	10.443	10.443	16.421	13.918	15.373	15.374	13.704	16.421	16.421	14.431	13.504
NaN	NaN	NaN	NaN	NaN	NaN	NaN	NaN	NaN	NaN	NaN	NaN	NaN	NaN	NaN	NaN	NaN	NaN	NaN	NaN	15.943	14.112	12.74	15.943	16.014	14.112	14.111	12.739	12.739	12.74	12.74	10.443	11.234	11.234	11.234	11.234	11.234	11.235	11.235	11.235	10.444	16.421	16.421	13.918	16.501	13.918	13.704	15.127	13.704	16.536
NaN	NaN	NaN	NaN	NaN	NaN	NaN	NaN	NaN	NaN	NaN	NaN	NaN	NaN	NaN	NaN	NaN	NaN	NaN	NaN	15.943	15.943	14.112	14.112	16.013	16.013	14.111	14.111	12.74	12.74	10.443	11.234	11.234	11.234	11.234	11.234	11.234	10.632	11.234	11.235	11.235	16.421	16.421	13.918	13.918	13.918	16.421	15.127	15.497	16.421
NaN	NaN	NaN	NaN	NaN	NaN	NaN	NaN	NaN	NaN	NaN	NaN	NaN	NaN	NaN	NaN	NaN	NaN	NaN	NaN	15.942	14.112	15.942	15.942	16.013	16.013	14.111	14.112	12.74	10.443	10.443	11.234	11.234	11.234	11.234	11.234	10.632	10.632	10.632	11.234	11.234	15.495	13.917	13.917	13.917	13.918	13.918	15.497	13.704	13.704
NaN	NaN	NaN	NaN	NaN	NaN	NaN	NaN	NaN	NaN	NaN	NaN	NaN	NaN	NaN	NaN	NaN	NaN	NaN	NaN	15.942	NaN	NaN	NaN	NaN	NaN	14.111	12.739	12.74	10.443	10.443	11.234	11.234	11.234	11.234	10.632	10.632	11.234	11.235	15.664	10.443	10.443	13.82	13.918	13.917	13.918	16.421	16.421	16.421	13.918
NaN	NaN	NaN	NaN	NaN	NaN	NaN	NaN	NaN	NaN	NaN	NaN	NaN	NaN	NaN	NaN	NaN	NaN	NaN	NaN	NaN	NaN	NaN	NaN	NaN	NaN	16.013	12.809	12.81	12.81	12.81	11.348	11.348	11.348	10.661	10.661	11.349	11.348	11.348	11.349	11.349	11.349	15.561	13.987	13.987	13.987	13.987	13.987	16.488	13.988
NaN	NaN	NaN	NaN	NaN	NaN	NaN	NaN	NaN	NaN	NaN	NaN	NaN	NaN	NaN	NaN	NaN	NaN	NaN	NaN	NaN	NaN	NaN	NaN	NaN	NaN	16.013	12.809	16.038	16.038	11.348	11.348	11.349	11.349	11.349	10.563	11.348	11.348	11.348	11.348	11.348	11.349	15.561	15.445	15.772	13.987	13.987	13.987	13.988	13.988
NaN	NaN	NaN	NaN	NaN	NaN	NaN	NaN	NaN	NaN	NaN	NaN	NaN	NaN	NaN	NaN	NaN	NaN	NaN	NaN	NaN	NaN	NaN	NaN	NaN	12.809	12.809	16.013	11.348	11.348	11.348	11.348	11.348	11.348	10.661	10.543	11.349	11.349	11.348	11.348	11.348	11.348	15.726	15.444	13.884	15.771	13.987	13.987	13.987	13.987
NaN	NaN	NaN	NaN	NaN	NaN	NaN	NaN	NaN	NaN	NaN	NaN	NaN	NaN	NaN	NaN	NaN	NaN	NaN	NaN	NaN	NaN	NaN	16.231	15.984	15.618	15.877	13.21	13.21	11.348	11.348	11.348	11.348	11.348	11.349	11.349	11.349	10.66	10.66	11.348	11.348	11.348	11.348	15.726	14.347	15.345	15.345	15.345	13.987	13.987
NaN	NaN	NaN	NaN	NaN	NaN	NaN	NaN	NaN	NaN	NaN	NaN	NaN	NaN	NaN	NaN	NaN	NaN	NaN	NaN	NaN	NaN	NaN	16.231	12.852	12.852	12.852	13.21	13.21	11.348	11.348	11.348	11.348	11.348	11.348	12.459	11.348	11.348	11.348	11.348	11.348	11.348	11.348	11.348	14.346	14.346	15.345	15.345	15.82	14.94
NaN	NaN	NaN	NaN	NaN	NaN	NaN	NaN	NaN	NaN	NaN	NaN	NaN	NaN	NaN	NaN	NaN	NaN	NaN	NaN	NaN	13.083	13.083	13.21	12.852	12.852	12.852	12.852	12.852	10.998	11.348	11.348	11.348	11.349	11.348	11.348	11.348	11.348	11.348	11.348	11.348	11.348	11.348	11.348	15.474	14.346	14.683	15.345	15.211	15.211
NaN	NaN	NaN	NaN	NaN	NaN	NaN	NaN	NaN	NaN	NaN	NaN	NaN	NaN	NaN	NaN	NaN	NaN	NaN	NaN	16.163	15.881	16.231	13.21	12.852	15.618	12.852	12.852	10.998	10.998	10.998	11.348	11.348	11.348	11.348	11.348	11.348	11.348	11.348	11.348	11.348	11.348	11.348	11.348	14.346	14.346	14.683	15.345	15.21	15.345
NaN	NaN	NaN	NaN	NaN	NaN	NaN	NaN	NaN	NaN	NaN	NaN	NaN	NaN	NaN	NaN	NaN	NaN	NaN	15.315	15.708	16.163	13.21	12.852	12.852	12.852	12.852	12.853	12.853	12.853	10.998	11.348	11.348	11.348	11.348	11.348	11.348	12.459	11.348	11.348	11.348	11.348	11.348	11.348	17.098	15.474	13.202	13.202	15.345	15.345
NaN	NaN	NaN	NaN	NaN	NaN	NaN	NaN	NaN	NaN	NaN	NaN	NaN	NaN	NaN	NaN	NaN	NaN	NaN	15.88	15.708	13.209	15.876	12.853	12.852	12.852	12.852	12.852	12.853	12.852	10.997	11.347	11.347	11.347	11.347	11.347	11.347	11.347	11.348	11.348	11.348	11.348	11.348	11.348	15.474	16.05	13.202	13.202	13.203	15.344
NaN	NaN	NaN	NaN	NaN	NaN	NaN	NaN	NaN	NaN	NaN	NaN	NaN	NaN	NaN	NaN	NaN	NaN	NaN	NaN	13.209	13.209	13.209	12.852	12.852	12.852	12.852	12.852	10.997	12.852	10.997	11.347	11.347	11.347	11.347	11.347	11.347	11.347	11.347	11.347	11.347	11.348	11.347	11.347	14.346	15.344	13.202	13.202	15.344	15.344
NaN	NaN	NaN	NaN	NaN	NaN	NaN	NaN	NaN	NaN	NaN	NaN	NaN	NaN	NaN	NaN	NaN	NaN	NaN	NaN	11.755	11.755	14.051	11.756	11.756	11.755	11.755	11.756	10.161	10.161	10.161	10.161	10.511	10.511	10.511	10.511	10.511	10.511	10.511	10.511	10.511	10.511	10.511	10.511	13.98	14.23	14.606	13.318	14.047	11.762
NaN	NaN	NaN	NaN	NaN	NaN	NaN	NaN	NaN	NaN	NaN	NaN	NaN	NaN	NaN	NaN	NaN	NaN	NaN	NaN	NaN	11.756	11.755	14.051	11.756	11.756	14.051	14.051	10.161	13.139	13.139	10.161	10.511	10.511	10.511	10.511	10.511	10.511	10.511	10.511	10.511	10.511	10.511	14.277	13.965	14.23	10.511	11.762	11.762	11.762
NaN	NaN	NaN	NaN	NaN	NaN	NaN	NaN	NaN	NaN	NaN	NaN	NaN	NaN	NaN	NaN	NaN	NaN	NaN	NaN	NaN	NaN	11.755	11.755	11.756	11.755	14.051	11.755	11.755	10.16	10.16	10.16	10.51	10.51	10.511	10.51	10.511	10.511	10.511	10.511	10.511	10.511	10.511	10.511	10.511	10.511	11.762	11.762	11.761	11.762
NaN	NaN	NaN	NaN	NaN	NaN	NaN	NaN	NaN	NaN	NaN	NaN	NaN	NaN	NaN	NaN	NaN	NaN	NaN	NaN	NaN	NaN	11.755	11.755	NaN	NaN	11.755	11.755	11.755	14.051	10.16	10.16	10.51	10.51	10.51	10.51	10.51	10.51	10.51	10.511	10.51	10.51	14.277	10.51	10.51	11.761	12.613	11.761	11.761	12.614
NaN	NaN	NaN	NaN	NaN	NaN	NaN	NaN	NaN	NaN	NaN	NaN	NaN	NaN	NaN	NaN	NaN	NaN	NaN	NaN	NaN	NaN	NaN	NaN	NaN	NaN	NaN	11.755	13.718	13.718	10.16	10.16	10.51	10.51	10.51	10.51	10.51	10.51	10.51	10.51	10.51	13.722	14.277	10.51	11.761	11.761	10.51	11.761	11.761	11.761
NaN	NaN	NaN	NaN	NaN	NaN	NaN	NaN	NaN	NaN	NaN	NaN	NaN	NaN	NaN	NaN	NaN	NaN	NaN	NaN	NaN	NaN	NaN	NaN	NaN	NaN	NaN	NaN	NaN	NaN	10.16	10.16	10.51	10.51	10.51	10.51	10.51	10.51	10.51	10.51	10.51	10.51	14.277	10.51	10.51	10.51	10.51	11.761	11.761	11.761
NaN	NaN	NaN	NaN	NaN	NaN	NaN	NaN	NaN	NaN	NaN	NaN	NaN	NaN	NaN	NaN	NaN	NaN	NaN	NaN	NaN	NaN	NaN	NaN	NaN	NaN	NaN	NaN	NaN	NaN	NaN	10.16	10.16	10.51	10.51	10.51	10.51	10.51	10.51	10.51	10.51	10.51	14.277	14.277	10.51	10.51	10.51	11.761	11.761	11.761
NaN	NaN	NaN	NaN	NaN	NaN	NaN	NaN	NaN	NaN	NaN	NaN	NaN	NaN	NaN	NaN	NaN	NaN	NaN	NaN	NaN	NaN	NaN	NaN	NaN	NaN	NaN	NaN	NaN	NaN	NaN	10.16	10.16	10.51	10.51	10.51	10.51	10.51	10.51	10.51	10.51	10.51	10.51	10.51	10.51	10.51	10.51	10.51	10.51	10.51
NaN	NaN	NaN	NaN	NaN	NaN	NaN	NaN	NaN	NaN	NaN	NaN	NaN	NaN	NaN	NaN	NaN	NaN	NaN	NaN	NaN	NaN	NaN	NaN	NaN	NaN	NaN	NaN	NaN	NaN	NaN	10.16	10.16	10.51	10.51	10.16	10.51	10.51	10.51	10.51	10.51	10.51	10.51	10.51	10.51	10.51	10.51	10.16	14.006	10.51
NaN	NaN	NaN	NaN	NaN	NaN	NaN	NaN	NaN	NaN	NaN	NaN	NaN	NaN	NaN	NaN	NaN	NaN	NaN	NaN	NaN	NaN	NaN	NaN	NaN	NaN	NaN	NaN	NaN	NaN	NaN	NaN	10.16	10.51	10.51	10.16	10.16	10.16	10.51	10.51	10.51	10.51	10.51	10.51	10.16	10.16	14.006	14.006	10.16	10.189
NaN	NaN	NaN	NaN	NaN	NaN	NaN	NaN	NaN	NaN	NaN	NaN	NaN	NaN	NaN	NaN	NaN	NaN	NaN	NaN	NaN	NaN	NaN	NaN	NaN	NaN	NaN	NaN	NaN	NaN	NaN	NaN	NaN	10.51	10.51	10.16	10.16	10.16	10.51	10.51	10.51	10.51	10.664	10.16	14.006	14.006	14.006	10.16	14.006	14.051
NaN	NaN	NaN	NaN	NaN	NaN	NaN	NaN	NaN	NaN	NaN	NaN	NaN	NaN	NaN	NaN	NaN	NaN	NaN	NaN	NaN	NaN	NaN	NaN	NaN	NaN	NaN	NaN	NaN	NaN	NaN	NaN	NaN	10.159	10.159	10.159	10.16	10.159	10.16	10.51	10.51	10.16	13.444	14.006	14.006	14.006	14.006	10.16	10.16	14.051
NaN	NaN	NaN	NaN	NaN	NaN	NaN	NaN	NaN	NaN	NaN	NaN	NaN	NaN	NaN	NaN	NaN	NaN	NaN	NaN	NaN	NaN	NaN	NaN	NaN	NaN	NaN	NaN	NaN	NaN	NaN	NaN	NaN	10.159	10.159	10.159	10.159	10.159	10.159	10.159	10.509	10.16	10.159	14.006	14.006	14.006	10.159	14.006	10.159	11.519
NaN	NaN	NaN	NaN	NaN	NaN	NaN	NaN	NaN	NaN	NaN	NaN	NaN	NaN	NaN	NaN	NaN	NaN	NaN	NaN	NaN	NaN	NaN	NaN	NaN	NaN	NaN	NaN	NaN	NaN	NaN	NaN	NaN	10.159	14.005	10.159	10.159	10.159	10.159	10.159	10.159	10.159	10.159	14.006	14.006	14.006	14.006	12.266	12.266	10.189
NaN	NaN	NaN	NaN	NaN	NaN	NaN	NaN	NaN	NaN	NaN	NaN	NaN	NaN	NaN	NaN	NaN	NaN	NaN	NaN	NaN	NaN	NaN	NaN	NaN	NaN	NaN	NaN	NaN	NaN	NaN	NaN	NaN	10.159	10.159	10.159	10.159	10.159	10.159	10.159	10.159	13.26	13.006	13.006	13.006	13.006	12.266	12.266	13.723	12.704
NaN	NaN	NaN	NaN	NaN	NaN	NaN	NaN	NaN	NaN	NaN	NaN	NaN	NaN	NaN	NaN	NaN	NaN	NaN	NaN	NaN	NaN	NaN	NaN	NaN	NaN	NaN	NaN	NaN	NaN	NaN	NaN	10.159	10.159	10.159	10.159	10.159	10.159	10.522	10.159	10.159	10.159	10.159	13.006	12.266	11.469	11.469	10.159	10.159	12.704
NaN	NaN	NaN	NaN	NaN	NaN	NaN	NaN	NaN	NaN	NaN	NaN	NaN	NaN	NaN	NaN	NaN	NaN	NaN	NaN	NaN	NaN	NaN	NaN	NaN	NaN	NaN	NaN	NaN	NaN	NaN	NaN	10.159	10.522	10.522	10.522	10.522	10.522	10.522	10.522	13.006	10.522	10.159	13.55	14.045	14.045	10.522	13.263	10.522	13.05
NaN	NaN	NaN	NaN	NaN	NaN	NaN	NaN	NaN	NaN	NaN	NaN	NaN	NaN	NaN	NaN	NaN	NaN	NaN	NaN	NaN	NaN	NaN	NaN	NaN	NaN	NaN	NaN	NaN	NaN	NaN	14.052	10.522	10.522	NaN	NaN	10.522	11.42	11.42	10.522	13.006	10.522	11.42	9.643	9.43	10.522	10.522	13.263	13.006	10.559
NaN	NaN	NaN	NaN	NaN	NaN	NaN	NaN	NaN	NaN	NaN	NaN	NaN	NaN	NaN	NaN	NaN	NaN	NaN	NaN	NaN	NaN	NaN	NaN	NaN	NaN	NaN	NaN	NaN	NaN	NaN	NaN	13.005	10.522	NaN	NaN	10.522	10.522	10.522	10.522	13.005	11.42	9.643	9.6424	10.522	10.522	10.522	NaN	NaN	14.087
NaN	NaN	NaN	NaN	NaN	NaN	NaN	NaN	NaN	NaN	NaN	NaN	NaN	NaN	NaN	NaN	NaN	NaN	NaN	NaN	NaN	NaN	NaN	NaN	NaN	NaN	NaN	NaN	NaN	NaN	NaN	NaN	13.006	13.006	NaN	NaN	NaN	NaN	10.522	10.522	11.42	14.045	10.522	13.006	NaN	NaN	NaN	NaN	NaN	NaN
NaN	NaN	NaN	NaN	NaN	NaN	NaN	NaN	NaN	NaN	NaN	NaN	NaN	NaN	NaN	NaN	NaN	NaN	NaN	NaN	NaN	NaN	NaN	NaN	NaN	NaN	NaN	NaN	NaN	NaN	NaN	NaN	14.052	13.006	10.522	NaN	NaN	NaN	NaN	10.522	10.522	10.522	NaN	NaN	NaN	NaN	NaN	NaN	NaN	NaN
NaN	NaN	NaN	NaN	NaN	NaN	NaN	NaN	NaN	NaN	NaN	NaN	NaN	NaN	NaN	NaN	NaN	NaN	NaN	NaN	NaN	NaN	NaN	NaN	NaN	NaN	NaN	NaN	NaN	NaN	NaN	NaN	NaN	NaN	13.005	NaN	NaN	NaN	NaN	10.522	10.522	NaN	NaN	NaN	NaN	NaN	NaN	NaN	NaN	NaN
NaN	NaN	NaN	NaN	NaN	NaN	NaN	NaN	NaN	NaN	NaN	NaN	NaN	NaN	NaN	NaN	NaN	NaN	NaN	NaN	NaN	NaN	NaN	NaN	NaN	NaN	NaN	NaN	NaN	NaN	NaN	NaN	NaN	NaN	13.005	NaN	NaN	NaN	10.522	NaN	10.522	NaN	NaN	NaN	NaN	NaN	NaN	NaN	NaN	NaN
NaN	NaN	NaN	NaN	NaN	NaN	NaN	NaN	NaN	NaN	NaN	NaN	NaN	NaN	NaN	NaN	NaN	NaN	NaN	NaN	NaN	NaN	NaN	NaN	NaN	NaN	NaN	NaN	NaN	NaN	NaN	NaN	NaN	NaN	13.682	13.874	NaN	NaN	NaN	NaN	NaN	NaN	NaN	NaN	NaN	NaN	NaN	NaN	NaN	NaN
[truncated: 201 more columns]
