# Supplementary material for: Impact of Spatial Soil and Climate Input Data Aggregation on Regional Yield Simulations
Source: PLoS One. 2016 Apr 7;11(4):e0151782. doi: 10.1371/journal.pone.0151782 (PMC4824533; doi:10.1371/journal.pone.0151782)
Supplement: S1 Dataset — (ZIP) [file pone.0151782.s001.zip › Hoffmann_et_al_MinimalDataset/Fig5/Fig5_Maize_s001xc100.csv]

NaN	NaN	NaN	NaN	NaN	NaN	NaN	NaN	NaN	NaN	NaN	NaN	NaN	NaN	NaN	NaN	NaN	NaN	NaN	NaN	NaN	NaN	NaN	NaN	NaN	NaN	NaN	NaN	NaN	NaN	NaN	NaN	NaN	NaN	NaN	NaN	NaN	NaN	NaN	NaN	NaN	NaN	NaN	NaN	NaN	NaN	NaN	NaN	NaN	NaN
NaN	NaN	NaN	NaN	NaN	NaN	NaN	NaN	NaN	NaN	NaN	NaN	NaN	NaN	NaN	NaN	NaN	NaN	NaN	NaN	NaN	NaN	NaN	NaN	NaN	NaN	NaN	NaN	NaN	NaN	NaN	NaN	NaN	NaN	NaN	NaN	NaN	NaN	NaN	NaN	NaN	NaN	NaN	NaN	NaN	NaN	NaN	NaN	NaN	NaN
NaN	NaN	NaN	NaN	NaN	NaN	NaN	NaN	NaN	NaN	NaN	NaN	NaN	NaN	NaN	NaN	NaN	NaN	NaN	NaN	NaN	NaN	NaN	NaN	NaN	NaN	NaN	NaN	NaN	NaN	NaN	NaN	NaN	NaN	NaN	NaN	NaN	NaN	NaN	NaN	NaN	NaN	NaN	NaN	NaN	NaN	NaN	NaN	NaN	NaN
NaN	NaN	NaN	NaN	NaN	NaN	NaN	NaN	NaN	NaN	NaN	NaN	NaN	NaN	NaN	NaN	NaN	NaN	NaN	NaN	NaN	NaN	NaN	NaN	NaN	NaN	NaN	NaN	NaN	NaN	NaN	NaN	NaN	NaN	NaN	NaN	NaN	NaN	NaN	NaN	NaN	NaN	NaN	NaN	NaN	NaN	NaN	NaN	NaN	NaN
NaN	NaN	NaN	NaN	NaN	NaN	NaN	NaN	NaN	NaN	NaN	NaN	NaN	NaN	NaN	NaN	NaN	NaN	NaN	NaN	NaN	NaN	NaN	NaN	NaN	NaN	NaN	NaN	NaN	NaN	NaN	NaN	NaN	NaN	NaN	NaN	NaN	NaN	NaN	NaN	NaN	NaN	NaN	NaN	NaN	NaN	NaN	NaN	NaN	NaN
NaN	NaN	NaN	NaN	NaN	NaN	NaN	NaN	NaN	NaN	NaN	NaN	NaN	NaN	NaN	NaN	NaN	NaN	NaN	NaN	NaN	NaN	NaN	NaN	NaN	NaN	NaN	NaN	NaN	NaN	NaN	NaN	NaN	NaN	NaN	NaN	NaN	NaN	NaN	NaN	NaN	NaN	NaN	NaN	NaN	NaN	NaN	NaN	NaN	NaN
NaN	NaN	NaN	NaN	NaN	NaN	NaN	NaN	NaN	NaN	NaN	NaN	NaN	NaN	NaN	NaN	NaN	NaN	NaN	NaN	NaN	NaN	NaN	NaN	NaN	NaN	NaN	NaN	NaN	NaN	NaN	NaN	NaN	NaN	NaN	NaN	NaN	NaN	NaN	NaN	NaN	NaN	NaN	NaN	NaN	NaN	NaN	NaN	NaN	NaN
NaN	NaN	NaN	NaN	NaN	NaN	NaN	NaN	NaN	NaN	NaN	NaN	NaN	NaN	NaN	NaN	NaN	NaN	NaN	NaN	NaN	NaN	NaN	NaN	NaN	NaN	NaN	NaN	NaN	NaN	NaN	NaN	NaN	NaN	NaN	NaN	NaN	NaN	NaN	NaN	NaN	NaN	NaN	NaN	NaN	NaN	NaN	NaN	NaN	NaN
NaN	NaN	NaN	NaN	NaN	NaN	NaN	NaN	NaN	NaN	NaN	NaN	NaN	NaN	NaN	NaN	NaN	NaN	NaN	NaN	NaN	NaN	NaN	NaN	NaN	NaN	NaN	NaN	NaN	NaN	NaN	NaN	NaN	NaN	NaN	NaN	NaN	NaN	NaN	NaN	NaN	NaN	NaN	NaN	NaN	NaN	NaN	NaN	NaN	NaN
NaN	NaN	NaN	NaN	NaN	NaN	NaN	NaN	NaN	NaN	NaN	NaN	NaN	NaN	NaN	NaN	NaN	NaN	NaN	NaN	NaN	NaN	NaN	NaN	NaN	NaN	NaN	NaN	NaN	NaN	NaN	NaN	NaN	NaN	NaN	NaN	NaN	NaN	NaN	NaN	NaN	NaN	NaN	NaN	NaN	NaN	NaN	NaN	NaN	NaN
NaN	NaN	NaN	NaN	NaN	NaN	NaN	NaN	NaN	NaN	NaN	NaN	NaN	NaN	NaN	NaN	NaN	NaN	NaN	NaN	NaN	NaN	NaN	NaN	NaN	NaN	NaN	NaN	NaN	NaN	NaN	NaN	NaN	NaN	NaN	NaN	NaN	NaN	NaN	NaN	NaN	NaN	NaN	NaN	NaN	NaN	NaN	NaN	NaN	NaN
NaN	NaN	NaN	NaN	NaN	NaN	NaN	NaN	NaN	NaN	NaN	NaN	NaN	NaN	NaN	NaN	NaN	NaN	NaN	NaN	NaN	NaN	NaN	NaN	NaN	NaN	NaN	NaN	NaN	NaN	NaN	NaN	NaN	NaN	NaN	NaN	NaN	NaN	NaN	NaN	NaN	NaN	NaN	NaN	NaN	NaN	NaN	NaN	NaN	NaN
NaN	NaN	NaN	NaN	NaN	NaN	NaN	NaN	NaN	NaN	NaN	NaN	NaN	NaN	NaN	NaN	NaN	NaN	NaN	NaN	NaN	NaN	NaN	NaN	NaN	NaN	NaN	NaN	NaN	NaN	NaN	NaN	NaN	NaN	NaN	NaN	NaN	NaN	NaN	NaN	NaN	NaN	NaN	NaN	NaN	NaN	NaN	NaN	NaN	NaN
NaN	NaN	NaN	NaN	NaN	NaN	NaN	NaN	NaN	NaN	NaN	NaN	NaN	NaN	NaN	NaN	NaN	NaN	NaN	NaN	NaN	NaN	NaN	NaN	NaN	NaN	NaN	NaN	NaN	NaN	NaN	NaN	NaN	NaN	NaN	NaN	NaN	NaN	NaN	NaN	NaN	NaN	NaN	NaN	NaN	NaN	NaN	NaN	NaN	NaN
NaN	NaN	NaN	NaN	NaN	NaN	NaN	NaN	NaN	NaN	NaN	NaN	NaN	NaN	NaN	NaN	NaN	NaN	NaN	NaN	NaN	NaN	NaN	NaN	NaN	NaN	NaN	NaN	NaN	NaN	NaN	NaN	NaN	NaN	NaN	NaN	NaN	NaN	NaN	NaN	NaN	NaN	NaN	NaN	NaN	NaN	NaN	NaN	NaN	NaN
NaN	NaN	NaN	NaN	NaN	NaN	NaN	NaN	NaN	NaN	NaN	NaN	NaN	NaN	NaN	NaN	NaN	NaN	NaN	NaN	NaN	NaN	NaN	NaN	NaN	NaN	NaN	NaN	NaN	NaN	NaN	NaN	NaN	NaN	NaN	NaN	NaN	NaN	NaN	NaN	NaN	NaN	NaN	NaN	NaN	NaN	NaN	NaN	NaN	NaN
NaN	NaN	NaN	NaN	NaN	NaN	NaN	NaN	NaN	NaN	NaN	NaN	NaN	NaN	NaN	NaN	NaN	NaN	NaN	NaN	NaN	NaN	NaN	NaN	NaN	NaN	NaN	NaN	NaN	NaN	NaN	NaN	NaN	NaN	NaN	NaN	NaN	NaN	NaN	NaN	NaN	NaN	NaN	NaN	NaN	NaN	NaN	NaN	NaN	NaN
NaN	NaN	NaN	NaN	NaN	NaN	NaN	NaN	NaN	NaN	NaN	NaN	NaN	NaN	NaN	NaN	NaN	NaN	NaN	NaN	NaN	NaN	NaN	NaN	NaN	NaN	NaN	NaN	NaN	NaN	NaN	NaN	NaN	NaN	NaN	NaN	NaN	NaN	NaN	NaN	NaN	NaN	NaN	NaN	NaN	NaN	NaN	NaN	NaN	NaN
NaN	NaN	NaN	NaN	NaN	NaN	NaN	NaN	NaN	NaN	NaN	NaN	NaN	NaN	NaN	NaN	NaN	NaN	NaN	NaN	NaN	NaN	NaN	NaN	NaN	NaN	NaN	NaN	NaN	NaN	NaN	NaN	NaN	NaN	NaN	NaN	NaN	NaN	NaN	NaN	NaN	NaN	NaN	NaN	NaN	NaN	NaN	NaN	NaN	NaN
NaN	NaN	NaN	NaN	NaN	NaN	NaN	NaN	NaN	NaN	NaN	NaN	NaN	NaN	NaN	NaN	NaN	NaN	NaN	NaN	NaN	NaN	NaN	NaN	NaN	NaN	NaN	NaN	NaN	NaN	NaN	NaN	NaN	NaN	NaN	NaN	NaN	NaN	NaN	NaN	NaN	NaN	NaN	NaN	NaN	NaN	NaN	NaN	NaN	NaN
NaN	NaN	NaN	NaN	NaN	NaN	NaN	NaN	NaN	NaN	NaN	NaN	NaN	NaN	NaN	NaN	NaN	NaN	NaN	NaN	NaN	NaN	NaN	NaN	NaN	NaN	NaN	NaN	NaN	NaN	NaN	NaN	NaN	NaN	NaN	NaN	NaN	NaN	NaN	NaN	NaN	NaN	NaN	NaN	NaN	NaN	NaN	NaN	NaN	NaN
NaN	NaN	NaN	NaN	NaN	NaN	NaN	NaN	NaN	NaN	NaN	NaN	NaN	NaN	NaN	NaN	NaN	NaN	NaN	NaN	NaN	NaN	NaN	NaN	NaN	NaN	NaN	NaN	NaN	NaN	NaN	NaN	NaN	NaN	NaN	NaN	NaN	NaN	NaN	NaN	NaN	NaN	NaN	NaN	NaN	NaN	NaN	NaN	NaN	NaN
NaN	NaN	NaN	NaN	NaN	NaN	NaN	NaN	NaN	NaN	NaN	NaN	NaN	NaN	NaN	NaN	NaN	NaN	NaN	NaN	NaN	NaN	NaN	NaN	NaN	NaN	NaN	NaN	NaN	NaN	NaN	NaN	NaN	NaN	NaN	NaN	NaN	NaN	NaN	NaN	NaN	NaN	NaN	NaN	NaN	NaN	NaN	NaN	NaN	NaN
NaN	NaN	NaN	NaN	NaN	NaN	NaN	NaN	NaN	NaN	NaN	NaN	NaN	NaN	NaN	NaN	NaN	NaN	NaN	NaN	NaN	NaN	NaN	NaN	NaN	NaN	NaN	NaN	NaN	NaN	NaN	NaN	NaN	NaN	NaN	NaN	NaN	NaN	NaN	NaN	NaN	NaN	NaN	NaN	NaN	NaN	NaN	NaN	NaN	NaN
NaN	NaN	NaN	NaN	NaN	NaN	NaN	NaN	NaN	NaN	NaN	NaN	NaN	NaN	NaN	NaN	NaN	NaN	NaN	NaN	NaN	NaN	NaN	NaN	NaN	NaN	NaN	NaN	NaN	NaN	NaN	NaN	NaN	NaN	NaN	NaN	NaN	NaN	NaN	NaN	NaN	NaN	NaN	NaN	NaN	NaN	NaN	NaN	NaN	NaN
NaN	NaN	NaN	NaN	NaN	NaN	NaN	NaN	NaN	NaN	NaN	NaN	NaN	NaN	NaN	NaN	NaN	NaN	NaN	NaN	NaN	NaN	NaN	NaN	NaN	NaN	NaN	NaN	NaN	NaN	NaN	NaN	NaN	NaN	NaN	NaN	NaN	NaN	NaN	NaN	NaN	NaN	NaN	NaN	NaN	NaN	NaN	NaN	NaN	NaN
NaN	NaN	NaN	NaN	NaN	NaN	NaN	NaN	NaN	NaN	NaN	NaN	NaN	NaN	NaN	NaN	NaN	NaN	NaN	NaN	NaN	NaN	NaN	NaN	NaN	NaN	NaN	NaN	NaN	NaN	NaN	NaN	NaN	NaN	NaN	NaN	NaN	NaN	NaN	NaN	NaN	NaN	NaN	NaN	NaN	NaN	NaN	NaN	NaN	NaN
NaN	NaN	NaN	NaN	NaN	NaN	NaN	NaN	NaN	NaN	NaN	NaN	NaN	NaN	NaN	NaN	NaN	NaN	NaN	NaN	NaN	NaN	NaN	NaN	NaN	NaN	NaN	NaN	NaN	NaN	NaN	NaN	NaN	NaN	NaN	NaN	NaN	NaN	NaN	NaN	NaN	NaN	NaN	NaN	NaN	NaN	NaN	NaN	NaN	NaN
NaN	NaN	NaN	NaN	NaN	NaN	NaN	NaN	NaN	NaN	NaN	NaN	NaN	NaN	NaN	NaN	NaN	NaN	NaN	NaN	NaN	NaN	NaN	NaN	NaN	NaN	NaN	NaN	NaN	NaN	NaN	NaN	NaN	NaN	NaN	NaN	NaN	NaN	NaN	NaN	NaN	NaN	NaN	NaN	NaN	NaN	NaN	NaN	NaN	NaN
NaN	NaN	NaN	NaN	NaN	NaN	NaN	NaN	NaN	NaN	NaN	NaN	NaN	NaN	NaN	NaN	NaN	NaN	NaN	NaN	NaN	NaN	NaN	NaN	NaN	NaN	NaN	NaN	NaN	NaN	NaN	NaN	NaN	NaN	NaN	NaN	NaN	NaN	NaN	NaN	NaN	NaN	NaN	NaN	NaN	NaN	NaN	NaN	NaN	NaN
NaN	NaN	NaN	NaN	NaN	NaN	NaN	NaN	NaN	NaN	NaN	NaN	NaN	NaN	NaN	NaN	NaN	NaN	NaN	NaN	NaN	NaN	NaN	NaN	NaN	NaN	NaN	NaN	NaN	NaN	NaN	NaN	NaN	NaN	NaN	NaN	NaN	NaN	NaN	NaN	NaN	NaN	NaN	NaN	NaN	NaN	NaN	NaN	NaN	NaN
NaN	NaN	NaN	NaN	NaN	NaN	NaN	NaN	NaN	NaN	NaN	NaN	NaN	NaN	NaN	NaN	NaN	NaN	NaN	NaN	NaN	NaN	NaN	NaN	NaN	NaN	NaN	NaN	NaN	NaN	NaN	NaN	NaN	NaN	NaN	NaN	NaN	NaN	NaN	NaN	NaN	NaN	NaN	NaN	NaN	NaN	NaN	NaN	NaN	NaN
NaN	NaN	NaN	NaN	NaN	NaN	NaN	NaN	NaN	NaN	NaN	NaN	NaN	NaN	NaN	NaN	NaN	NaN	NaN	NaN	NaN	NaN	NaN	NaN	NaN	NaN	NaN	NaN	NaN	NaN	NaN	NaN	NaN	NaN	NaN	NaN	NaN	NaN	NaN	NaN	NaN	NaN	NaN	NaN	NaN	NaN	NaN	NaN	NaN	NaN
NaN	NaN	NaN	NaN	NaN	NaN	NaN	NaN	NaN	NaN	NaN	NaN	NaN	NaN	NaN	NaN	NaN	NaN	NaN	NaN	NaN	NaN	NaN	NaN	NaN	NaN	NaN	NaN	NaN	NaN	NaN	NaN	NaN	NaN	NaN	NaN	NaN	NaN	NaN	NaN	NaN	NaN	NaN	NaN	NaN	NaN	NaN	NaN	NaN	NaN
NaN	NaN	NaN	NaN	NaN	NaN	NaN	NaN	NaN	NaN	NaN	NaN	NaN	NaN	NaN	NaN	NaN	NaN	NaN	NaN	NaN	NaN	NaN	NaN	NaN	NaN	NaN	NaN	NaN	NaN	NaN	NaN	NaN	NaN	NaN	NaN	NaN	NaN	NaN	NaN	NaN	NaN	NaN	NaN	NaN	NaN	NaN	NaN	NaN	NaN
NaN	NaN	NaN	NaN	NaN	NaN	NaN	NaN	NaN	NaN	NaN	NaN	NaN	NaN	NaN	NaN	NaN	NaN	NaN	NaN	NaN	NaN	NaN	NaN	NaN	NaN	NaN	NaN	NaN	NaN	NaN	NaN	NaN	NaN	NaN	NaN	NaN	NaN	NaN	NaN	NaN	NaN	NaN	NaN	NaN	NaN	NaN	NaN	NaN	NaN
NaN	NaN	NaN	NaN	NaN	NaN	NaN	NaN	NaN	NaN	NaN	NaN	NaN	NaN	NaN	NaN	NaN	NaN	NaN	NaN	NaN	NaN	NaN	NaN	NaN	NaN	NaN	NaN	NaN	NaN	NaN	NaN	NaN	NaN	NaN	NaN	NaN	NaN	NaN	NaN	NaN	NaN	NaN	NaN	NaN	NaN	NaN	NaN	NaN	NaN
NaN	NaN	NaN	NaN	NaN	NaN	NaN	NaN	NaN	NaN	NaN	NaN	NaN	NaN	NaN	NaN	NaN	NaN	NaN	NaN	NaN	NaN	NaN	NaN	NaN	NaN	NaN	NaN	NaN	NaN	NaN	NaN	NaN	NaN	NaN	NaN	NaN	NaN	NaN	NaN	NaN	NaN	NaN	NaN	NaN	NaN	NaN	NaN	NaN	NaN
NaN	NaN	NaN	NaN	NaN	NaN	NaN	NaN	NaN	NaN	NaN	NaN	NaN	NaN	NaN	NaN	NaN	NaN	NaN	NaN	NaN	NaN	NaN	NaN	NaN	NaN	NaN	NaN	NaN	NaN	NaN	NaN	NaN	NaN	NaN	NaN	NaN	NaN	NaN	NaN	NaN	NaN	NaN	NaN	NaN	NaN	NaN	NaN	NaN	NaN
NaN	NaN	NaN	NaN	NaN	NaN	NaN	NaN	NaN	NaN	NaN	NaN	NaN	NaN	NaN	NaN	NaN	NaN	NaN	NaN	NaN	NaN	NaN	NaN	NaN	NaN	NaN	NaN	NaN	NaN	NaN	NaN	NaN	NaN	NaN	NaN	NaN	NaN	NaN	NaN	NaN	NaN	NaN	NaN	NaN	NaN	NaN	NaN	NaN	NaN
NaN	NaN	NaN	NaN	NaN	NaN	NaN	NaN	NaN	NaN	NaN	NaN	NaN	NaN	NaN	NaN	NaN	NaN	NaN	NaN	NaN	NaN	NaN	NaN	NaN	NaN	NaN	NaN	NaN	NaN	NaN	NaN	NaN	NaN	NaN	NaN	NaN	NaN	NaN	NaN	NaN	NaN	NaN	NaN	NaN	NaN	NaN	NaN	NaN	NaN
NaN	NaN	NaN	NaN	NaN	NaN	NaN	NaN	NaN	NaN	NaN	NaN	NaN	NaN	NaN	NaN	NaN	NaN	NaN	NaN	NaN	NaN	NaN	NaN	NaN	NaN	NaN	NaN	NaN	NaN	NaN	NaN	NaN	NaN	NaN	NaN	NaN	NaN	NaN	NaN	NaN	NaN	NaN	NaN	NaN	NaN	NaN	NaN	NaN	NaN
NaN	NaN	NaN	NaN	NaN	NaN	NaN	NaN	NaN	NaN	NaN	NaN	NaN	NaN	NaN	NaN	NaN	NaN	NaN	NaN	NaN	NaN	NaN	NaN	NaN	NaN	NaN	NaN	NaN	NaN	NaN	NaN	NaN	NaN	NaN	NaN	NaN	NaN	NaN	NaN	NaN	NaN	NaN	NaN	NaN	NaN	NaN	NaN	NaN	NaN
NaN	NaN	NaN	NaN	NaN	NaN	NaN	NaN	NaN	NaN	NaN	NaN	NaN	NaN	NaN	NaN	NaN	NaN	NaN	NaN	NaN	NaN	NaN	NaN	NaN	NaN	NaN	NaN	NaN	NaN	NaN	NaN	NaN	NaN	NaN	NaN	NaN	NaN	NaN	NaN	NaN	NaN	NaN	NaN	NaN	NaN	NaN	NaN	NaN	NaN
NaN	NaN	NaN	NaN	NaN	NaN	NaN	NaN	NaN	NaN	NaN	NaN	NaN	NaN	NaN	NaN	NaN	NaN	NaN	NaN	NaN	NaN	NaN	NaN	NaN	NaN	NaN	NaN	NaN	NaN	NaN	NaN	NaN	NaN	NaN	NaN	NaN	NaN	NaN	NaN	NaN	NaN	NaN	NaN	NaN	NaN	NaN	NaN	NaN	NaN
NaN	NaN	NaN	NaN	NaN	NaN	NaN	NaN	NaN	NaN	NaN	NaN	NaN	NaN	NaN	NaN	NaN	NaN	NaN	NaN	NaN	NaN	NaN	NaN	NaN	NaN	NaN	NaN	NaN	NaN	NaN	NaN	NaN	NaN	NaN	NaN	NaN	NaN	NaN	NaN	NaN	NaN	NaN	NaN	NaN	NaN	NaN	NaN	NaN	NaN
NaN	NaN	NaN	NaN	NaN	NaN	NaN	NaN	NaN	NaN	NaN	NaN	NaN	NaN	NaN	NaN	NaN	NaN	NaN	NaN	NaN	NaN	NaN	NaN	NaN	NaN	NaN	NaN	NaN	NaN	NaN	NaN	NaN	NaN	NaN	NaN	NaN	NaN	NaN	NaN	NaN	NaN	NaN	NaN	NaN	NaN	NaN	NaN	NaN	NaN
NaN	NaN	NaN	NaN	NaN	NaN	NaN	NaN	NaN	NaN	NaN	NaN	NaN	NaN	NaN	NaN	NaN	NaN	NaN	NaN	NaN	NaN	NaN	NaN	NaN	NaN	NaN	NaN	NaN	NaN	NaN	NaN	NaN	NaN	NaN	NaN	NaN	NaN	NaN	NaN	NaN	NaN	NaN	NaN	NaN	NaN	NaN	NaN	NaN	NaN
NaN	NaN	NaN	NaN	NaN	NaN	NaN	NaN	NaN	NaN	NaN	NaN	NaN	NaN	NaN	NaN	NaN	NaN	NaN	NaN	NaN	NaN	NaN	NaN	NaN	NaN	NaN	NaN	NaN	NaN	NaN	NaN	NaN	NaN	NaN	NaN	NaN	NaN	NaN	NaN	NaN	NaN	NaN	NaN	NaN	NaN	NaN	NaN	NaN	NaN
NaN	NaN	NaN	NaN	NaN	NaN	NaN	NaN	NaN	NaN	NaN	NaN	NaN	NaN	NaN	NaN	NaN	NaN	NaN	NaN	NaN	NaN	NaN	NaN	NaN	NaN	NaN	NaN	NaN	NaN	NaN	NaN	NaN	NaN	NaN	NaN	NaN	NaN	NaN	NaN	NaN	NaN	NaN	NaN	NaN	NaN	NaN	NaN	NaN	NaN
NaN	NaN	NaN	NaN	NaN	NaN	NaN	NaN	NaN	NaN	NaN	NaN	NaN	NaN	NaN	NaN	NaN	NaN	NaN	NaN	NaN	NaN	NaN	NaN	NaN	NaN	NaN	NaN	NaN	NaN	NaN	NaN	NaN	NaN	NaN	NaN	NaN	NaN	NaN	NaN	NaN	NaN	NaN	NaN	NaN	NaN	NaN	NaN	NaN	NaN
NaN	NaN	NaN	NaN	NaN	NaN	NaN	NaN	NaN	NaN	NaN	NaN	NaN	NaN	NaN	NaN	NaN	NaN	NaN	NaN	NaN	NaN	NaN	NaN	NaN	NaN	NaN	NaN	NaN	NaN	NaN	NaN	NaN	NaN	NaN	NaN	NaN	NaN	NaN	NaN	NaN	NaN	NaN	NaN	NaN	NaN	NaN	NaN	NaN	NaN
NaN	NaN	NaN	NaN	NaN	NaN	NaN	NaN	NaN	NaN	NaN	NaN	NaN	NaN	NaN	NaN	NaN	NaN	NaN	NaN	NaN	NaN	NaN	NaN	NaN	NaN	NaN	NaN	NaN	NaN	NaN	NaN	NaN	NaN	NaN	NaN	NaN	NaN	NaN	NaN	NaN	NaN	NaN	NaN	NaN	NaN	NaN	NaN	NaN	NaN
NaN	NaN	NaN	NaN	NaN	NaN	NaN	NaN	NaN	NaN	NaN	NaN	NaN	NaN	NaN	NaN	NaN	NaN	NaN	NaN	NaN	NaN	NaN	NaN	NaN	NaN	NaN	NaN	NaN	NaN	NaN	NaN	NaN	NaN	NaN	NaN	NaN	NaN	NaN	NaN	NaN	NaN	NaN	NaN	NaN	NaN	NaN	NaN	NaN	NaN
NaN	NaN	NaN	NaN	NaN	NaN	NaN	NaN	NaN	NaN	NaN	NaN	NaN	NaN	NaN	NaN	NaN	NaN	NaN	NaN	NaN	NaN	NaN	NaN	NaN	NaN	NaN	NaN	NaN	NaN	NaN	NaN	NaN	NaN	NaN	NaN	NaN	NaN	NaN	NaN	NaN	NaN	NaN	NaN	NaN	NaN	NaN	NaN	NaN	NaN
NaN	NaN	NaN	NaN	NaN	NaN	NaN	NaN	NaN	NaN	NaN	NaN	NaN	NaN	NaN	NaN	NaN	NaN	NaN	NaN	NaN	NaN	NaN	NaN	NaN	NaN	NaN	NaN	NaN	NaN	NaN	NaN	NaN	NaN	NaN	NaN	NaN	NaN	NaN	NaN	NaN	NaN	NaN	NaN	NaN	NaN	NaN	NaN	NaN	NaN
NaN	NaN	NaN	NaN	NaN	NaN	NaN	NaN	NaN	NaN	NaN	NaN	NaN	NaN	NaN	NaN	NaN	NaN	NaN	NaN	NaN	NaN	NaN	NaN	NaN	NaN	NaN	NaN	NaN	NaN	NaN	NaN	NaN	NaN	NaN	NaN	NaN	NaN	NaN	NaN	NaN	NaN	NaN	NaN	NaN	NaN	NaN	NaN	NaN	NaN
NaN	NaN	NaN	NaN	NaN	NaN	NaN	NaN	NaN	NaN	NaN	NaN	NaN	NaN	NaN	NaN	NaN	NaN	NaN	NaN	NaN	NaN	NaN	NaN	NaN	NaN	NaN	NaN	NaN	NaN	NaN	NaN	NaN	NaN	NaN	NaN	NaN	NaN	NaN	NaN	NaN	NaN	NaN	NaN	NaN	NaN	NaN	NaN	NaN	NaN
NaN	NaN	NaN	NaN	NaN	NaN	NaN	NaN	NaN	NaN	NaN	NaN	NaN	NaN	NaN	NaN	NaN	NaN	NaN	NaN	NaN	NaN	NaN	NaN	NaN	NaN	NaN	NaN	NaN	NaN	NaN	NaN	NaN	NaN	NaN	NaN	NaN	NaN	NaN	NaN	NaN	NaN	NaN	NaN	NaN	NaN	NaN	NaN	NaN	NaN
NaN	NaN	NaN	NaN	NaN	NaN	NaN	NaN	NaN	NaN	NaN	NaN	NaN	NaN	NaN	NaN	NaN	NaN	NaN	NaN	NaN	NaN	NaN	NaN	NaN	NaN	NaN	NaN	NaN	NaN	NaN	NaN	NaN	NaN	NaN	NaN	NaN	NaN	NaN	NaN	NaN	NaN	NaN	NaN	NaN	NaN	NaN	NaN	NaN	NaN
NaN	NaN	NaN	NaN	NaN	NaN	NaN	NaN	NaN	NaN	NaN	NaN	NaN	NaN	NaN	NaN	NaN	NaN	NaN	NaN	NaN	NaN	NaN	NaN	NaN	NaN	NaN	NaN	NaN	NaN	NaN	NaN	NaN	NaN	NaN	NaN	NaN	NaN	NaN	NaN	NaN	NaN	NaN	NaN	NaN	NaN	NaN	NaN	NaN	NaN
NaN	NaN	NaN	NaN	NaN	NaN	NaN	NaN	NaN	NaN	NaN	NaN	NaN	NaN	NaN	NaN	NaN	NaN	NaN	NaN	NaN	NaN	NaN	NaN	NaN	NaN	NaN	NaN	NaN	NaN	NaN	NaN	NaN	NaN	NaN	NaN	NaN	NaN	NaN	NaN	NaN	NaN	NaN	NaN	NaN	NaN	NaN	NaN	NaN	NaN
NaN	NaN	NaN	NaN	NaN	NaN	NaN	NaN	NaN	NaN	NaN	NaN	NaN	NaN	NaN	NaN	NaN	NaN	NaN	NaN	NaN	NaN	NaN	NaN	NaN	NaN	NaN	NaN	NaN	NaN	NaN	NaN	NaN	NaN	NaN	NaN	NaN	NaN	NaN	NaN	NaN	NaN	NaN	NaN	NaN	NaN	NaN	NaN	NaN	NaN
NaN	NaN	NaN	NaN	NaN	NaN	NaN	NaN	NaN	NaN	NaN	NaN	NaN	NaN	NaN	NaN	NaN	NaN	NaN	NaN	NaN	NaN	NaN	NaN	NaN	NaN	NaN	NaN	NaN	NaN	NaN	NaN	NaN	NaN	NaN	NaN	NaN	NaN	NaN	NaN	NaN	NaN	NaN	NaN	NaN	NaN	NaN	NaN	NaN	NaN
NaN	NaN	NaN	NaN	NaN	NaN	NaN	NaN	NaN	NaN	NaN	NaN	NaN	NaN	NaN	NaN	NaN	NaN	NaN	NaN	NaN	NaN	NaN	NaN	NaN	NaN	NaN	NaN	NaN	NaN	NaN	NaN	NaN	NaN	NaN	NaN	NaN	NaN	NaN	NaN	NaN	NaN	NaN	NaN	NaN	NaN	NaN	NaN	NaN	NaN
NaN	NaN	NaN	NaN	NaN	NaN	NaN	NaN	NaN	NaN	NaN	NaN	NaN	NaN	NaN	NaN	NaN	NaN	NaN	NaN	NaN	NaN	NaN	13.588	13.594	NaN	NaN	NaN	NaN	NaN	NaN	NaN	NaN	NaN	NaN	NaN	NaN	NaN	NaN	NaN	NaN	NaN	NaN	NaN	NaN	NaN	NaN	NaN	NaN	NaN
NaN	NaN	NaN	NaN	NaN	NaN	NaN	NaN	NaN	NaN	NaN	NaN	NaN	NaN	NaN	NaN	NaN	NaN	NaN	NaN	16.499	16.279	16.477	13.588	16.209	NaN	NaN	NaN	NaN	NaN	NaN	NaN	NaN	NaN	NaN	NaN	NaN	NaN	NaN	NaN	NaN	NaN	NaN	NaN	NaN	NaN	NaN	NaN	NaN	NaN
NaN	NaN	NaN	NaN	NaN	NaN	NaN	NaN	NaN	NaN	NaN	NaN	NaN	NaN	NaN	NaN	NaN	NaN	NaN	NaN	NaN	NaN	16.279	13.587	14.462	NaN	NaN	NaN	NaN	NaN	NaN	NaN	NaN	NaN	NaN	NaN	NaN	NaN	NaN	NaN	NaN	NaN	NaN	NaN	NaN	NaN	NaN	NaN	NaN	NaN
NaN	NaN	NaN	NaN	NaN	NaN	NaN	NaN	NaN	NaN	NaN	NaN	NaN	NaN	NaN	NaN	NaN	NaN	NaN	NaN	NaN	NaN	16.673	14.353	14.353	14.455	NaN	NaN	NaN	NaN	NaN	NaN	NaN	NaN	NaN	NaN	NaN	NaN	NaN	NaN	NaN	NaN	NaN	NaN	NaN	NaN	NaN	NaN	NaN	NaN
NaN	NaN	NaN	NaN	NaN	NaN	NaN	NaN	NaN	NaN	NaN	NaN	NaN	NaN	NaN	NaN	NaN	NaN	NaN	NaN	NaN	NaN	NaN	15.15	14.353	13.869	13.87	13.989	13.989	13.989	13.989	13.989	NaN	NaN	NaN	NaN	NaN	NaN	NaN	NaN	NaN	NaN	NaN	NaN	NaN	NaN	NaN	NaN	NaN	15.046
NaN	NaN	NaN	NaN	NaN	NaN	NaN	NaN	NaN	NaN	NaN	NaN	NaN	NaN	NaN	NaN	15.925	15.925	NaN	NaN	NaN	NaN	NaN	NaN	15.15	16.697	13.989	13.989	13.989	14.353	14.092	13.989	14.047	NaN	NaN	NaN	NaN	NaN	NaN	15.008	16.572	15.984	15.008	16.572	NaN	NaN	NaN	15.046	15.046	14.878
NaN	NaN	NaN	NaN	NaN	NaN	NaN	NaN	NaN	NaN	NaN	NaN	NaN	NaN	NaN	NaN	14.335	15.925	15.925	14.909	NaN	NaN	NaN	NaN	16.623	16.368	16.697	15.193	13.671	13.671	14.352	14.047	14.047	NaN	NaN	NaN	NaN	NaN	NaN	NaN	14.419	14.423	15.008	15.008	15.008	16.572	15.046	14.46	16.435	14.878
NaN	NaN	NaN	NaN	NaN	NaN	NaN	NaN	NaN	NaN	NaN	NaN	NaN	NaN	14.047	14.335	14.335	14.335	16.697	15.924	16.623	16.623	16.623	16.623	15.025	14.939	16.623	15.193	15.192	14.352	14.352	16.7	16.7	15.352	14.041	16.697	14.293	NaN	NaN	NaN	14.419	14.419	15.008	15.008	15.008	16.435	16.572	16.435	16.435	16.435
NaN	NaN	NaN	NaN	NaN	NaN	NaN	NaN	NaN	14.352	14.046	14.046	14.335	14.335	14.046	14.335	14.335	14.335	14.335	15.924	15.924	16.623	16.623	16.623	16.623	14.939	15.15	15.15	15.15	14.353	14.353	14.352	16.697	16.697	16.697	16.697	16.697	14.293	NaN	NaN	15.008	15.983	15.008	14.419	14.369	15.008	14.878	14.878	16.434	16.434
NaN	NaN	NaN	NaN	NaN	NaN	NaN	NaN	NaN	14.963	13.989	14.046	14.963	14.963	14.964	15.172	14.192	14.192	14.334	14.334	15.924	15.924	15.924	16.697	16.697	15.151	16.623	16.623	15.151	15.15	15.15	16.623	16.203	16.202	16.202	16.697	16.697	14.293	14.293	15.773	15.008	15.008	16.476	16.476	15.008	14.369	15.008	14.259	14.422	14.422
NaN	NaN	NaN	NaN	NaN	NaN	NaN	NaN	NaN	15.99	14.963	13.988	13.989	14.963	14.963	14.963	15.926	15.926	14.816	14.192	15.924	15.924	16.696	16.696	16.697	16.672	16.672	16.623	16.623	16.623	16.623	15.15	16.623	16.202	16.202	16.623	15.889	16.697	16.697	16.014	15.847	15.008	15.008	15.008	14.422	16.476	14.369	14.369	16.434	15.046
NaN	NaN	NaN	NaN	NaN	NaN	NaN	NaN	NaN	NaN	14.679	13.719	13.719	13.719	13.719	13.719	13.719	13.719	14.815	14.455	14.192	15.924	15.15	16.696	15.865	16.672	16.672	16.622	16.622	16.622	16.622	16.622	16.544	14.727	16.622	16.648	16.648	16.648	15.382	15.889	14.693	14.693	15.008	15.008	14.772	14.422	15.007	14.368	16.434	15.046
NaN	NaN	NaN	NaN	NaN	NaN	NaN	NaN	NaN	NaN	NaN	16.975	16.974	13.719	14.056	13.557	16.593	14.912	14.455	14.453	14.453	14.455	15.15	16.544	16.672	16.672	16.672	16.622	16.622	16.622	16.622	16.544	16.544	16.544	16.622	16.622	16.648	16.648	15.382	14.693	14.693	14.693	15.983	14.693	15.007	14.877	14.877	15.007	15.983	15.984
NaN	NaN	NaN	NaN	NaN	NaN	NaN	NaN	NaN	NaN	NaN	16.974	16.974	16.974	14.912	13.557	14.912	14.912	14.454	14.453	14.453	14.454	15.15	15.15	15.965	16.149	16.149	16.544	15.448	16.544	16.544	16.544	16.544	16.544	15.541	15.541	16.648	16.648	15.382	15.382	15.921	14.693	15.95	14.825	16.82	16.82	14.846	15.983	15.983	15.983
NaN	NaN	NaN	NaN	NaN	NaN	NaN	NaN	NaN	NaN	NaN	16.048	16.048	14.912	14.912	16.974	14.124	14.124	14.453	14.453	14.941	14.941	14.942	16.387	15.965	15.971	15.983	15.277	15.277	16.544	16.544	16.544	16.544	16.544	16.544	15.763	16.648	16.648	16.646	15.139	15.449	15.921	15.95	14.825	14.444	14.846	14.846	15.983	15.983	15.984
NaN	NaN	NaN	NaN	NaN	NaN	NaN	NaN	NaN	NaN	NaN	16.048	16.048	16.048	16.048	14.941	15.133	15.119	15.119	14.124	14.124	14.124	14.941	14.941	14.454	14.759	15.068	15.983	15.983	15.277	16.544	16.544	15.448	16.544	15.448	15.763	16.648	16.648	16.646	16.632	15.448	16.648	14.824	14.824	15.068	14.846	14.444	16.514	15.983	15.983
NaN	NaN	NaN	NaN	NaN	NaN	NaN	NaN	NaN	NaN	NaN	16.048	16.048	16.048	16.048	15.119	15.119	15.119	15.119	15.133	15.133	14.941	15.863	15.863	14.941	14.243	14.243	15.067	14.695	15.277	15.277	16.544	15.448	14.99	16.544	15.105	15.763	16.648	16.648	16.648	16.648	16.648	15.921	14.776	15.068	13.624	13.624	13.624	17.003	14.495
NaN	NaN	NaN	NaN	NaN	NaN	NaN	NaN	NaN	16.091	16.048	16.048	16.048	16.048	16.048	16.048	16.048	16.048	15.133	14.124	15.863	15.863	15.863	15.863	15.863	15.863	14.941	14.243	14.695	16.592	15.277	16.544	16.538	16.544	16.544	16.544	15.104	15.763	15.027	16.648	15.763	16.648	16.648	13.187	14.171	15.243	14.846	15.045	15.045	16.413
NaN	NaN	NaN	NaN	NaN	NaN	NaN	NaN	NaN	15.829	15.133	15.133	14.5	14.499	15.119	16.048	15.132	15.132	16.372	16.394	16.394	15.863	15.863	15.863	15.863	15.863	15.863	14.941	14.242	14.243	14.942	15.111	15.111	15.916	16.544	16.544	15.505	16.544	16.544	16.544	15.763	15.027	16.648	15.381	15.382	15.381	14.824	14.846	14.443	14.846
NaN	NaN	NaN	NaN	NaN	NaN	NaN	NaN	NaN	NaN	NaN	NaN	NaN	14.5	14.499	15.132	15.132	16.372	16.372	16.372	16.394	15.863	15.863	15.863	15.863	15.862	15.863	15.863	15.863	15.863	14.941	14.978	14.978	16.538	16.543	16.543	16.543	16.543	16.543	16.543	16.543	15.026	16.647	15.849	15.381	15.381	14.846	14.824	15.045	13.624
NaN	NaN	NaN	NaN	NaN	NaN	NaN	NaN	NaN	NaN	NaN	NaN	NaN	NaN	NaN	15.067	14.117	15.132	16.372	14.944	15.863	15.862	15.862	15.863	15.863	15.863	15.862	15.863	15.862	15.862	14.941	14.453	14.941	15.604	16.538	16.538	14.978	14.978	14.978	15.505	15.505	15.763	16.647	16.647	16.463	15.067	13.624	14.846	13.624	13.624
NaN	NaN	NaN	NaN	NaN	NaN	NaN	NaN	NaN	NaN	NaN	NaN	NaN	NaN	NaN	15.067	15.067	14.118	14.117	15.862	15.862	15.862	15.862	15.862	15.862	15.862	15.862	15.862	15.862	15.862	16.394	16.394	16.394	14.453	15.955	15.731	14.124	14.124	14.978	14.978	14.572	15.763	16.647	16.647	15.067	15.067	13.624	14.846	13.624	13.624
NaN	NaN	NaN	NaN	NaN	NaN	NaN	NaN	NaN	NaN	NaN	NaN	NaN	NaN	13.669	15.067	15.067	15.067	13.086	14.325	15.067	15.067	15.862	15.862	15.862	15.862	15.862	15.862	16.394	16.394	16.394	16.394	16.394	16.394	14.454	14.124	14.124	14.124	14.977	14.977	14.977	15.762	15.026	16.647	15.067	15.381	16.647	13.624	13.623	13.624
NaN	NaN	NaN	NaN	NaN	NaN	NaN	NaN	NaN	NaN	NaN	NaN	NaN	NaN	NaN	15.067	15.289	15.067	15.289	15.067	15.067	15.067	15.289	15.067	14.941	15.862	16.394	16.394	16.394	16.394	16.394	16.394	16.394	16.394	14.124	16.608	14.124	14.124	14.977	14.977	14.977	15.104	15.762	15.762	15.505	16.647	16.647	12.697	13.624	13.623
NaN	NaN	NaN	NaN	NaN	NaN	NaN	NaN	NaN	NaN	NaN	NaN	NaN	NaN	NaN	15.067	15.067	15.289	15.289	15.067	15.067	15.067	15.289	15.289	15.289	14.94	16.394	16.394	16.394	16.394	16.394	16.394	16.394	16.394	15.132	15.74	14.453	14.453	15.067	14.977	14.977	15.104	16.647	15.762	15.762	16.647	15.139	15.139	15.139	13.624
NaN	NaN	NaN	NaN	NaN	NaN	NaN	NaN	NaN	NaN	NaN	NaN	NaN	NaN	16.43	15.067	15.067	15.067	15.289	15.067	15.067	15.067	15.067	15.135	14.123	14.124	14.94	16.394	16.371	16.371	16.371	16.047	16.047	16.047	15.132	14.088	14.453	14.452	14.453	15.558	15.067	16.647	16.647	15.762	15.762	15.762	15.139	15.139	15.139	12.696
NaN	NaN	NaN	NaN	NaN	NaN	NaN	NaN	NaN	NaN	NaN	NaN	NaN	NaN	NaN	16.43	16.43	15.066	15.066	15.289	15.289	15.289	15.066	15.066	15.066	15.066	15.066	14.117	16.371	16.371	16.371	16.047	16.047	16.964	16.964	16.371	15.745	15.744	15.289	15.558	15.558	15.558	16.647	15.504	15.762	15.762	15.381	15.85	15.381	14.442
NaN	NaN	NaN	NaN	NaN	NaN	NaN	NaN	NaN	NaN	NaN	NaN	NaN	NaN	NaN	NaN	NaN	NaN	16.43	16.43	15.066	15.289	15.289	15.066	15.066	15.289	15.289	15.066	15.066	14.911	16.047	16.047	16.43	16.964	16.964	16.371	15.744	14.843	14.997	15.289	14.881	16.446	15.289	16.647	15.504	15.762	16.644	16.644	15.762	15.762
NaN	NaN	NaN	NaN	NaN	NaN	NaN	NaN	NaN	NaN	NaN	NaN	NaN	NaN	NaN	NaN	NaN	NaN	NaN	16.43	14.94	15.288	15.275	14.941	15.288	15.066	15.288	13.669	16.38	16.38	14.693	16.047	16.43	16.964	16.964	16.371	15.744	14.843	16.981	15.066	15.275	14.881	14.997	15.066	15.504	16.646	15.504	15.023	15.762	15.762
NaN	NaN	NaN	NaN	NaN	NaN	NaN	NaN	NaN	NaN	NaN	NaN	NaN	NaN	NaN	NaN	NaN	NaN	NaN	16.43	16.43	15.288	15.066	15.288	15.288	15.288	15.066	15.066	15.288	16.379	16.38	14.911	14.911	16.864	16.371	15.168	15.743	14.273	14.859	14.997	14.88	16.412	14.859	14.859	14.273	16.646	16.646	16.646	16.646	16.646
NaN	NaN	NaN	NaN	NaN	NaN	NaN	NaN	NaN	NaN	NaN	NaN	NaN	NaN	NaN	NaN	NaN	NaN	NaN	15.043	14.699	14.699	14.699	15.288	15.288	15.288	15.066	14.758	15.288	14.854	16.38	16.38	16.972	16.864	14.944	16.371	15.743	15.744	14.453	14.996	14.88	14.453	14.452	14.859	14.858	15.025	16.646	16.646	16.646	16.318
NaN	NaN	NaN	NaN	NaN	NaN	NaN	NaN	NaN	NaN	NaN	NaN	NaN	NaN	NaN	NaN	NaN	NaN	15.043	15.043	15.043	14.699	14.699	14.699	15.288	15.288	15.066	15.066	15.066	15.288	14.854	15.288	16.38	14.123	14.943	16.371	14.943	15.067	15.067	15.744	16.412	16.412	14.453	14.452	14.859	15.066	15.066	16.646	16.646	16.709
NaN	NaN	NaN	NaN	NaN	NaN	NaN	NaN	NaN	NaN	NaN	NaN	NaN	NaN	NaN	NaN	NaN	NaN	15.043	14.572	15.043	15.042	15.043	14.699	14.693	16.429	15.288	13.668	15.066	15.288	15.288	14.693	14.693	16.415	14.911	14.911	15.221	15.066	15.066	15.066	14.858	14.996	14.493	14.445	14.445	14.844	15.066	15.066	16.318	15.749
NaN	NaN	NaN	NaN	NaN	NaN	NaN	NaN	NaN	NaN	NaN	NaN	NaN	NaN	NaN	NaN	NaN	NaN	15.043	14.572	13.751	14.823	13.643	13.643	16.43	16.429	15.288	14.854	14.17	15.288	14.854	14.854	14.693	14.757	15.066	16.425	14.502	14.858	14.445	14.858	15.047	14.996	16.412	15.275	15.066	14.844	15.066	15.066	16.318	15.749
NaN	NaN	NaN	NaN	NaN	NaN	NaN	NaN	NaN	NaN	NaN	NaN	NaN	NaN	NaN	NaN	NaN	NaN	NaN	13.495	13.478	13.645	13.643	14.823	15.763	16.429	15.288	15.288	14.854	15.589	14.854	14.854	14.854	15.288	15.037	15.037	16.414	14.502	16.817	16.425	16.606	15.047	16.412	16.412	15.889	15.069	15.069	15.066	15.811	14.644
NaN	NaN	NaN	NaN	NaN	NaN	NaN	NaN	NaN	NaN	NaN	NaN	NaN	NaN	NaN	NaN	NaN	NaN	NaN	NaN	16.128	13.478	13.644	14.301	15.762	16.463	16.704	15.288	15.288	15.589	14.685	13.45	14.15	14.757	15.288	15.069	16.414	14.502	15.054	15.054	14.034	14.034	14.034	13.896	13.896	15.069	14.972	14.972	15.069	15.81
NaN	NaN	NaN	NaN	NaN	NaN	NaN	NaN	NaN	NaN	NaN	NaN	NaN	NaN	NaN	NaN	NaN	NaN	NaN	NaN	NaN	16.128	12.599	14.301	16.463	16.463	15.589	14.981	15.275	15.288	15.288	15.288	14.15	14.15	14.685	14.542	14.547	16.414	15.053	15.053	15.053	15.053	15.052	15.052	15.054	15.054	15.81	14.548	14.548	14.972
NaN	NaN	NaN	NaN	NaN	NaN	NaN	NaN	NaN	NaN	NaN	NaN	NaN	NaN	NaN	NaN	NaN	NaN	NaN	NaN	NaN	NaN	16.049	16.049	16.128	15.326	15.589	16.049	16.414	16.704	15.288	15.288	16.414	13.184	15.81	12.902	13.151	14.547	16.414	15.053	15.053	15.053	15.053	15.053	15.052	15.052	15.053	15.037	15.068	15.068
NaN	NaN	NaN	NaN	NaN	NaN	NaN	NaN	NaN	NaN	NaN	NaN	NaN	NaN	NaN	NaN	NaN	NaN	NaN	NaN	NaN	NaN	NaN	16.049	14.822	14.301	16.128	15.589	16.463	16.704	15.762	15.287	16.414	16.414	14.277	12.902	13.151	15.687	15.81	14.542	14.502	15.053	15.053	15.053	15.053	15.053	15.052	15.068	15.068	15.068
NaN	NaN	NaN	NaN	NaN	NaN	NaN	NaN	NaN	NaN	NaN	NaN	NaN	NaN	NaN	NaN	NaN	NaN	NaN	NaN	NaN	NaN	NaN	16.128	16.127	14.301	14.301	16.128	16.127	16.703	15.762	15.274	16.413	16.413	15.81	12.902	15.81	15.687	14.547	15.29	14.542	16.414	15.053	15.053	15.053	14.739	15.052	14.739	14.972	15.068
NaN	NaN	NaN	NaN	NaN	NaN	NaN	NaN	NaN	NaN	NaN	NaN	NaN	NaN	NaN	NaN	NaN	NaN	NaN	NaN	NaN	NaN	NaN	NaN	13.644	14.3	14.3	16.127	16.127	16.703	16.703	15.287	15.287	16.413	15.687	12.901	15.068	15.644	13.151	14.399	16.413	14.542	16.413	15.053	15.053	14.739	14.739	14.739	15.687	14.972
NaN	NaN	NaN	NaN	NaN	NaN	NaN	NaN	NaN	NaN	NaN	NaN	NaN	NaN	NaN	NaN	NaN	NaN	NaN	NaN	NaN	NaN	NaN	NaN	NaN	13.644	16.049	14.323	16.127	16.127	16.703	16.703	15.287	16.114	14.284	14.284	15.81	14.699	13.151	14.972	14.972	14.542	14.967	15.644	15.052	14.739	14.739	15.051	15.687	15.068
NaN	NaN	NaN	NaN	NaN	NaN	NaN	NaN	NaN	NaN	NaN	NaN	NaN	NaN	NaN	NaN	NaN	NaN	NaN	NaN	NaN	NaN	NaN	NaN	NaN	NaN	14.15	16.078	16.742	15.459	15.326	15.287	15.287	16.413	16.062	14.284	15.037	14.542	15.81	14.971	14.971	12.902	15.81	14.542	15.643	15.052	15.052	14.254	15.687	15.687
NaN	NaN	NaN	NaN	NaN	NaN	NaN	NaN	NaN	NaN	NaN	NaN	NaN	NaN	NaN	NaN	NaN	NaN	NaN	NaN	NaN	NaN	NaN	NaN	NaN	NaN	14.15	14.15	16.077	16.077	15.325	15.287	16.114	16.413	15.068	15.068	14.693	12.901	14.541	14.541	15.81	15.068	15.068	14.391	14.541	14.541	15.069	14.541	15.687	15.687
NaN	NaN	NaN	NaN	NaN	NaN	NaN	NaN	NaN	NaN	NaN	NaN	NaN	NaN	NaN	NaN	NaN	NaN	NaN	NaN	NaN	NaN	NaN	NaN	NaN	NaN	13.643	14.322	14.322	16.077	15.459	16.412	14.684	16.114	16.114	14.541	14.259	14.259	14.692	14.692	14.692	13.996	13.996	15.687	15.687	15.687	15.068	14.541	15.036	15.687
NaN	NaN	NaN	NaN	NaN	NaN	NaN	NaN	NaN	NaN	NaN	NaN	NaN	NaN	NaN	NaN	NaN	NaN	NaN	NaN	NaN	NaN	NaN	NaN	NaN	NaN	14.15	14.322	14.322	17.033	17.033	16.412	16.412	16.412	16.412	15.57	15.21	14.692	14.692	14.692	14.692	14.692	15.809	15.809	15.687	15.809	14.971	14.254	15.036	15.687
NaN	NaN	NaN	NaN	NaN	NaN	NaN	NaN	NaN	NaN	NaN	NaN	NaN	NaN	NaN	NaN	NaN	NaN	NaN	NaN	NaN	NaN	NaN	NaN	NaN	NaN	14.15	15.459	15.459	17.033	17.033	16.412	16.412	16.412	14.607	15.57	15.652	15.652	15.026	15.643	14.931	14.692	14.692	15.036	14.541	14.259	14.541	14.541	14.971	15.686
NaN	NaN	NaN	NaN	NaN	NaN	NaN	NaN	NaN	NaN	NaN	NaN	NaN	NaN	NaN	NaN	NaN	NaN	NaN	NaN	NaN	NaN	NaN	NaN	NaN	NaN	NaN	15.459	17.033	17.033	17.033	16.426	16.412	16.412	14.258	15.026	15.652	15.57	15.669	15.026	15.025	15.025	15.643	15.643	15.686	14.259	15.809	14.541	14.971	15.686
NaN	NaN	NaN	NaN	NaN	NaN	NaN	NaN	NaN	NaN	NaN	NaN	NaN	NaN	NaN	NaN	NaN	NaN	NaN	NaN	NaN	NaN	NaN	NaN	NaN	NaN	NaN	15.459	16.945	16.993	17.033	16.426	16.412	16.412	16.412	15.026	15.026	15.026	15.669	15.026	15.026	15.025	15.924	15.643	15.686	15.686	14.516	14.253	14.611	14.971
NaN	NaN	NaN	NaN	NaN	NaN	NaN	NaN	NaN	NaN	NaN	NaN	NaN	NaN	NaN	NaN	NaN	NaN	NaN	NaN	NaN	NaN	NaN	NaN	NaN	NaN	16.686	14.322	16.671	16.671	16.426	13.364	16.412	15.76	16.412	14.283	15.026	15.026	15.026	15.026	15.026	15.026	15.923	15.643	14.283	15.686	14.516	14.389	15.686	15.686
NaN	NaN	NaN	NaN	NaN	NaN	NaN	NaN	NaN	NaN	NaN	NaN	NaN	NaN	NaN	NaN	NaN	NaN	NaN	NaN	NaN	NaN	NaN	NaN	NaN	NaN	16.125	14.322	16.671	16.671	16.241	16.241	16.412	16.112	14.283	14.283	15.025	15.025	15.025	15.025	15.025	15.025	15.923	15.642	15.643	15.19	15.686	14.516	15.686	15.686
NaN	NaN	NaN	NaN	NaN	NaN	NaN	NaN	NaN	NaN	NaN	NaN	NaN	NaN	NaN	NaN	NaN	NaN	NaN	NaN	NaN	NaN	NaN	NaN	NaN	16.702	16.702	13.929	14.322	16.671	15.703	15.703	14.985	16.412	14.283	14.692	14.692	15.112	15.025	15.025	15.025	15.025	15.025	15.923	15.643	15.19	14.414	14.389	14.389	15.686
NaN	NaN	NaN	NaN	NaN	NaN	NaN	NaN	NaN	NaN	NaN	NaN	NaN	NaN	NaN	NaN	NaN	NaN	NaN	NaN	NaN	NaN	NaN	NaN	NaN	16.686	16.702	15.326	14.299	14.322	16.671	17.033	16.412	16.412	14.258	14.692	14.258	14.258	15.025	15.025	15.025	15.025	15.025	15.923	15.642	14.516	14.413	14.389	14.389	14.389
NaN	NaN	NaN	NaN	NaN	NaN	NaN	NaN	NaN	NaN	NaN	NaN	NaN	NaN	NaN	NaN	NaN	NaN	NaN	NaN	NaN	NaN	NaN	NaN	NaN	17.23	15.569	15.569	14.642	14.681	15.793	17.379	16.674	15.592	16.674	15.052	15.051	15.052	14.702	15.349	15.349	15.348	15.349	16.16	15.928	14.774	14.765	14.856	14.856	14.856
NaN	NaN	NaN	NaN	NaN	NaN	NaN	NaN	NaN	NaN	NaN	NaN	NaN	NaN	NaN	NaN	NaN	NaN	NaN	NaN	NaN	NaN	NaN	NaN	NaN	17.229	17.271	16.858	14.642	16.267	15.793	16.696	15.793	16.674	15.592	15.876	15.052	15.051	15.051	15.052	14.702	15.349	15.349	15.348	15.928	14.774	14.765	14.858	14.757	15.936
NaN	NaN	NaN	NaN	NaN	NaN	NaN	NaN	NaN	NaN	NaN	NaN	NaN	NaN	NaN	NaN	NaN	NaN	NaN	NaN	NaN	NaN	NaN	NaN	NaN	15.573	16.858	14.643	13.897	14.567	17.378	16.849	15.793	16.858	16.13	16.13	15.875	15.052	15.052	15.051	14.702	15.052	15.349	15.349	15.972	16.547	14.804	15.183	14.858	15.936
NaN	NaN	NaN	NaN	NaN	NaN	NaN	NaN	NaN	NaN	NaN	NaN	NaN	NaN	NaN	NaN	NaN	NaN	NaN	NaN	NaN	NaN	NaN	NaN	NaN	16.099	16.099	14.643	14.642	15.793	17.378	16.849	15.793	16.674	16.674	16.13	15.875	15.848	14.702	15.052	15.052	15.051	16.675	14.803	15.052	15.972	15.928	14.458	14.855	15.4
NaN	NaN	NaN	NaN	NaN	NaN	NaN	NaN	NaN	NaN	NaN	NaN	NaN	NaN	NaN	NaN	NaN	NaN	NaN	NaN	NaN	NaN	NaN	NaN	NaN	16.099	15.171	15.505	15.915	15.793	17.342	17.342	15.793	15.793	16.674	16.674	16.129	16.129	16.03	15.052	15.052	16.238	16.663	15.399	15.051	13.995	14.803	14.457	15.183	14.756
NaN	NaN	NaN	NaN	NaN	NaN	NaN	NaN	NaN	NaN	NaN	NaN	NaN	NaN	NaN	NaN	NaN	NaN	NaN	NaN	NaN	NaN	NaN	NaN	NaN	NaN	14.823	15.168	15.168	15.662	17.342	17.342	15.168	15.168	16.674	15.806	14.469	16.237	16.237	16.237	16.212	16.237	16.237	16.237	16.237	16.237	15.479	15.478	14.482	14.756
NaN	NaN	NaN	NaN	NaN	NaN	NaN	NaN	NaN	NaN	NaN	NaN	NaN	NaN	NaN	NaN	NaN	NaN	NaN	NaN	NaN	NaN	NaN	NaN	NaN	NaN	15.133	15.662	15.662	14.59	15.662	16.071	16.773	16.01	15.206	16.675	14.469	17.042	16.237	16.237	16.237	17.002	16.237	16.237	16.237	16.237	14.981	15.478	15.478	15.447
NaN	NaN	NaN	NaN	NaN	NaN	NaN	NaN	NaN	NaN	NaN	NaN	NaN	NaN	NaN	NaN	NaN	NaN	NaN	NaN	NaN	NaN	NaN	NaN	NaN	NaN	15.133	15.133	15.662	14.514	15.662	15.168	15.168	16.825	15.206	16.674	14.468	17.042	16.237	16.237	16.237	16.237	15.377	16.237	16.237	16.237	16.237	15.478	15.479	15.478
NaN	NaN	NaN	NaN	NaN	NaN	NaN	NaN	NaN	NaN	NaN	NaN	NaN	NaN	NaN	NaN	NaN	NaN	NaN	NaN	NaN	NaN	NaN	NaN	NaN	15.17	13.761	15.17	14.589	13.484	14.589	15.168	15.168	16.824	15.478	16.675	16.979	16.237	16.237	16.237	16.237	16.237	16.316	16.237	16.237	16.237	16.237	15.478	15.478	15.447
NaN	NaN	NaN	NaN	NaN	NaN	NaN	NaN	NaN	NaN	NaN	NaN	NaN	NaN	NaN	NaN	NaN	NaN	NaN	NaN	NaN	NaN	NaN	NaN	15.662	15.662	15.17	15.17	14.589	15.288	15.17	15.064	15.064	17.042	17.042	14.468	14.469	16.979	16.237	16.316	16.316	16.237	14.231	16.237	16.237	16.237	16.237	16.237	15.478	15.447
NaN	NaN	NaN	NaN	NaN	NaN	NaN	NaN	NaN	NaN	NaN	NaN	NaN	NaN	NaN	NaN	NaN	NaN	NaN	NaN	NaN	NaN	NaN	NaN	15.661	15.661	15.168	14.053	14.589	15.168	15.064	16.78	16.78	16.412	17.042	16.674	16.978	16.978	16.237	16.237	16.316	16.237	16.237	14.231	16.237	14.231	16.237	16.237	16.237	15.447
NaN	NaN	NaN	NaN	NaN	NaN	NaN	NaN	NaN	NaN	NaN	NaN	NaN	NaN	NaN	NaN	NaN	NaN	NaN	NaN	NaN	NaN	14.822	14.91	15.596	15.596	16.412	14.053	16.78	16.412	15.46	16.78	16.78	16.412	16.412	16.675	14.469	16.978	16.316	16.237	16.237	16.237	16.237	16.237	16.237	16.316	16.316	16.237	16.237	16.237
NaN	NaN	NaN	NaN	NaN	NaN	NaN	NaN	NaN	NaN	NaN	NaN	NaN	NaN	NaN	NaN	NaN	NaN	NaN	NaN	NaN	NaN	15.593	14.909	14.909	15.596	17.342	17.342	16.412	16.412	16.412	15.46	15.64	15.471	15.471	16.675	13.483	16.978	16.978	16.237	16.237	16.237	16.237	16.237	16.316	16.316	16.237	16.237	16.237	16.237
NaN	NaN	NaN	NaN	NaN	NaN	NaN	NaN	NaN	NaN	NaN	NaN	NaN	NaN	NaN	NaN	NaN	NaN	NaN	NaN	NaN	15.169	15.593	15.593	14.909	15.064	15.596	17.341	15.385	15.385	16.412	15.461	15.46	15.461	15.471	16.978	13.483	14.468	16.978	16.237	16.237	16.237	16.316	16.316	16.316	16.316	14.23	16.237	16.316	16.316
NaN	NaN	NaN	NaN	NaN	NaN	NaN	NaN	NaN	NaN	NaN	NaN	NaN	NaN	NaN	NaN	NaN	NaN	NaN	NaN	NaN	15.169	15.593	15.593	17.034	15.064	15.596	15.064	17.034	15.596	16.412	16.412	15.46	15.639	15.471	16.236	16.978	14.469	16.978	16.978	16.236	16.236	16.316	16.236	14.23	14.23	14.23	16.236	14.23	16.316
NaN	NaN	NaN	NaN	NaN	NaN	NaN	NaN	NaN	NaN	NaN	NaN	NaN	NaN	NaN	NaN	NaN	NaN	NaN	NaN	15.169	15.593	15.385	15.063	15.596	15.596	15.596	15.385	15.385	15.385	15.596	16.779	16.779	16.236	15.816	16.236	16.281	14.468	17.025	17.025	17.041	16.236	16.236	16.248	14.23	14.23	14.23	14.23	14.23	14.23
NaN	NaN	NaN	NaN	NaN	NaN	NaN	NaN	NaN	NaN	NaN	NaN	NaN	NaN	NaN	NaN	NaN	NaN	NaN	15.942	15.169	15.593	15.385	15.063	15.596	15.596	15.596	15.063	15.385	15.385	15.385	16.284	16.284	16.284	16.236	16.236	16.236	13.483	17.025	17.025	17.041	17.041	16.236	16.236	14.23	14.23	14.23	14.23	14.23	14.23
NaN	NaN	NaN	NaN	NaN	NaN	NaN	NaN	NaN	NaN	NaN	NaN	NaN	NaN	NaN	NaN	NaN	NaN	NaN	15.169	15.169	15.593	15.593	15.385	15.596	15.596	15.596	15.385	17.341	15.063	15.596	16.284	16.284	16.284	16.236	16.379	16.236	13.482	16.247	16.247	14.413	16.662	15.288	16.236	16.236	16.236	16.236	16.236	14.23	16.315
NaN	NaN	NaN	NaN	NaN	NaN	NaN	NaN	NaN	NaN	NaN	NaN	NaN	NaN	NaN	NaN	NaN	NaN	15.942	15.169	14.821	14.743	14.743	15.593	15.596	15.596	15.596	14.743	14.743	15.629	15.805	16.284	16.284	16.284	15.46	16.379	16.236	16.236	16.247	16.709	16.709	16.662	16.662	17.041	17.041	16.236	16.236	16.236	14.23	16.236
NaN	NaN	NaN	NaN	NaN	NaN	NaN	NaN	NaN	NaN	NaN	NaN	NaN	NaN	NaN	NaN	NaN	15.942	15.169	15.169	15.942	14.742	14.821	15.063	15.596	15.614	15.063	14.743	15.629	17.341	15.805	16.284	16.284	16.284	16.284	16.284	16.379	16.236	16.236	17.077	16.709	15.653	14.468	16.662	16.662	17.041	17.041	16.236	16.236	16.236
NaN	NaN	NaN	NaN	NaN	NaN	NaN	NaN	NaN	NaN	NaN	NaN	NaN	NaN	NaN	NaN	13.76	15.169	15.169	15.169	15.942	15.942	15.384	15.384	14.821	15.384	15.66	15.66	15.629	16.284	16.284	16.284	16.284	16.284	16.284	16.284	16.284	13.441	16.248	15.869	16.709	16.709	16.709	14.468	14.468	17.041	17.041	16.236	16.236	16.236
NaN	NaN	NaN	NaN	NaN	NaN	NaN	NaN	NaN	NaN	NaN	NaN	NaN	NaN	NaN	14.821	14.821	15.169	14.821	14.821	17.478	17.479	17.478	14.36	13.764	14.36	15.66	15.628	15.628	16.779	16.284	16.284	16.284	16.284	16.284	16.284	16.284	16.284	15.47	16.247	16.247	16.247	16.013	13.482	13.482	14.467	14.467	16.315	16.236	16.236
NaN	NaN	NaN	NaN	NaN	NaN	NaN	NaN	NaN	NaN	NaN	NaN	NaN	NaN	NaN	16.901	14.822	14.051	13.765	15.385	15.168	14.821	14.742	15.616	16.778	15.66	15.628	15.628	16.283	16.283	16.283	16.284	16.446	16.284	16.284	16.284	16.284	16.284	15.47	15.47	16.247	16.247	16.247	13.482	13.482	13.481	13.482	16.708	14.468	15.288
NaN	NaN	NaN	NaN	NaN	NaN	NaN	NaN	NaN	NaN	NaN	NaN	NaN	NaN	16.901	15.168	14.821	14.821	14.821	14.945	14.908	15.595	15.595	15.595	16.283	14.588	15.628	16.778	16.283	16.283	16.283	16.283	16.283	16.283	16.283	16.283	16.283	16.283	16.283	15.47	15.47	16.247	16.247	16.247	13.482	13.482	13.482	16.926	16.926	16.022
NaN	NaN	NaN	NaN	NaN	NaN	NaN	NaN	NaN	NaN	NaN	NaN	NaN	NaN	15.699	15.168	15.168	15.169	15.592	15.384	15.628	15.628	15.628	15.595	16.778	15.941	15.628	15.628	16.283	16.283	15.628	15.628	16.283	16.283	16.283	16.283	16.283	16.283	16.283	16.283	15.47	15.47	15.47	16.247	16.247	16.247	14.229	14.229	16.247	14.229
NaN	NaN	NaN	NaN	NaN	NaN	NaN	NaN	NaN	NaN	NaN	NaN	NaN	NaN	NaN	14.276	15.169	14.82	14.82	14.82	15.592	15.628	15.804	15.628	15.628	15.595	15.941	15.804	15.628	15.628	15.166	15.628	15.628	15.628	15.628	15.628	15.628	16.283	16.283	16.283	16.283	15.47	15.47	15.47	16.567	16.567	16.567	16.247	16.247	14.229
NaN	NaN	NaN	NaN	NaN	NaN	NaN	NaN	NaN	NaN	NaN	NaN	NaN	NaN	NaN	14.231	14.23	14.82	14.82	15.169	14.82	15.804	15.804	15.804	16.059	15.517	17.029	15.804	15.804	15.628	15.166	15.166	15.804	15.628	15.628	15.628	15.628	15.628	16.283	16.283	16.283	15.47	16.247	16.247	16.567	16.567	16.567	16.567	16.247	16.567
NaN	NaN	NaN	NaN	NaN	NaN	NaN	NaN	NaN	NaN	NaN	NaN	NaN	NaN	NaN	14.746	14.23	14.82	14.746	15.169	15.804	15.804	15.804	15.804	16.059	15.504	15.504	17.029	15.504	15.504	15.504	15.517	15.504	15.517	15.517	15.628	15.628	16.624	16.624	16.437	16.126	16.506	16.799	16.608	16.567	16.567	16.567	17.341	16.63	16.63
NaN	NaN	NaN	NaN	NaN	NaN	NaN	NaN	NaN	NaN	NaN	NaN	NaN	NaN	NaN	14.746	14.23	NaN	NaN	14.746	15.524	14.795	15.524	15.524	15.504	15.504	15.504	16.059	15.504	15.504	15.504	15.504	15.504	15.517	16.63	16.63	16.308	16.624	16.624	16.437	16.082	16.506	16.506	16.799	16.799	16.567	17.049	16.63	16.63	16.63
NaN	NaN	NaN	NaN	NaN	NaN	NaN	NaN	NaN	NaN	NaN	NaN	NaN	NaN	NaN	NaN	NaN	NaN	NaN	NaN	NaN	15.524	16.058	14.795	15.504	15.504	15.504	15.504	15.504	15.504	15.504	15.504	15.516	15.516	17.458	16.623	17.458	17.458	16.63	16.63	16.082	16.506	16.506	16.567	16.567	16.567	17.049	17.341	16.506	16.506
NaN	NaN	NaN	NaN	NaN	NaN	NaN	NaN	NaN	NaN	NaN	NaN	NaN	NaN	NaN	NaN	NaN	NaN	NaN	NaN	NaN	14.745	15.504	15.504	15.504	15.504	15.504	15.504	15.504	15.504	15.504	15.504	16.78	16.63	16.63	16.308	16.308	17.458	17.458	16.082	16.082	16.505	17.202	16.567	16.505	16.506	16.506	16.506	16.506	16.506
NaN	NaN	NaN	NaN	NaN	NaN	NaN	NaN	NaN	NaN	NaN	NaN	NaN	NaN	NaN	NaN	NaN	NaN	NaN	NaN	14.949	16.244	15.503	15.504	15.504	15.504	15.504	15.504	16.058	16.058	15.504	15.504	16.779	16.505	16.505	16.505	16.505	17.458	17.458	16.082	16.082	17.202	16.505	16.505	16.505	16.505	16.505	16.505	16.505	16.505
NaN	NaN	NaN	NaN	NaN	NaN	NaN	NaN	NaN	NaN	NaN	NaN	NaN	NaN	NaN	NaN	NaN	13.724	14.23	15.523	13.911	14.795	15.503	16.551	16.058	15.503	15.503	15.503	16.058	16.058	16.779	16.779	16.779	16.505	16.505	16.505	16.505	16.505	17.457	16.082	16.082	16.082	16.505	16.505	16.505	16.505	16.505	16.505	16.505	16.505
NaN	NaN	NaN	NaN	NaN	NaN	NaN	NaN	NaN	NaN	NaN	NaN	NaN	NaN	NaN	NaN	14.36	15.523	14.796	14.795	14.795	14.275	15.503	15.503	15.503	15.503	15.503	15.503	16.058	16.771	16.779	16.779	16.779	16.629	15.462	16.505	16.505	16.505	16.505	16.505	16.082	16.082	16.505	16.505	16.505	16.505	16.505	16.505	16.505	16.505
NaN	NaN	NaN	NaN	NaN	NaN	NaN	NaN	NaN	NaN	NaN	NaN	NaN	NaN	NaN	16.628	16.519	16.287	16.058	16.058	14.275	15.503	14.275	15.503	15.503	15.503	16.058	16.058	16.612	16.771	16.505	16.505	16.612	16.308	16.308	16.505	16.505	16.505	16.505	16.629	16.505	16.505	16.505	16.505	16.505	16.505	16.505	16.505	16.505	16.505
NaN	NaN	NaN	NaN	NaN	NaN	NaN	NaN	NaN	NaN	NaN	NaN	NaN	16.041	15.485	16.628	16.628	16.519	16.058	16.058	14.275	15.503	15.503	15.503	15.503	15.503	16.784	16.305	16.138	16.505	16.505	16.505	16.505	16.318	16.505	16.505	16.505	16.505	16.743	16.505	16.505	16.505	16.505	16.505	16.505	16.505	16.505	16.505	16.505	16.505
NaN	NaN	NaN	NaN	NaN	NaN	NaN	NaN	NaN	NaN	NaN	NaN	NaN	16.041	16.663	16.663	16.628	16.628	16.242	16.058	14.275	14.274	15.503	16.058	16.324	16.324	16.305	16.612	16.612	16.735	16.735	16.505	16.505	16.505	16.505	16.505	16.505	16.505	16.505	16.505	16.505	16.505	16.505	16.505	16.505	16.505	16.505	16.505	16.505	16.505
NaN	NaN	NaN	NaN	NaN	NaN	NaN	NaN	NaN	NaN	NaN	15.249	16.058	16.026	16.026	16.026	16.607	16.627	16.627	16.058	16.058	14.274	14.275	16.612	16.612	16.735	16.505	16.505	16.505	16.505	16.505	16.505	16.505	16.505	16.505	16.505	16.505	16.505	16.505	16.505	16.505	16.505	16.505	16.505	16.505	16.505	16.505	16.081	16.081	16.505
NaN	NaN	NaN	NaN	NaN	NaN	NaN	NaN	NaN	16.105	16.041	15.249	16.12	16.12	16.15	16.041	16.041	16.041	16.73	16.627	16.057	16.631	16.557	16.612	16.612	16.505	16.505	16.505	16.505	16.505	16.505	16.505	16.505	16.505	16.505	16.505	16.505	16.505	16.505	16.505	16.505	17.105	16.505	16.505	16.505	16.505	16.505	15.374	16.505	16.505
NaN	NaN	NaN	12.172	NaN	NaN	NaN	NaN	NaN	16.554	16.554	16.12	16.12	16.12	16.12	16.025	16.025	17.179	16.73	16.627	16.627	16.631	16.631	16.3	16.735	16.611	16.611	16.504	16.504	16.505	16.505	16.505	16.505	16.505	16.505	16.505	16.505	16.505	16.505	16.505	16.505	16.505	16.505	16.505	16.505	16.505	16.505	15.374	16.505	16.505
NaN	NaN	16.213	13.175	NaN	NaN	NaN	NaN	15.74	16.12	15.602	16.12	16.12	16.12	16.12	15.075	15.72	16.041	17.179	16.109	16.627	16.631	16.3	16.13	16.734	16.611	16.611	16.504	16.504	16.504	16.504	16.504	16.504	16.504	16.504	16.504	16.504	16.504	16.504	16.504	16.504	16.504	16.504	16.504	16.504	16.504	16.504	15.374	16.504	16.504
17.278	17.278	16.214	16.21	NaN	NaN	NaN	16.12	16.12	16.12	16.12	16.12	16.778	16.778	16.734	16.734	14.117	15.291	15.291	17.178	16.627	16.627	16.627	16.636	16.13	16.13	16.3	16.611	16.504	16.504	16.504	16.504	16.504	16.504	16.504	16.504	16.504	16.504	16.504	16.504	16.504	16.504	16.504	16.504	16.504	16.504	14.941	15.374	16.504	16.504
NaN	15.313	16.778	16.778	NaN	NaN	NaN	16.12	16.12	16.12	16.783	16.783	16.783	16.783	16.734	16.734	16.734	16.734	16.734	15.291	16.035	16.627	16.628	17.878	16.734	16.734	16.734	16.611	16.611	16.324	16.504	16.504	16.504	16.504	16.504	16.504	16.504	16.504	16.504	16.504	16.504	16.504	16.504	16.504	16.504	16.504	16.504	16.504	15.479	16.128
NaN	16.953	16.953	16.778	16.953	NaN	NaN	16.12	16.12	16.12	16.783	16.783	16.783	16.783	16.63	16.304	16.566	16.734	16.734	16.734	15.008	17.178	17.178	16.627	16.627	16.627	16.734	16.304	16.611	16.323	16.504	16.504	16.504	16.504	16.504	16.504	16.504	16.504	16.504	16.504	16.504	16.504	16.504	16.504	16.504	16.504	16.504	16.504	16.488	16.504
16.953	16.953	16.953	16.783	16.953	16.953	16.953	16.783	16.12	16.133	16.12	16.783	16.12	16.12	16.63	16.63	16.734	16.734	16.304	16.304	16.304	16.734	15.018	16.681	16.627	16.627	16.627	16.325	16.304	16.504	16.504	16.504	16.504	16.504	16.504	16.504	16.504	16.504	16.504	16.503	16.504	16.504	16.504	16.504	16.504	16.504	16.504	16.08	15.696	15.479
NaN	16.783	16.783	16.783	16.783	16.783	16.953	16.783	16.783	16.119	16.119	16.119	16.119	16.119	16.63	16.734	16.734	16.734	16.734	16.304	16.304	16.856	17.776	15.15	15.715	16.627	16.627	16.626	16.504	16.504	16.504	16.504	16.504	16.504	16.504	16.328	16.503	16.504	16.503	16.503	16.503	16.503	16.503	16.503	16.504	16.504	16.504	15.373	15.696	15.479
NaN	NaN	15.711	14.409	14.409	16.203	16.953	16.783	16.783	16.119	16.119	16.119	16.119	16.119	16.734	16.63	16.63	16.304	16.304	16.304	16.304	17.178	16.734	16.734	16.734	16.504	16.627	16.627	16.565	16.504	16.504	16.504	16.504	16.504	16.504	16.328	16.328	16.503	16.503	16.503	16.503	16.503	16.503	16.503	16.503	16.504	16.504	16.504	15.696	15.479
NaN	NaN	17.445	17.445	17.208	15.313	16.953	16.953	16.119	16.119	16.119	16.783	16.553	16.553	15.703	16.553	16.304	16.304	16.856	16.132	16.304	17.178	16.734	16.734	16.734	14.615	17.776	16.627	16.626	16.504	16.503	16.503	16.504	16.503	16.504	16.504	16.504	16.504	16.504	16.503	16.503	16.503	16.503	16.504	16.504	16.504	16.504	16.08	16.48	15.479
NaN	NaN	17.445	17.445	17.445	16.953	16.953	16.953	14.093	15.949	15.949	15.949	15.7	15.7	15.769	15.703	15.703	15.703	15.7	15.7	17.34	14.615	15.168	14.456	14.615	14.615	16.901	16.627	16.627	16.504	16.504	14.615	14.615	14.615	16.504	16.504	16.504	16.504	16.504	16.504	16.503	16.504	16.504	16.504	16.504	16.504	16.504	16.08	16.504	16.48
NaN	NaN	NaN	17.445	17.445	15.306	13.921	13.921	16.031	17.247	17.247	17.247	15.949	15.949	15.702	15.702	15.581	15.581	15.581	15.477	15.203	14.614	16.901	14.615	14.615	14.615	14.615	16.627	16.477	14.456	14.615	14.615	14.615	14.615	14.615	16.503	16.503	16.503	16.503	16.503	16.503	16.503	16.503	16.503	16.503	16.503	16.503	16.503	16.503	16.705
NaN	NaN	NaN	NaN	NaN	NaN	NaN	NaN	NaN	15.609	15.949	15.702	14.742	15.702	15.26	15.202	15.202	15.202	15.202	16.783	14.615	14.615	14.615	14.615	14.615	14.615	16.901	16.626	16.627	13.923	16.901	14.615	14.615	14.615	16.464	16.464	16.503	16.503	16.503	16.503	16.503	16.503	16.503	16.503	16.503	16.503	16.464	16.464	16.503	16.704
NaN	NaN	NaN	NaN	NaN	NaN	NaN	NaN	NaN	15.408	15.408	13.836	13.836	15.702	15.702	15.202	15.202	17.324	16.783	14.615	14.615	14.615	14.615	14.456	14.615	16.901	16.901	16.901	16.453	13.496	15.24	14.615	16.464	16.464	16.503	16.503	16.503	16.503	16.503	16.503	16.503	16.503	16.503	16.503	16.503	16.503	16.503	16.503	16.503	16.497
NaN	NaN	NaN	NaN	NaN	NaN	NaN	NaN	14.415	15.408	14.538	13.836	13.836	13.836	15.948	15.202	15.202	16.783	14.615	14.615	14.615	14.615	14.615	14.615	14.615	14.615	16.901	14.615	16.901	16.452	15.812	14.615	16.503	16.503	16.503	16.503	16.503	16.503	16.503	16.503	16.503	16.503	16.503	16.503	16.503	16.503	16.503	16.464	16.464	16.465
NaN	NaN	NaN	NaN	NaN	NaN	NaN	NaN	NaN	14.538	14.538	14.742	15.408	15.702	15.202	15.202	16.783	14.615	14.614	14.614	14.614	14.615	14.615	14.615	14.615	14.615	14.615	16.901	14.615	16.452	16.452	14.615	16.464	16.503	16.503	16.503	16.503	16.503	16.503	16.464	16.497	17.037	16.464	16.464	16.497	16.497	16.497	16.464	16.464	16.464
NaN	NaN	NaN	NaN	NaN	NaN	NaN	NaN	NaN	13.209	13.209	14.741	15.943	15.202	15.202	17.324	14.614	14.614	14.614	14.614	14.614	14.614	14.614	14.614	14.615	14.615	14.615	16.9	16.9	16.9	16.452	16.452	16.452	15.774	16.502	16.502	16.502	16.502	16.503	15.01	15.01	15.01	16.497	15.774	16.497	16.497	16.497	16.497	16.497	16.497
NaN	NaN	NaN	NaN	NaN	NaN	NaN	NaN	NaN	NaN	NaN	13.774	15.202	15.202	15.202	14.615	14.614	14.614	14.614	14.614	14.614	14.614	14.614	14.614	14.614	14.614	14.614	16.9	16.9	16.9	14.816	13.495	15.656	15.774	15.774	15.774	15.774	16.606	15.01	15.008	15.008	15.008	15.01	16.711	16.462	16.497	16.497	15.774	16.497	16.497
NaN	NaN	NaN	NaN	NaN	NaN	NaN	NaN	NaN	NaN	NaN	NaN	15.202	15.202	15.202	14.614	14.614	14.614	14.614	14.614	14.614	14.614	14.614	14.614	14.613	16.9	14.614	14.614	16.9	14.614	16.636	13.495	14.549	15.254	16.496	15.404	15.404	16.606	15.009	15.008	15.008	15.01	14.14	15.102	14.797	15.484	16.711	15.774	15.774	16.497
NaN	NaN	NaN	NaN	NaN	NaN	NaN	NaN	NaN	NaN	NaN	NaN	NaN	NaN	17.323	14.613	14.614	14.614	14.614	14.614	14.614	14.614	16.9	14.614	14.614	16.9	14.614	14.614	14.614	14.614	16.9	16.9	14.549	15.217	15.217	16.65	16.65	16.65	16.298	15.008	15.008	14.14	14.14	15.102	14.797	15.484	16.298	16.298	16.298	15.774
NaN	NaN	NaN	NaN	NaN	NaN	NaN	NaN	NaN	NaN	NaN	NaN	NaN	NaN	16.783	14.613	14.614	16.895	14.613	14.613	14.613	14.614	14.614	16.9	15.905	14.614	14.614	16.9	16.9	14.614	14.614	16.9	14.455	14.549	15.217	15.217	16.512	16.297	16.65	15.01	15.008	14.139	14.14	15.102	14.797	15.484	16.297	16.297	16.297	15.774
NaN	NaN	NaN	NaN	NaN	NaN	NaN	NaN	NaN	NaN	NaN	NaN	NaN	NaN	16.895	16.895	13.671	14.613	16.895	14.613	14.613	14.613	16.9	14.614	14.614	14.614	14.614	14.614	14.614	14.614	13.672	15.239	16.463	14.549	14.549	14.549	15.558	16.297	16.297	14.379	15.01	14.139	14.14	15.101	14.796	15.484	16.297	16.297	15.774	15.774
NaN	NaN	NaN	NaN	NaN	NaN	NaN	NaN	NaN	NaN	NaN	NaN	NaN	NaN	16.782	16.895	14.613	14.613	16.895	14.613	14.613	16.9	14.614	14.614	14.614	14.614	14.614	14.614	14.614	13.672	13.673	15.239	16.464	16.496	14.416	14.416	14.549	15.217	16.65	15.774	16.496	14.139	14.139	15.101	14.796	16.71	16.297	16.297	15.773	15.774
NaN	NaN	NaN	NaN	NaN	NaN	NaN	NaN	NaN	NaN	NaN	NaN	NaN	NaN	NaN	14.613	14.613	14.613	16.895	14.612	14.612	16.9	14.613	14.613	14.613	14.614	14.992	14.614	14.992	13.672	13.673	15.239	16.464	15.772	16.702	14.416	14.416	15.217	15.217	16.297	16.206	15.772	14.139	15.101	14.796	16.71	16.206	16.297	15.272	15.272
NaN	NaN	NaN	NaN	NaN	NaN	NaN	NaN	NaN	NaN	NaN	NaN	NaN	NaN	NaN	14.924	14.613	14.612	15.234	14.612	14.612	14.612	16.9	14.613	14.613	14.992	14.992	14.992	14.992	14.992	13.672	15.239	16.463	16.463	15.217	14.548	14.548	15.655	15.558	17.295	16.463	15.95	15.95	15.101	16.71	16.297	16.206	15.271	16.297	16.297
NaN	NaN	NaN	NaN	NaN	NaN	NaN	NaN	NaN	NaN	NaN	NaN	NaN	NaN	14.613	14.613	14.613	14.613	15.201	14.613	14.612	14.612	14.612	14.612	14.992	14.992	14.992	14.992	14.992	14.992	13.672	15.238	14.613	16.463	15.216	16.495	14.548	15.216	15.775	16.626	16.206	16.297	15.95	16.297	15.101	16.297	15.772	16.206	15.772	15.772
NaN	NaN	NaN	NaN	NaN	NaN	NaN	NaN	NaN	NaN	NaN	14.612	14.612	14.612	10.774	14.612	14.612	14.612	14.612	14.612	16.227	15.905	16.894	14.612	13.975	14.991	14.991	13.975	14.992	14.991	13.671	15.238	13.672	16.702	14.548	16.495	16.495	15.216	16.643	16.626	15.229	16.495	17.351	16.297	16.297	16.297	16.297	16.297	16.915	16.915
NaN	NaN	NaN	NaN	NaN	NaN	NaN	NaN	NaN	NaN	14.612	14.612	14.612	14.611	14.612	10.773	14.611	14.612	14.611	14.611	14.611	14.611	16.894	14.611	14.612	14.991	14.991	14.991	14.991	14.991	14.991	15.238	13.672	14.548	15.872	16.495	16.495	16.495	14.548	16.65	16.65	16.495	17.086	17.351	16.297	16.297	16.297	16.297	15.772	15.772
NaN	NaN	NaN	NaN	NaN	NaN	NaN	NaN	NaN	NaN	14.611	14.612	14.612	14.612	16.725	16.725	14.611	14.611	14.611	14.611	14.611	14.611	16.894	16.894	14.611	14.991	14.991	14.612	14.991	14.991	14.613	14.613	16.701	14.548	15.872	16.495	16.495	16.495	16.463	14.921	14.921	15.403	16.71	17.351	17.152	16.297	15.772	15.772	15.772	15.772
NaN	NaN	NaN	NaN	NaN	NaN	NaN	NaN	NaN	NaN	14.61	14.611	14.612	14.611	16.725	10.773	10.773	14.61	14.61	14.611	14.61	16.894	16.894	16.604	16.604	14.991	14.991	14.612	14.612	14.613	14.613	14.613	14.613	15.403	14.548	15.403	16.463	16.463	17.086	14.92	14.92	16.495	15.772	15.772	17.086	15.403	15.403	15.772	16.791	16.791
NaN	NaN	NaN	NaN	NaN	NaN	NaN	NaN	NaN	NaN	16.894	14.611	14.611	15.873	16.894	10.773	15.201	14.61	14.61	14.61	14.61	16.894	16.604	16.604	16.894	17.095	17.026	14.613	14.613	17.192	14.991	15.872	15.808	15.808	15.403	15.403	16.495	15.484	15.707	14.92	14.92	17.028	16.462	16.462	16.462	16.462	15.403	15.771	15.771	16.791
NaN	NaN	NaN	NaN	NaN	NaN	NaN	15.698	16.799	15.84	15.84	16.894	15.705	16.894	10.773	10.773	15.2	10.773	14.61	14.61	14.611	16.604	16.604	16.031	17.095	15.411	14.612	14.612	15.285	16.604	14.441	15.872	15.484	14.717	16.296	16.296	16.296	15.484	15.484	15.771	15.526	17.028	15.403	15.771	15.771	16.494	15.403	15.771	15.771	15.403
NaN	NaN	NaN	NaN	NaN	NaN	14.585	14.585	16.839	15.84	16.798	14.585	16.799	16.611	16.604	16.505	16.506	16.839	12.901	16.799	16.799	16.604	15.609	15.606	17.304	15.968	13.866	16.812	15.895	15.609	16.894	16.894	14.717	10.42	10.42	16.296	15.771	15.828	15.484	15.484	15.526	14.547	15.403	15.771	15.771	16.494	16.494	15.403	15.403	15.403
NaN	NaN	NaN	NaN	NaN	NaN	NaN	15.445	14.585	14.585	14.585	14.585	16.798	14.864	15.535	16.504	16.506	16.798	16.798	12.901	16.05	16.433	16.433	13.867	13.867	13.866	13.866	16.798	15.978	13.867	15.968	13.867	10.42	10.42	10.419	16.628	16.628	15.828	15.828	16.868	16.101	13.572	14.547	16.923	16.923	16.923	16.494	16.868	15.403	15.403
NaN	NaN	NaN	NaN	NaN	NaN	NaN	NaN	NaN	16.19	14.585	14.585	14.585	14.866	16.433	16.798	16.504	16.504	14.866	16.798	15.968	16.856	16.433	13.867	13.866	13.866	15.967	13.866	13.866	12.901	10.419	10.42	10.419	10.419	10.419	15.828	15.828	15.828	16.628	15.828	16.998	13.572	16.722	15.678	16.923	16.923	16.884	16.867	16.867	16.923
NaN	NaN	NaN	NaN	NaN	NaN	NaN	NaN	NaN	14.619	16.19	14.619	15.535	15.535	15.535	15.968	16.504	16.504	16.504	16.504	15.968	15.968	16.049	13.866	13.866	13.866	15.967	15.967	12.901	12.901	10.419	10.419	10.418	10.418	10.418	10.42	15.828	15.828	15.828	15.828	16.121	15.678	14.989	15.678	16.923	16.923	15.086	16.923	16.867	16.923
NaN	NaN	NaN	NaN	NaN	NaN	NaN	NaN	NaN	14.619	16.19	14.619	14.44	14.44	15.535	16.049	14.291	16.504	16.504	16.504	16.504	12.901	12.901	13.866	16.213	15.537	13.865	13.865	12.815	10.419	10.419	10.419	10.418	10.418	10.419	10.419	15.828	15.828	17.439	10.42	16.998	16.101	13.572	15.677	15.828	16.923	16.923	16.923	16.867	16.923
NaN	NaN	NaN	NaN	NaN	NaN	NaN	NaN	NaN	14.618	14.618	14.437	14.439	14.44	13.866	15.057	16.433	13.866	16.504	16.504	16.504	12.901	12.815	12.901	12.901	13.866	12.901	12.815	12.901	10.418	10.419	10.419	10.419	10.418	10.417	10.417	10.419	10.419	10.42	10.419	16.998	16.998	13.572	16.489	15.828	16.923	16.923	16.883	16.121	16.923
NaN	NaN	NaN	NaN	NaN	NaN	NaN	NaN	NaN	NaN	14.618	16.19	16.19	14.993	14.439	16.504	15.967	16.504	16.504	16.504	12.9	12.901	12.901	12.901	16.049	15.537	12.815	12.9	12.9	12.901	10.417	10.417	10.801	10.417	10.417	10.417	10.417	10.419	10.419	10.802	16.739	14.079	13.571	16.721	15.828	15.828	16.922	16.922	15.085	16.922
NaN	NaN	NaN	NaN	NaN	NaN	NaN	NaN	NaN	NaN	16.797	15.192	14.618	14.992	14.992	16.432	15.537	16.504	13.866	12.9	12.814	16.797	16.797	12.814	12.9	12.814	12.9	12.9	12.9	12.9	12.9	10.418	10.418	10.417	10.417	10.417	10.417	10.418	10.418	14.079	14.079	14.079	13.571	14.67	15.631	15.828	16.922	15.828	16.121	16.121
NaN	NaN	NaN	NaN	NaN	NaN	NaN	NaN	NaN	NaN	14.993	16.19	16.19	14.992	14.992	16.19	16.503	16.432	16.432	16.797	12.814	12.814	12.9	12.814	12.814	12.9	12.9	12.9	12.9	12.9	12.9	10.417	10.417	10.417	10.417	10.417	10.417	10.417	10.417	15.884	15.761	14.079	13.935	16.739	14.67	15.631	15.827	16.922	15.828	15.827
NaN	NaN	NaN	NaN	NaN	NaN	NaN	NaN	NaN	NaN	NaN	NaN	NaN	NaN	NaN	NaN	16.503	16.432	16.432	16.797	12.9	12.9	12.9	12.814	12.9	12.9	12.9	12.9	12.9	12.9	10.417	14.096	10.417	10.417	10.417	10.416	10.417	10.417	10.419	10.419	17.302	14.079	14.079	15.251	16.489	15.631	15.827	16.922	16.922	15.827
NaN	NaN	NaN	NaN	NaN	NaN	NaN	NaN	NaN	NaN	NaN	NaN	NaN	NaN	NaN	NaN	NaN	16.503	12.9	12.9	12.9	12.814	12.814	12.9	12.9	12.9	12.9	12.9	12.9	12.9	10.416	14.096	10.417	10.416	10.416	10.416	10.416	10.417	10.419	15.779	13.978	14.079	14.079	15.678	15.987	15.495	15.631	16.12	16.922	15.827
NaN	NaN	NaN	NaN	NaN	NaN	NaN	NaN	NaN	NaN	NaN	NaN	NaN	NaN	NaN	NaN	NaN	13.865	12.9	12.814	12.814	12.9	12.9	12.9	12.9	12.9	12.9	12.9	12.9	15.536	14.286	10.416	10.416	10.416	10.416	10.416	10.416	10.417	10.419	15.779	14.078	14.079	15.76	15.76	15.76	14.67	15.827	15.251	16.922	15.827
NaN	NaN	NaN	NaN	NaN	NaN	NaN	NaN	NaN	NaN	NaN	NaN	NaN	NaN	NaN	NaN	NaN	NaN	12.814	12.9	12.9	12.9	12.9	12.9	12.9	12.9	12.9	12.9	12.9	15.536	14.285	10.416	10.416	10.416	10.416	10.417	10.416	10.416	10.416	15.774	15.779	14.078	14.078	14.096	15.759	15.759	15.759	13.935	16.743	17.287
NaN	NaN	NaN	NaN	NaN	NaN	NaN	NaN	NaN	NaN	NaN	NaN	NaN	NaN	NaN	NaN	NaN	NaN	12.9	12.9	12.9	12.9	12.9	12.9	12.9	12.9	12.9	16.249	16.249	12.9	14.285	10.416	10.416	10.416	10.416	10.417	10.418	10.416	12.906	15.774	15.773	15.76	14.078	14.078	13.934	15.759	16.738	15.759	15.676	17.287
NaN	NaN	NaN	NaN	NaN	NaN	NaN	NaN	NaN	NaN	NaN	NaN	NaN	NaN	NaN	NaN	NaN	NaN	NaN	15.536	16.25	14.288	16.249	16.249	12.9	12.9	12.9	16.249	12.9	16.078	10.416	10.416	10.416	10.416	10.416	12.906	11.19	11.19	11.19	15.779	15.773	15.76	14.079	14.078	16.716	15.365	15.365	15.365	16.716	15.251
NaN	NaN	NaN	NaN	NaN	NaN	NaN	NaN	NaN	NaN	NaN	NaN	NaN	NaN	NaN	NaN	NaN	NaN	NaN	16.25	16.25	14.287	16.249	16.249	14.286	14.285	14.284	12.899	12.899	14.284	10.415	10.415	10.416	11.19	11.19	12.905	11.19	11.19	11.19	10.417	10.417	16.738	14.078	15.609	15.609	13.933	16.738	16.738	14.67	13.767
NaN	NaN	NaN	NaN	NaN	NaN	NaN	NaN	NaN	NaN	NaN	NaN	NaN	NaN	NaN	NaN	NaN	NaN	NaN	NaN	16.249	14.286	12.899	16.249	16.249	14.283	14.283	12.899	12.899	12.899	12.899	10.416	11.19	11.19	11.19	11.19	11.19	11.19	11.19	11.19	10.418	16.738	16.738	14.078	16.715	14.078	13.933	15.365	13.934	16.742
NaN	NaN	NaN	NaN	NaN	NaN	NaN	NaN	NaN	NaN	NaN	NaN	NaN	NaN	NaN	NaN	NaN	NaN	NaN	NaN	16.249	16.249	14.286	14.284	16.248	16.248	14.283	14.283	12.899	12.899	10.415	11.189	11.189	11.189	11.189	11.189	11.189	10.972	11.19	11.19	11.19	16.738	16.738	14.078	14.078	14.078	16.738	15.364	15.759	16.738
NaN	NaN	NaN	NaN	NaN	NaN	NaN	NaN	NaN	NaN	NaN	NaN	NaN	NaN	NaN	NaN	NaN	NaN	NaN	NaN	16.248	14.285	16.248	16.248	16.248	16.248	14.283	14.284	12.899	10.415	10.415	11.189	11.189	11.189	11.189	11.189	10.972	10.972	10.972	11.189	11.189	15.778	14.078	14.078	14.078	14.078	14.078	15.759	13.933	13.934
NaN	NaN	NaN	NaN	NaN	NaN	NaN	NaN	NaN	NaN	NaN	NaN	NaN	NaN	NaN	NaN	NaN	NaN	NaN	NaN	16.248	NaN	NaN	NaN	NaN	NaN	14.283	12.899	12.899	10.415	10.415	11.189	11.189	11.189	11.189	10.972	10.972	11.189	11.189	15.773	10.417	10.417	13.977	14.077	14.077	14.078	16.737	16.737	16.737	14.078
NaN	NaN	NaN	NaN	NaN	NaN	NaN	NaN	NaN	NaN	NaN	NaN	NaN	NaN	NaN	NaN	NaN	NaN	NaN	NaN	NaN	NaN	NaN	NaN	NaN	NaN	16.248	12.899	12.899	12.899	12.899	11.189	11.189	11.189	10.972	10.972	11.189	11.189	11.189	11.189	11.189	11.189	15.778	14.077	14.077	14.077	14.077	14.077	16.737	14.078
NaN	NaN	NaN	NaN	NaN	NaN	NaN	NaN	NaN	NaN	NaN	NaN	NaN	NaN	NaN	NaN	NaN	NaN	NaN	NaN	NaN	NaN	NaN	NaN	NaN	NaN	16.248	12.898	16.21	16.21	11.189	11.189	11.189	11.189	11.189	10.415	11.189	11.189	11.189	11.189	11.189	11.189	15.778	15.607	15.882	14.077	14.077	14.077	14.078	14.078
NaN	NaN	NaN	NaN	NaN	NaN	NaN	NaN	NaN	NaN	NaN	NaN	NaN	NaN	NaN	NaN	NaN	NaN	NaN	NaN	NaN	NaN	NaN	NaN	NaN	12.898	12.898	16.247	11.188	11.188	11.188	11.188	11.189	11.189	10.971	10.798	11.189	11.189	11.189	11.189	11.189	11.189	15.77	15.607	13.977	15.881	14.077	14.077	14.078	14.078
NaN	NaN	NaN	NaN	NaN	NaN	NaN	NaN	NaN	NaN	NaN	NaN	NaN	NaN	NaN	NaN	NaN	NaN	NaN	NaN	NaN	NaN	NaN	16.476	16.476	16.063	16.063	13.211	13.211	11.189	11.189	11.189	11.189	11.189	11.189	11.189	11.189	10.971	10.971	11.189	11.189	11.189	11.189	15.77	14.302	15.543	15.545	15.545	14.078	14.078
NaN	NaN	NaN	NaN	NaN	NaN	NaN	NaN	NaN	NaN	NaN	NaN	NaN	NaN	NaN	NaN	NaN	NaN	NaN	NaN	NaN	NaN	NaN	16.476	13.211	13.211	13.211	13.211	13.211	11.188	11.189	11.189	11.189	11.189	11.189	12.551	11.189	11.189	11.189	11.189	11.189	11.189	11.188	11.189	14.302	14.302	15.545	15.545	16.005	15.047
NaN	NaN	NaN	NaN	NaN	NaN	NaN	NaN	NaN	NaN	NaN	NaN	NaN	NaN	NaN	NaN	NaN	NaN	NaN	NaN	NaN	13.211	13.211	13.211	13.211	13.211	13.211	13.211	13.211	11.188	11.189	11.189	11.189	11.189	11.189	11.189	11.189	11.189	11.189	11.189	11.189	11.189	11.189	11.189	15.636	14.302	14.852	15.545	15.239	15.239
NaN	NaN	NaN	NaN	NaN	NaN	NaN	NaN	NaN	NaN	NaN	NaN	NaN	NaN	NaN	NaN	NaN	NaN	NaN	NaN	16.476	16.078	16.476	13.211	13.211	16.063	13.211	13.211	11.188	11.188	11.188	11.188	11.188	11.188	11.188	11.188	11.188	11.188	11.188	11.188	11.188	11.188	11.189	11.188	14.302	14.302	14.852	15.544	15.239	15.545
NaN	NaN	NaN	NaN	NaN	NaN	NaN	NaN	NaN	NaN	NaN	NaN	NaN	NaN	NaN	NaN	NaN	NaN	NaN	15.65	16.099	16.476	13.211	13.211	13.211	13.211	13.211	13.211	13.211	13.211	11.188	11.188	11.188	11.188	11.188	11.188	11.188	12.551	11.188	11.188	11.188	11.188	11.188	11.188	17.402	15.636	13.159	13.159	15.544	15.544
NaN	NaN	NaN	NaN	NaN	NaN	NaN	NaN	NaN	NaN	NaN	NaN	NaN	NaN	NaN	NaN	NaN	NaN	NaN	16.078	16.099	13.211	16.063	13.211	13.211	13.211	13.211	13.211	13.211	13.211	11.188	11.188	11.188	11.188	11.188	11.188	11.188	11.188	11.188	11.188	11.188	11.188	11.188	11.188	15.636	16.196	13.159	13.158	13.159	15.544
NaN	NaN	NaN	NaN	NaN	NaN	NaN	NaN	NaN	NaN	NaN	NaN	NaN	NaN	NaN	NaN	NaN	NaN	NaN	NaN	13.211	13.211	13.211	13.211	13.211	13.211	13.211	13.211	11.188	13.211	11.188	11.188	11.188	11.188	11.188	11.188	11.188	11.188	11.188	11.188	11.188	11.188	11.188	11.188	14.301	15.544	13.159	13.159	15.542	15.542
NaN	NaN	NaN	NaN	NaN	NaN	NaN	NaN	NaN	NaN	NaN	NaN	NaN	NaN	NaN	NaN	NaN	NaN	NaN	NaN	12.364	12.364	14.994	12.364	12.364	12.364	12.364	12.364	10.73	10.73	10.73	10.73	10.73	10.73	10.73	10.73	10.73	10.73	10.73	10.73	10.73	10.731	10.73	10.73	14.591	15.296	15.442	13.925	14.75	12.199
NaN	NaN	NaN	NaN	NaN	NaN	NaN	NaN	NaN	NaN	NaN	NaN	NaN	NaN	NaN	NaN	NaN	NaN	NaN	NaN	NaN	12.364	12.364	14.994	12.364	12.364	14.994	14.994	10.729	13.968	13.968	10.73	10.729	10.729	10.73	10.73	10.73	10.73	10.73	10.73	10.731	10.73	10.73	14.934	14.632	15.296	10.73	12.199	12.199	12.199
NaN	NaN	NaN	NaN	NaN	NaN	NaN	NaN	NaN	NaN	NaN	NaN	NaN	NaN	NaN	NaN	NaN	NaN	NaN	NaN	NaN	NaN	12.364	12.364	12.364	12.364	14.994	12.364	12.364	10.729	10.729	10.729	10.729	10.729	10.729	10.729	10.729	10.73	10.73	10.73	10.73	10.73	10.73	10.73	10.73	10.73	12.199	12.199	12.199	12.199
NaN	NaN	NaN	NaN	NaN	NaN	NaN	NaN	NaN	NaN	NaN	NaN	NaN	NaN	NaN	NaN	NaN	NaN	NaN	NaN	NaN	NaN	12.364	12.364	NaN	NaN	12.364	12.364	12.364	14.994	10.729	10.729	10.729	10.729	10.729	10.729	10.73	10.729	10.73	10.73	10.73	10.73	14.934	10.73	10.73	12.199	12.873	12.199	12.199	12.874
NaN	NaN	NaN	NaN	NaN	NaN	NaN	NaN	NaN	NaN	NaN	NaN	NaN	NaN	NaN	NaN	NaN	NaN	NaN	NaN	NaN	NaN	NaN	NaN	NaN	NaN	NaN	12.364	14.576	14.576	10.729	10.729	10.729	10.729	10.73	10.729	10.729	10.73	10.73	10.73	10.73	14.508	14.934	10.73	12.199	12.199	10.73	12.199	12.199	12.199
NaN	NaN	NaN	NaN	NaN	NaN	NaN	NaN	NaN	NaN	NaN	NaN	NaN	NaN	NaN	NaN	NaN	NaN	NaN	NaN	NaN	NaN	NaN	NaN	NaN	NaN	NaN	NaN	NaN	NaN	10.729	10.73	10.729	10.729	10.729	10.729	10.729	10.73	10.73	10.73	10.73	10.729	14.934	10.729	10.729	10.73	10.73	12.198	12.198	12.198
NaN	NaN	NaN	NaN	NaN	NaN	NaN	NaN	NaN	NaN	NaN	NaN	NaN	NaN	NaN	NaN	NaN	NaN	NaN	NaN	NaN	NaN	NaN	NaN	NaN	NaN	NaN	NaN	NaN	NaN	NaN	10.729	10.729	10.729	10.729	10.729	10.729	10.73	10.73	10.73	10.73	10.729	14.933	14.933	10.729	10.729	10.73	12.198	12.198	12.198
NaN	NaN	NaN	NaN	NaN	NaN	NaN	NaN	NaN	NaN	NaN	NaN	NaN	NaN	NaN	NaN	NaN	NaN	NaN	NaN	NaN	NaN	NaN	NaN	NaN	NaN	NaN	NaN	NaN	NaN	NaN	10.729	10.729	10.729	10.729	10.729	10.73	10.729	10.73	10.73	10.73	10.73	10.729	10.729	10.729	10.729	10.729	10.729	10.729	10.729
NaN	NaN	NaN	NaN	NaN	NaN	NaN	NaN	NaN	NaN	NaN	NaN	NaN	NaN	NaN	NaN	NaN	NaN	NaN	NaN	NaN	NaN	NaN	NaN	NaN	NaN	NaN	NaN	NaN	NaN	NaN	10.729	10.729	10.729	10.729	10.729	10.73	10.729	10.729	10.73	10.73	10.73	10.729	10.729	10.729	10.729	10.729	10.729	14.933	10.729
NaN	NaN	NaN	NaN	NaN	NaN	NaN	NaN	NaN	NaN	NaN	NaN	NaN	NaN	NaN	NaN	NaN	NaN	NaN	NaN	NaN	NaN	NaN	NaN	NaN	NaN	NaN	NaN	NaN	NaN	NaN	NaN	10.729	10.729	10.729	10.729	10.729	10.729	10.729	10.729	10.729	10.729	10.729	10.729	10.729	10.729	14.933	14.933	10.729	10.729
NaN	NaN	NaN	NaN	NaN	NaN	NaN	NaN	NaN	NaN	NaN	NaN	NaN	NaN	NaN	NaN	NaN	NaN	NaN	NaN	NaN	NaN	NaN	NaN	NaN	NaN	NaN	NaN	NaN	NaN	NaN	NaN	NaN	10.729	10.729	10.729	10.729	10.729	10.729	10.729	10.729	10.729	11.757	10.729	14.933	14.933	14.933	10.729	14.933	14.933
NaN	NaN	NaN	NaN	NaN	NaN	NaN	NaN	NaN	NaN	NaN	NaN	NaN	NaN	NaN	NaN	NaN	NaN	NaN	NaN	NaN	NaN	NaN	NaN	NaN	NaN	NaN	NaN	NaN	NaN	NaN	NaN	NaN	10.728	10.728	10.728	10.728	10.728	10.728	10.728	10.729	10.728	14.507	14.933	14.933	14.933	14.933	10.729	10.729	14.933
NaN	NaN	NaN	NaN	NaN	NaN	NaN	NaN	NaN	NaN	NaN	NaN	NaN	NaN	NaN	NaN	NaN	NaN	NaN	NaN	NaN	NaN	NaN	NaN	NaN	NaN	NaN	NaN	NaN	NaN	NaN	NaN	NaN	10.728	10.728	10.728	10.728	10.728	10.728	10.728	10.728	10.728	10.728	14.933	14.933	14.933	10.728	14.933	10.728	12.198
NaN	NaN	NaN	NaN	NaN	NaN	NaN	NaN	NaN	NaN	NaN	NaN	NaN	NaN	NaN	NaN	NaN	NaN	NaN	NaN	NaN	NaN	NaN	NaN	NaN	NaN	NaN	NaN	NaN	NaN	NaN	NaN	NaN	10.728	14.932	10.728	10.728	10.728	10.728	10.728	10.728	10.728	10.728	14.933	14.933	14.933	14.933	12.977	12.977	10.728
NaN	NaN	NaN	NaN	NaN	NaN	NaN	NaN	NaN	NaN	NaN	NaN	NaN	NaN	NaN	NaN	NaN	NaN	NaN	NaN	NaN	NaN	NaN	NaN	NaN	NaN	NaN	NaN	NaN	NaN	NaN	NaN	NaN	10.728	10.728	10.728	10.728	10.728	10.728	10.728	10.728	14.158	13.916	13.916	13.916	13.916	12.977	12.977	14.59	13.61
NaN	NaN	NaN	NaN	NaN	NaN	NaN	NaN	NaN	NaN	NaN	NaN	NaN	NaN	NaN	NaN	NaN	NaN	NaN	NaN	NaN	NaN	NaN	NaN	NaN	NaN	NaN	NaN	NaN	NaN	NaN	NaN	10.728	10.728	10.728	10.728	10.728	10.728	10.917	10.728	10.728	10.728	10.728	13.916	12.977	12.197	12.197	10.728	10.729	13.61
NaN	NaN	NaN	NaN	NaN	NaN	NaN	NaN	NaN	NaN	NaN	NaN	NaN	NaN	NaN	NaN	NaN	NaN	NaN	NaN	NaN	NaN	NaN	NaN	NaN	NaN	NaN	NaN	NaN	NaN	NaN	NaN	10.728	10.917	10.918	10.917	10.917	10.917	10.918	10.918	13.916	10.918	10.728	14.56	15.142	15.142	10.918	14.11	10.918	13.916
NaN	NaN	NaN	NaN	NaN	NaN	NaN	NaN	NaN	NaN	NaN	NaN	NaN	NaN	NaN	NaN	NaN	NaN	NaN	NaN	NaN	NaN	NaN	NaN	NaN	NaN	NaN	NaN	NaN	NaN	NaN	15.195	10.917	10.917	NaN	NaN	10.918	12.455	12.455	10.918	13.916	10.918	12.455	10.298	10.137	10.918	10.917	14.11	13.916	10.918
NaN	NaN	NaN	NaN	NaN	NaN	NaN	NaN	NaN	NaN	NaN	NaN	NaN	NaN	NaN	NaN	NaN	NaN	NaN	NaN	NaN	NaN	NaN	NaN	NaN	NaN	NaN	NaN	NaN	NaN	NaN	NaN	13.916	10.917	NaN	NaN	10.918	10.918	10.918	10.917	13.916	12.455	10.298	10.298	10.918	10.918	10.918	NaN	NaN	15.142
NaN	NaN	NaN	NaN	NaN	NaN	NaN	NaN	NaN	NaN	NaN	NaN	NaN	NaN	NaN	NaN	NaN	NaN	NaN	NaN	NaN	NaN	NaN	NaN	NaN	NaN	NaN	NaN	NaN	NaN	NaN	NaN	13.915	13.915	NaN	NaN	NaN	NaN	10.918	10.917	12.455	15.142	10.918	13.916	NaN	NaN	NaN	NaN	NaN	NaN
NaN	NaN	NaN	NaN	NaN	NaN	NaN	NaN	NaN	NaN	NaN	NaN	NaN	NaN	NaN	NaN	NaN	NaN	NaN	NaN	NaN	NaN	NaN	NaN	NaN	NaN	NaN	NaN	NaN	NaN	NaN	NaN	15.195	13.915	10.917	NaN	NaN	NaN	NaN	10.918	10.918	10.918	NaN	NaN	NaN	NaN	NaN	NaN	NaN	NaN
NaN	NaN	NaN	NaN	NaN	NaN	NaN	NaN	NaN	NaN	NaN	NaN	NaN	NaN	NaN	NaN	NaN	NaN	NaN	NaN	NaN	NaN	NaN	NaN	NaN	NaN	NaN	NaN	NaN	NaN	NaN	NaN	NaN	NaN	13.915	NaN	NaN	NaN	NaN	10.917	10.917	NaN	NaN	NaN	NaN	NaN	NaN	NaN	NaN	NaN
NaN	NaN	NaN	NaN	NaN	NaN	NaN	NaN	NaN	NaN	NaN	NaN	NaN	NaN	NaN	NaN	NaN	NaN	NaN	NaN	NaN	NaN	NaN	NaN	NaN	NaN	NaN	NaN	NaN	NaN	NaN	NaN	NaN	NaN	13.915	NaN	NaN	NaN	10.918	NaN	10.918	NaN	NaN	NaN	NaN	NaN	NaN	NaN	NaN	NaN
NaN	NaN	NaN	NaN	NaN	NaN	NaN	NaN	NaN	NaN	NaN	NaN	NaN	NaN	NaN	NaN	NaN	NaN	NaN	NaN	NaN	NaN	NaN	NaN	NaN	NaN	NaN	NaN	NaN	NaN	NaN	NaN	NaN	NaN	14.513	15.054	NaN	NaN	NaN	NaN	NaN	NaN	NaN	NaN	NaN	NaN	NaN	NaN	NaN	NaN
[truncated: 201 more columns]
