# Supplementary material for: Impact of Spatial Soil and Climate Input Data Aggregation on Regional Yield Simulations
Source: PLoS One. 2016 Apr 7;11(4):e0151782. doi: 10.1371/journal.pone.0151782 (PMC4824533; doi:10.1371/journal.pone.0151782)
Supplement: S1 Dataset — (ZIP) [file pone.0151782.s001.zip › Hoffmann_et_al_MinimalDataset/Fig5/Fig5_Maize_s010xc001.csv]

NaN	NaN	NaN	NaN	NaN	NaN	NaN	NaN	NaN	NaN	NaN	NaN	NaN	NaN	NaN	NaN	NaN	NaN	NaN	NaN	NaN	NaN	NaN	NaN	NaN	NaN	NaN	NaN	NaN	NaN	NaN	NaN	NaN	NaN	NaN	NaN	NaN	NaN	NaN	NaN	NaN	NaN	NaN	NaN	NaN	NaN	NaN	NaN	NaN	NaN
NaN	NaN	NaN	NaN	NaN	NaN	NaN	NaN	NaN	NaN	NaN	NaN	NaN	NaN	NaN	NaN	NaN	NaN	NaN	NaN	NaN	NaN	NaN	NaN	NaN	NaN	NaN	NaN	NaN	NaN	NaN	NaN	NaN	NaN	NaN	NaN	NaN	NaN	NaN	NaN	NaN	NaN	NaN	NaN	NaN	NaN	NaN	NaN	NaN	NaN
NaN	NaN	NaN	NaN	NaN	NaN	NaN	NaN	NaN	NaN	NaN	NaN	NaN	NaN	NaN	NaN	NaN	NaN	NaN	NaN	NaN	NaN	NaN	NaN	NaN	NaN	NaN	NaN	NaN	NaN	NaN	NaN	NaN	NaN	NaN	NaN	NaN	NaN	NaN	NaN	NaN	NaN	NaN	NaN	NaN	NaN	NaN	NaN	NaN	NaN
NaN	NaN	NaN	NaN	NaN	NaN	NaN	NaN	NaN	NaN	NaN	NaN	NaN	NaN	NaN	NaN	NaN	NaN	NaN	NaN	NaN	NaN	NaN	NaN	NaN	NaN	NaN	NaN	NaN	NaN	NaN	NaN	NaN	NaN	NaN	NaN	NaN	NaN	NaN	NaN	NaN	NaN	NaN	NaN	NaN	NaN	NaN	NaN	NaN	NaN
NaN	NaN	NaN	NaN	NaN	NaN	NaN	NaN	NaN	NaN	NaN	NaN	NaN	NaN	NaN	NaN	NaN	NaN	NaN	NaN	NaN	NaN	NaN	NaN	NaN	NaN	NaN	NaN	NaN	NaN	NaN	NaN	NaN	NaN	NaN	NaN	NaN	NaN	NaN	NaN	NaN	NaN	NaN	NaN	NaN	NaN	NaN	NaN	NaN	NaN
NaN	NaN	NaN	NaN	NaN	NaN	NaN	NaN	NaN	NaN	NaN	NaN	NaN	NaN	NaN	NaN	NaN	NaN	NaN	NaN	NaN	NaN	NaN	NaN	NaN	NaN	NaN	NaN	NaN	NaN	NaN	NaN	NaN	NaN	NaN	NaN	NaN	NaN	NaN	NaN	NaN	NaN	NaN	NaN	NaN	NaN	NaN	NaN	NaN	NaN
NaN	NaN	NaN	NaN	NaN	NaN	NaN	NaN	NaN	NaN	NaN	NaN	NaN	NaN	NaN	NaN	NaN	NaN	NaN	NaN	NaN	NaN	NaN	NaN	NaN	NaN	NaN	NaN	NaN	NaN	NaN	NaN	NaN	NaN	NaN	NaN	NaN	NaN	NaN	NaN	NaN	NaN	NaN	NaN	NaN	NaN	NaN	NaN	NaN	NaN
NaN	NaN	NaN	NaN	NaN	NaN	NaN	NaN	NaN	NaN	NaN	NaN	NaN	NaN	NaN	NaN	NaN	NaN	NaN	NaN	NaN	NaN	NaN	NaN	NaN	NaN	NaN	NaN	NaN	NaN	NaN	NaN	NaN	NaN	NaN	NaN	NaN	NaN	NaN	NaN	NaN	NaN	NaN	NaN	NaN	NaN	NaN	NaN	NaN	NaN
NaN	NaN	NaN	NaN	NaN	NaN	NaN	NaN	NaN	NaN	NaN	NaN	NaN	NaN	NaN	NaN	NaN	NaN	NaN	NaN	NaN	NaN	NaN	NaN	NaN	NaN	NaN	NaN	NaN	NaN	NaN	NaN	NaN	NaN	NaN	NaN	NaN	NaN	NaN	NaN	NaN	NaN	NaN	NaN	NaN	NaN	NaN	NaN	NaN	NaN
NaN	NaN	NaN	NaN	NaN	NaN	NaN	NaN	NaN	NaN	NaN	NaN	NaN	NaN	NaN	NaN	NaN	NaN	NaN	NaN	NaN	NaN	NaN	NaN	NaN	NaN	NaN	NaN	NaN	NaN	NaN	NaN	NaN	NaN	NaN	NaN	NaN	NaN	NaN	NaN	NaN	NaN	NaN	NaN	NaN	NaN	NaN	NaN	NaN	NaN
NaN	NaN	NaN	NaN	NaN	NaN	NaN	NaN	NaN	NaN	NaN	NaN	NaN	NaN	NaN	NaN	NaN	NaN	NaN	NaN	NaN	NaN	NaN	NaN	NaN	NaN	NaN	NaN	NaN	NaN	NaN	NaN	NaN	NaN	NaN	NaN	NaN	NaN	NaN	NaN	NaN	NaN	NaN	NaN	NaN	NaN	NaN	NaN	NaN	NaN
NaN	NaN	NaN	NaN	NaN	NaN	NaN	NaN	NaN	NaN	NaN	NaN	NaN	NaN	NaN	NaN	NaN	NaN	NaN	NaN	NaN	NaN	NaN	NaN	NaN	NaN	NaN	NaN	NaN	NaN	NaN	NaN	NaN	NaN	NaN	NaN	NaN	NaN	NaN	NaN	NaN	NaN	NaN	NaN	NaN	NaN	NaN	NaN	NaN	NaN
NaN	NaN	NaN	NaN	NaN	NaN	NaN	NaN	NaN	NaN	NaN	NaN	NaN	NaN	NaN	NaN	NaN	NaN	NaN	NaN	NaN	NaN	NaN	NaN	NaN	NaN	NaN	NaN	NaN	NaN	NaN	NaN	NaN	NaN	NaN	NaN	NaN	NaN	NaN	NaN	NaN	NaN	NaN	NaN	NaN	NaN	NaN	NaN	NaN	NaN
NaN	NaN	NaN	NaN	NaN	NaN	NaN	NaN	NaN	NaN	NaN	NaN	NaN	NaN	NaN	NaN	NaN	NaN	NaN	NaN	NaN	NaN	NaN	NaN	NaN	NaN	NaN	NaN	NaN	NaN	NaN	NaN	NaN	NaN	NaN	NaN	NaN	NaN	NaN	NaN	NaN	NaN	NaN	NaN	NaN	NaN	NaN	NaN	NaN	NaN
NaN	NaN	NaN	NaN	NaN	NaN	NaN	NaN	NaN	NaN	NaN	NaN	NaN	NaN	NaN	NaN	NaN	NaN	NaN	NaN	NaN	NaN	NaN	NaN	NaN	NaN	NaN	NaN	NaN	NaN	NaN	NaN	NaN	NaN	NaN	NaN	NaN	NaN	NaN	NaN	NaN	NaN	NaN	NaN	NaN	NaN	NaN	NaN	NaN	NaN
NaN	NaN	NaN	NaN	NaN	NaN	NaN	NaN	NaN	NaN	NaN	NaN	NaN	NaN	NaN	NaN	NaN	NaN	NaN	NaN	NaN	NaN	NaN	NaN	NaN	NaN	NaN	NaN	NaN	NaN	NaN	NaN	NaN	NaN	NaN	NaN	NaN	NaN	NaN	NaN	NaN	NaN	NaN	NaN	NaN	NaN	NaN	NaN	NaN	NaN
NaN	NaN	NaN	NaN	NaN	NaN	NaN	NaN	NaN	NaN	NaN	NaN	NaN	NaN	NaN	NaN	NaN	NaN	NaN	NaN	NaN	NaN	NaN	NaN	NaN	NaN	NaN	NaN	NaN	NaN	NaN	NaN	NaN	NaN	NaN	NaN	NaN	NaN	NaN	NaN	NaN	NaN	NaN	NaN	NaN	NaN	NaN	NaN	NaN	NaN
NaN	NaN	NaN	NaN	NaN	NaN	NaN	NaN	NaN	NaN	NaN	NaN	NaN	NaN	NaN	NaN	NaN	NaN	NaN	NaN	NaN	NaN	NaN	NaN	NaN	NaN	NaN	NaN	NaN	NaN	NaN	NaN	NaN	NaN	NaN	NaN	NaN	NaN	NaN	NaN	NaN	NaN	NaN	NaN	NaN	NaN	NaN	NaN	NaN	NaN
NaN	NaN	NaN	NaN	NaN	NaN	NaN	NaN	NaN	NaN	NaN	NaN	NaN	NaN	NaN	NaN	NaN	NaN	NaN	NaN	NaN	NaN	NaN	NaN	NaN	NaN	NaN	NaN	NaN	NaN	NaN	NaN	NaN	NaN	NaN	NaN	NaN	NaN	NaN	NaN	NaN	NaN	NaN	NaN	NaN	NaN	NaN	NaN	NaN	NaN
NaN	NaN	NaN	NaN	NaN	NaN	NaN	NaN	NaN	NaN	NaN	NaN	NaN	NaN	NaN	NaN	NaN	NaN	NaN	NaN	NaN	NaN	NaN	NaN	NaN	NaN	NaN	NaN	NaN	NaN	NaN	NaN	NaN	NaN	NaN	NaN	NaN	NaN	NaN	NaN	NaN	NaN	NaN	NaN	NaN	NaN	NaN	NaN	NaN	NaN
NaN	NaN	NaN	NaN	NaN	NaN	NaN	NaN	NaN	NaN	NaN	NaN	NaN	NaN	NaN	NaN	NaN	NaN	NaN	NaN	NaN	NaN	NaN	NaN	NaN	NaN	NaN	NaN	NaN	NaN	NaN	NaN	NaN	NaN	NaN	NaN	NaN	NaN	NaN	NaN	NaN	NaN	NaN	NaN	NaN	NaN	NaN	NaN	NaN	NaN
NaN	NaN	NaN	NaN	NaN	NaN	NaN	NaN	NaN	NaN	NaN	NaN	NaN	NaN	NaN	NaN	NaN	NaN	NaN	NaN	NaN	NaN	NaN	NaN	NaN	NaN	NaN	NaN	NaN	NaN	NaN	NaN	NaN	NaN	NaN	NaN	NaN	NaN	NaN	NaN	NaN	NaN	NaN	NaN	NaN	NaN	NaN	NaN	NaN	NaN
NaN	NaN	NaN	NaN	NaN	NaN	NaN	NaN	NaN	NaN	NaN	NaN	NaN	NaN	NaN	NaN	NaN	NaN	NaN	NaN	NaN	NaN	NaN	NaN	NaN	NaN	NaN	NaN	NaN	NaN	NaN	NaN	NaN	NaN	NaN	NaN	NaN	NaN	NaN	NaN	NaN	NaN	NaN	NaN	NaN	NaN	NaN	NaN	NaN	NaN
NaN	NaN	NaN	NaN	NaN	NaN	NaN	NaN	NaN	NaN	NaN	NaN	NaN	NaN	NaN	NaN	NaN	NaN	NaN	NaN	NaN	NaN	NaN	NaN	NaN	NaN	NaN	NaN	NaN	NaN	NaN	NaN	NaN	NaN	NaN	NaN	NaN	NaN	NaN	NaN	NaN	NaN	NaN	NaN	NaN	NaN	NaN	NaN	NaN	NaN
NaN	NaN	NaN	NaN	NaN	NaN	NaN	NaN	NaN	NaN	NaN	NaN	NaN	NaN	NaN	NaN	NaN	NaN	NaN	NaN	NaN	NaN	NaN	NaN	NaN	NaN	NaN	NaN	NaN	NaN	NaN	NaN	NaN	NaN	NaN	NaN	NaN	NaN	NaN	NaN	NaN	NaN	NaN	NaN	NaN	NaN	NaN	NaN	NaN	NaN
NaN	NaN	NaN	NaN	NaN	NaN	NaN	NaN	NaN	NaN	NaN	NaN	NaN	NaN	NaN	NaN	NaN	NaN	NaN	NaN	NaN	NaN	NaN	NaN	NaN	NaN	NaN	NaN	NaN	NaN	NaN	NaN	NaN	NaN	NaN	NaN	NaN	NaN	NaN	NaN	NaN	NaN	NaN	NaN	NaN	NaN	NaN	NaN	NaN	NaN
NaN	NaN	NaN	NaN	NaN	NaN	NaN	NaN	NaN	NaN	NaN	NaN	NaN	NaN	NaN	NaN	NaN	NaN	NaN	NaN	NaN	NaN	NaN	NaN	NaN	NaN	NaN	NaN	NaN	NaN	NaN	NaN	NaN	NaN	NaN	NaN	NaN	NaN	NaN	NaN	NaN	NaN	NaN	NaN	NaN	NaN	NaN	NaN	NaN	NaN
NaN	NaN	NaN	NaN	NaN	NaN	NaN	NaN	NaN	NaN	NaN	NaN	NaN	NaN	NaN	NaN	NaN	NaN	NaN	NaN	NaN	NaN	NaN	NaN	NaN	NaN	NaN	NaN	NaN	NaN	NaN	NaN	NaN	NaN	NaN	NaN	NaN	NaN	NaN	NaN	NaN	NaN	NaN	NaN	NaN	NaN	NaN	NaN	NaN	NaN
NaN	NaN	NaN	NaN	NaN	NaN	NaN	NaN	NaN	NaN	NaN	NaN	NaN	NaN	NaN	NaN	NaN	NaN	NaN	NaN	NaN	NaN	NaN	NaN	NaN	NaN	NaN	NaN	NaN	NaN	NaN	NaN	NaN	NaN	NaN	NaN	NaN	NaN	NaN	NaN	NaN	NaN	NaN	NaN	NaN	NaN	NaN	NaN	NaN	NaN
NaN	NaN	NaN	NaN	NaN	NaN	NaN	NaN	NaN	NaN	NaN	NaN	NaN	NaN	NaN	NaN	NaN	NaN	NaN	NaN	NaN	NaN	NaN	NaN	NaN	NaN	NaN	NaN	NaN	NaN	NaN	NaN	NaN	NaN	NaN	NaN	NaN	NaN	NaN	NaN	NaN	NaN	NaN	NaN	NaN	NaN	NaN	NaN	NaN	NaN
NaN	NaN	NaN	NaN	NaN	NaN	NaN	NaN	NaN	NaN	NaN	NaN	NaN	NaN	NaN	NaN	NaN	NaN	NaN	NaN	NaN	NaN	NaN	NaN	NaN	NaN	NaN	NaN	NaN	NaN	NaN	NaN	NaN	NaN	NaN	NaN	NaN	NaN	NaN	NaN	NaN	NaN	NaN	NaN	NaN	NaN	NaN	NaN	NaN	NaN
NaN	NaN	NaN	NaN	NaN	NaN	NaN	NaN	NaN	NaN	NaN	NaN	NaN	NaN	NaN	NaN	NaN	NaN	NaN	NaN	NaN	NaN	NaN	NaN	NaN	NaN	NaN	NaN	NaN	NaN	NaN	NaN	NaN	NaN	NaN	NaN	NaN	NaN	NaN	NaN	NaN	NaN	NaN	NaN	NaN	NaN	NaN	NaN	NaN	NaN
NaN	NaN	NaN	NaN	NaN	NaN	NaN	NaN	NaN	NaN	NaN	NaN	NaN	NaN	NaN	NaN	NaN	NaN	NaN	NaN	NaN	NaN	NaN	NaN	NaN	NaN	NaN	NaN	NaN	NaN	NaN	NaN	NaN	NaN	NaN	NaN	NaN	NaN	NaN	NaN	NaN	NaN	NaN	NaN	NaN	NaN	NaN	NaN	NaN	NaN
NaN	NaN	NaN	NaN	NaN	NaN	NaN	NaN	NaN	NaN	NaN	NaN	NaN	NaN	NaN	NaN	NaN	NaN	NaN	NaN	NaN	NaN	NaN	NaN	NaN	NaN	NaN	NaN	NaN	NaN	NaN	NaN	NaN	NaN	NaN	NaN	NaN	NaN	NaN	NaN	NaN	NaN	NaN	NaN	NaN	NaN	NaN	NaN	NaN	NaN
NaN	NaN	NaN	NaN	NaN	NaN	NaN	NaN	NaN	NaN	NaN	NaN	NaN	NaN	NaN	NaN	NaN	NaN	NaN	NaN	NaN	NaN	NaN	NaN	NaN	NaN	NaN	NaN	NaN	NaN	NaN	NaN	NaN	NaN	NaN	NaN	NaN	NaN	NaN	NaN	NaN	NaN	NaN	NaN	NaN	NaN	NaN	NaN	NaN	NaN
NaN	NaN	NaN	NaN	NaN	NaN	NaN	NaN	NaN	NaN	NaN	NaN	NaN	NaN	NaN	NaN	NaN	NaN	NaN	NaN	NaN	NaN	NaN	NaN	NaN	NaN	NaN	NaN	NaN	NaN	NaN	NaN	NaN	NaN	NaN	NaN	NaN	NaN	NaN	NaN	NaN	NaN	NaN	NaN	NaN	NaN	NaN	NaN	NaN	NaN
NaN	NaN	NaN	NaN	NaN	NaN	NaN	NaN	NaN	NaN	NaN	NaN	NaN	NaN	NaN	NaN	NaN	NaN	NaN	NaN	NaN	NaN	NaN	NaN	NaN	NaN	NaN	NaN	NaN	NaN	NaN	NaN	NaN	NaN	NaN	NaN	NaN	NaN	NaN	NaN	NaN	NaN	NaN	NaN	NaN	NaN	NaN	NaN	NaN	NaN
NaN	NaN	NaN	NaN	NaN	NaN	NaN	NaN	NaN	NaN	NaN	NaN	NaN	NaN	NaN	NaN	NaN	NaN	NaN	NaN	NaN	NaN	NaN	NaN	NaN	NaN	NaN	NaN	NaN	NaN	NaN	NaN	NaN	NaN	NaN	NaN	NaN	NaN	NaN	NaN	NaN	NaN	NaN	NaN	NaN	NaN	NaN	NaN	NaN	NaN
NaN	NaN	NaN	NaN	NaN	NaN	NaN	NaN	NaN	NaN	NaN	NaN	NaN	NaN	NaN	NaN	NaN	NaN	NaN	NaN	NaN	NaN	NaN	NaN	NaN	NaN	NaN	NaN	NaN	NaN	NaN	NaN	NaN	NaN	NaN	NaN	NaN	NaN	NaN	NaN	NaN	NaN	NaN	NaN	NaN	NaN	NaN	NaN	NaN	NaN
NaN	NaN	NaN	NaN	NaN	NaN	NaN	NaN	NaN	NaN	NaN	NaN	NaN	NaN	NaN	NaN	NaN	NaN	NaN	NaN	NaN	NaN	NaN	NaN	NaN	NaN	NaN	NaN	NaN	NaN	NaN	NaN	NaN	NaN	NaN	NaN	NaN	NaN	NaN	NaN	NaN	NaN	NaN	NaN	NaN	NaN	NaN	NaN	NaN	NaN
NaN	NaN	NaN	NaN	NaN	NaN	NaN	NaN	NaN	NaN	NaN	NaN	NaN	NaN	NaN	NaN	NaN	NaN	NaN	NaN	NaN	NaN	NaN	NaN	NaN	NaN	NaN	NaN	NaN	NaN	NaN	NaN	NaN	NaN	NaN	NaN	NaN	NaN	NaN	NaN	NaN	NaN	NaN	NaN	NaN	NaN	NaN	NaN	NaN	NaN
NaN	NaN	NaN	NaN	NaN	NaN	NaN	NaN	NaN	NaN	NaN	NaN	NaN	NaN	NaN	NaN	NaN	NaN	NaN	NaN	NaN	NaN	NaN	NaN	NaN	NaN	NaN	NaN	NaN	NaN	NaN	NaN	NaN	NaN	NaN	NaN	NaN	NaN	NaN	NaN	NaN	NaN	NaN	NaN	NaN	NaN	NaN	NaN	NaN	NaN
NaN	NaN	NaN	NaN	NaN	NaN	NaN	NaN	NaN	NaN	NaN	NaN	NaN	NaN	NaN	NaN	NaN	NaN	NaN	NaN	NaN	NaN	NaN	NaN	NaN	NaN	NaN	NaN	NaN	NaN	NaN	NaN	NaN	NaN	NaN	NaN	NaN	NaN	NaN	NaN	NaN	NaN	NaN	NaN	NaN	NaN	NaN	NaN	NaN	NaN
NaN	NaN	NaN	NaN	NaN	NaN	NaN	NaN	NaN	NaN	NaN	NaN	NaN	NaN	NaN	NaN	NaN	NaN	NaN	NaN	NaN	NaN	NaN	NaN	NaN	NaN	NaN	NaN	NaN	NaN	NaN	NaN	NaN	NaN	NaN	NaN	NaN	NaN	NaN	NaN	NaN	NaN	NaN	NaN	NaN	NaN	NaN	NaN	NaN	NaN
NaN	NaN	NaN	NaN	NaN	NaN	NaN	NaN	NaN	NaN	NaN	NaN	NaN	NaN	NaN	NaN	NaN	NaN	NaN	NaN	NaN	NaN	NaN	NaN	NaN	NaN	NaN	NaN	NaN	NaN	NaN	NaN	NaN	NaN	NaN	NaN	NaN	NaN	NaN	NaN	NaN	NaN	NaN	NaN	NaN	NaN	NaN	NaN	NaN	NaN
NaN	NaN	NaN	NaN	NaN	NaN	NaN	NaN	NaN	NaN	NaN	NaN	NaN	NaN	NaN	NaN	NaN	NaN	NaN	NaN	NaN	NaN	NaN	NaN	NaN	NaN	NaN	NaN	NaN	NaN	NaN	NaN	NaN	NaN	NaN	NaN	NaN	NaN	NaN	NaN	NaN	NaN	NaN	NaN	NaN	NaN	NaN	NaN	NaN	NaN
NaN	NaN	NaN	NaN	NaN	NaN	NaN	NaN	NaN	NaN	NaN	NaN	NaN	NaN	NaN	NaN	NaN	NaN	NaN	NaN	NaN	NaN	NaN	NaN	NaN	NaN	NaN	NaN	NaN	NaN	NaN	NaN	NaN	NaN	NaN	NaN	NaN	NaN	NaN	NaN	NaN	NaN	NaN	NaN	NaN	NaN	NaN	NaN	NaN	NaN
NaN	NaN	NaN	NaN	NaN	NaN	NaN	NaN	NaN	NaN	NaN	NaN	NaN	NaN	NaN	NaN	NaN	NaN	NaN	NaN	NaN	NaN	NaN	NaN	NaN	NaN	NaN	NaN	NaN	NaN	NaN	NaN	NaN	NaN	NaN	NaN	NaN	NaN	NaN	NaN	NaN	NaN	NaN	NaN	NaN	NaN	NaN	NaN	NaN	NaN
NaN	NaN	NaN	NaN	NaN	NaN	NaN	NaN	NaN	NaN	NaN	NaN	NaN	NaN	NaN	NaN	NaN	NaN	NaN	NaN	NaN	NaN	NaN	NaN	NaN	NaN	NaN	NaN	NaN	NaN	NaN	NaN	NaN	NaN	NaN	NaN	NaN	NaN	NaN	NaN	NaN	NaN	NaN	NaN	NaN	NaN	NaN	NaN	NaN	NaN
NaN	NaN	NaN	NaN	NaN	NaN	NaN	NaN	NaN	NaN	NaN	NaN	NaN	NaN	NaN	NaN	NaN	NaN	NaN	NaN	NaN	NaN	NaN	NaN	NaN	NaN	NaN	NaN	NaN	NaN	NaN	NaN	NaN	NaN	NaN	NaN	NaN	NaN	NaN	NaN	NaN	NaN	NaN	NaN	NaN	NaN	NaN	NaN	NaN	NaN
NaN	NaN	NaN	NaN	NaN	NaN	NaN	NaN	NaN	NaN	NaN	NaN	NaN	NaN	NaN	NaN	NaN	NaN	NaN	NaN	NaN	NaN	NaN	NaN	NaN	NaN	NaN	NaN	NaN	NaN	NaN	NaN	NaN	NaN	NaN	NaN	NaN	NaN	NaN	NaN	NaN	NaN	NaN	NaN	NaN	NaN	NaN	NaN	NaN	NaN
NaN	NaN	NaN	NaN	NaN	NaN	NaN	NaN	NaN	NaN	NaN	NaN	NaN	NaN	NaN	NaN	NaN	NaN	NaN	NaN	NaN	NaN	NaN	NaN	NaN	NaN	NaN	NaN	NaN	NaN	NaN	NaN	NaN	NaN	NaN	NaN	NaN	NaN	NaN	NaN	NaN	NaN	NaN	NaN	NaN	NaN	NaN	NaN	NaN	NaN
NaN	NaN	NaN	NaN	NaN	NaN	NaN	NaN	NaN	NaN	NaN	NaN	NaN	NaN	NaN	NaN	NaN	NaN	NaN	NaN	NaN	NaN	NaN	NaN	NaN	NaN	NaN	NaN	NaN	NaN	NaN	NaN	NaN	NaN	NaN	NaN	NaN	NaN	NaN	NaN	NaN	NaN	NaN	NaN	NaN	NaN	NaN	NaN	NaN	NaN
NaN	NaN	NaN	NaN	NaN	NaN	NaN	NaN	NaN	NaN	NaN	NaN	NaN	NaN	NaN	NaN	NaN	NaN	NaN	NaN	NaN	NaN	NaN	NaN	NaN	NaN	NaN	NaN	NaN	NaN	NaN	NaN	NaN	NaN	NaN	NaN	NaN	NaN	NaN	NaN	NaN	NaN	NaN	NaN	NaN	NaN	NaN	NaN	NaN	NaN
NaN	NaN	NaN	NaN	NaN	NaN	NaN	NaN	NaN	NaN	NaN	NaN	NaN	NaN	NaN	NaN	NaN	NaN	NaN	NaN	NaN	NaN	NaN	NaN	NaN	NaN	NaN	NaN	NaN	NaN	NaN	NaN	NaN	NaN	NaN	NaN	NaN	NaN	NaN	NaN	NaN	NaN	NaN	NaN	NaN	NaN	NaN	NaN	NaN	NaN
NaN	NaN	NaN	NaN	NaN	NaN	NaN	NaN	NaN	NaN	NaN	NaN	NaN	NaN	NaN	NaN	NaN	NaN	NaN	NaN	NaN	NaN	NaN	NaN	NaN	NaN	NaN	NaN	NaN	NaN	NaN	NaN	NaN	NaN	NaN	NaN	NaN	NaN	NaN	NaN	NaN	NaN	NaN	NaN	NaN	NaN	NaN	NaN	NaN	NaN
NaN	NaN	NaN	NaN	NaN	NaN	NaN	NaN	NaN	NaN	NaN	NaN	NaN	NaN	NaN	NaN	NaN	NaN	NaN	NaN	NaN	NaN	NaN	NaN	NaN	NaN	NaN	NaN	NaN	NaN	NaN	NaN	NaN	NaN	NaN	NaN	NaN	NaN	NaN	NaN	NaN	NaN	NaN	NaN	NaN	NaN	NaN	NaN	NaN	NaN
NaN	NaN	NaN	NaN	NaN	NaN	NaN	NaN	NaN	NaN	NaN	NaN	NaN	NaN	NaN	NaN	NaN	NaN	NaN	NaN	NaN	NaN	NaN	NaN	NaN	NaN	NaN	NaN	NaN	NaN	NaN	NaN	NaN	NaN	NaN	NaN	NaN	NaN	NaN	NaN	NaN	NaN	NaN	NaN	NaN	NaN	NaN	NaN	NaN	NaN
NaN	NaN	NaN	NaN	NaN	NaN	NaN	NaN	NaN	NaN	NaN	NaN	NaN	NaN	NaN	NaN	NaN	NaN	NaN	NaN	NaN	NaN	NaN	NaN	NaN	NaN	NaN	NaN	NaN	NaN	NaN	NaN	NaN	NaN	NaN	NaN	NaN	NaN	NaN	NaN	NaN	NaN	NaN	NaN	NaN	NaN	NaN	NaN	NaN	NaN
NaN	NaN	NaN	NaN	NaN	NaN	NaN	NaN	NaN	NaN	NaN	NaN	NaN	NaN	NaN	NaN	NaN	NaN	NaN	NaN	NaN	NaN	NaN	NaN	NaN	NaN	NaN	NaN	NaN	NaN	NaN	NaN	NaN	NaN	NaN	NaN	NaN	NaN	NaN	NaN	NaN	NaN	NaN	NaN	NaN	NaN	NaN	NaN	NaN	NaN
NaN	NaN	NaN	NaN	NaN	NaN	NaN	NaN	NaN	NaN	NaN	NaN	NaN	NaN	NaN	NaN	NaN	NaN	NaN	NaN	NaN	NaN	NaN	NaN	NaN	NaN	NaN	NaN	NaN	NaN	NaN	NaN	NaN	NaN	NaN	NaN	NaN	NaN	NaN	NaN	NaN	NaN	NaN	NaN	NaN	NaN	NaN	NaN	NaN	NaN
NaN	NaN	NaN	NaN	NaN	NaN	NaN	NaN	NaN	NaN	NaN	NaN	NaN	NaN	NaN	NaN	NaN	NaN	NaN	NaN	NaN	NaN	NaN	NaN	NaN	NaN	NaN	NaN	NaN	NaN	NaN	NaN	NaN	NaN	NaN	NaN	NaN	NaN	NaN	NaN	NaN	NaN	NaN	NaN	NaN	NaN	NaN	NaN	NaN	NaN
NaN	NaN	NaN	NaN	NaN	NaN	NaN	NaN	NaN	NaN	NaN	NaN	NaN	NaN	NaN	NaN	NaN	NaN	NaN	NaN	NaN	NaN	NaN	NaN	NaN	NaN	NaN	NaN	NaN	NaN	NaN	NaN	NaN	NaN	NaN	NaN	NaN	NaN	NaN	NaN	NaN	NaN	NaN	NaN	NaN	NaN	NaN	NaN	NaN	NaN
NaN	NaN	NaN	NaN	NaN	NaN	NaN	NaN	NaN	NaN	NaN	NaN	NaN	NaN	NaN	NaN	NaN	NaN	NaN	NaN	NaN	NaN	NaN	NaN	NaN	NaN	NaN	NaN	NaN	NaN	NaN	NaN	NaN	NaN	NaN	NaN	NaN	NaN	NaN	NaN	NaN	NaN	NaN	NaN	NaN	NaN	NaN	NaN	NaN	NaN
NaN	NaN	NaN	NaN	NaN	NaN	NaN	NaN	NaN	NaN	NaN	NaN	NaN	NaN	NaN	NaN	NaN	NaN	NaN	NaN	NaN	NaN	NaN	NaN	NaN	NaN	NaN	NaN	NaN	NaN	NaN	NaN	NaN	NaN	NaN	NaN	NaN	NaN	NaN	NaN	NaN	NaN	NaN	NaN	NaN	NaN	NaN	NaN	NaN	NaN
NaN	NaN	NaN	NaN	NaN	NaN	NaN	NaN	NaN	NaN	NaN	NaN	NaN	NaN	NaN	NaN	NaN	NaN	NaN	NaN	NaN	NaN	NaN	14.055	14.234	NaN	NaN	NaN	NaN	NaN	NaN	NaN	NaN	NaN	NaN	NaN	NaN	NaN	NaN	NaN	NaN	NaN	NaN	NaN	NaN	NaN	NaN	NaN	NaN	NaN
NaN	NaN	NaN	NaN	NaN	NaN	NaN	NaN	NaN	NaN	NaN	NaN	NaN	NaN	NaN	NaN	NaN	NaN	NaN	NaN	13.742	13.742	13.935	14.156	14.186	NaN	NaN	NaN	NaN	NaN	NaN	NaN	NaN	NaN	NaN	NaN	NaN	NaN	NaN	NaN	NaN	NaN	NaN	NaN	NaN	NaN	NaN	NaN	NaN	NaN
NaN	NaN	NaN	NaN	NaN	NaN	NaN	NaN	NaN	NaN	NaN	NaN	NaN	NaN	NaN	NaN	NaN	NaN	NaN	NaN	NaN	NaN	14.202	14.131	14.239	NaN	NaN	NaN	NaN	NaN	NaN	NaN	NaN	NaN	NaN	NaN	NaN	NaN	NaN	NaN	NaN	NaN	NaN	NaN	NaN	NaN	NaN	NaN	NaN	NaN
NaN	NaN	NaN	NaN	NaN	NaN	NaN	NaN	NaN	NaN	NaN	NaN	NaN	NaN	NaN	NaN	NaN	NaN	NaN	NaN	NaN	NaN	16.063	16.027	16.078	16.07	NaN	NaN	NaN	NaN	NaN	NaN	NaN	NaN	NaN	NaN	NaN	NaN	NaN	NaN	NaN	NaN	NaN	NaN	NaN	NaN	NaN	NaN	NaN	NaN
NaN	NaN	NaN	NaN	NaN	NaN	NaN	NaN	NaN	NaN	NaN	NaN	NaN	NaN	NaN	NaN	NaN	NaN	NaN	NaN	NaN	NaN	NaN	16.242	16.194	16.201	16.129	16.114	15.975	15.974	13.779	13.764	NaN	NaN	NaN	NaN	NaN	NaN	NaN	NaN	NaN	NaN	NaN	NaN	NaN	NaN	NaN	NaN	NaN	16.108
NaN	NaN	NaN	NaN	NaN	NaN	NaN	NaN	NaN	NaN	NaN	NaN	NaN	NaN	NaN	NaN	13.759	13.792	NaN	NaN	NaN	NaN	NaN	NaN	16.044	16.073	16.088	16.025	16.04	16.039	13.782	13.73	13.789	NaN	NaN	NaN	NaN	NaN	NaN	13.861	16.189	16.241	16.277	16.235	NaN	NaN	NaN	16.096	16.023	15.997
NaN	NaN	NaN	NaN	NaN	NaN	NaN	NaN	NaN	NaN	NaN	NaN	NaN	NaN	NaN	NaN	13.761	13.789	13.77	13.745	NaN	NaN	NaN	NaN	16.019	16.062	16.067	16.053	16.099	16.101	13.788	13.8	13.796	NaN	NaN	NaN	NaN	NaN	NaN	NaN	16.265	16.255	16.249	16.132	16.2	16.218	16.06	16.121	16.156	16.169
NaN	NaN	NaN	NaN	NaN	NaN	NaN	NaN	NaN	NaN	NaN	NaN	NaN	NaN	13.955	13.785	13.768	13.789	13.737	13.724	15.753	15.799	15.813	15.845	14.506	15.851	15.925	15.969	16.021	16.004	13.829	13.806	13.812	13.81	13.771	13.774	13.738	NaN	NaN	NaN	16.198	16.265	16.247	16.23	16.112	16.054	16.072	16.097	16.088	16.064
NaN	NaN	NaN	NaN	NaN	NaN	NaN	NaN	NaN	15.899	13.992	13.922	13.914	13.841	13.963	13.773	13.608	13.904	13.751	13.741	15.759	15.813	15.814	15.847	15.802	15.864	15.952	16.016	16.055	16.116	13.85	13.812	13.805	13.824	13.759	13.751	13.756	13.761	NaN	NaN	16.126	16.107	16.439	16.127	16.266	16.173	16.196	16	16.115	16.101
NaN	NaN	NaN	NaN	NaN	NaN	NaN	NaN	NaN	15.888	13.997	13.943	13.945	13.954	14.044	14.038	14.036	14.014	13.979	13.815	15.805	15.822	15.821	15.77	15.847	15.924	15.998	16.037	16.041	16.103	13.849	13.823	13.81	13.821	13.982	13.694	13.688	13.754	13.916	13.863	16.126	16.099	16.439	16.233	16.098	16.159	16.059	16.172	16.084	16.021
NaN	NaN	NaN	NaN	NaN	NaN	NaN	NaN	NaN	15.84	13.943	13.956	13.974	14.065	14.057	14.056	14.047	14.115	14.137	14.192	15.972	15.708	15.823	15.661	15.899	15.951	16.038	16.052	16.092	16.116	13.873	13.837	13.844	13.841	13.869	13.846	13.666	13.953	13.961	13.894	16.238	16.195	16.164	16.194	16.413	16.079	16.131	16.089	15.996	15.977
NaN	NaN	NaN	NaN	NaN	NaN	NaN	NaN	NaN	NaN	13.939	13.961	13.965	14.013	14.033	14.033	14.058	14.184	14.279	14.379	16.179	16.027	15.762	15.67	15.825	15.921	15.966	15.971	15.993	16.035	13.945	13.929	13.921	13.93	13.941	13.909	13.937	13.978	13.988	13.92	16.216	16.132	16.135	16.1	16.12	16.157	16.225	16.191	16.008	16.009
NaN	NaN	NaN	NaN	NaN	NaN	NaN	NaN	NaN	NaN	NaN	14.044	14.074	14.113	14.141	14.035	14.165	14.242	14.373	14.447	16.404	16.171	15.955	15.849	15.769	15.923	15.955	15.959	15.986	16.081	13.947	13.957	13.916	13.919	13.944	13.979	13.984	13.99	13.987	13.882	16.312	16.125	16.155	16.146	16.166	16.109	16.084	16.21	15.958	16.209
NaN	NaN	NaN	NaN	NaN	NaN	NaN	NaN	NaN	NaN	NaN	15.727	15.77	15.448	15.776	15.789	15.765	15.839	15.881	15.874	15.446	15.39	15.164	15.081	15.021	14.915	14.923	15.216	15.263	15.327	16.446	16.445	16.129	16.133	16.434	16.359	16.382	16.329	16.312	16.268	13.375	13.363	13.358	13.331	13.441	13.319	13.423	13.63	13.059	13.363
NaN	NaN	NaN	NaN	NaN	NaN	NaN	NaN	NaN	NaN	NaN	15.831	15.908	15.565	15.545	15.811	15.815	15.813	15.799	15.611	15.412	15.401	15.225	15.085	15.09	15.02	15.032	15.038	15.44	15.44	16.448	16.447	16.527	16.493	16.468	16.422	16.368	16.373	16.296	16.243	13.163	13.39	13.352	13.326	13.541	13.368	13.388	13.486	13.217	13.124
NaN	NaN	NaN	NaN	NaN	NaN	NaN	NaN	NaN	NaN	NaN	15.895	16.007	15.944	15.568	15.805	15.809	15.749	15.695	15.606	15.383	15.333	15.317	15.145	15.183	15.046	15.025	15.112	15.065	15.042	16.475	16.47	16.505	16.49	16.413	16.339	16.329	16.304	16.033	16.016	13.17	13.378	13.423	13.308	13.43	13.409	13.573	13.59	13.132	13.221
NaN	NaN	NaN	NaN	NaN	NaN	NaN	NaN	NaN	NaN	NaN	15.86	15.856	15.876	15.806	15.797	15.799	15.683	15.643	15.616	15.372	15.352	15.203	15.165	15.191	15.108	15.16	15.209	15.117	15.094	16.037	16.468	16.479	15.295	16.399	16.403	16.349	16.248	15.992	16.028	13.143	13.311	13.259	13.459	13.553	13.413	13.515	13.358	13.242	13.175
NaN	NaN	NaN	NaN	NaN	NaN	NaN	NaN	NaN	11.12	15.846	15.726	15.67	15.676	15.647	15.631	15.546	15.572	15.554	15.544	15.325	15.271	15.228	15.141	15.179	15.123	15.216	15.261	15.235	15.097	16.105	16.125	16.153	16.108	16.469	16.417	16.304	16.272	16.343	16.357	13.203	13.137	13.251	13.321	13.374	13.371	13.478	13.482	13.352	13.282
NaN	NaN	NaN	NaN	NaN	NaN	NaN	NaN	NaN	11.197	15.841	15.76	15.763	15.744	15.695	15.669	15.573	15.594	15.567	15.537	15.358	15.343	15.273	15.225	15.181	15.128	15.249	15.226	15.189	15.172	16.145	16.16	16.147	16.169	16.129	16.121	16.287	16.257	16.308	16.351	13.21	13.168	13.067	13.426	13.315	13.252	13.446	13.316	13.275	13.17
NaN	NaN	NaN	NaN	NaN	NaN	NaN	NaN	NaN	NaN	NaN	NaN	NaN	15.696	15.809	15.636	15.646	15.608	15.579	15.545	15.372	15.355	15.363	15.291	15.355	15.331	15.186	15.232	15.222	15.259	16.302	16.271	16.15	16.243	16.184	16.115	16.402	16.366	16.35	16.097	13.151	13.11	13.074	13.426	13.435	13.407	13.324	13.34	13.335	13.147
NaN	NaN	NaN	NaN	NaN	NaN	NaN	NaN	NaN	NaN	NaN	NaN	NaN	NaN	NaN	15.604	15.629	15.642	15.615	15.615	15.428	15.422	15.388	15.334	15.35	15.356	15.458	15.259	15.277	15.71	16.592	16.39	16.33	16.336	16.207	16.182	16.082	16.419	16.434	16.093	13.115	13.242	13.144	13.444	13.535	13.401	13.388	13.45	13.456	13.48
NaN	NaN	NaN	NaN	NaN	NaN	NaN	NaN	NaN	NaN	NaN	NaN	NaN	NaN	NaN	15.515	15.542	15.657	15.726	15.738	15.566	15.528	15.509	15.428	15.474	15.484	15.514	15.598	15.645	15.721	16.467	16.195	16.242	16.244	16.138	16.034	15.96	16.216	16.272	15.995	13.053	13.288	13.162	13.226	13.405	13.24	13.285	13.345	13.376	13.416
NaN	NaN	NaN	NaN	NaN	NaN	NaN	NaN	NaN	NaN	NaN	NaN	NaN	NaN	15.466	15.497	15.486	15.493	15.496	15.601	15.567	15.472	15.383	15.429	15.532	15.456	15.537	15.501	15.5	15.594	16.294	16.142	16.223	16.221	16.158	16.031	15.957	16.274	15.976	15.986	13.365	13.074	13.088	13.51	13.371	13.298	13.309	13.279	13.413	13.427
NaN	NaN	NaN	NaN	NaN	NaN	NaN	NaN	NaN	NaN	NaN	NaN	NaN	NaN	NaN	14.895	14.935	14.741	14.861	14.869	15.067	15.168	15.193	15.192	15.134	15.264	15.241	15.27	15.126	15.19	16.141	16.103	16.075	16.083	16.079	15.958	15.959	15.939	15.94	15.945	15.956	15.977	15.915	16.18	16.174	16.167	16.116	16.108	16.14	16.102
NaN	NaN	NaN	NaN	NaN	NaN	NaN	NaN	NaN	NaN	NaN	NaN	NaN	NaN	NaN	14.899	14.896	15.044	14.846	14.934	15.174	15.181	15.106	15.203	15.126	15.133	15.121	15.297	15.208	15.251	16.135	16.129	16.088	16.111	16.015	15.939	16.155	16.001	15.946	15.95	15.917	15.914	15.894	16.101	16.093	16.091	16.086	16.078	16.11	16.052
NaN	NaN	NaN	NaN	NaN	NaN	NaN	NaN	NaN	NaN	NaN	NaN	NaN	NaN	14.854	14.924	14.956	14.892	14.905	14.858	15.131	15.155	15.087	15.112	15.117	15.149	15.185	15.267	15.211	15.08	16.121	16.136	16.092	16.002	16.038	16.12	16.131	16.037	15.934	15.97	15.864	15.862	15.808	15.687	16.028	16.075	16.064	16.074	16.067	16.077
NaN	NaN	NaN	NaN	NaN	NaN	NaN	NaN	NaN	NaN	NaN	NaN	NaN	NaN	NaN	14.911	14.856	14.793	15.004	14.896	15.124	15.134	15.12	15.078	15.039	15.083	15.118	15.164	15.112	15.203	16.119	16.097	16.087	16.04	16.035	16.076	16.072	16.045	15.986	15.992	15.799	15.884	15.788	15.674	15.657	15.694	16.103	16.077	16.041	16.042
NaN	NaN	NaN	NaN	NaN	NaN	NaN	NaN	NaN	NaN	NaN	NaN	NaN	NaN	NaN	NaN	NaN	NaN	14.829	14.846	15.104	15.164	15.115	15.104	15.081	14.949	15.02	14.953	15.121	15.117	16.097	16.105	16.071	16.113	16.096	16.096	16.106	16.048	16.052	16.018	16.143	16.143	16.142	16.055	15.695	15.715	15.82	16.05	16.023	16.036
NaN	NaN	NaN	NaN	NaN	NaN	NaN	NaN	NaN	NaN	NaN	NaN	NaN	NaN	NaN	NaN	NaN	NaN	NaN	15.008	15.077	15.043	15.267	15.069	15.083	15.292	15.023	15.065	15.197	15.119	16.087	16.099	16.073	16.122	16.041	16.113	16.157	16.038	16.058	16.013	16.179	16.206	16.128	16.09	15.819	15.811	15.846	16.039	16.055	16.049
NaN	NaN	NaN	NaN	NaN	NaN	NaN	NaN	NaN	NaN	NaN	NaN	NaN	NaN	NaN	NaN	NaN	NaN	NaN	14.767	15.09	15.067	15.077	15.057	14.936	15.06	15.025	15.118	15.055	15.048	16.057	16.006	16.073	16.109	16.15	16.13	16.16	16.119	16.078	16.017	16.264	16.337	16.286	16.205	16.041	15.872	15.908	16.057	16.118	16.212
NaN	NaN	NaN	NaN	NaN	NaN	NaN	NaN	NaN	NaN	NaN	NaN	NaN	NaN	NaN	NaN	NaN	NaN	NaN	14.724	15.017	15.16	15.034	14.976	15.147	15.028	15.227	15.178	15.082	15.008	16.044	16.074	16.106	16.119	16.146	16.107	16.112	16.103	16.117	16.076	16.009	16.495	16.361	16.341	16.228	14.761	16.057	16.242	16.23	16.293
NaN	NaN	NaN	NaN	NaN	NaN	NaN	NaN	NaN	NaN	NaN	NaN	NaN	NaN	NaN	NaN	NaN	NaN	14.781	14.797	14.962	15.023	15.022	14.742	14.646	14.979	15.039	15.076	15.165	15.045	16.04	16.053	16.098	16.13	16.163	16.122	16.133	16.135	16.112	16.063	16.097	16.319	16.508	16.43	16.495	16.219	16.177	16.05	16.352	16.399
NaN	NaN	NaN	NaN	NaN	NaN	NaN	NaN	NaN	NaN	NaN	NaN	NaN	NaN	NaN	NaN	NaN	NaN	14.651	14.853	15.089	14.828	14.646	14.606	14.703	14.652	15.054	14.969	14.987	15.11	16.022	16.058	16.065	16.104	16.151	16.15	16.164	16.157	16.187	16.153	16.274	16.249	16.361	16.36	16.384	16.288	16.227	16.115	16.445	16.409
NaN	NaN	NaN	NaN	NaN	NaN	NaN	NaN	NaN	NaN	NaN	NaN	NaN	NaN	NaN	NaN	NaN	NaN	14.691	14.743	15.845	15.878	15.554	15.662	15.526	15.462	15.769	15.835	15.849	16.053	14.675	14.779	14.946	14.929	14.983	15.131	15.251	15.053	15.012	15.162	14.914	14.858	14.924	14.861	14.851	14.816	14.861	14.615	14.668	14.923
NaN	NaN	NaN	NaN	NaN	NaN	NaN	NaN	NaN	NaN	NaN	NaN	NaN	NaN	NaN	NaN	NaN	NaN	NaN	14.578	15.742	15.688	15.692	15.42	15.521	15.651	15.568	15.864	15.857	15.617	14.652	14.965	15.076	14.969	15.179	15.073	15.057	15.032	15.038	15.088	15.068	15.273	14.831	14.755	14.717	14.834	14.77	14.697	14.742	14.647
NaN	NaN	NaN	NaN	NaN	NaN	NaN	NaN	NaN	NaN	NaN	NaN	NaN	NaN	NaN	NaN	NaN	NaN	NaN	NaN	15.549	15.673	15.619	15.569	15.54	15.557	15.67	15.789	15.807	16.005	15.066	14.903	15.06	14.956	14.997	15.116	15.119	14.985	15.212	15.223	15.08	15.194	15.18	14.753	14.849	14.821	14.865	14.765	14.817	14.717
NaN	NaN	NaN	NaN	NaN	NaN	NaN	NaN	NaN	NaN	NaN	NaN	NaN	NaN	NaN	NaN	NaN	NaN	NaN	NaN	NaN	15.568	15.756	15.823	15.624	15.673	15.642	15.9	15.901	15.813	14.945	14.995	15.015	15.077	14.996	15.054	15.148	15.132	15.169	15.199	15.041	15.158	15.124	15.181	15.144	14.877	14.847	14.817	14.724	14.634
NaN	NaN	NaN	NaN	NaN	NaN	NaN	NaN	NaN	NaN	NaN	NaN	NaN	NaN	NaN	NaN	NaN	NaN	NaN	NaN	NaN	NaN	15.641	15.685	15.544	15.445	15.74	15.661	15.838	15.927	14.982	14.983	15.029	14.967	14.94	15.1	14.99	15.078	15.262	15.151	14.809	14.997	15.073	15.121	15.121	14.788	14.852	14.838	14.858	14.612
NaN	NaN	NaN	NaN	NaN	NaN	NaN	NaN	NaN	NaN	NaN	NaN	NaN	NaN	NaN	NaN	NaN	NaN	NaN	NaN	NaN	NaN	NaN	15.772	15.695	15.456	15.897	15.616	15.661	15.847	15.017	15.019	14.959	15.225	15.024	15.11	15.052	15.071	14.963	15.053	14.916	14.921	15.05	15.033	15.04	14.784	14.971	14.81	14.766	14.652
NaN	NaN	NaN	NaN	NaN	NaN	NaN	NaN	NaN	NaN	NaN	NaN	NaN	NaN	NaN	NaN	NaN	NaN	NaN	NaN	NaN	NaN	NaN	15.729	15.839	15.783	15.661	15.596	15.696	15.535	14.768	14.999	14.962	15.037	15.032	15.043	15.039	14.954	14.948	15.026	14.824	14.871	14.985	15.047	15.031	14.985	15.036	14.828	14.838	14.654
NaN	NaN	NaN	NaN	NaN	NaN	NaN	NaN	NaN	NaN	NaN	NaN	NaN	NaN	NaN	NaN	NaN	NaN	NaN	NaN	NaN	NaN	NaN	NaN	15.753	15.863	15.969	15.706	15.59	15.701	14.679	14.959	14.985	15.084	15.073	15.093	14.95	14.954	15.039	14.966	14.86	14.949	15.003	15.094	15.088	14.979	14.865	14.914	14.757	14.673
NaN	NaN	NaN	NaN	NaN	NaN	NaN	NaN	NaN	NaN	NaN	NaN	NaN	NaN	NaN	NaN	NaN	NaN	NaN	NaN	NaN	NaN	NaN	NaN	NaN	15.835	15.919	15.579	15.733	15.71	14.731	14.708	15.087	15.104	15.131	15.044	15.077	15.137	15.035	15.159	14.955	14.987	15.505	15.004	15.115	14.956	14.983	15.027	14.765	14.747
NaN	NaN	NaN	NaN	NaN	NaN	NaN	NaN	NaN	NaN	NaN	NaN	NaN	NaN	NaN	NaN	NaN	NaN	NaN	NaN	NaN	NaN	NaN	NaN	NaN	NaN	15.854	15.853	15.587	15.658	14.883	14.811	14.869	15.139	15.078	15.051	15.075	15.255	15.231	15.21	14.912	15.024	15.07	14.958	14.94	14.983	14.964	14.816	15.388	14.684
NaN	NaN	NaN	NaN	NaN	NaN	NaN	NaN	NaN	NaN	NaN	NaN	NaN	NaN	NaN	NaN	NaN	NaN	NaN	NaN	NaN	NaN	NaN	NaN	NaN	NaN	13.437	13.426	13.235	13.14	14.625	14.571	14.606	14.634	14.984	14.961	15.049	15.116	15.224	15.122	15.608	15.582	15.565	15.586	15.57	15.542	15.511	15.455	15.285	15.268
NaN	NaN	NaN	NaN	NaN	NaN	NaN	NaN	NaN	NaN	NaN	NaN	NaN	NaN	NaN	NaN	NaN	NaN	NaN	NaN	NaN	NaN	NaN	NaN	NaN	NaN	13.279	13.447	13.208	13.033	14.683	14.642	14.512	14.693	15.017	15.327	15.022	15.027	15.192	15.229	15.613	15.579	16.297	15.576	15.55	15.543	15.489	15.431	15.278	15.274
NaN	NaN	NaN	NaN	NaN	NaN	NaN	NaN	NaN	NaN	NaN	NaN	NaN	NaN	NaN	NaN	NaN	NaN	NaN	NaN	NaN	NaN	NaN	NaN	NaN	NaN	13.338	13.294	13.419	13.114	14.521	14.516	14.517	14.721	15.091	15.018	15.055	15.069	15.003	14.96	15.646	15.611	15.612	15.6	15.587	15.572	15.567	15.312	15.245	15.267
NaN	NaN	NaN	NaN	NaN	NaN	NaN	NaN	NaN	NaN	NaN	NaN	NaN	NaN	NaN	NaN	NaN	NaN	NaN	NaN	NaN	NaN	NaN	NaN	NaN	NaN	13.27	13.229	13.278	13.159	14.643	14.613	14.521	14.656	15.032	14.967	14.995	15.118	15.066	15.145	15.641	15.638	15.622	15.641	15.625	15.598	15.592	15.525	15.255	15.284
NaN	NaN	NaN	NaN	NaN	NaN	NaN	NaN	NaN	NaN	NaN	NaN	NaN	NaN	NaN	NaN	NaN	NaN	NaN	NaN	NaN	NaN	NaN	NaN	NaN	NaN	NaN	13.488	13.416	13.148	14.552	14.557	14.694	14.611	15.103	15.008	14.979	14.999	15.104	15.079	15.63	15.645	15.694	15.679	15.407	15.369	15.375	15.546	15.277	15.311
NaN	NaN	NaN	NaN	NaN	NaN	NaN	NaN	NaN	NaN	NaN	NaN	NaN	NaN	NaN	NaN	NaN	NaN	NaN	NaN	NaN	NaN	NaN	NaN	NaN	NaN	NaN	13.532	13.57	13.178	14.593	14.684	14.633	14.729	14.959	14.917	14.943	14.99	15.044	15.093	15.612	15.606	15.658	15.456	15.421	15.384	15.35	15.409	15.344	15.301
NaN	NaN	NaN	NaN	NaN	NaN	NaN	NaN	NaN	NaN	NaN	NaN	NaN	NaN	NaN	NaN	NaN	NaN	NaN	NaN	NaN	NaN	NaN	NaN	NaN	NaN	13.459	13.353	13.438	13.183	14.648	14.789	14.675	14.678	14.9	15.005	14.975	14.919	14.976	15.09	15.553	15.585	15.623	15.489	15.455	15.438	15.345	15.402	15.381	15.327
NaN	NaN	NaN	NaN	NaN	NaN	NaN	NaN	NaN	NaN	NaN	NaN	NaN	NaN	NaN	NaN	NaN	NaN	NaN	NaN	NaN	NaN	NaN	NaN	NaN	NaN	13.375	13.399	13.731	13.679	14.647	14.839	14.748	14.584	14.855	14.764	15.025	14.832	15.022	14.937	15.505	15.543	15.575	15.477	15.461	14.4	15.448	15.366	15.391	15.318
NaN	NaN	NaN	NaN	NaN	NaN	NaN	NaN	NaN	NaN	NaN	NaN	NaN	NaN	NaN	NaN	NaN	NaN	NaN	NaN	NaN	NaN	NaN	NaN	NaN	13.252	13.328	13.308	13.428	13.534	14.609	14.636	14.657	14.536	14.737	14.926	15.11	14.878	14.873	14.923	15.468	15.497	15.544	15.527	15.466	14.38	15.425	15.341	15.39	15.354
NaN	NaN	NaN	NaN	NaN	NaN	NaN	NaN	NaN	NaN	NaN	NaN	NaN	NaN	NaN	NaN	NaN	NaN	NaN	NaN	NaN	NaN	NaN	NaN	NaN	13.322	13.392	13.215	13.538	13.527	14.696	14.822	14.685	14.664	14.762	14.974	14.927	15.03	14.854	14.953	15.435	15.444	16.222	15.507	15.456	15.374	15.385	15.389	15.373	15.555
NaN	NaN	NaN	NaN	NaN	NaN	NaN	NaN	NaN	NaN	NaN	NaN	NaN	NaN	NaN	NaN	NaN	NaN	NaN	NaN	NaN	NaN	NaN	NaN	NaN	14.602	14.676	14.631	15.012	14.811	15.683	15.71	15.725	15.723	15.699	15.734	15.911	15.9	15.821	15.803	15.804	15.812	15.822	15.827	15.833	15.811	15.807	15.781	15.788	15.929
NaN	NaN	NaN	NaN	NaN	NaN	NaN	NaN	NaN	NaN	NaN	NaN	NaN	NaN	NaN	NaN	NaN	NaN	NaN	NaN	NaN	NaN	NaN	NaN	NaN	14.789	14.763	14.754	14.931	14.923	15.747	15.733	15.717	15.718	15.743	15.746	15.919	15.857	15.823	15.794	15.805	15.814	15.827	15.838	15.824	15.796	15.822	15.784	15.794	15.954
NaN	NaN	NaN	NaN	NaN	NaN	NaN	NaN	NaN	NaN	NaN	NaN	NaN	NaN	NaN	NaN	NaN	NaN	NaN	NaN	NaN	NaN	NaN	NaN	NaN	14.79	14.849	14.901	14.876	15.059	15.768	15.787	15.752	15.761	15.754	15.748	15.91	15.889	15.825	15.81	15.823	15.815	15.823	15.839	15.869	15.805	15.805	15.811	15.782	16.025
NaN	NaN	NaN	NaN	NaN	NaN	NaN	NaN	NaN	NaN	NaN	NaN	NaN	NaN	NaN	NaN	NaN	NaN	NaN	NaN	NaN	NaN	NaN	NaN	NaN	14.878	14.831	14.754	15.106	14.939	15.787	15.814	15.788	15.773	15.783	15.739	15.926	15.911	15.893	15.857	15.841	15.834	15.848	15.859	15.865	15.871	15.821	15.806	15.815	16.023
NaN	NaN	NaN	NaN	NaN	NaN	NaN	NaN	NaN	NaN	NaN	NaN	NaN	NaN	NaN	NaN	NaN	NaN	NaN	NaN	NaN	NaN	NaN	NaN	NaN	14.83	14.868	14.892	14.924	14.874	15.807	15.825	15.808	15.805	15.803	15.768	15.926	15.917	15.916	15.899	15.895	15.893	15.871	15.866	15.866	15.866	15.849	15.818	15.817	16.044
NaN	NaN	NaN	NaN	NaN	NaN	NaN	NaN	NaN	NaN	NaN	NaN	NaN	NaN	NaN	NaN	NaN	NaN	NaN	NaN	NaN	NaN	NaN	NaN	NaN	NaN	14.826	14.842	14.968	14.999	15.83	15.861	15.824	15.813	15.808	15.789	15.912	15.925	15.925	15.931	15.927	15.911	15.921	15.905	15.896	15.872	15.833	15.843	15.817	16.022
NaN	NaN	NaN	NaN	NaN	NaN	NaN	NaN	NaN	NaN	NaN	NaN	NaN	NaN	NaN	NaN	NaN	NaN	NaN	NaN	NaN	NaN	NaN	NaN	NaN	NaN	15.032	14.905	14.964	15.12	15.866	15.877	15.823	15.778	15.805	15.793	15.931	15.913	15.945	15.933	15.933	15.917	15.933	15.923	15.927	15.929	15.797	15.851	15.822	16.044
NaN	NaN	NaN	NaN	NaN	NaN	NaN	NaN	NaN	NaN	NaN	NaN	NaN	NaN	NaN	NaN	NaN	NaN	NaN	NaN	NaN	NaN	NaN	NaN	NaN	NaN	14.948	14.87	14.811	14.908	15.836	15.837	15.79	15.778	15.772	15.762	15.903	15.904	15.919	15.909	15.922	15.919	14.841	15.934	15.928	15.783	15.811	15.844	15.858	16.063
NaN	NaN	NaN	NaN	NaN	NaN	NaN	NaN	NaN	NaN	NaN	NaN	NaN	NaN	NaN	NaN	NaN	NaN	NaN	NaN	NaN	NaN	NaN	NaN	NaN	14.887	14.855	14.744	14.825	14.979	15.843	15.722	15.735	15.727	15.724	15.685	15.828	15.813	15.807	15.823	15.9	15.895	15.911	15.898	15.888	15.775	15.797	15.807	15.822	16.02
NaN	NaN	NaN	NaN	NaN	NaN	NaN	NaN	NaN	NaN	NaN	NaN	NaN	NaN	NaN	NaN	NaN	NaN	NaN	NaN	NaN	NaN	NaN	NaN	15.012	14.784	14.677	14.896	14.793	14.943	15.888	15.75	15.748	15.73	15.703	15.707	15.837	15.795	15.78	15.804	15.871	15.877	15.886	15.882	15.901	15.773	15.76	15.788	15.787	16.009
NaN	NaN	NaN	NaN	NaN	NaN	NaN	NaN	NaN	NaN	NaN	NaN	NaN	NaN	NaN	NaN	NaN	NaN	NaN	NaN	NaN	NaN	NaN	NaN	15.519	15.117	15.05	15.224	15.356	15.362	15.774	15.647	15.63	15.619	15.61	15.692	15.671	15.774	15.795	15.793	15.844	15.861	15.789	15.778	15.629	15.659	15.659	15.662	15.667	15.914
NaN	NaN	NaN	NaN	NaN	NaN	NaN	NaN	NaN	NaN	NaN	NaN	NaN	NaN	NaN	NaN	NaN	NaN	NaN	NaN	NaN	NaN	15.495	15.338	15.175	15.033	15.026	15.32	15.165	15.314	15.678	15.597	15.64	15.616	15.623	15.691	15.684	15.81	15.796	15.792	15.83	15.838	15.771	15.796	15.645	15.779	15.795	15.814	15.668	15.912
NaN	NaN	NaN	NaN	NaN	NaN	NaN	NaN	NaN	NaN	NaN	NaN	NaN	NaN	NaN	NaN	NaN	NaN	NaN	NaN	NaN	NaN	15.33	15.656	15.141	15.189	15.042	15.301	15.177	15.253	15.683	15.619	15.624	15.627	15.616	15.69	15.69	15.819	15.788	15.782	15.836	15.825	15.773	15.78	15.788	15.782	15.773	15.804	15.667	15.922
NaN	NaN	NaN	NaN	NaN	NaN	NaN	NaN	NaN	NaN	NaN	NaN	NaN	NaN	NaN	NaN	NaN	NaN	NaN	NaN	NaN	15.283	15.373	15.315	15.346	15.184	15.303	15.318	15.278	15.237	15.687	15.635	15.61	15.62	15.631	15.706	15.707	15.659	15.791	15.787	15.833	15.843	15.791	15.795	15.766	15.766	15.783	15.791	15.685	15.926
NaN	NaN	NaN	NaN	NaN	NaN	NaN	NaN	NaN	NaN	NaN	NaN	NaN	NaN	NaN	NaN	NaN	NaN	NaN	NaN	NaN	15.412	15.304	15.411	15.152	15.129	15.06	15.266	15.219	15.675	15.67	15.642	15.585	15.626	15.626	15.699	15.71	15.69	15.803	15.777	15.823	15.853	15.778	15.776	15.775	15.769	15.758	15.767	15.66	15.917
NaN	NaN	NaN	NaN	NaN	NaN	NaN	NaN	NaN	NaN	NaN	NaN	NaN	NaN	NaN	NaN	NaN	NaN	NaN	NaN	15.6	15.409	15.411	15.256	15.158	15.123	15.15	15.089	15.373	15.382	15.708	15.691	15.674	15.611	15.641	15.723	15.721	15.692	15.655	15.787	15.848	15.863	15.77	15.768	15.782	15.773	15.767	15.782	15.794	15.908
NaN	NaN	NaN	NaN	NaN	NaN	NaN	NaN	NaN	NaN	NaN	NaN	NaN	NaN	NaN	NaN	NaN	NaN	NaN	15.215	15.473	15.476	15.355	15.179	15.247	15.194	15.407	15.105	15.361	15.274	15.732	15.686	15.675	15.723	15.652	15.727	15.736	15.703	15.671	15.789	15.849	15.844	15.773	15.802	15.802	15.793	15.792	15.789	15.791	16.055
NaN	NaN	NaN	NaN	NaN	NaN	NaN	NaN	NaN	NaN	NaN	NaN	NaN	NaN	NaN	NaN	NaN	NaN	NaN	15.154	15.616	15.359	15.195	15.176	15.214	15.173	15.146	15.376	15.363	15.33	15.715	15.702	15.683	15.683	15.618	15.691	15.709	15.711	15.684	15.818	15.85	15.854	15.758	15.805	15.804	15.801	15.801	15.799	15.805	16.05
NaN	NaN	NaN	NaN	NaN	NaN	NaN	NaN	NaN	NaN	NaN	NaN	NaN	NaN	NaN	NaN	NaN	NaN	15.073	15.291	15.581	15.511	15.392	15.257	15.223	15.249	15.113	15.395	15.347	15.304	15.822	15.816	15.793	15.775	15.656	15.759	15.774	15.772	15.793	15.777	15.915	15.906	15.814	15.821	15.815	15.821	15.83	15.841	15.849	16.048
NaN	NaN	NaN	NaN	NaN	NaN	NaN	NaN	NaN	NaN	NaN	NaN	NaN	NaN	NaN	NaN	NaN	15.298	15.184	15.264	15.529	15.542	15.204	15.3	15.317	15.253	15.245	15.28	15.358	15.294	15.836	15.812	15.798	15.764	15.625	15.742	15.756	15.782	15.779	15.765	15.778	15.921	15.809	15.806	15.808	15.814	15.824	15.825	15.844	16.046
NaN	NaN	NaN	NaN	NaN	NaN	NaN	NaN	NaN	NaN	NaN	NaN	NaN	NaN	NaN	NaN	14.513	14.483	14.602	14.48	15.283	15.165	15.194	15.225	15.165	15.139	15.265	15.18	15.233	15.255	15.65	15.644	15.594	15.569	15.523	15.38	15.476	15.482	15.478	15.467	15.687	15.674	15.781	15.749	15.751	15.759	15.768	15.776	15.806	15.921
NaN	NaN	NaN	NaN	NaN	NaN	NaN	NaN	NaN	NaN	NaN	NaN	NaN	NaN	NaN	14.373	14.481	14.425	14.398	14.385	15.126	15.246	15.208	15.209	15.203	15.016	15.233	15.205	15.365	15.409	15.752	15.76	15.719	15.688	15.644	15.432	15.491	15.504	15.497	15.516	15.739	15.694	15.682	15.89	15.853	15.862	15.862	15.867	16.874	16.118
NaN	NaN	NaN	NaN	NaN	NaN	NaN	NaN	NaN	NaN	NaN	NaN	NaN	NaN	NaN	14.449	14.405	14.434	14.456	14.637	15.439	15.101	15.047	15.054	15.087	15.205	15.409	15.236	15.18	15.388	15.763	15.76	15.728	15.711	15.683	15.472	15.533	15.577	15.588	15.576	15.767	15.756	15.716	15.688	15.907	15.911	15.879	15.854	16.117	16.128
NaN	NaN	NaN	NaN	NaN	NaN	NaN	NaN	NaN	NaN	NaN	NaN	NaN	NaN	14.555	14.63	14.578	14.663	14.554	14.72	15.496	15.255	15.058	15.087	15.226	15.075	15.311	15.258	15.276	15.265	15.747	15.742	15.732	15.716	15.707	15.724	15.55	15.612	15.623	15.639	15.806	15.748	15.728	15.69	15.694	15.685	15.91	15.915	16.182	16.124
NaN	NaN	NaN	NaN	NaN	NaN	NaN	NaN	NaN	NaN	NaN	NaN	NaN	NaN	14.345	14.659	14.576	14.589	14.665	14.683	15.238	15.176	15.208	15.083	15.088	15.077	15.217	15.38	15.334	15.237	15.722	15.73	15.742	15.749	15.747	15.74	15.567	15.607	15.602	15.638	15.845	15.772	15.711	15.682	15.697	15.695	15.703	15.921	16.173	16.217
NaN	NaN	NaN	NaN	NaN	NaN	NaN	NaN	NaN	NaN	NaN	NaN	NaN	NaN	NaN	14.498	14.45	14.583	14.518	14.619	15.214	15.196	15.188	15.185	15.047	15.077	14.991	15.375	15.225	15.265	15.745	15.733	15.737	15.74	15.741	15.731	15.736	15.585	15.606	15.641	15.841	15.756	15.707	15.669	15.679	15.679	15.675	15.932	16.192	16.198
NaN	NaN	NaN	NaN	NaN	NaN	NaN	NaN	NaN	NaN	NaN	NaN	NaN	NaN	NaN	14.398	14.46	14.462	14.48	14.412	15.375	15.133	15.24	15.122	15.173	15.113	15.128	15.29	15.233	15.256	15.751	15.742	15.745	15.744	15.774	15.767	15.774	15.584	15.623	15.61	15.814	15.775	15.696	15.642	15.632	15.663	15.658	15.897	16.169	16.191
NaN	NaN	NaN	NaN	NaN	NaN	NaN	NaN	NaN	NaN	NaN	NaN	NaN	NaN	NaN	14.438	14.383	14.467	14.417	14.445	15.351	15.322	15.086	15.344	15.198	15.285	15.116	15.145	15.244	15.217	15.691	15.752	15.753	15.76	15.779	15.802	15.57	15.599	15.627	15.651	15.834	15.73	15.679	15.633	15.651	15.689	15.666	15.704	16.18	16.204
NaN	NaN	NaN	NaN	NaN	NaN	NaN	NaN	NaN	NaN	NaN	NaN	NaN	NaN	NaN	14.25	14.389	NaN	NaN	14.369	15.334	15.426	15.244	15.204	15.212	15.265	15.21	15.189	15.096	15.208	15.664	15.703	15.715	15.757	15.776	15.791	15.597	15.628	15.649	15.665	15.829	15.774	15.713	15.661	15.678	15.679	15.677	15.714	16.181	16.202
NaN	NaN	NaN	NaN	NaN	NaN	NaN	NaN	NaN	NaN	NaN	NaN	NaN	NaN	NaN	NaN	NaN	NaN	NaN	NaN	NaN	15.364	15.21	15.211	15.288	15.265	15.135	15.396	15.323	15.363	15.685	15.68	15.715	15.724	15.735	15.763	15.782	15.636	15.654	15.651	15.877	15.806	15.747	15.713	15.705	15.704	15.705	15.732	16.751	16.196
NaN	NaN	NaN	NaN	NaN	NaN	NaN	NaN	NaN	NaN	NaN	NaN	NaN	NaN	NaN	NaN	NaN	NaN	NaN	NaN	NaN	15.24	15.3	15.316	15.175	15.138	15.245	15.25	15.222	15.129	16.169	16.144	16.165	16.166	16.175	16.164	16.136	16.106	16.148	16.143	16.183	16.141	16.105	16.076	16.218	16.218	16.063	16.08	17.169	16.505
NaN	NaN	NaN	NaN	NaN	NaN	NaN	NaN	NaN	NaN	NaN	NaN	NaN	NaN	NaN	NaN	NaN	NaN	NaN	NaN	15.2	15.299	15.314	15.278	15.363	15.241	15.254	15.305	15.327	15.327	16.233	16.168	16.176	16.16	16.171	16.111	16.131	16.12	16.113	16.134	16.175	16.139	16.102	16.086	16.238	16.101	16.116	16.118	16.377	16.489
NaN	NaN	NaN	NaN	NaN	NaN	NaN	NaN	NaN	NaN	NaN	NaN	NaN	NaN	NaN	NaN	NaN	15.864	15.998	16.007	15.261	15.355	15.421	15.42	15.377	15.325	15.27	15.268	15.343	15.169	16.264	16.241	16.18	16.178	16.188	16.131	16.077	16.105	16.104	16.077	16.107	16.107	16.118	16.132	16.118	16.119	16.134	16.124	16.135	16.28
NaN	NaN	NaN	NaN	NaN	NaN	NaN	NaN	NaN	NaN	NaN	NaN	NaN	NaN	NaN	NaN	15.639	15.686	15.953	15.973	15.258	15.433	15.499	15.408	15.472	15.304	15.258	15.153	15.295	15.276	16.126	16.276	16.266	16.201	16.159	16.172	16.072	16.073	16.064	16.214	16.214	16.225	16.266	16.145	16.128	16.128	16.134	16.117	16.121	16.273
NaN	NaN	NaN	NaN	NaN	NaN	NaN	NaN	NaN	NaN	NaN	NaN	NaN	NaN	NaN	15.576	15.614	15.655	15.747	15.956	15.347	15.407	15.414	15.555	15.343	15.221	15.165	15.33	15.287	15.25	16.165	16.282	16.279	16.261	16.173	16.038	16.057	16.052	16.071	16.241	16.24	16.249	16.973	16.144	16.166	16.155	16.142	16.16	16.13	16.28
NaN	NaN	NaN	NaN	NaN	NaN	NaN	NaN	NaN	NaN	NaN	NaN	NaN	15.202	15.202	15.164	15.538	15.515	15.578	15.829	15.323	15.335	15.468	15.434	15.467	15.289	15.232	15.227	15.227	15.236	16.176	16.16	16.263	16.26	16.26	16.053	16.062	16.07	16.217	16.232	16.252	16.233	16.123	16.133	16.177	16.157	16.15	16.133	16.143	16.27
NaN	NaN	NaN	NaN	NaN	NaN	NaN	NaN	NaN	NaN	NaN	NaN	NaN	15.189	15.19	15.178	15.541	15.475	15.556	15.73	15.192	15.415	15.346	15.386	15.46	15.336	15.207	15.241	15.284	15.279	16.131	16.137	16.28	16.234	16.233	16.111	16.088	16.064	16.216	16.234	16.272	16.272	16.132	16.148	16.155	16.176	16.169	16.173	16.174	16.228
NaN	NaN	NaN	NaN	NaN	NaN	NaN	NaN	NaN	NaN	NaN	15.297	15.315	15.17	15.196	15.174	15.068	15.395	15.44	15.594	15.316	15.269	15.359	15.387	15.411	15.237	15.265	15.292	15.267	15.178	16.149	16.144	16.113	16.103	16.105	16.111	16.121	16.048	16.185	16.196	16.244	16.245	16.128	16.237	16.226	16.226	16.238	16.215	16.224	16.237
NaN	NaN	NaN	NaN	NaN	NaN	NaN	NaN	NaN	13.918	15.641	15.432	15.506	15.277	15.305	15.218	15.128	15.456	15.409	15.561	15.312	15.278	15.469	15.462	15.413	15.466	15.439	15.52	15.519	15.389	16.152	16.142	16.136	16.118	16.119	16.128	16.119	16.076	16.245	16.219	16.264	16.259	16.207	16.226	16.232	16.254	16.252	16.255	16.247	16.25
NaN	NaN	NaN	13.833	NaN	NaN	NaN	NaN	NaN	13.775	15.743	15.859	15.591	15.331	15.315	15.109	15.004	14.911	15.319	15.402	15.422	15.302	15.435	15.445	15.418	15.336	15.395	15.463	15.394	15.436	16.267	16.157	16.141	16.141	16.127	16.117	16.059	16.047	16.198	16.191	16.197	16.272	16.277	16.167	16.315	16.201	16.27	16.268	16.3	16.268
NaN	NaN	16.859	16.517	NaN	NaN	NaN	NaN	16.471	16.383	15.586	15.595	15.422	15.182	15.173	15.085	15.059	15.04	15.037	15.243	15.879	15.874	16.114	16.301	16.331	16.426	16.461	16.41	16.389	16.402	16.169	16.113	16.098	16.116	16.099	16.095	16.047	16.066	16.193	16.244	16.211	16.264	16.258	16.309	16.335	16.209	16.234	16.312	16.238	16.219
16.732	16.752	16.746	16.328	NaN	NaN	NaN	16.643	16.552	16.462	15.627	15.62	15.397	15.14	15.108	15.087	15.086	15.079	15.073	15.363	15.742	15.742	15.939	16.164	16.354	16.44	16.401	16.444	16.428	16.416	16.16	16.157	16.104	16.122	16.131	16.069	16.074	16.214	16.238	16.247	16.23	16.292	16.289	16.312	16.333	16.182	16.216	16.276	16.186	16.188
NaN	16.481	16.465	16.196	NaN	NaN	NaN	16.393	16.384	16.415	15.425	15.186	15.173	15.146	15.11	15.08	15.064	15.069	15.091	15.102	15.872	15.759	15.911	16.039	16.237	16.281	16.36	16.437	16.433	16.421	16.183	16.173	16.144	16.123	16.122	16.114	16.103	16.245	16.269	16.275	16.257	16.318	16.328	16.294	16.311	16.21	16.194	16.164	14.96	16.133
NaN	16.534	16.486	16.371	16.448	NaN	NaN	16.356	16.36	16.393	15.414	15.398	15.181	15.148	15.122	15.101	15.099	15.12	15.135	15.15	15.552	15.593	15.597	15.969	15.935	16.117	16.213	16.403	16.428	16.407	16.184	16.215	16.22	16.225	16.267	16.096	16.273	16.263	16.272	16.28	16.293	16.183	16.212	16.196	16.156	16.249	16.238	16.17	16.122	16.178
16.545	16.54	16.529	16.462	16.37	16.415	16.381	16.415	16.387	16.425	15.411	15.386	15.417	15.423	15.165	15.136	15.147	15.141	15.177	15.194	15.728	15.733	15.74	16.019	16.029	15.978	16.121	16.281	16.387	16.366	16.258	16.219	16.246	16.246	16.252	16.273	16.269	16.265	16.274	16.318	16.293	16.214	16.18	16.187	16.192	16.187	16.24	16.157	16.164	14.998
NaN	16.547	16.535	16.507	16.446	16.422	16.462	16.436	16.417	16.537	15.444	15.411	15.421	15.408	15.21	15.19	15.215	15.194	15.179	15.223	15.824	15.785	15.764	15.806	16.124	16.132	16.075	16.296	16.387	16.376	16.248	16.274	16.257	16.274	16.268	16.248	16.243	16.239	16.228	16.237	16.216	16.162	16.219	16.211	16.199	16.164	16.153	16.16	16.164	14.99
NaN	NaN	16.563	16.536	16.473	16.392	16.438	16.526	16.564	16.57	15.488	15.46	15.414	15.423	15.45	15.214	15.28	15.259	15.22	15.248	15.867	15.726	15.749	16.228	15.891	15.885	16.162	16.278	16.49	16.487	16.284	16.269	16.273	16.28	16.253	16.203	16.2	16.213	16.231	16.211	16.218	16.217	16.253	16.248	16.195	16.216	16.124	16.105	16.161	15.039
NaN	NaN	16.616	16.61	16.423	16.256	16.469	16.466	16.488	16.493	15.426	15.436	15.433	15.437	15.464	15.292	15.297	15.288	15.283	15.33	15.883	16.143	15.732	16.226	15.962	15.949	16.193	16.234	16.473	16.478	16.239	16.215	16.231	16.168	16.21	16.207	16.205	16.211	16.191	16.212	16.227	16.228	16.252	16.257	16.226	16.226	16.16	16.071	16.174	15.044
NaN	NaN	16.65	16.468	16.373	16.477	16.582	16.524	16.532	16.572	15.456	15.429	15.426	15.427	15.481	15.483	15.481	15.321	15.34	15.337	15.894	16.14	16.254	16.234	16.296	16.041	15.944	16.232	16.36	16.431	16.257	16.218	16.183	16.215	16.204	16.205	16.241	16.189	16.227	16.219	16.201	16.208	16.253	16.255	16.23	16.191	16.185	16.14	16.173	16.184
NaN	NaN	NaN	16.498	16.606	15.136	16.644	16.644	16.582	16.604	15.487	15.421	15.44	15.462	15.527	15.525	15.528	15.367	15.367	15.35	15.964	16.297	16.301	16.299	16.324	16.075	15.977	16.202	16.265	16.388	16.241	16.217	16.202	16.157	16.187	16.17	16.175	16.174	16.168	16.154	16.133	16.118	16.194	16.257	16.185	16.156	16.163	16.167	16.145	16.236
NaN	NaN	NaN	NaN	NaN	NaN	NaN	NaN	NaN	15.026	14.163	14.206	14.212	14.232	14.273	14.319	14.295	14.115	14.163	14.04	14.415	14.402	14.35	14.17	14.307	13.965	14.126	14.041	14.336	14.27	16.156	16.186	16.154	16.123	16.072	15.989	16.17	16.166	16.136	16.09	16.11	16.101	16.126	16.101	16.103	16.141	16.109	16.107	16.055	16.038
NaN	NaN	NaN	NaN	NaN	NaN	NaN	NaN	NaN	15.085	14.455	14.51	14.369	14.366	14.272	14.18	14.074	14.121	14.468	14.481	14.088	14.058	14.332	14.278	13.938	14.035	14.09	13.961	14.11	14.177	16.136	16.169	16.183	16.139	16.009	16.016	16.009	16.004	16.033	16.054	16.056	16.052	16.071	16.083	16.081	16.085	16.067	16.017	16.023	15.967
NaN	NaN	NaN	NaN	NaN	NaN	NaN	NaN	14.046	15.208	14.507	14.607	14.454	14.399	14.457	14.637	14.477	14.446	14.532	14.556	14.135	14.041	14.216	14.083	14.326	14.169	14.126	14.019	14.032	14.136	16.122	16.127	16.114	16.117	15.969	15.973	16.015	16.016	16.019	16.021	16.027	16.029	16.03	16.085	16.087	16.074	16.044	16.016	16.015	15.995
NaN	NaN	NaN	NaN	NaN	NaN	NaN	NaN	NaN	15.328	14.725	14.482	14.521	14.533	14.612	14.473	14.528	14.536	14.654	14.55	14.267	14.257	14.181	14.168	14.084	14.118	13.895	13.918	14.032	13.895	16.136	16.03	16.11	16.091	16.083	15.954	15.961	16.018	16.001	15.986	15.974	15.957	15.955	16.008	16.008	16.008	15.999	16.016	15.99	15.982
NaN	NaN	NaN	NaN	NaN	NaN	NaN	NaN	NaN	15.444	14.837	14.902	14.736	14.656	14.307	14.581	14.727	14.554	14.541	14.432	14.262	14.23	14.198	14.142	14.085	14.079	14.2	14.143	14.129	13.974	16.037	16.028	16.13	16.201	16.154	16.019	16.054	16.086	16.128	16.093	16.09	16.087	16.103	16.13	16.014	16.004	16.029	16.011	16.027	16.004
NaN	NaN	NaN	NaN	NaN	NaN	NaN	NaN	NaN	NaN	NaN	14.904	14.423	14.463	14.378	14.589	14.627	14.698	14.583	14.428	14.394	14.343	14.411	14.281	14.217	14.096	14.221	14.072	14.091	14.175	16.086	16.078	16.172	16.139	16.147	16.115	16.009	16.017	16.045	16.088	16.063	16.1	16.105	16.124	16.114	16.1	16.126	16.05	16.082	16.028
NaN	NaN	NaN	NaN	NaN	NaN	NaN	NaN	NaN	NaN	NaN	NaN	14.556	14.45	14.484	14.641	14.77	14.707	14.677	14.416	14.359	14.428	14.31	14.339	14.171	14.127	14.164	14.175	14.284	14.159	16.131	16.135	16.056	16.155	16.096	16.1	16.124	16.121	16.12	16.039	16.047	16.064	16.061	16.133	16.12	16.122	16.145	16.056	16.182	16.049
NaN	NaN	NaN	NaN	NaN	NaN	NaN	NaN	NaN	NaN	NaN	NaN	NaN	NaN	14.398	14.735	14.729	14.692	14.693	14.421	14.412	14.358	14.439	14.334	14.103	14.178	14.266	14.232	14.257	14.17	16.192	16.123	16.121	16.041	16.162	16.139	16.153	16.069	16.081	16.132	16.054	16.054	16.063	16.134	16.122	16.126	16.171	16.068	16.089	16.035
NaN	NaN	NaN	NaN	NaN	NaN	NaN	NaN	NaN	NaN	NaN	NaN	NaN	NaN	14.71	14.669	14.859	14.766	14.804	14.264	14.358	14.332	14.427	14.293	14.212	14.255	14.549	14.35	14.219	14.275	15.752	15.687	15.733	15.667	15.613	15.731	15.703	15.669	15.654	15.667	16.129	16.182	16.038	16.068	16.107	16.116	16.133	15.998	15.989	15.994
NaN	NaN	NaN	NaN	NaN	NaN	NaN	NaN	NaN	NaN	NaN	NaN	NaN	NaN	14.854	14.815	13.475	14.833	14.704	14.495	14.443	14.496	14.459	14.452	14.36	14.324	14.458	14.327	14.273	14.296	15.777	15.756	15.751	15.706	15.624	15.587	15.72	15.673	15.703	15.717	16.074	16.133	16.02	16.056	16.103	16.14	16.143	16.007	15.992	15.962
NaN	NaN	NaN	NaN	NaN	NaN	NaN	NaN	NaN	NaN	NaN	NaN	NaN	NaN	14.867	14.707	14.847	14.731	14.691	14.802	14.62	14.476	14.478	14.348	14.263	14.311	14.522	14.3	14.254	13.272	15.776	15.728	15.74	15.717	15.64	15.6	15.715	15.691	15.684	15.708	15.373	15.438	15.512	15.206	15.272	15.295	15.308	15.274	15.26	15.187
NaN	NaN	NaN	NaN	NaN	NaN	NaN	NaN	NaN	NaN	NaN	NaN	NaN	NaN	NaN	14.768	14.816	14.761	14.618	14.774	14.802	14.496	14.597	14.609	14.348	14.425	14.428	14.511	14.422	13.226	15.765	15.777	15.775	15.738	15.684	15.615	15.714	15.697	15.713	15.683	15.28	15.428	15.477	15.216	15.246	15.363	15.3	15.258	15.23	15.242
NaN	NaN	NaN	NaN	NaN	NaN	NaN	NaN	NaN	NaN	NaN	NaN	NaN	NaN	NaN	14.729	14.631	14.631	14.728	14.909	14.841	14.63	14.583	14.541	14.454	14.566	14.63	14.48	14.523	14.5	15.816	15.828	15.731	15.756	15.726	15.613	15.757	15.734	15.699	15.702	15.359	15.353	15.458	15.485	15.33	15.343	15.342	15.201	15.255	15.156
NaN	NaN	NaN	NaN	NaN	NaN	NaN	NaN	NaN	NaN	NaN	NaN	NaN	NaN	14.547	14.794	14.778	14.811	14.766	14.766	14.857	14.831	14.53	14.677	14.507	14.485	14.585	14.542	14.542	14.609	15.836	15.837	15.814	15.849	15.753	15.644	15.594	15.753	15.722	15.722	15.376	15.381	15.433	15.521	15.271	15.303	15.363	15.248	15.238	15.191
NaN	NaN	NaN	NaN	NaN	NaN	NaN	NaN	NaN	NaN	NaN	14.618	14.588	14.618	14.517	14.948	14.96	15.089	14.857	14.749	14.67	14.892	14.667	14.756	14.551	14.53	14.692	14.635	14.613	14.489	15.842	15.838	15.794	15.839	16.942	15.636	15.589	15.589	15.736	15.699	15.367	15.383	15.328	15.397	15.453	15.196	15.306	15.29	15.225	15.298
NaN	NaN	NaN	NaN	NaN	NaN	NaN	NaN	NaN	NaN	14.542	14.472	14.569	14.516	14.703	14.724	14.726	14.732	14.863	14.88	14.941	14.919	14.685	14.754	14.667	14.526	14.6	14.602	14.547	14.618	15.738	15.769	15.718	15.859	15.711	15.853	15.631	15.567	15.726	15.681	15.218	15.375	15.296	15.275	15.422	15.255	15.306	15.24	15.13	15.206
NaN	NaN	NaN	NaN	NaN	NaN	NaN	NaN	NaN	NaN	14.536	14.51	14.658	14.552	14.768	14.652	14.732	14.787	14.778	14.832	14.794	14.918	14.906	14.688	14.671	14.666	14.652	14.725	14.635	14.766	15.656	15.745	15.668	15.803	15.933	15.866	15.668	15.578	15.526	15.645	15.334	15.271	15.281	15.344	15.394	15.583	15.327	15.14	15.273	15.258
NaN	NaN	NaN	NaN	NaN	NaN	NaN	NaN	NaN	NaN	14.678	14.624	14.534	14.54	14.46	14.786	14.646	14.851	14.723	14.894	14.953	14.85	14.852	14.809	14.754	14.665	14.565	14.555	14.527	14.534	15.711	15.742	15.798	15.775	15.803	15.883	15.667	15.612	15.51	15.645	15.234	15.281	15.217	15.327	15.365	15.569	15.285	15.312	15.276	15.33
NaN	NaN	NaN	NaN	NaN	NaN	NaN	NaN	NaN	NaN	14.667	14.592	14.519	14.423	14.466	14.489	14.624	14.625	14.61	14.61	14.595	14.84	14.834	14.664	14.626	14.609	14.595	14.5	14.505	14.418	15.962	15.905	15.892	15.955	15.959	15.842	15.671	15.596	15.517	15.631	15.271	15.244	15.221	15.339	15.385	15.55	15.32	15.292	15.352	15.287
NaN	NaN	NaN	NaN	NaN	NaN	NaN	14.916	14.941	14.916	14.57	14.63	14.476	14.517	14.454	14.457	14.605	14.983	14.443	14.64	14.493	14.738	14.658	14.622	14.619	14.674	14.606	14.621	14.428	14.931	16.063	16.051	15.955	16.072	16.088	15.919	15.829	15.691	15.555	15.629	15.228	15.201	14.982	15.333	15.413	15.467	15.241	15.25	15.276	15.187
NaN	NaN	NaN	NaN	NaN	NaN	14.891	14.822	14.825	14.684	16.464	16.503	16.468	16.486	16.565	16.388	16.489	16.483	16.504	16.603	12.818	12.754	12.883	12.917	12.815	12.9	12.884	12.835	12.878	13.007	10.617	10.606	10.605	10.532	10.549	10.387	10.069	9.8141	9.6682	9.4391	15.628	15.558	15.519	15.821	15.891	15.951	16.028	15.681	15.726	15.579
NaN	NaN	NaN	NaN	NaN	NaN	NaN	14.869	14.727	14.631	16.407	16.55	16.478	16.508	16.449	16.499	16.572	16.479	16.521	16.801	12.683	12.733	12.884	12.912	12.919	13.008	12.847	12.841	12.846	12.752	10.542	10.479	10.575	10.617	10.527	10.434	10.223	9.9497	9.7821	9.6082	16.044	16.022	15.804	15.998	15.471	15.464	15.472	15.604	15.558	15.611
NaN	NaN	NaN	NaN	NaN	NaN	NaN	NaN	NaN	14.654	16.581	16.578	16.455	16.42	16.399	16.46	16.6	16.643	16.566	16.724	12.685	12.812	12.978	12.988	12.9	13.036	12.875	12.824	12.914	12.745	10.329	10.435	10.607	10.56	10.479	10.47	10.246	10.058	9.8733	9.6369	15.639	15.637	16.028	16.101	16.082	15.523	15.415	15.355	15.35	15.422
NaN	NaN	NaN	NaN	NaN	NaN	NaN	NaN	NaN	14.717	16.668	16.667	16.479	16.525	16.393	16.382	16.665	16.689	16.653	16.887	12.919	12.791	12.966	12.989	13.001	12.939	12.742	12.863	12.904	12.762	10.475	10.553	10.732	10.663	10.672	10.639	10.484	10.193	9.9723	9.8231	15.888	15.638	16.126	16.216	16.19	15.608	15.423	15.357	15.344	15.392
NaN	NaN	NaN	NaN	NaN	NaN	NaN	NaN	NaN	14.717	16.583	16.647	16.672	16.593	16.561	16.488	16.725	16.62	16.658	16.784	12.848	12.978	12.897	12.947	12.949	12.899	12.807	12.787	12.798	12.787	10.438	10.653	10.782	10.951	10.88	10.866	10.72	10.465	10.223	9.9835	16.081	15.772	15.736	16.23	16.265	15.69	15.555	15.329	15.31	15.196
NaN	NaN	NaN	NaN	NaN	NaN	NaN	NaN	NaN	14.725	16.662	16.583	16.619	16.598	16.514	16.565	16.66	16.589	16.59	16.59	13.003	13.05	12.952	12.958	12.906	12.982	12.843	12.878	12.616	12.731	10.558	10.619	10.704	10.9	10.812	10.927	10.927	10.688	10.436	10.18	16.271	15.747	15.735	16.254	16.425	15.599	15.461	15.067	15.219	14.911
NaN	NaN	NaN	NaN	NaN	NaN	NaN	NaN	NaN	NaN	16.485	16.427	16.603	16.714	16.497	16.672	16.736	16.684	16.381	16.413	12.921	12.967	12.885	12.8	12.837	12.933	12.807	12.94	12.834	12.878	10.563	10.72	10.041	10.901	10.71	10.729	10.913	10.735	10.551	9.5038	16.391	15.879	15.843	16.216	16.463	15.815	15.205	15.014	14.87	14.862
NaN	NaN	NaN	NaN	NaN	NaN	NaN	NaN	NaN	NaN	16.798	16.547	16.187	16.384	16.427	16.499	16.642	16.548	16.434	16.313	12.902	12.916	12.729	12.71	12.88	12.915	12.977	12.985	12.807	12.771	10.675	10.572	10.661	10.816	10.818	10.737	10.717	10.723	10.518	10.253	16.443	15.921	15.822	16.29	16.469	15.864	15.39	15.124	14.93	14.903
NaN	NaN	NaN	NaN	NaN	NaN	NaN	NaN	NaN	NaN	16.766	16.7	16.433	16.473	16.233	16.337	16.507	16.483	16.434	16.408	12.48	12.477	12.487	12.356	12.337	12.563	12.473	12.584	12.512	12.426	10.738	10.651	10.753	10.853	10.767	10.616	10.631	10.677	10.552	10.267	15.854	15.652	15.519	16.266	16.115	15.702	15.442	15.904	14.599	14.598
NaN	NaN	NaN	NaN	NaN	NaN	NaN	NaN	NaN	NaN	NaN	NaN	NaN	NaN	NaN	NaN	16.334	16.477	16.233	16.323	12.549	12.538	12.442	12.386	12.351	12.404	12.264	12.529	12.447	12.487	10.666	10.677	10.814	10.799	10.706	10.517	10.597	10.687	10.337	9.8738	16.077	16.031	16.146	16.071	16.218	15.766	15.495	15.031	14.547	14.54
NaN	NaN	NaN	NaN	NaN	NaN	NaN	NaN	NaN	NaN	NaN	NaN	NaN	NaN	NaN	NaN	NaN	12.697	12.73	12.742	12.454	12.565	12.341	12.348	12.536	12.278	12.411	12.312	12.38	12.417	10.812	10.695	10.695	10.5	10.42	10.478	10.548	10.516	10.219	10.017	13.32	13.308	13.218	13.355	13.164	13.135	12.97	12.891	12.673	12.683
NaN	NaN	NaN	NaN	NaN	NaN	NaN	NaN	NaN	NaN	NaN	NaN	NaN	NaN	NaN	NaN	NaN	12.691	12.848	12.672	12.553	12.489	12.282	12.331	12.327	12.423	12.38	12.252	12.342	12.287	10.911	10.729	10.54	10.492	10.308	10.505	10.431	10.603	10.155	10.269	13.496	13.459	13.256	13.235	13.163	13.185	13.048	12.945	12.677	12.567
NaN	NaN	NaN	NaN	NaN	NaN	NaN	NaN	NaN	NaN	NaN	NaN	NaN	NaN	NaN	NaN	NaN	NaN	12.751	12.671	12.441	12.445	12.54	12.208	12.29	12.493	12.485	12.422	12.277	12.059	10.792	10.663	10.536	10.435	10.458	10.206	10.554	10.231	10.228	9.6707	13.293	13.2	13.118	13.18	13.189	13.121	12.896	12.958	12.637	12.46
NaN	NaN	NaN	NaN	NaN	NaN	NaN	NaN	NaN	NaN	NaN	NaN	NaN	NaN	NaN	NaN	NaN	NaN	12.868	12.648	12.446	12.485	12.315	12.274	12.342	12.437	12.434	12.309	12.326	11.774	10.579	10.545	10.425	10.419	10.312	10.037	10.033	9.965	9.9848	9.8369	12.94	13.251	12.799	12.929	13.126	12.998	13.008	12.684	12.555	12.436
NaN	NaN	NaN	NaN	NaN	NaN	NaN	NaN	NaN	NaN	NaN	NaN	NaN	NaN	NaN	NaN	NaN	NaN	NaN	12.712	12.259	12.413	11.941	12.127	12.302	12.167	12.11	12.224	11.951	11.764	10.634	10.468	10.568	10.42	10.207	10.525	10.436	10.519	10.384	10.103	12.831	12.892	13.09	12.854	12.997	13.031	12.999	12.832	12.689	13.428
NaN	NaN	NaN	NaN	NaN	NaN	NaN	NaN	NaN	NaN	NaN	NaN	NaN	NaN	NaN	NaN	NaN	NaN	NaN	12.491	12.202	12.19	12.085	12.389	12.051	11.822	11.815	11.773	11.379	11.649	10.407	10.438	10.476	10.692	10.602	10.505	10.324	10.479	10.268	10.246	12.813	12.716	13.049	12.62	12.716	13.087	12.95	12.81	12.417	12.715
NaN	NaN	NaN	NaN	NaN	NaN	NaN	NaN	NaN	NaN	NaN	NaN	NaN	NaN	NaN	NaN	NaN	NaN	NaN	NaN	12.205	12.198	12.284	11.9	11.937	11.956	11.418	11.183	11.184	11.579	10.368	10.381	10.646	10.33	10.423	10.167	10.015	10.3	10.109	10.037	12.627	12.319	12.978	13.022	13.067	12.691	12.832	12.758	12.512	12.187
NaN	NaN	NaN	NaN	NaN	NaN	NaN	NaN	NaN	NaN	NaN	NaN	NaN	NaN	NaN	NaN	NaN	NaN	NaN	NaN	12.142	12.465	12.318	12.173	11.93	11.932	11.427	11.262	11.521	11.624	10.572	10.337	10.316	10.355	10.383	10.356	10.244	9.9769	9.9309	9.9975	12.841	12.77	12.9	13.145	13.083	12.705	12.801	12.826	12.611	12.316
NaN	NaN	NaN	NaN	NaN	NaN	NaN	NaN	NaN	NaN	NaN	NaN	NaN	NaN	NaN	NaN	NaN	NaN	NaN	NaN	12.403	12.297	12.094	11.948	11.696	12.912	11.561	11.943	11.966	12.459	10.327	10.242	10.221	10.372	10.421	10.23	9.8778	9.537	9.5073	9.3739	12.472	12.965	13.013	13.019	12.985	12.78	12.656	12.663	12.617	12.542
NaN	NaN	NaN	NaN	NaN	NaN	NaN	NaN	NaN	NaN	NaN	NaN	NaN	NaN	NaN	NaN	NaN	NaN	NaN	NaN	12.155	NaN	NaN	NaN	NaN	NaN	11.514	11.877	12.172	12.199	10.359	10.239	10.312	10.449	10.234	9.7005	9.6594	9.6622	9.6943	9.4372	12.663	13.05	13.087	12.985	13.059	12.752	12.518	12.639	12.472	12.59
NaN	NaN	NaN	NaN	NaN	NaN	NaN	NaN	NaN	NaN	NaN	NaN	NaN	NaN	NaN	NaN	NaN	NaN	NaN	NaN	NaN	NaN	NaN	NaN	NaN	NaN	12.71	13.041	12.904	13.008	10.882	10.735	10.91	11.178	10.044	10.127	11.123	10.904	10.85	10.645	10.778	10.98	10.859	10.928	10.439	10.463	10.372	10.381	10.214	10.12
NaN	NaN	NaN	NaN	NaN	NaN	NaN	NaN	NaN	NaN	NaN	NaN	NaN	NaN	NaN	NaN	NaN	NaN	NaN	NaN	NaN	NaN	NaN	NaN	NaN	NaN	12.846	12.882	12.917	12.689	10.623	10.947	11.305	11.27	10.732	10.857	11.013	10.481	10.551	10.672	10.724	10.765	10.961	10.694	10.476	10.539	10.478	10.308	10.086	10.002
NaN	NaN	NaN	NaN	NaN	NaN	NaN	NaN	NaN	NaN	NaN	NaN	NaN	NaN	NaN	NaN	NaN	NaN	NaN	NaN	NaN	NaN	NaN	NaN	NaN	12.703	12.746	12.788	12.779	12.638	10.738	10.751	10.92	10.998	9.852	10.812	10.838	10.82	10.713	10.537	10.628	10.528	10.777	10.828	10.495	10.588	10.371	10.331	10.111	9.9888
NaN	NaN	NaN	NaN	NaN	NaN	NaN	NaN	NaN	NaN	NaN	NaN	NaN	NaN	NaN	NaN	NaN	NaN	NaN	NaN	NaN	NaN	NaN	12.076	12.484	12.653	12.653	12.65	12.647	12.872	10.757	10.775	10.831	10.969	10.648	10.865	10.647	9.8325	10.183	10.897	10.583	10.507	10.287	10.456	10.499	10.621	10.442	10.44	10.052	9.9121
NaN	NaN	NaN	NaN	NaN	NaN	NaN	NaN	NaN	NaN	NaN	NaN	NaN	NaN	NaN	NaN	NaN	NaN	NaN	NaN	NaN	NaN	NaN	12.025	12.635	12.734	12.663	12.629	12.512	12.658	10.744	10.76	11.343	10.588	10.937	10.864	10.952	10.216	10.485	10.475	10.412	10.297	10.23	9.8511	10.399	10.51	10.37	10.374	10.057	9.9814
NaN	NaN	NaN	NaN	NaN	NaN	NaN	NaN	NaN	NaN	NaN	NaN	NaN	NaN	NaN	NaN	NaN	NaN	NaN	NaN	NaN	11.933	12.385	12.821	12.589	12.663	12.869	12.662	12.648	12.742	10.566	11.03	10.874	10.937	10.663	10.641	10.764	10.745	10.524	10.721	10.345	10.275	10.542	10.671	10.397	10.622	10.549	10.482	10.38	10.363
NaN	NaN	NaN	NaN	NaN	NaN	NaN	NaN	NaN	NaN	NaN	NaN	NaN	NaN	NaN	NaN	NaN	NaN	NaN	NaN	12.251	12.264	12.661	12.298	12.838	12.669	13.316	12.814	12.391	12.421	10.855	10.67	11.006	11.266	11.004	11.044	10.596	10.666	10.578	10.843	10.782	9.9241	10.321	10.572	10.562	10.589	10.574	10.431	10.408	10.684
NaN	NaN	NaN	NaN	NaN	NaN	NaN	NaN	NaN	NaN	NaN	NaN	NaN	NaN	NaN	NaN	NaN	NaN	NaN	13.665	12.627	12.699	12.703	12.916	13.306	13.228	13.194	13.141	13.154	13.234	10.963	11.008	10.906	11.443	10.784	10.826	10.687	10.533	10.529	10.564	10.856	10.754	10.441	10.105	10.397	10.616	10.676	10.37	10.305	10.633
NaN	NaN	NaN	NaN	NaN	NaN	NaN	NaN	NaN	NaN	NaN	NaN	NaN	NaN	NaN	NaN	NaN	NaN	NaN	14.023	12.604	12.665	12.582	12.79	12.237	12.699	12.805	12.457	12.861	13.015	10.669	11.056	10.764	11.155	10.636	10.64	10.508	10.337	10.369	10.473	10.862	10.669	10.389	10.505	10.349	10.442	10.312	10.321	10.27	10.661
NaN	NaN	NaN	NaN	NaN	NaN	NaN	NaN	NaN	NaN	NaN	NaN	NaN	NaN	NaN	NaN	NaN	NaN	NaN	NaN	12.563	12.37	12.344	12.719	12.416	12.492	12.47	12.965	12.745	12.919	10.561	10.732	10.61	10.536	10.569	10.202	10.251	10.429	10.564	10.668	10.391	10.358	10.394	10.237	10.434	10.257	10.219	10.282	10.575	10.518
NaN	NaN	NaN	NaN	NaN	NaN	NaN	NaN	NaN	NaN	NaN	NaN	NaN	NaN	NaN	NaN	NaN	NaN	NaN	NaN	13.488	13.588	13.652	13.551	14.028	13.735	13.737	13.77	13.573	13.652	10.566	10.359	10.552	10.649	10.137	10.289	10.343	10.434	10.558	10.348	10.492	10.482	10.496	10.168	10.29	10.149	10.03	10.346	10.491	10.75
NaN	NaN	NaN	NaN	NaN	NaN	NaN	NaN	NaN	NaN	NaN	NaN	NaN	NaN	NaN	NaN	NaN	NaN	NaN	NaN	NaN	13.577	13.718	13.453	13.778	13.841	13.691	13.368	13.199	13.412	10.132	10.534	10.17	10.059	10.175	10.496	10.331	10.637	10.45	10.247	10.083	10.291	10.46	10.328	10.233	9.9961	10.345	10.352	10.345	10.285
NaN	NaN	NaN	NaN	NaN	NaN	NaN	NaN	NaN	NaN	NaN	NaN	NaN	NaN	NaN	NaN	NaN	NaN	NaN	NaN	NaN	NaN	13.408	13.687	13.701	13.8	13.844	13.578	13.276	13.162	10.369	10.343	10.02	10.03	10.005	10.002	10.415	10.306	10.547	10.676	10.152	10.391	10.386	10.166	10.141	9.9829	10.302	10.213	10.203	10.325
NaN	NaN	NaN	NaN	NaN	NaN	NaN	NaN	NaN	NaN	NaN	NaN	NaN	NaN	NaN	NaN	NaN	NaN	NaN	NaN	NaN	NaN	13.5	13.615	NaN	NaN	13.57	13.615	13.374	13.276	10.187	10.104	10.125	10.088	10.363	10.324	10.306	10.405	10.503	10.498	10.469	10.428	10.345	9.929	9.9632	10.029	9.9561	10.032	10.319	10.251
NaN	NaN	NaN	NaN	NaN	NaN	NaN	NaN	NaN	NaN	NaN	NaN	NaN	NaN	NaN	NaN	NaN	NaN	NaN	NaN	NaN	NaN	NaN	NaN	NaN	NaN	NaN	13.573	13.212	13.195	10.552	10.348	10.212	10.428	10.431	10.359	10.376	10.445	10.546	10.25	10.499	10.399	10.099	10.162	9.7698	10.028	10.059	10.186	10.116	10.031
NaN	NaN	NaN	NaN	NaN	NaN	NaN	NaN	NaN	NaN	NaN	NaN	NaN	NaN	NaN	NaN	NaN	NaN	NaN	NaN	NaN	NaN	NaN	NaN	NaN	NaN	NaN	NaN	NaN	NaN	10.797	10.6	10.61	10.238	10.071	10.322	10.453	10.563	10.423	10.394	10.351	10.31	10.311	10.121	9.9239	9.9301	10.048	10.035	10.139	10.063
NaN	NaN	NaN	NaN	NaN	NaN	NaN	NaN	NaN	NaN	NaN	NaN	NaN	NaN	NaN	NaN	NaN	NaN	NaN	NaN	NaN	NaN	NaN	NaN	NaN	NaN	NaN	NaN	NaN	NaN	NaN	10.272	10.103	10.044	10.091	10.211	10.617	10.437	10.325	10.599	10.387	10.537	10.05	10.043	9.8416	10.083	10.146	10.144	10.055	10.16
NaN	NaN	NaN	NaN	NaN	NaN	NaN	NaN	NaN	NaN	NaN	NaN	NaN	NaN	NaN	NaN	NaN	NaN	NaN	NaN	NaN	NaN	NaN	NaN	NaN	NaN	NaN	NaN	NaN	NaN	NaN	10.611	10.375	10.241	10.713	10.623	10.801	10.417	10.528	10.47	10.536	10.291	10.193	10.024	9.8769	9.8794	9.9784	10.177	10.132	10.165
NaN	NaN	NaN	NaN	NaN	NaN	NaN	NaN	NaN	NaN	NaN	NaN	NaN	NaN	NaN	NaN	NaN	NaN	NaN	NaN	NaN	NaN	NaN	NaN	NaN	NaN	NaN	NaN	NaN	NaN	NaN	10.492	10.43	10.79	10.783	10.53	11.014	10.474	10.822	10.658	10.516	10.438	10.405	10.25	10.155	9.7918	9.8369	9.9395	9.974	10.109
NaN	NaN	NaN	NaN	NaN	NaN	NaN	NaN	NaN	NaN	NaN	NaN	NaN	NaN	NaN	NaN	NaN	NaN	NaN	NaN	NaN	NaN	NaN	NaN	NaN	NaN	NaN	NaN	NaN	NaN	NaN	NaN	10.491	10.462	10.319	10.296	10.88	10.413	10.885	10.781	10.275	10.29	10.131	10.304	10.08	9.9349	9.9159	10.026	10.179	10.194
NaN	NaN	NaN	NaN	NaN	NaN	NaN	NaN	NaN	NaN	NaN	NaN	NaN	NaN	NaN	NaN	NaN	NaN	NaN	NaN	NaN	NaN	NaN	NaN	NaN	NaN	NaN	NaN	NaN	NaN	NaN	NaN	NaN	10.253	10.317	10.44	10.29	10.393	10.433	10.677	10.441	10.41	10.352	10.2	10.202	9.8685	9.9849	10.106	10.181	10.067
NaN	NaN	NaN	NaN	NaN	NaN	NaN	NaN	NaN	NaN	NaN	NaN	NaN	NaN	NaN	NaN	NaN	NaN	NaN	NaN	NaN	NaN	NaN	NaN	NaN	NaN	NaN	NaN	NaN	NaN	NaN	NaN	NaN	10.16	10.373	10.801	10.406	10.311	10.499	10.634	10.604	10.407	10.164	10.097	10.04	9.966	9.9969	10.137	10.237	9.8401
NaN	NaN	NaN	NaN	NaN	NaN	NaN	NaN	NaN	NaN	NaN	NaN	NaN	NaN	NaN	NaN	NaN	NaN	NaN	NaN	NaN	NaN	NaN	NaN	NaN	NaN	NaN	NaN	NaN	NaN	NaN	NaN	NaN	10.199	10.605	10.636	10.563	10.46	10.667	10.514	10.06	10.242	10.113	9.9214	10.068	10.009	9.9715	9.9146	9.8606	9.8349
NaN	NaN	NaN	NaN	NaN	NaN	NaN	NaN	NaN	NaN	NaN	NaN	NaN	NaN	NaN	NaN	NaN	NaN	NaN	NaN	NaN	NaN	NaN	NaN	NaN	NaN	NaN	NaN	NaN	NaN	NaN	NaN	NaN	10.162	10.279	10.301	10.471	10.257	10.286	10.235	9.7885	10.086	9.9429	10.025	10.047	10.128	9.9478	9.9959	10.019	10.13
NaN	NaN	NaN	NaN	NaN	NaN	NaN	NaN	NaN	NaN	NaN	NaN	NaN	NaN	NaN	NaN	NaN	NaN	NaN	NaN	NaN	NaN	NaN	NaN	NaN	NaN	NaN	NaN	NaN	NaN	NaN	NaN	NaN	10.225	10.77	10.329	10.396	10.437	10.494	10.539	10.29	10.18	10.023	10.149	10.032	10.06	10.022	9.9575	10.229	10.152
NaN	NaN	NaN	NaN	NaN	NaN	NaN	NaN	NaN	NaN	NaN	NaN	NaN	NaN	NaN	NaN	NaN	NaN	NaN	NaN	NaN	NaN	NaN	NaN	NaN	NaN	NaN	NaN	NaN	NaN	NaN	NaN	9.9938	10.642	10.564	10.367	10.587	10.527	10.471	10.86	10.17	10.341	10.296	10.156	10.2	10.181	10.259	10.035	10.196	10.224
NaN	NaN	NaN	NaN	NaN	NaN	NaN	NaN	NaN	NaN	NaN	NaN	NaN	NaN	NaN	NaN	NaN	NaN	NaN	NaN	NaN	NaN	NaN	NaN	NaN	NaN	NaN	NaN	NaN	NaN	NaN	NaN	10.221	10.637	10.728	10.561	10.627	10.386	10.755	10.688	10.197	10.155	10.412	10.284	10.5	10.368	10.19	10.331	10.488	10.256
NaN	NaN	NaN	NaN	NaN	NaN	NaN	NaN	NaN	NaN	NaN	NaN	NaN	NaN	NaN	NaN	NaN	NaN	NaN	NaN	NaN	NaN	NaN	NaN	NaN	NaN	NaN	NaN	NaN	NaN	NaN	9.954	10.589	10.626	NaN	NaN	10.592	10.912	10.687	10.79	10.208	10.361	10.387	10.386	10.79	10.815	10.406	10.328	10.508	10.381
NaN	NaN	NaN	NaN	NaN	NaN	NaN	NaN	NaN	NaN	NaN	NaN	NaN	NaN	NaN	NaN	NaN	NaN	NaN	NaN	NaN	NaN	NaN	NaN	NaN	NaN	NaN	NaN	NaN	NaN	NaN	NaN	10.488	10.517	NaN	NaN	10.843	10.848	10.995	10.477	10.479	10.79	10.956	10.571	10.873	10.804	10.778	NaN	NaN	10.392
NaN	NaN	NaN	NaN	NaN	NaN	NaN	NaN	NaN	NaN	NaN	NaN	NaN	NaN	NaN	NaN	NaN	NaN	NaN	NaN	NaN	NaN	NaN	NaN	NaN	NaN	NaN	NaN	NaN	NaN	NaN	NaN	10.614	10.612	NaN	NaN	NaN	NaN	10.849	10.73	10.584	10.702	10.762	10.79	NaN	NaN	NaN	NaN	NaN	NaN
NaN	NaN	NaN	NaN	NaN	NaN	NaN	NaN	NaN	NaN	NaN	NaN	NaN	NaN	NaN	NaN	NaN	NaN	NaN	NaN	NaN	NaN	NaN	NaN	NaN	NaN	NaN	NaN	NaN	NaN	NaN	NaN	13.846	14.127	13.966	NaN	NaN	NaN	NaN	14.208	11.02	11.05	NaN	NaN	NaN	NaN	NaN	NaN	NaN	NaN
NaN	NaN	NaN	NaN	NaN	NaN	NaN	NaN	NaN	NaN	NaN	NaN	NaN	NaN	NaN	NaN	NaN	NaN	NaN	NaN	NaN	NaN	NaN	NaN	NaN	NaN	NaN	NaN	NaN	NaN	NaN	NaN	NaN	NaN	13.791	NaN	NaN	NaN	NaN	13.766	11.226	NaN	NaN	NaN	NaN	NaN	NaN	NaN	NaN	NaN
NaN	NaN	NaN	NaN	NaN	NaN	NaN	NaN	NaN	NaN	NaN	NaN	NaN	NaN	NaN	NaN	NaN	NaN	NaN	NaN	NaN	NaN	NaN	NaN	NaN	NaN	NaN	NaN	NaN	NaN	NaN	NaN	NaN	NaN	13.862	NaN	NaN	NaN	14.112	NaN	11.119	NaN	NaN	NaN	NaN	NaN	NaN	NaN	NaN	NaN
NaN	NaN	NaN	NaN	NaN	NaN	NaN	NaN	NaN	NaN	NaN	NaN	NaN	NaN	NaN	NaN	NaN	NaN	NaN	NaN	NaN	NaN	NaN	NaN	NaN	NaN	NaN	NaN	NaN	NaN	NaN	NaN	NaN	NaN	13.663	13.682	NaN	NaN	NaN	NaN	NaN	NaN	NaN	NaN	NaN	NaN	NaN	NaN	NaN	NaN
[truncated: 201 more columns]
