# Supplementary material for: Impact of Spatial Soil and Climate Input Data Aggregation on Regional Yield Simulations
Source: PLoS One. 2016 Apr 7;11(4):e0151782. doi: 10.1371/journal.pone.0151782 (PMC4824533; doi:10.1371/journal.pone.0151782)
Supplement: S1 Dataset — (ZIP) [file pone.0151782.s001.zip › Hoffmann_et_al_MinimalDataset/Fig5/Fig5_Maize_s010xc010.csv]

NaN	NaN	NaN	NaN	NaN	NaN	NaN	NaN	NaN	NaN	NaN	NaN	NaN	NaN	NaN	NaN	NaN	NaN	NaN	NaN	NaN	NaN	NaN	NaN	NaN	NaN	NaN	NaN	NaN	NaN	NaN	NaN	NaN	NaN	NaN	NaN	NaN	NaN	NaN	NaN	NaN	NaN	NaN	NaN	NaN	NaN	NaN	NaN	NaN	NaN
NaN	NaN	NaN	NaN	NaN	NaN	NaN	NaN	NaN	NaN	NaN	NaN	NaN	NaN	NaN	NaN	NaN	NaN	NaN	NaN	NaN	NaN	NaN	NaN	NaN	NaN	NaN	NaN	NaN	NaN	NaN	NaN	NaN	NaN	NaN	NaN	NaN	NaN	NaN	NaN	NaN	NaN	NaN	NaN	NaN	NaN	NaN	NaN	NaN	NaN
NaN	NaN	NaN	NaN	NaN	NaN	NaN	NaN	NaN	NaN	NaN	NaN	NaN	NaN	NaN	NaN	NaN	NaN	NaN	NaN	NaN	NaN	NaN	NaN	NaN	NaN	NaN	NaN	NaN	NaN	NaN	NaN	NaN	NaN	NaN	NaN	NaN	NaN	NaN	NaN	NaN	NaN	NaN	NaN	NaN	NaN	NaN	NaN	NaN	NaN
NaN	NaN	NaN	NaN	NaN	NaN	NaN	NaN	NaN	NaN	NaN	NaN	NaN	NaN	NaN	NaN	NaN	NaN	NaN	NaN	NaN	NaN	NaN	NaN	NaN	NaN	NaN	NaN	NaN	NaN	NaN	NaN	NaN	NaN	NaN	NaN	NaN	NaN	NaN	NaN	NaN	NaN	NaN	NaN	NaN	NaN	NaN	NaN	NaN	NaN
NaN	NaN	NaN	NaN	NaN	NaN	NaN	NaN	NaN	NaN	NaN	NaN	NaN	NaN	NaN	NaN	NaN	NaN	NaN	NaN	NaN	NaN	NaN	NaN	NaN	NaN	NaN	NaN	NaN	NaN	NaN	NaN	NaN	NaN	NaN	NaN	NaN	NaN	NaN	NaN	NaN	NaN	NaN	NaN	NaN	NaN	NaN	NaN	NaN	NaN
NaN	NaN	NaN	NaN	NaN	NaN	NaN	NaN	NaN	NaN	NaN	NaN	NaN	NaN	NaN	NaN	NaN	NaN	NaN	NaN	NaN	NaN	NaN	NaN	NaN	NaN	NaN	NaN	NaN	NaN	NaN	NaN	NaN	NaN	NaN	NaN	NaN	NaN	NaN	NaN	NaN	NaN	NaN	NaN	NaN	NaN	NaN	NaN	NaN	NaN
NaN	NaN	NaN	NaN	NaN	NaN	NaN	NaN	NaN	NaN	NaN	NaN	NaN	NaN	NaN	NaN	NaN	NaN	NaN	NaN	NaN	NaN	NaN	NaN	NaN	NaN	NaN	NaN	NaN	NaN	NaN	NaN	NaN	NaN	NaN	NaN	NaN	NaN	NaN	NaN	NaN	NaN	NaN	NaN	NaN	NaN	NaN	NaN	NaN	NaN
NaN	NaN	NaN	NaN	NaN	NaN	NaN	NaN	NaN	NaN	NaN	NaN	NaN	NaN	NaN	NaN	NaN	NaN	NaN	NaN	NaN	NaN	NaN	NaN	NaN	NaN	NaN	NaN	NaN	NaN	NaN	NaN	NaN	NaN	NaN	NaN	NaN	NaN	NaN	NaN	NaN	NaN	NaN	NaN	NaN	NaN	NaN	NaN	NaN	NaN
NaN	NaN	NaN	NaN	NaN	NaN	NaN	NaN	NaN	NaN	NaN	NaN	NaN	NaN	NaN	NaN	NaN	NaN	NaN	NaN	NaN	NaN	NaN	NaN	NaN	NaN	NaN	NaN	NaN	NaN	NaN	NaN	NaN	NaN	NaN	NaN	NaN	NaN	NaN	NaN	NaN	NaN	NaN	NaN	NaN	NaN	NaN	NaN	NaN	NaN
NaN	NaN	NaN	NaN	NaN	NaN	NaN	NaN	NaN	NaN	NaN	NaN	NaN	NaN	NaN	NaN	NaN	NaN	NaN	NaN	NaN	NaN	NaN	NaN	NaN	NaN	NaN	NaN	NaN	NaN	NaN	NaN	NaN	NaN	NaN	NaN	NaN	NaN	NaN	NaN	NaN	NaN	NaN	NaN	NaN	NaN	NaN	NaN	NaN	NaN
NaN	NaN	NaN	NaN	NaN	NaN	NaN	NaN	NaN	NaN	NaN	NaN	NaN	NaN	NaN	NaN	NaN	NaN	NaN	NaN	NaN	NaN	NaN	NaN	NaN	NaN	NaN	NaN	NaN	NaN	NaN	NaN	NaN	NaN	NaN	NaN	NaN	NaN	NaN	NaN	NaN	NaN	NaN	NaN	NaN	NaN	NaN	NaN	NaN	NaN
NaN	NaN	NaN	NaN	NaN	NaN	NaN	NaN	NaN	NaN	NaN	NaN	NaN	NaN	NaN	NaN	NaN	NaN	NaN	NaN	NaN	NaN	NaN	NaN	NaN	NaN	NaN	NaN	NaN	NaN	NaN	NaN	NaN	NaN	NaN	NaN	NaN	NaN	NaN	NaN	NaN	NaN	NaN	NaN	NaN	NaN	NaN	NaN	NaN	NaN
NaN	NaN	NaN	NaN	NaN	NaN	NaN	NaN	NaN	NaN	NaN	NaN	NaN	NaN	NaN	NaN	NaN	NaN	NaN	NaN	NaN	NaN	NaN	NaN	NaN	NaN	NaN	NaN	NaN	NaN	NaN	NaN	NaN	NaN	NaN	NaN	NaN	NaN	NaN	NaN	NaN	NaN	NaN	NaN	NaN	NaN	NaN	NaN	NaN	NaN
NaN	NaN	NaN	NaN	NaN	NaN	NaN	NaN	NaN	NaN	NaN	NaN	NaN	NaN	NaN	NaN	NaN	NaN	NaN	NaN	NaN	NaN	NaN	NaN	NaN	NaN	NaN	NaN	NaN	NaN	NaN	NaN	NaN	NaN	NaN	NaN	NaN	NaN	NaN	NaN	NaN	NaN	NaN	NaN	NaN	NaN	NaN	NaN	NaN	NaN
NaN	NaN	NaN	NaN	NaN	NaN	NaN	NaN	NaN	NaN	NaN	NaN	NaN	NaN	NaN	NaN	NaN	NaN	NaN	NaN	NaN	NaN	NaN	NaN	NaN	NaN	NaN	NaN	NaN	NaN	NaN	NaN	NaN	NaN	NaN	NaN	NaN	NaN	NaN	NaN	NaN	NaN	NaN	NaN	NaN	NaN	NaN	NaN	NaN	NaN
NaN	NaN	NaN	NaN	NaN	NaN	NaN	NaN	NaN	NaN	NaN	NaN	NaN	NaN	NaN	NaN	NaN	NaN	NaN	NaN	NaN	NaN	NaN	NaN	NaN	NaN	NaN	NaN	NaN	NaN	NaN	NaN	NaN	NaN	NaN	NaN	NaN	NaN	NaN	NaN	NaN	NaN	NaN	NaN	NaN	NaN	NaN	NaN	NaN	NaN
NaN	NaN	NaN	NaN	NaN	NaN	NaN	NaN	NaN	NaN	NaN	NaN	NaN	NaN	NaN	NaN	NaN	NaN	NaN	NaN	NaN	NaN	NaN	NaN	NaN	NaN	NaN	NaN	NaN	NaN	NaN	NaN	NaN	NaN	NaN	NaN	NaN	NaN	NaN	NaN	NaN	NaN	NaN	NaN	NaN	NaN	NaN	NaN	NaN	NaN
NaN	NaN	NaN	NaN	NaN	NaN	NaN	NaN	NaN	NaN	NaN	NaN	NaN	NaN	NaN	NaN	NaN	NaN	NaN	NaN	NaN	NaN	NaN	NaN	NaN	NaN	NaN	NaN	NaN	NaN	NaN	NaN	NaN	NaN	NaN	NaN	NaN	NaN	NaN	NaN	NaN	NaN	NaN	NaN	NaN	NaN	NaN	NaN	NaN	NaN
NaN	NaN	NaN	NaN	NaN	NaN	NaN	NaN	NaN	NaN	NaN	NaN	NaN	NaN	NaN	NaN	NaN	NaN	NaN	NaN	NaN	NaN	NaN	NaN	NaN	NaN	NaN	NaN	NaN	NaN	NaN	NaN	NaN	NaN	NaN	NaN	NaN	NaN	NaN	NaN	NaN	NaN	NaN	NaN	NaN	NaN	NaN	NaN	NaN	NaN
NaN	NaN	NaN	NaN	NaN	NaN	NaN	NaN	NaN	NaN	NaN	NaN	NaN	NaN	NaN	NaN	NaN	NaN	NaN	NaN	NaN	NaN	NaN	NaN	NaN	NaN	NaN	NaN	NaN	NaN	NaN	NaN	NaN	NaN	NaN	NaN	NaN	NaN	NaN	NaN	NaN	NaN	NaN	NaN	NaN	NaN	NaN	NaN	NaN	NaN
NaN	NaN	NaN	NaN	NaN	NaN	NaN	NaN	NaN	NaN	NaN	NaN	NaN	NaN	NaN	NaN	NaN	NaN	NaN	NaN	NaN	NaN	NaN	NaN	NaN	NaN	NaN	NaN	NaN	NaN	NaN	NaN	NaN	NaN	NaN	NaN	NaN	NaN	NaN	NaN	NaN	NaN	NaN	NaN	NaN	NaN	NaN	NaN	NaN	NaN
NaN	NaN	NaN	NaN	NaN	NaN	NaN	NaN	NaN	NaN	NaN	NaN	NaN	NaN	NaN	NaN	NaN	NaN	NaN	NaN	NaN	NaN	NaN	NaN	NaN	NaN	NaN	NaN	NaN	NaN	NaN	NaN	NaN	NaN	NaN	NaN	NaN	NaN	NaN	NaN	NaN	NaN	NaN	NaN	NaN	NaN	NaN	NaN	NaN	NaN
NaN	NaN	NaN	NaN	NaN	NaN	NaN	NaN	NaN	NaN	NaN	NaN	NaN	NaN	NaN	NaN	NaN	NaN	NaN	NaN	NaN	NaN	NaN	NaN	NaN	NaN	NaN	NaN	NaN	NaN	NaN	NaN	NaN	NaN	NaN	NaN	NaN	NaN	NaN	NaN	NaN	NaN	NaN	NaN	NaN	NaN	NaN	NaN	NaN	NaN
NaN	NaN	NaN	NaN	NaN	NaN	NaN	NaN	NaN	NaN	NaN	NaN	NaN	NaN	NaN	NaN	NaN	NaN	NaN	NaN	NaN	NaN	NaN	NaN	NaN	NaN	NaN	NaN	NaN	NaN	NaN	NaN	NaN	NaN	NaN	NaN	NaN	NaN	NaN	NaN	NaN	NaN	NaN	NaN	NaN	NaN	NaN	NaN	NaN	NaN
NaN	NaN	NaN	NaN	NaN	NaN	NaN	NaN	NaN	NaN	NaN	NaN	NaN	NaN	NaN	NaN	NaN	NaN	NaN	NaN	NaN	NaN	NaN	NaN	NaN	NaN	NaN	NaN	NaN	NaN	NaN	NaN	NaN	NaN	NaN	NaN	NaN	NaN	NaN	NaN	NaN	NaN	NaN	NaN	NaN	NaN	NaN	NaN	NaN	NaN
NaN	NaN	NaN	NaN	NaN	NaN	NaN	NaN	NaN	NaN	NaN	NaN	NaN	NaN	NaN	NaN	NaN	NaN	NaN	NaN	NaN	NaN	NaN	NaN	NaN	NaN	NaN	NaN	NaN	NaN	NaN	NaN	NaN	NaN	NaN	NaN	NaN	NaN	NaN	NaN	NaN	NaN	NaN	NaN	NaN	NaN	NaN	NaN	NaN	NaN
NaN	NaN	NaN	NaN	NaN	NaN	NaN	NaN	NaN	NaN	NaN	NaN	NaN	NaN	NaN	NaN	NaN	NaN	NaN	NaN	NaN	NaN	NaN	NaN	NaN	NaN	NaN	NaN	NaN	NaN	NaN	NaN	NaN	NaN	NaN	NaN	NaN	NaN	NaN	NaN	NaN	NaN	NaN	NaN	NaN	NaN	NaN	NaN	NaN	NaN
NaN	NaN	NaN	NaN	NaN	NaN	NaN	NaN	NaN	NaN	NaN	NaN	NaN	NaN	NaN	NaN	NaN	NaN	NaN	NaN	NaN	NaN	NaN	NaN	NaN	NaN	NaN	NaN	NaN	NaN	NaN	NaN	NaN	NaN	NaN	NaN	NaN	NaN	NaN	NaN	NaN	NaN	NaN	NaN	NaN	NaN	NaN	NaN	NaN	NaN
NaN	NaN	NaN	NaN	NaN	NaN	NaN	NaN	NaN	NaN	NaN	NaN	NaN	NaN	NaN	NaN	NaN	NaN	NaN	NaN	NaN	NaN	NaN	NaN	NaN	NaN	NaN	NaN	NaN	NaN	NaN	NaN	NaN	NaN	NaN	NaN	NaN	NaN	NaN	NaN	NaN	NaN	NaN	NaN	NaN	NaN	NaN	NaN	NaN	NaN
NaN	NaN	NaN	NaN	NaN	NaN	NaN	NaN	NaN	NaN	NaN	NaN	NaN	NaN	NaN	NaN	NaN	NaN	NaN	NaN	NaN	NaN	NaN	NaN	NaN	NaN	NaN	NaN	NaN	NaN	NaN	NaN	NaN	NaN	NaN	NaN	NaN	NaN	NaN	NaN	NaN	NaN	NaN	NaN	NaN	NaN	NaN	NaN	NaN	NaN
NaN	NaN	NaN	NaN	NaN	NaN	NaN	NaN	NaN	NaN	NaN	NaN	NaN	NaN	NaN	NaN	NaN	NaN	NaN	NaN	NaN	NaN	NaN	NaN	NaN	NaN	NaN	NaN	NaN	NaN	NaN	NaN	NaN	NaN	NaN	NaN	NaN	NaN	NaN	NaN	NaN	NaN	NaN	NaN	NaN	NaN	NaN	NaN	NaN	NaN
NaN	NaN	NaN	NaN	NaN	NaN	NaN	NaN	NaN	NaN	NaN	NaN	NaN	NaN	NaN	NaN	NaN	NaN	NaN	NaN	NaN	NaN	NaN	NaN	NaN	NaN	NaN	NaN	NaN	NaN	NaN	NaN	NaN	NaN	NaN	NaN	NaN	NaN	NaN	NaN	NaN	NaN	NaN	NaN	NaN	NaN	NaN	NaN	NaN	NaN
NaN	NaN	NaN	NaN	NaN	NaN	NaN	NaN	NaN	NaN	NaN	NaN	NaN	NaN	NaN	NaN	NaN	NaN	NaN	NaN	NaN	NaN	NaN	NaN	NaN	NaN	NaN	NaN	NaN	NaN	NaN	NaN	NaN	NaN	NaN	NaN	NaN	NaN	NaN	NaN	NaN	NaN	NaN	NaN	NaN	NaN	NaN	NaN	NaN	NaN
NaN	NaN	NaN	NaN	NaN	NaN	NaN	NaN	NaN	NaN	NaN	NaN	NaN	NaN	NaN	NaN	NaN	NaN	NaN	NaN	NaN	NaN	NaN	NaN	NaN	NaN	NaN	NaN	NaN	NaN	NaN	NaN	NaN	NaN	NaN	NaN	NaN	NaN	NaN	NaN	NaN	NaN	NaN	NaN	NaN	NaN	NaN	NaN	NaN	NaN
NaN	NaN	NaN	NaN	NaN	NaN	NaN	NaN	NaN	NaN	NaN	NaN	NaN	NaN	NaN	NaN	NaN	NaN	NaN	NaN	NaN	NaN	NaN	NaN	NaN	NaN	NaN	NaN	NaN	NaN	NaN	NaN	NaN	NaN	NaN	NaN	NaN	NaN	NaN	NaN	NaN	NaN	NaN	NaN	NaN	NaN	NaN	NaN	NaN	NaN
NaN	NaN	NaN	NaN	NaN	NaN	NaN	NaN	NaN	NaN	NaN	NaN	NaN	NaN	NaN	NaN	NaN	NaN	NaN	NaN	NaN	NaN	NaN	NaN	NaN	NaN	NaN	NaN	NaN	NaN	NaN	NaN	NaN	NaN	NaN	NaN	NaN	NaN	NaN	NaN	NaN	NaN	NaN	NaN	NaN	NaN	NaN	NaN	NaN	NaN
NaN	NaN	NaN	NaN	NaN	NaN	NaN	NaN	NaN	NaN	NaN	NaN	NaN	NaN	NaN	NaN	NaN	NaN	NaN	NaN	NaN	NaN	NaN	NaN	NaN	NaN	NaN	NaN	NaN	NaN	NaN	NaN	NaN	NaN	NaN	NaN	NaN	NaN	NaN	NaN	NaN	NaN	NaN	NaN	NaN	NaN	NaN	NaN	NaN	NaN
NaN	NaN	NaN	NaN	NaN	NaN	NaN	NaN	NaN	NaN	NaN	NaN	NaN	NaN	NaN	NaN	NaN	NaN	NaN	NaN	NaN	NaN	NaN	NaN	NaN	NaN	NaN	NaN	NaN	NaN	NaN	NaN	NaN	NaN	NaN	NaN	NaN	NaN	NaN	NaN	NaN	NaN	NaN	NaN	NaN	NaN	NaN	NaN	NaN	NaN
NaN	NaN	NaN	NaN	NaN	NaN	NaN	NaN	NaN	NaN	NaN	NaN	NaN	NaN	NaN	NaN	NaN	NaN	NaN	NaN	NaN	NaN	NaN	NaN	NaN	NaN	NaN	NaN	NaN	NaN	NaN	NaN	NaN	NaN	NaN	NaN	NaN	NaN	NaN	NaN	NaN	NaN	NaN	NaN	NaN	NaN	NaN	NaN	NaN	NaN
NaN	NaN	NaN	NaN	NaN	NaN	NaN	NaN	NaN	NaN	NaN	NaN	NaN	NaN	NaN	NaN	NaN	NaN	NaN	NaN	NaN	NaN	NaN	NaN	NaN	NaN	NaN	NaN	NaN	NaN	NaN	NaN	NaN	NaN	NaN	NaN	NaN	NaN	NaN	NaN	NaN	NaN	NaN	NaN	NaN	NaN	NaN	NaN	NaN	NaN
NaN	NaN	NaN	NaN	NaN	NaN	NaN	NaN	NaN	NaN	NaN	NaN	NaN	NaN	NaN	NaN	NaN	NaN	NaN	NaN	NaN	NaN	NaN	NaN	NaN	NaN	NaN	NaN	NaN	NaN	NaN	NaN	NaN	NaN	NaN	NaN	NaN	NaN	NaN	NaN	NaN	NaN	NaN	NaN	NaN	NaN	NaN	NaN	NaN	NaN
NaN	NaN	NaN	NaN	NaN	NaN	NaN	NaN	NaN	NaN	NaN	NaN	NaN	NaN	NaN	NaN	NaN	NaN	NaN	NaN	NaN	NaN	NaN	NaN	NaN	NaN	NaN	NaN	NaN	NaN	NaN	NaN	NaN	NaN	NaN	NaN	NaN	NaN	NaN	NaN	NaN	NaN	NaN	NaN	NaN	NaN	NaN	NaN	NaN	NaN
NaN	NaN	NaN	NaN	NaN	NaN	NaN	NaN	NaN	NaN	NaN	NaN	NaN	NaN	NaN	NaN	NaN	NaN	NaN	NaN	NaN	NaN	NaN	NaN	NaN	NaN	NaN	NaN	NaN	NaN	NaN	NaN	NaN	NaN	NaN	NaN	NaN	NaN	NaN	NaN	NaN	NaN	NaN	NaN	NaN	NaN	NaN	NaN	NaN	NaN
NaN	NaN	NaN	NaN	NaN	NaN	NaN	NaN	NaN	NaN	NaN	NaN	NaN	NaN	NaN	NaN	NaN	NaN	NaN	NaN	NaN	NaN	NaN	NaN	NaN	NaN	NaN	NaN	NaN	NaN	NaN	NaN	NaN	NaN	NaN	NaN	NaN	NaN	NaN	NaN	NaN	NaN	NaN	NaN	NaN	NaN	NaN	NaN	NaN	NaN
NaN	NaN	NaN	NaN	NaN	NaN	NaN	NaN	NaN	NaN	NaN	NaN	NaN	NaN	NaN	NaN	NaN	NaN	NaN	NaN	NaN	NaN	NaN	NaN	NaN	NaN	NaN	NaN	NaN	NaN	NaN	NaN	NaN	NaN	NaN	NaN	NaN	NaN	NaN	NaN	NaN	NaN	NaN	NaN	NaN	NaN	NaN	NaN	NaN	NaN
NaN	NaN	NaN	NaN	NaN	NaN	NaN	NaN	NaN	NaN	NaN	NaN	NaN	NaN	NaN	NaN	NaN	NaN	NaN	NaN	NaN	NaN	NaN	NaN	NaN	NaN	NaN	NaN	NaN	NaN	NaN	NaN	NaN	NaN	NaN	NaN	NaN	NaN	NaN	NaN	NaN	NaN	NaN	NaN	NaN	NaN	NaN	NaN	NaN	NaN
NaN	NaN	NaN	NaN	NaN	NaN	NaN	NaN	NaN	NaN	NaN	NaN	NaN	NaN	NaN	NaN	NaN	NaN	NaN	NaN	NaN	NaN	NaN	NaN	NaN	NaN	NaN	NaN	NaN	NaN	NaN	NaN	NaN	NaN	NaN	NaN	NaN	NaN	NaN	NaN	NaN	NaN	NaN	NaN	NaN	NaN	NaN	NaN	NaN	NaN
NaN	NaN	NaN	NaN	NaN	NaN	NaN	NaN	NaN	NaN	NaN	NaN	NaN	NaN	NaN	NaN	NaN	NaN	NaN	NaN	NaN	NaN	NaN	NaN	NaN	NaN	NaN	NaN	NaN	NaN	NaN	NaN	NaN	NaN	NaN	NaN	NaN	NaN	NaN	NaN	NaN	NaN	NaN	NaN	NaN	NaN	NaN	NaN	NaN	NaN
NaN	NaN	NaN	NaN	NaN	NaN	NaN	NaN	NaN	NaN	NaN	NaN	NaN	NaN	NaN	NaN	NaN	NaN	NaN	NaN	NaN	NaN	NaN	NaN	NaN	NaN	NaN	NaN	NaN	NaN	NaN	NaN	NaN	NaN	NaN	NaN	NaN	NaN	NaN	NaN	NaN	NaN	NaN	NaN	NaN	NaN	NaN	NaN	NaN	NaN
NaN	NaN	NaN	NaN	NaN	NaN	NaN	NaN	NaN	NaN	NaN	NaN	NaN	NaN	NaN	NaN	NaN	NaN	NaN	NaN	NaN	NaN	NaN	NaN	NaN	NaN	NaN	NaN	NaN	NaN	NaN	NaN	NaN	NaN	NaN	NaN	NaN	NaN	NaN	NaN	NaN	NaN	NaN	NaN	NaN	NaN	NaN	NaN	NaN	NaN
NaN	NaN	NaN	NaN	NaN	NaN	NaN	NaN	NaN	NaN	NaN	NaN	NaN	NaN	NaN	NaN	NaN	NaN	NaN	NaN	NaN	NaN	NaN	NaN	NaN	NaN	NaN	NaN	NaN	NaN	NaN	NaN	NaN	NaN	NaN	NaN	NaN	NaN	NaN	NaN	NaN	NaN	NaN	NaN	NaN	NaN	NaN	NaN	NaN	NaN
NaN	NaN	NaN	NaN	NaN	NaN	NaN	NaN	NaN	NaN	NaN	NaN	NaN	NaN	NaN	NaN	NaN	NaN	NaN	NaN	NaN	NaN	NaN	NaN	NaN	NaN	NaN	NaN	NaN	NaN	NaN	NaN	NaN	NaN	NaN	NaN	NaN	NaN	NaN	NaN	NaN	NaN	NaN	NaN	NaN	NaN	NaN	NaN	NaN	NaN
NaN	NaN	NaN	NaN	NaN	NaN	NaN	NaN	NaN	NaN	NaN	NaN	NaN	NaN	NaN	NaN	NaN	NaN	NaN	NaN	NaN	NaN	NaN	NaN	NaN	NaN	NaN	NaN	NaN	NaN	NaN	NaN	NaN	NaN	NaN	NaN	NaN	NaN	NaN	NaN	NaN	NaN	NaN	NaN	NaN	NaN	NaN	NaN	NaN	NaN
NaN	NaN	NaN	NaN	NaN	NaN	NaN	NaN	NaN	NaN	NaN	NaN	NaN	NaN	NaN	NaN	NaN	NaN	NaN	NaN	NaN	NaN	NaN	NaN	NaN	NaN	NaN	NaN	NaN	NaN	NaN	NaN	NaN	NaN	NaN	NaN	NaN	NaN	NaN	NaN	NaN	NaN	NaN	NaN	NaN	NaN	NaN	NaN	NaN	NaN
NaN	NaN	NaN	NaN	NaN	NaN	NaN	NaN	NaN	NaN	NaN	NaN	NaN	NaN	NaN	NaN	NaN	NaN	NaN	NaN	NaN	NaN	NaN	NaN	NaN	NaN	NaN	NaN	NaN	NaN	NaN	NaN	NaN	NaN	NaN	NaN	NaN	NaN	NaN	NaN	NaN	NaN	NaN	NaN	NaN	NaN	NaN	NaN	NaN	NaN
NaN	NaN	NaN	NaN	NaN	NaN	NaN	NaN	NaN	NaN	NaN	NaN	NaN	NaN	NaN	NaN	NaN	NaN	NaN	NaN	NaN	NaN	NaN	NaN	NaN	NaN	NaN	NaN	NaN	NaN	NaN	NaN	NaN	NaN	NaN	NaN	NaN	NaN	NaN	NaN	NaN	NaN	NaN	NaN	NaN	NaN	NaN	NaN	NaN	NaN
NaN	NaN	NaN	NaN	NaN	NaN	NaN	NaN	NaN	NaN	NaN	NaN	NaN	NaN	NaN	NaN	NaN	NaN	NaN	NaN	NaN	NaN	NaN	NaN	NaN	NaN	NaN	NaN	NaN	NaN	NaN	NaN	NaN	NaN	NaN	NaN	NaN	NaN	NaN	NaN	NaN	NaN	NaN	NaN	NaN	NaN	NaN	NaN	NaN	NaN
NaN	NaN	NaN	NaN	NaN	NaN	NaN	NaN	NaN	NaN	NaN	NaN	NaN	NaN	NaN	NaN	NaN	NaN	NaN	NaN	NaN	NaN	NaN	NaN	NaN	NaN	NaN	NaN	NaN	NaN	NaN	NaN	NaN	NaN	NaN	NaN	NaN	NaN	NaN	NaN	NaN	NaN	NaN	NaN	NaN	NaN	NaN	NaN	NaN	NaN
NaN	NaN	NaN	NaN	NaN	NaN	NaN	NaN	NaN	NaN	NaN	NaN	NaN	NaN	NaN	NaN	NaN	NaN	NaN	NaN	NaN	NaN	NaN	NaN	NaN	NaN	NaN	NaN	NaN	NaN	NaN	NaN	NaN	NaN	NaN	NaN	NaN	NaN	NaN	NaN	NaN	NaN	NaN	NaN	NaN	NaN	NaN	NaN	NaN	NaN
NaN	NaN	NaN	NaN	NaN	NaN	NaN	NaN	NaN	NaN	NaN	NaN	NaN	NaN	NaN	NaN	NaN	NaN	NaN	NaN	NaN	NaN	NaN	NaN	NaN	NaN	NaN	NaN	NaN	NaN	NaN	NaN	NaN	NaN	NaN	NaN	NaN	NaN	NaN	NaN	NaN	NaN	NaN	NaN	NaN	NaN	NaN	NaN	NaN	NaN
NaN	NaN	NaN	NaN	NaN	NaN	NaN	NaN	NaN	NaN	NaN	NaN	NaN	NaN	NaN	NaN	NaN	NaN	NaN	NaN	NaN	NaN	NaN	NaN	NaN	NaN	NaN	NaN	NaN	NaN	NaN	NaN	NaN	NaN	NaN	NaN	NaN	NaN	NaN	NaN	NaN	NaN	NaN	NaN	NaN	NaN	NaN	NaN	NaN	NaN
NaN	NaN	NaN	NaN	NaN	NaN	NaN	NaN	NaN	NaN	NaN	NaN	NaN	NaN	NaN	NaN	NaN	NaN	NaN	NaN	NaN	NaN	NaN	NaN	NaN	NaN	NaN	NaN	NaN	NaN	NaN	NaN	NaN	NaN	NaN	NaN	NaN	NaN	NaN	NaN	NaN	NaN	NaN	NaN	NaN	NaN	NaN	NaN	NaN	NaN
NaN	NaN	NaN	NaN	NaN	NaN	NaN	NaN	NaN	NaN	NaN	NaN	NaN	NaN	NaN	NaN	NaN	NaN	NaN	NaN	NaN	NaN	NaN	NaN	NaN	NaN	NaN	NaN	NaN	NaN	NaN	NaN	NaN	NaN	NaN	NaN	NaN	NaN	NaN	NaN	NaN	NaN	NaN	NaN	NaN	NaN	NaN	NaN	NaN	NaN
NaN	NaN	NaN	NaN	NaN	NaN	NaN	NaN	NaN	NaN	NaN	NaN	NaN	NaN	NaN	NaN	NaN	NaN	NaN	NaN	NaN	NaN	NaN	NaN	NaN	NaN	NaN	NaN	NaN	NaN	NaN	NaN	NaN	NaN	NaN	NaN	NaN	NaN	NaN	NaN	NaN	NaN	NaN	NaN	NaN	NaN	NaN	NaN	NaN	NaN
NaN	NaN	NaN	NaN	NaN	NaN	NaN	NaN	NaN	NaN	NaN	NaN	NaN	NaN	NaN	NaN	NaN	NaN	NaN	NaN	NaN	NaN	NaN	NaN	NaN	NaN	NaN	NaN	NaN	NaN	NaN	NaN	NaN	NaN	NaN	NaN	NaN	NaN	NaN	NaN	NaN	NaN	NaN	NaN	NaN	NaN	NaN	NaN	NaN	NaN
NaN	NaN	NaN	NaN	NaN	NaN	NaN	NaN	NaN	NaN	NaN	NaN	NaN	NaN	NaN	NaN	NaN	NaN	NaN	NaN	NaN	NaN	NaN	13.964	13.964	NaN	NaN	NaN	NaN	NaN	NaN	NaN	NaN	NaN	NaN	NaN	NaN	NaN	NaN	NaN	NaN	NaN	NaN	NaN	NaN	NaN	NaN	NaN	NaN	NaN
NaN	NaN	NaN	NaN	NaN	NaN	NaN	NaN	NaN	NaN	NaN	NaN	NaN	NaN	NaN	NaN	NaN	NaN	NaN	NaN	13.964	13.964	13.964	13.964	13.964	NaN	NaN	NaN	NaN	NaN	NaN	NaN	NaN	NaN	NaN	NaN	NaN	NaN	NaN	NaN	NaN	NaN	NaN	NaN	NaN	NaN	NaN	NaN	NaN	NaN
NaN	NaN	NaN	NaN	NaN	NaN	NaN	NaN	NaN	NaN	NaN	NaN	NaN	NaN	NaN	NaN	NaN	NaN	NaN	NaN	NaN	NaN	13.964	13.964	13.964	NaN	NaN	NaN	NaN	NaN	NaN	NaN	NaN	NaN	NaN	NaN	NaN	NaN	NaN	NaN	NaN	NaN	NaN	NaN	NaN	NaN	NaN	NaN	NaN	NaN
NaN	NaN	NaN	NaN	NaN	NaN	NaN	NaN	NaN	NaN	NaN	NaN	NaN	NaN	NaN	NaN	NaN	NaN	NaN	NaN	NaN	NaN	15.891	15.891	15.891	15.891	NaN	NaN	NaN	NaN	NaN	NaN	NaN	NaN	NaN	NaN	NaN	NaN	NaN	NaN	NaN	NaN	NaN	NaN	NaN	NaN	NaN	NaN	NaN	NaN
NaN	NaN	NaN	NaN	NaN	NaN	NaN	NaN	NaN	NaN	NaN	NaN	NaN	NaN	NaN	NaN	NaN	NaN	NaN	NaN	NaN	NaN	NaN	15.891	15.891	15.891	15.891	15.891	15.891	15.891	13.803	13.803	NaN	NaN	NaN	NaN	NaN	NaN	NaN	NaN	NaN	NaN	NaN	NaN	NaN	NaN	NaN	NaN	NaN	16.146
NaN	NaN	NaN	NaN	NaN	NaN	NaN	NaN	NaN	NaN	NaN	NaN	NaN	NaN	NaN	NaN	13.981	13.981	NaN	NaN	NaN	NaN	NaN	NaN	15.891	15.891	15.891	15.891	15.891	15.891	13.803	13.803	13.803	NaN	NaN	NaN	NaN	NaN	NaN	13.803	16.146	16.146	16.146	16.146	NaN	NaN	NaN	16.146	16.146	16.146
NaN	NaN	NaN	NaN	NaN	NaN	NaN	NaN	NaN	NaN	NaN	NaN	NaN	NaN	NaN	NaN	13.981	13.981	13.981	13.981	NaN	NaN	NaN	NaN	15.891	15.891	15.891	15.891	15.891	15.891	13.803	13.803	13.803	NaN	NaN	NaN	NaN	NaN	NaN	NaN	16.146	16.146	16.146	16.146	16.146	16.146	16.146	16.146	16.146	16.146
NaN	NaN	NaN	NaN	NaN	NaN	NaN	NaN	NaN	NaN	NaN	NaN	NaN	NaN	13.981	13.981	13.981	13.981	13.981	13.981	15.891	15.891	15.891	15.891	15.891	15.891	15.891	15.891	15.891	15.891	13.803	13.803	13.803	13.803	13.803	13.803	13.803	NaN	NaN	NaN	16.146	16.146	16.146	16.146	16.146	16.146	16.146	16.146	16.146	16.146
NaN	NaN	NaN	NaN	NaN	NaN	NaN	NaN	NaN	15.758	13.981	13.981	13.981	13.981	13.981	13.981	13.981	13.981	13.981	13.981	15.891	15.891	15.891	15.891	15.891	15.891	15.891	15.891	15.891	15.891	13.803	13.803	13.803	13.803	13.803	13.803	13.803	13.803	NaN	NaN	16.146	16.146	16.146	16.146	16.146	16.146	16.146	16.146	16.146	16.146
NaN	NaN	NaN	NaN	NaN	NaN	NaN	NaN	NaN	15.758	13.981	13.981	13.981	13.981	13.981	13.981	13.981	13.981	13.981	13.981	15.891	15.891	15.891	15.891	15.891	15.891	15.891	15.891	15.891	15.891	13.803	13.803	13.803	13.803	13.803	13.803	13.803	13.803	13.803	13.803	16.146	16.146	16.146	16.146	16.146	16.146	16.146	16.146	16.146	16.146
NaN	NaN	NaN	NaN	NaN	NaN	NaN	NaN	NaN	15.758	13.981	13.981	13.981	13.981	13.981	13.981	13.981	13.981	13.981	13.981	15.891	15.891	15.891	15.891	15.891	15.891	15.891	15.891	15.891	15.891	13.803	13.803	13.803	13.803	13.803	13.803	13.803	13.803	13.803	13.803	16.146	16.146	16.146	16.146	16.146	16.146	16.146	16.146	16.146	16.146
NaN	NaN	NaN	NaN	NaN	NaN	NaN	NaN	NaN	NaN	13.981	13.981	13.981	13.981	13.981	13.981	13.981	13.981	13.981	13.981	15.891	15.891	15.891	15.891	15.891	15.891	15.891	15.891	15.891	15.891	13.803	13.803	13.803	13.803	13.803	13.803	13.803	13.803	13.803	13.803	16.146	16.146	16.146	16.146	16.146	16.146	16.146	16.146	16.146	16.146
NaN	NaN	NaN	NaN	NaN	NaN	NaN	NaN	NaN	NaN	NaN	13.981	13.981	13.981	13.981	13.981	13.981	13.981	13.981	13.981	15.891	15.891	15.891	15.891	15.891	15.891	15.891	15.891	15.891	15.891	13.803	13.803	13.803	13.803	13.803	13.803	13.803	13.803	13.803	13.803	16.146	16.146	16.146	16.146	16.146	16.146	16.146	16.146	16.146	16.146
NaN	NaN	NaN	NaN	NaN	NaN	NaN	NaN	NaN	NaN	NaN	15.488	15.488	15.488	15.488	15.488	15.488	15.488	15.488	15.488	15.137	15.137	15.137	15.137	15.137	15.137	15.137	15.137	15.137	15.137	16.272	16.272	16.272	16.272	16.272	16.272	16.272	16.272	16.272	16.272	13.291	13.291	13.291	13.291	13.291	13.291	13.291	13.291	13.291	13.291
NaN	NaN	NaN	NaN	NaN	NaN	NaN	NaN	NaN	NaN	NaN	15.488	15.488	15.488	15.488	15.488	15.488	15.488	15.488	15.488	15.137	15.137	15.137	15.137	15.137	15.137	15.137	15.137	15.137	15.137	16.272	16.272	16.272	16.272	16.272	16.272	16.272	16.272	16.272	16.272	13.291	13.291	13.291	13.291	13.291	13.291	13.291	13.291	13.291	13.291
NaN	NaN	NaN	NaN	NaN	NaN	NaN	NaN	NaN	NaN	NaN	15.488	15.488	15.488	15.488	15.488	15.488	15.488	15.488	15.488	15.137	15.137	15.137	15.137	15.137	15.137	15.137	15.137	15.137	15.137	16.272	16.272	16.272	16.272	16.272	16.272	16.272	16.272	16.272	16.272	13.291	13.291	13.291	13.291	13.291	13.291	13.291	13.291	13.291	13.291
NaN	NaN	NaN	NaN	NaN	NaN	NaN	NaN	NaN	NaN	NaN	15.488	15.488	15.488	15.488	15.488	15.488	15.488	15.488	15.488	15.137	15.137	15.137	15.137	15.137	15.137	15.137	15.137	15.137	15.137	16.272	16.272	16.272	16.272	16.272	16.272	16.272	16.272	16.272	16.272	13.291	13.291	13.291	13.291	13.291	13.291	13.291	13.291	13.291	13.291
NaN	NaN	NaN	NaN	NaN	NaN	NaN	NaN	NaN	NaN	15.488	15.488	15.488	15.488	15.488	15.488	15.488	15.488	15.488	15.488	15.137	15.137	15.137	15.137	15.137	15.137	15.137	15.137	15.137	15.137	16.272	16.272	16.272	16.272	16.272	16.272	16.272	16.272	16.272	16.272	13.291	13.291	13.291	13.291	13.291	13.291	13.291	13.291	13.291	13.291
NaN	NaN	NaN	NaN	NaN	NaN	NaN	NaN	NaN	NaN	15.488	15.488	15.488	15.488	15.488	15.488	15.488	15.488	15.488	15.488	15.137	15.137	15.137	15.137	15.137	15.137	15.137	15.137	15.137	15.137	16.272	16.272	16.272	16.272	16.272	16.272	16.272	16.272	16.272	16.272	13.291	13.291	13.291	13.291	13.291	13.291	13.291	13.291	13.291	13.291
NaN	NaN	NaN	NaN	NaN	NaN	NaN	NaN	NaN	NaN	NaN	NaN	NaN	15.488	15.488	15.488	15.488	15.488	15.488	15.488	15.137	15.137	15.137	15.137	15.137	15.137	15.137	15.137	15.137	15.137	16.272	16.272	16.272	16.272	16.272	16.272	16.272	16.272	16.272	16.272	13.291	13.291	13.291	13.291	13.291	13.291	13.291	13.291	13.291	13.291
NaN	NaN	NaN	NaN	NaN	NaN	NaN	NaN	NaN	NaN	NaN	NaN	NaN	NaN	NaN	15.488	15.488	15.488	15.488	15.488	15.137	15.137	15.137	15.137	15.137	15.137	15.137	15.137	15.137	15.137	16.272	16.272	16.272	16.272	16.272	16.272	16.272	16.272	16.272	16.272	13.291	13.291	13.291	13.291	13.291	13.291	13.291	13.291	13.291	13.291
NaN	NaN	NaN	NaN	NaN	NaN	NaN	NaN	NaN	NaN	NaN	NaN	NaN	NaN	NaN	15.488	15.488	15.488	15.488	15.488	15.137	15.137	15.137	15.137	15.137	15.137	15.137	15.137	15.137	15.137	16.272	16.272	16.272	16.272	16.272	16.272	16.272	16.272	16.272	16.272	13.291	13.291	13.291	13.291	13.291	13.291	13.291	13.291	13.291	13.291
NaN	NaN	NaN	NaN	NaN	NaN	NaN	NaN	NaN	NaN	NaN	NaN	NaN	NaN	15.488	15.488	15.488	15.488	15.488	15.488	15.137	15.137	15.137	15.137	15.137	15.137	15.137	15.137	15.137	15.137	16.272	16.272	16.272	16.272	16.272	16.272	16.272	16.272	16.272	16.272	13.291	13.291	13.291	13.291	13.291	13.291	13.291	13.291	13.291	13.291
NaN	NaN	NaN	NaN	NaN	NaN	NaN	NaN	NaN	NaN	NaN	NaN	NaN	NaN	NaN	14.814	14.814	14.814	14.814	14.814	15.034	15.034	15.034	15.034	15.034	15.034	15.034	15.034	15.034	15.034	16.02	16.02	16.02	16.02	16.02	16.02	16.02	16.02	16.02	16.02	15.963	15.963	15.963	15.963	15.963	15.963	15.963	15.963	15.963	15.963
NaN	NaN	NaN	NaN	NaN	NaN	NaN	NaN	NaN	NaN	NaN	NaN	NaN	NaN	NaN	14.814	14.814	14.814	14.814	14.814	15.034	15.034	15.034	15.034	15.034	15.034	15.034	15.034	15.034	15.034	16.02	16.02	16.02	16.02	16.02	16.02	16.02	16.02	16.02	16.02	15.963	15.963	15.963	15.963	15.963	15.963	15.963	15.963	15.963	15.963
NaN	NaN	NaN	NaN	NaN	NaN	NaN	NaN	NaN	NaN	NaN	NaN	NaN	NaN	14.814	14.814	14.814	14.814	14.814	14.814	15.034	15.034	15.034	15.034	15.034	15.034	15.034	15.034	15.034	15.034	16.02	16.02	16.02	16.02	16.02	16.02	16.02	16.02	16.02	16.02	15.963	15.963	15.963	15.963	15.963	15.963	15.963	15.963	15.963	15.963
NaN	NaN	NaN	NaN	NaN	NaN	NaN	NaN	NaN	NaN	NaN	NaN	NaN	NaN	NaN	14.814	14.814	14.814	14.814	14.814	15.034	15.034	15.034	15.034	15.034	15.034	15.034	15.034	15.034	15.034	16.02	16.02	16.02	16.02	16.02	16.02	16.02	16.02	16.02	16.02	15.963	15.963	15.963	15.963	15.963	15.963	15.963	15.963	15.963	15.963
NaN	NaN	NaN	NaN	NaN	NaN	NaN	NaN	NaN	NaN	NaN	NaN	NaN	NaN	NaN	NaN	NaN	NaN	14.814	14.814	15.034	15.034	15.034	15.034	15.034	15.034	15.034	15.034	15.034	15.034	16.02	16.02	16.02	16.02	16.02	16.02	16.02	16.02	16.02	16.02	15.963	15.963	15.963	15.963	15.963	15.963	15.963	15.963	15.963	15.963
NaN	NaN	NaN	NaN	NaN	NaN	NaN	NaN	NaN	NaN	NaN	NaN	NaN	NaN	NaN	NaN	NaN	NaN	NaN	14.814	15.034	15.034	15.034	15.034	15.034	15.034	15.034	15.034	15.034	15.034	16.02	16.02	16.02	16.02	16.02	16.02	16.02	16.02	16.02	16.02	15.963	15.963	15.963	15.963	15.963	15.963	15.963	15.963	15.963	15.963
NaN	NaN	NaN	NaN	NaN	NaN	NaN	NaN	NaN	NaN	NaN	NaN	NaN	NaN	NaN	NaN	NaN	NaN	NaN	14.814	15.034	15.034	15.034	15.034	15.034	15.034	15.034	15.034	15.034	15.034	16.02	16.02	16.02	16.02	16.02	16.02	16.02	16.02	16.02	16.02	15.963	15.963	15.963	15.963	15.963	15.963	15.963	15.963	15.963	15.963
NaN	NaN	NaN	NaN	NaN	NaN	NaN	NaN	NaN	NaN	NaN	NaN	NaN	NaN	NaN	NaN	NaN	NaN	NaN	14.814	15.034	15.034	15.034	15.034	15.034	15.034	15.034	15.034	15.034	15.034	16.02	16.02	16.02	16.02	16.02	16.02	16.02	16.02	16.02	16.02	15.963	15.963	15.963	15.963	15.963	15.963	15.963	15.963	15.963	15.963
NaN	NaN	NaN	NaN	NaN	NaN	NaN	NaN	NaN	NaN	NaN	NaN	NaN	NaN	NaN	NaN	NaN	NaN	14.814	14.814	15.034	15.034	15.034	15.034	15.034	15.034	15.034	15.034	15.034	15.034	16.02	16.02	16.02	16.02	16.02	16.02	16.02	16.02	16.02	16.02	15.963	15.963	15.963	15.963	15.963	15.963	15.963	15.963	15.963	15.963
NaN	NaN	NaN	NaN	NaN	NaN	NaN	NaN	NaN	NaN	NaN	NaN	NaN	NaN	NaN	NaN	NaN	NaN	14.814	14.814	15.034	15.034	15.034	15.034	15.034	15.034	15.034	15.034	15.034	15.034	16.02	16.02	16.02	16.02	16.02	16.02	16.02	16.02	16.02	16.02	15.963	15.963	15.963	15.963	15.963	15.963	15.963	15.963	15.963	15.963
NaN	NaN	NaN	NaN	NaN	NaN	NaN	NaN	NaN	NaN	NaN	NaN	NaN	NaN	NaN	NaN	NaN	NaN	14.493	14.493	15.691	15.691	15.691	15.691	15.691	15.691	15.691	15.691	15.691	15.691	14.974	14.974	14.974	14.974	14.974	14.974	14.974	14.974	14.974	14.974	14.91	14.91	14.91	14.91	14.91	14.91	14.91	14.91	14.91	14.91
NaN	NaN	NaN	NaN	NaN	NaN	NaN	NaN	NaN	NaN	NaN	NaN	NaN	NaN	NaN	NaN	NaN	NaN	NaN	14.493	15.691	15.691	15.691	15.691	15.691	15.691	15.691	15.691	15.691	15.691	14.974	14.974	14.974	14.974	14.974	14.974	14.974	14.974	14.974	14.974	14.91	14.91	14.91	14.91	14.91	14.91	14.91	14.91	14.91	14.91
NaN	NaN	NaN	NaN	NaN	NaN	NaN	NaN	NaN	NaN	NaN	NaN	NaN	NaN	NaN	NaN	NaN	NaN	NaN	NaN	15.691	15.691	15.691	15.691	15.691	15.691	15.691	15.691	15.691	15.691	14.974	14.974	14.974	14.974	14.974	14.974	14.974	14.974	14.974	14.974	14.91	14.91	14.91	14.91	14.91	14.91	14.91	14.91	14.91	14.91
NaN	NaN	NaN	NaN	NaN	NaN	NaN	NaN	NaN	NaN	NaN	NaN	NaN	NaN	NaN	NaN	NaN	NaN	NaN	NaN	NaN	15.691	15.691	15.691	15.691	15.691	15.691	15.691	15.691	15.691	14.974	14.974	14.974	14.974	14.974	14.974	14.974	14.974	14.974	14.974	14.91	14.91	14.91	14.91	14.91	14.91	14.91	14.91	14.91	14.91
NaN	NaN	NaN	NaN	NaN	NaN	NaN	NaN	NaN	NaN	NaN	NaN	NaN	NaN	NaN	NaN	NaN	NaN	NaN	NaN	NaN	NaN	15.691	15.691	15.691	15.691	15.691	15.691	15.691	15.691	14.974	14.974	14.974	14.974	14.974	14.974	14.974	14.974	14.974	14.974	14.91	14.91	14.91	14.91	14.91	14.91	14.91	14.91	14.91	14.91
NaN	NaN	NaN	NaN	NaN	NaN	NaN	NaN	NaN	NaN	NaN	NaN	NaN	NaN	NaN	NaN	NaN	NaN	NaN	NaN	NaN	NaN	NaN	15.691	15.691	15.691	15.691	15.691	15.691	15.691	14.974	14.974	14.974	14.974	14.974	14.974	14.974	14.974	14.974	14.974	14.91	14.91	14.91	14.91	14.91	14.91	14.91	14.91	14.91	14.91
NaN	NaN	NaN	NaN	NaN	NaN	NaN	NaN	NaN	NaN	NaN	NaN	NaN	NaN	NaN	NaN	NaN	NaN	NaN	NaN	NaN	NaN	NaN	15.691	15.691	15.691	15.691	15.691	15.691	15.691	14.974	14.974	14.974	14.974	14.974	14.974	14.974	14.974	14.974	14.974	14.91	14.91	14.91	14.91	14.91	14.91	14.91	14.91	14.91	14.91
NaN	NaN	NaN	NaN	NaN	NaN	NaN	NaN	NaN	NaN	NaN	NaN	NaN	NaN	NaN	NaN	NaN	NaN	NaN	NaN	NaN	NaN	NaN	NaN	15.691	15.691	15.691	15.691	15.691	15.691	14.974	14.974	14.974	14.974	14.974	14.974	14.974	14.974	14.974	14.974	14.91	14.91	14.91	14.91	14.91	14.91	14.91	14.91	14.91	14.91
NaN	NaN	NaN	NaN	NaN	NaN	NaN	NaN	NaN	NaN	NaN	NaN	NaN	NaN	NaN	NaN	NaN	NaN	NaN	NaN	NaN	NaN	NaN	NaN	NaN	15.691	15.691	15.691	15.691	15.691	14.974	14.974	14.974	14.974	14.974	14.974	14.974	14.974	14.974	14.974	14.91	14.91	14.91	14.91	14.91	14.91	14.91	14.91	14.91	14.91
NaN	NaN	NaN	NaN	NaN	NaN	NaN	NaN	NaN	NaN	NaN	NaN	NaN	NaN	NaN	NaN	NaN	NaN	NaN	NaN	NaN	NaN	NaN	NaN	NaN	NaN	15.691	15.691	15.691	15.691	14.974	14.974	14.974	14.974	14.974	14.974	14.974	14.974	14.974	14.974	14.91	14.91	14.91	14.91	14.91	14.91	14.91	14.91	14.91	14.91
NaN	NaN	NaN	NaN	NaN	NaN	NaN	NaN	NaN	NaN	NaN	NaN	NaN	NaN	NaN	NaN	NaN	NaN	NaN	NaN	NaN	NaN	NaN	NaN	NaN	NaN	12.858	12.858	12.858	12.858	14.948	14.948	14.948	14.948	14.948	14.948	14.948	14.948	14.948	14.948	15.46	15.46	15.46	15.46	15.46	15.46	15.46	15.46	15.46	15.46
NaN	NaN	NaN	NaN	NaN	NaN	NaN	NaN	NaN	NaN	NaN	NaN	NaN	NaN	NaN	NaN	NaN	NaN	NaN	NaN	NaN	NaN	NaN	NaN	NaN	NaN	12.858	12.858	12.858	12.858	14.948	14.948	14.948	14.948	14.948	14.948	14.948	14.948	14.948	14.948	15.46	15.46	15.46	15.46	15.46	15.46	15.46	15.46	15.46	15.46
NaN	NaN	NaN	NaN	NaN	NaN	NaN	NaN	NaN	NaN	NaN	NaN	NaN	NaN	NaN	NaN	NaN	NaN	NaN	NaN	NaN	NaN	NaN	NaN	NaN	NaN	12.858	12.858	12.858	12.858	14.948	14.948	14.948	14.948	14.948	14.948	14.948	14.948	14.948	14.948	15.46	15.46	15.46	15.46	15.46	15.46	15.46	15.46	15.46	15.46
NaN	NaN	NaN	NaN	NaN	NaN	NaN	NaN	NaN	NaN	NaN	NaN	NaN	NaN	NaN	NaN	NaN	NaN	NaN	NaN	NaN	NaN	NaN	NaN	NaN	NaN	12.858	12.858	12.858	12.858	14.948	14.948	14.948	14.948	14.948	14.948	14.948	14.948	14.948	14.948	15.46	15.46	15.46	15.46	15.46	15.46	15.46	15.46	15.46	15.46
NaN	NaN	NaN	NaN	NaN	NaN	NaN	NaN	NaN	NaN	NaN	NaN	NaN	NaN	NaN	NaN	NaN	NaN	NaN	NaN	NaN	NaN	NaN	NaN	NaN	NaN	NaN	12.858	12.858	12.858	14.948	14.948	14.948	14.948	14.948	14.948	14.948	14.948	14.948	14.948	15.46	15.46	15.46	15.46	15.46	15.46	15.46	15.46	15.46	15.46
NaN	NaN	NaN	NaN	NaN	NaN	NaN	NaN	NaN	NaN	NaN	NaN	NaN	NaN	NaN	NaN	NaN	NaN	NaN	NaN	NaN	NaN	NaN	NaN	NaN	NaN	NaN	12.858	12.858	12.858	14.948	14.948	14.948	14.948	14.948	14.948	14.948	14.948	14.948	14.948	15.46	15.46	15.46	15.46	15.46	15.46	15.46	15.46	15.46	15.46
NaN	NaN	NaN	NaN	NaN	NaN	NaN	NaN	NaN	NaN	NaN	NaN	NaN	NaN	NaN	NaN	NaN	NaN	NaN	NaN	NaN	NaN	NaN	NaN	NaN	NaN	12.858	12.858	12.858	12.858	14.948	14.948	14.948	14.948	14.948	14.948	14.948	14.948	14.948	14.948	15.46	15.46	15.46	15.46	15.46	15.46	15.46	15.46	15.46	15.46
NaN	NaN	NaN	NaN	NaN	NaN	NaN	NaN	NaN	NaN	NaN	NaN	NaN	NaN	NaN	NaN	NaN	NaN	NaN	NaN	NaN	NaN	NaN	NaN	NaN	NaN	12.858	12.858	12.858	12.858	14.948	14.948	14.948	14.948	14.948	14.948	14.948	14.948	14.948	14.948	15.46	15.46	15.46	15.46	15.46	15.46	15.46	15.46	15.46	15.46
NaN	NaN	NaN	NaN	NaN	NaN	NaN	NaN	NaN	NaN	NaN	NaN	NaN	NaN	NaN	NaN	NaN	NaN	NaN	NaN	NaN	NaN	NaN	NaN	NaN	12.858	12.858	12.858	12.858	12.858	14.948	14.948	14.948	14.948	14.948	14.948	14.948	14.948	14.948	14.948	15.46	15.46	15.46	15.46	15.46	15.46	15.46	15.46	15.46	15.46
NaN	NaN	NaN	NaN	NaN	NaN	NaN	NaN	NaN	NaN	NaN	NaN	NaN	NaN	NaN	NaN	NaN	NaN	NaN	NaN	NaN	NaN	NaN	NaN	NaN	12.858	12.858	12.858	12.858	12.858	14.948	14.948	14.948	14.948	14.948	14.948	14.948	14.948	14.948	14.948	15.46	15.46	15.46	15.46	15.46	15.46	15.46	15.46	15.46	15.46
NaN	NaN	NaN	NaN	NaN	NaN	NaN	NaN	NaN	NaN	NaN	NaN	NaN	NaN	NaN	NaN	NaN	NaN	NaN	NaN	NaN	NaN	NaN	NaN	NaN	14.953	14.953	14.953	14.953	14.953	15.829	15.829	15.829	15.829	15.829	15.829	15.829	15.829	15.829	15.829	15.859	15.859	15.859	15.859	15.859	15.859	15.859	15.859	15.859	15.859
NaN	NaN	NaN	NaN	NaN	NaN	NaN	NaN	NaN	NaN	NaN	NaN	NaN	NaN	NaN	NaN	NaN	NaN	NaN	NaN	NaN	NaN	NaN	NaN	NaN	14.953	14.953	14.953	14.953	14.953	15.829	15.829	15.829	15.829	15.829	15.829	15.829	15.829	15.829	15.829	15.859	15.859	15.859	15.859	15.859	15.859	15.859	15.859	15.859	15.859
NaN	NaN	NaN	NaN	NaN	NaN	NaN	NaN	NaN	NaN	NaN	NaN	NaN	NaN	NaN	NaN	NaN	NaN	NaN	NaN	NaN	NaN	NaN	NaN	NaN	14.953	14.953	14.953	14.953	14.953	15.829	15.829	15.829	15.829	15.829	15.829	15.829	15.829	15.829	15.829	15.859	15.859	15.859	15.859	15.859	15.859	15.859	15.859	15.859	15.859
NaN	NaN	NaN	NaN	NaN	NaN	NaN	NaN	NaN	NaN	NaN	NaN	NaN	NaN	NaN	NaN	NaN	NaN	NaN	NaN	NaN	NaN	NaN	NaN	NaN	14.953	14.953	14.953	14.953	14.953	15.829	15.829	15.829	15.829	15.829	15.829	15.829	15.829	15.829	15.829	15.859	15.859	15.859	15.859	15.859	15.859	15.859	15.859	15.859	15.859
NaN	NaN	NaN	NaN	NaN	NaN	NaN	NaN	NaN	NaN	NaN	NaN	NaN	NaN	NaN	NaN	NaN	NaN	NaN	NaN	NaN	NaN	NaN	NaN	NaN	14.953	14.953	14.953	14.953	14.953	15.829	15.829	15.829	15.829	15.829	15.829	15.829	15.829	15.829	15.829	15.859	15.859	15.859	15.859	15.859	15.859	15.859	15.859	15.859	15.859
NaN	NaN	NaN	NaN	NaN	NaN	NaN	NaN	NaN	NaN	NaN	NaN	NaN	NaN	NaN	NaN	NaN	NaN	NaN	NaN	NaN	NaN	NaN	NaN	NaN	NaN	14.953	14.953	14.953	14.953	15.829	15.829	15.829	15.829	15.829	15.829	15.829	15.829	15.829	15.829	15.859	15.859	15.859	15.859	15.859	15.859	15.859	15.859	15.859	15.859
NaN	NaN	NaN	NaN	NaN	NaN	NaN	NaN	NaN	NaN	NaN	NaN	NaN	NaN	NaN	NaN	NaN	NaN	NaN	NaN	NaN	NaN	NaN	NaN	NaN	NaN	14.953	14.953	14.953	14.953	15.829	15.829	15.829	15.829	15.829	15.829	15.829	15.829	15.829	15.829	15.859	15.859	15.859	15.859	15.859	15.859	15.859	15.859	15.859	15.859
NaN	NaN	NaN	NaN	NaN	NaN	NaN	NaN	NaN	NaN	NaN	NaN	NaN	NaN	NaN	NaN	NaN	NaN	NaN	NaN	NaN	NaN	NaN	NaN	NaN	NaN	14.953	14.953	14.953	14.953	15.829	15.829	15.829	15.829	15.829	15.829	15.829	15.829	15.829	15.829	15.859	15.859	15.859	15.859	15.859	15.859	15.859	15.859	15.859	15.859
NaN	NaN	NaN	NaN	NaN	NaN	NaN	NaN	NaN	NaN	NaN	NaN	NaN	NaN	NaN	NaN	NaN	NaN	NaN	NaN	NaN	NaN	NaN	NaN	NaN	14.953	14.953	14.953	14.953	14.953	15.829	15.829	15.829	15.829	15.829	15.829	15.829	15.829	15.829	15.829	15.859	15.859	15.859	15.859	15.859	15.859	15.859	15.859	15.859	15.859
NaN	NaN	NaN	NaN	NaN	NaN	NaN	NaN	NaN	NaN	NaN	NaN	NaN	NaN	NaN	NaN	NaN	NaN	NaN	NaN	NaN	NaN	NaN	NaN	14.953	14.953	14.953	14.953	14.953	14.953	15.829	15.829	15.829	15.829	15.829	15.829	15.829	15.829	15.829	15.829	15.859	15.859	15.859	15.859	15.859	15.859	15.859	15.859	15.859	15.859
NaN	NaN	NaN	NaN	NaN	NaN	NaN	NaN	NaN	NaN	NaN	NaN	NaN	NaN	NaN	NaN	NaN	NaN	NaN	NaN	NaN	NaN	NaN	NaN	15.307	15.307	15.307	15.307	15.307	15.307	15.74	15.74	15.74	15.74	15.74	15.74	15.74	15.74	15.74	15.74	15.769	15.769	15.769	15.769	15.769	15.769	15.769	15.769	15.769	15.769
NaN	NaN	NaN	NaN	NaN	NaN	NaN	NaN	NaN	NaN	NaN	NaN	NaN	NaN	NaN	NaN	NaN	NaN	NaN	NaN	NaN	NaN	15.307	15.307	15.307	15.307	15.307	15.307	15.307	15.307	15.74	15.74	15.74	15.74	15.74	15.74	15.74	15.74	15.74	15.74	15.769	15.769	15.769	15.769	15.769	15.769	15.769	15.769	15.769	15.769
NaN	NaN	NaN	NaN	NaN	NaN	NaN	NaN	NaN	NaN	NaN	NaN	NaN	NaN	NaN	NaN	NaN	NaN	NaN	NaN	NaN	NaN	15.307	15.307	15.307	15.307	15.307	15.307	15.307	15.307	15.74	15.74	15.74	15.74	15.74	15.74	15.74	15.74	15.74	15.74	15.769	15.769	15.769	15.769	15.769	15.769	15.769	15.769	15.769	15.769
NaN	NaN	NaN	NaN	NaN	NaN	NaN	NaN	NaN	NaN	NaN	NaN	NaN	NaN	NaN	NaN	NaN	NaN	NaN	NaN	NaN	15.307	15.307	15.307	15.307	15.307	15.307	15.307	15.307	15.307	15.74	15.74	15.74	15.74	15.74	15.74	15.74	15.74	15.74	15.74	15.769	15.769	15.769	15.769	15.769	15.769	15.769	15.769	15.769	15.769
NaN	NaN	NaN	NaN	NaN	NaN	NaN	NaN	NaN	NaN	NaN	NaN	NaN	NaN	NaN	NaN	NaN	NaN	NaN	NaN	NaN	15.307	15.307	15.307	15.307	15.307	15.307	15.307	15.307	15.307	15.74	15.74	15.74	15.74	15.74	15.74	15.74	15.74	15.74	15.74	15.769	15.769	15.769	15.769	15.769	15.769	15.769	15.769	15.769	15.769
NaN	NaN	NaN	NaN	NaN	NaN	NaN	NaN	NaN	NaN	NaN	NaN	NaN	NaN	NaN	NaN	NaN	NaN	NaN	NaN	15.307	15.307	15.307	15.307	15.307	15.307	15.307	15.307	15.307	15.307	15.74	15.74	15.74	15.74	15.74	15.74	15.74	15.74	15.74	15.74	15.769	15.769	15.769	15.769	15.769	15.769	15.769	15.769	15.769	15.769
NaN	NaN	NaN	NaN	NaN	NaN	NaN	NaN	NaN	NaN	NaN	NaN	NaN	NaN	NaN	NaN	NaN	NaN	NaN	14.852	15.307	15.307	15.307	15.307	15.307	15.307	15.307	15.307	15.307	15.307	15.74	15.74	15.74	15.74	15.74	15.74	15.74	15.74	15.74	15.74	15.769	15.769	15.769	15.769	15.769	15.769	15.769	15.769	15.769	15.769
NaN	NaN	NaN	NaN	NaN	NaN	NaN	NaN	NaN	NaN	NaN	NaN	NaN	NaN	NaN	NaN	NaN	NaN	NaN	14.852	15.307	15.307	15.307	15.307	15.307	15.307	15.307	15.307	15.307	15.307	15.74	15.74	15.74	15.74	15.74	15.74	15.74	15.74	15.74	15.74	15.769	15.769	15.769	15.769	15.769	15.769	15.769	15.769	15.769	15.769
NaN	NaN	NaN	NaN	NaN	NaN	NaN	NaN	NaN	NaN	NaN	NaN	NaN	NaN	NaN	NaN	NaN	NaN	14.852	14.852	15.307	15.307	15.307	15.307	15.307	15.307	15.307	15.307	15.307	15.307	15.74	15.74	15.74	15.74	15.74	15.74	15.74	15.74	15.74	15.74	15.769	15.769	15.769	15.769	15.769	15.769	15.769	15.769	15.769	15.769
NaN	NaN	NaN	NaN	NaN	NaN	NaN	NaN	NaN	NaN	NaN	NaN	NaN	NaN	NaN	NaN	NaN	14.852	14.852	14.852	15.307	15.307	15.307	15.307	15.307	15.307	15.307	15.307	15.307	15.307	15.74	15.74	15.74	15.74	15.74	15.74	15.74	15.74	15.74	15.74	15.769	15.769	15.769	15.769	15.769	15.769	15.769	15.769	15.769	15.769
NaN	NaN	NaN	NaN	NaN	NaN	NaN	NaN	NaN	NaN	NaN	NaN	NaN	NaN	NaN	NaN	14.332	14.332	14.332	14.332	15.287	15.287	15.287	15.287	15.287	15.287	15.287	15.287	15.287	15.287	15.614	15.614	15.614	15.614	15.614	15.614	15.614	15.614	15.614	15.614	15.847	15.847	15.847	15.847	15.847	15.847	15.847	15.847	15.847	15.847
NaN	NaN	NaN	NaN	NaN	NaN	NaN	NaN	NaN	NaN	NaN	NaN	NaN	NaN	NaN	14.332	14.332	14.332	14.332	14.332	15.287	15.287	15.287	15.287	15.287	15.287	15.287	15.287	15.287	15.287	15.614	15.614	15.614	15.614	15.614	15.614	15.614	15.614	15.614	15.614	15.847	15.847	15.847	15.847	15.847	15.847	15.847	15.847	15.847	15.847
NaN	NaN	NaN	NaN	NaN	NaN	NaN	NaN	NaN	NaN	NaN	NaN	NaN	NaN	NaN	14.332	14.332	14.332	14.332	14.332	15.287	15.287	15.287	15.287	15.287	15.287	15.287	15.287	15.287	15.287	15.614	15.614	15.614	15.614	15.614	15.614	15.614	15.614	15.614	15.614	15.847	15.847	15.847	15.847	15.847	15.847	15.847	15.847	15.847	15.847
NaN	NaN	NaN	NaN	NaN	NaN	NaN	NaN	NaN	NaN	NaN	NaN	NaN	NaN	14.332	14.332	14.332	14.332	14.332	14.332	15.287	15.287	15.287	15.287	15.287	15.287	15.287	15.287	15.287	15.287	15.614	15.614	15.614	15.614	15.614	15.614	15.614	15.614	15.614	15.614	15.847	15.847	15.847	15.847	15.847	15.847	15.847	15.847	15.847	15.847
NaN	NaN	NaN	NaN	NaN	NaN	NaN	NaN	NaN	NaN	NaN	NaN	NaN	NaN	14.332	14.332	14.332	14.332	14.332	14.332	15.287	15.287	15.287	15.287	15.287	15.287	15.287	15.287	15.287	15.287	15.614	15.614	15.614	15.614	15.614	15.614	15.614	15.614	15.614	15.614	15.847	15.847	15.847	15.847	15.847	15.847	15.847	15.847	15.847	15.847
NaN	NaN	NaN	NaN	NaN	NaN	NaN	NaN	NaN	NaN	NaN	NaN	NaN	NaN	NaN	14.332	14.332	14.332	14.332	14.332	15.287	15.287	15.287	15.287	15.287	15.287	15.287	15.287	15.287	15.287	15.614	15.614	15.614	15.614	15.614	15.614	15.614	15.614	15.614	15.614	15.847	15.847	15.847	15.847	15.847	15.847	15.847	15.847	15.847	15.847
NaN	NaN	NaN	NaN	NaN	NaN	NaN	NaN	NaN	NaN	NaN	NaN	NaN	NaN	NaN	14.332	14.332	14.332	14.332	14.332	15.287	15.287	15.287	15.287	15.287	15.287	15.287	15.287	15.287	15.287	15.614	15.614	15.614	15.614	15.614	15.614	15.614	15.614	15.614	15.614	15.847	15.847	15.847	15.847	15.847	15.847	15.847	15.847	15.847	15.847
NaN	NaN	NaN	NaN	NaN	NaN	NaN	NaN	NaN	NaN	NaN	NaN	NaN	NaN	NaN	14.332	14.332	14.332	14.332	14.332	15.287	15.287	15.287	15.287	15.287	15.287	15.287	15.287	15.287	15.287	15.614	15.614	15.614	15.614	15.614	15.614	15.614	15.614	15.614	15.614	15.847	15.847	15.847	15.847	15.847	15.847	15.847	15.847	15.847	15.847
NaN	NaN	NaN	NaN	NaN	NaN	NaN	NaN	NaN	NaN	NaN	NaN	NaN	NaN	NaN	14.332	14.332	NaN	NaN	14.332	15.287	15.287	15.287	15.287	15.287	15.287	15.287	15.287	15.287	15.287	15.614	15.614	15.614	15.614	15.614	15.614	15.614	15.614	15.614	15.614	15.847	15.847	15.847	15.847	15.847	15.847	15.847	15.847	15.847	15.847
NaN	NaN	NaN	NaN	NaN	NaN	NaN	NaN	NaN	NaN	NaN	NaN	NaN	NaN	NaN	NaN	NaN	NaN	NaN	NaN	NaN	15.287	15.287	15.287	15.287	15.287	15.287	15.287	15.287	15.287	15.614	15.614	15.614	15.614	15.614	15.614	15.614	15.614	15.614	15.614	15.847	15.847	15.847	15.847	15.847	15.847	15.847	15.847	15.847	15.847
NaN	NaN	NaN	NaN	NaN	NaN	NaN	NaN	NaN	NaN	NaN	NaN	NaN	NaN	NaN	NaN	NaN	NaN	NaN	NaN	NaN	15.245	15.245	15.245	15.245	15.245	15.245	15.245	15.245	15.245	16.168	16.168	16.168	16.168	16.168	16.168	16.168	16.168	16.168	16.168	16.209	16.209	16.209	16.209	16.209	16.209	16.209	16.209	16.209	16.209
NaN	NaN	NaN	NaN	NaN	NaN	NaN	NaN	NaN	NaN	NaN	NaN	NaN	NaN	NaN	NaN	NaN	NaN	NaN	NaN	15.245	15.245	15.245	15.245	15.245	15.245	15.245	15.245	15.245	15.245	16.168	16.168	16.168	16.168	16.168	16.168	16.168	16.168	16.168	16.168	16.209	16.209	16.209	16.209	16.209	16.209	16.209	16.209	16.209	16.209
NaN	NaN	NaN	NaN	NaN	NaN	NaN	NaN	NaN	NaN	NaN	NaN	NaN	NaN	NaN	NaN	NaN	15.036	15.036	15.036	15.245	15.245	15.245	15.245	15.245	15.245	15.245	15.245	15.245	15.245	16.168	16.168	16.168	16.168	16.168	16.168	16.168	16.168	16.168	16.168	16.209	16.209	16.209	16.209	16.209	16.209	16.209	16.209	16.209	16.209
NaN	NaN	NaN	NaN	NaN	NaN	NaN	NaN	NaN	NaN	NaN	NaN	NaN	NaN	NaN	NaN	15.036	15.036	15.036	15.036	15.245	15.245	15.245	15.245	15.245	15.245	15.245	15.245	15.245	15.245	16.168	16.168	16.168	16.168	16.168	16.168	16.168	16.168	16.168	16.168	16.209	16.209	16.209	16.209	16.209	16.209	16.209	16.209	16.209	16.209
NaN	NaN	NaN	NaN	NaN	NaN	NaN	NaN	NaN	NaN	NaN	NaN	NaN	NaN	NaN	15.036	15.036	15.036	15.036	15.036	15.245	15.245	15.245	15.245	15.245	15.245	15.245	15.245	15.245	15.245	16.168	16.168	16.168	16.168	16.168	16.168	16.168	16.168	16.168	16.168	16.209	16.209	16.209	16.209	16.209	16.209	16.209	16.209	16.209	16.209
NaN	NaN	NaN	NaN	NaN	NaN	NaN	NaN	NaN	NaN	NaN	NaN	NaN	15.036	15.036	15.036	15.036	15.036	15.036	15.036	15.245	15.245	15.245	15.245	15.245	15.245	15.245	15.245	15.245	15.245	16.168	16.168	16.168	16.168	16.168	16.168	16.168	16.168	16.168	16.168	16.209	16.209	16.209	16.209	16.209	16.209	16.209	16.209	16.209	16.209
NaN	NaN	NaN	NaN	NaN	NaN	NaN	NaN	NaN	NaN	NaN	NaN	NaN	15.036	15.036	15.036	15.036	15.036	15.036	15.036	15.245	15.245	15.245	15.245	15.245	15.245	15.245	15.245	15.245	15.245	16.168	16.168	16.168	16.168	16.168	16.168	16.168	16.168	16.168	16.168	16.209	16.209	16.209	16.209	16.209	16.209	16.209	16.209	16.209	16.209
NaN	NaN	NaN	NaN	NaN	NaN	NaN	NaN	NaN	NaN	NaN	15.036	15.036	15.036	15.036	15.036	15.036	15.036	15.036	15.036	15.245	15.245	15.245	15.245	15.245	15.245	15.245	15.245	15.245	15.245	16.168	16.168	16.168	16.168	16.168	16.168	16.168	16.168	16.168	16.168	16.209	16.209	16.209	16.209	16.209	16.209	16.209	16.209	16.209	16.209
NaN	NaN	NaN	NaN	NaN	NaN	NaN	NaN	NaN	13.875	15.036	15.036	15.036	15.036	15.036	15.036	15.036	15.036	15.036	15.036	15.245	15.245	15.245	15.245	15.245	15.245	15.245	15.245	15.245	15.245	16.168	16.168	16.168	16.168	16.168	16.168	16.168	16.168	16.168	16.168	16.209	16.209	16.209	16.209	16.209	16.209	16.209	16.209	16.209	16.209
NaN	NaN	NaN	13.875	NaN	NaN	NaN	NaN	NaN	13.875	15.036	15.036	15.036	15.036	15.036	15.036	15.036	15.036	15.036	15.036	15.245	15.245	15.245	15.245	15.245	15.245	15.245	15.245	15.245	15.245	16.168	16.168	16.168	16.168	16.168	16.168	16.168	16.168	16.168	16.168	16.209	16.209	16.209	16.209	16.209	16.209	16.209	16.209	16.209	16.209
NaN	NaN	16.371	16.371	NaN	NaN	NaN	NaN	16.371	16.371	15.342	15.342	15.342	15.342	15.342	15.342	15.342	15.342	15.342	15.342	16.083	16.083	16.083	16.083	16.083	16.083	16.083	16.083	16.083	16.083	16.138	16.138	16.138	16.138	16.138	16.138	16.138	16.138	16.138	16.138	16.109	16.109	16.109	16.109	16.109	16.109	16.109	16.109	16.109	16.109
16.371	16.371	16.371	16.371	NaN	NaN	NaN	16.371	16.371	16.371	15.342	15.342	15.342	15.342	15.342	15.342	15.342	15.342	15.342	15.342	16.083	16.083	16.083	16.083	16.083	16.083	16.083	16.083	16.083	16.083	16.138	16.138	16.138	16.138	16.138	16.138	16.138	16.138	16.138	16.138	16.109	16.109	16.109	16.109	16.109	16.109	16.109	16.109	16.109	16.109
NaN	16.371	16.371	16.371	NaN	NaN	NaN	16.371	16.371	16.371	15.342	15.342	15.342	15.342	15.342	15.342	15.342	15.342	15.342	15.342	16.083	16.083	16.083	16.083	16.083	16.083	16.083	16.083	16.083	16.083	16.138	16.138	16.138	16.138	16.138	16.138	16.138	16.138	16.138	16.138	16.109	16.109	16.109	16.109	16.109	16.109	16.109	16.109	16.109	16.109
NaN	16.371	16.371	16.371	16.371	NaN	NaN	16.371	16.371	16.371	15.342	15.342	15.342	15.342	15.342	15.342	15.342	15.342	15.342	15.342	16.083	16.083	16.083	16.083	16.083	16.083	16.083	16.083	16.083	16.083	16.138	16.138	16.138	16.138	16.138	16.138	16.138	16.138	16.138	16.138	16.109	16.109	16.109	16.109	16.109	16.109	16.109	16.109	16.109	16.109
16.371	16.371	16.371	16.371	16.371	16.371	16.371	16.371	16.371	16.371	15.342	15.342	15.342	15.342	15.342	15.342	15.342	15.342	15.342	15.342	16.083	16.083	16.083	16.083	16.083	16.083	16.083	16.083	16.083	16.083	16.138	16.138	16.138	16.138	16.138	16.138	16.138	16.138	16.138	16.138	16.109	16.109	16.109	16.109	16.109	16.109	16.109	16.109	16.109	16.109
NaN	16.371	16.371	16.371	16.371	16.371	16.371	16.371	16.371	16.371	15.342	15.342	15.342	15.342	15.342	15.342	15.342	15.342	15.342	15.342	16.083	16.083	16.083	16.083	16.083	16.083	16.083	16.083	16.083	16.083	16.138	16.138	16.138	16.138	16.138	16.138	16.138	16.138	16.138	16.138	16.109	16.109	16.109	16.109	16.109	16.109	16.109	16.109	16.109	16.109
NaN	NaN	16.371	16.371	16.371	16.371	16.371	16.371	16.371	16.371	15.342	15.342	15.342	15.342	15.342	15.342	15.342	15.342	15.342	15.342	16.083	16.083	16.083	16.083	16.083	16.083	16.083	16.083	16.083	16.083	16.138	16.138	16.138	16.138	16.138	16.138	16.138	16.138	16.138	16.138	16.109	16.109	16.109	16.109	16.109	16.109	16.109	16.109	16.109	16.109
NaN	NaN	16.371	16.371	16.371	16.371	16.371	16.371	16.371	16.371	15.342	15.342	15.342	15.342	15.342	15.342	15.342	15.342	15.342	15.342	16.083	16.083	16.083	16.083	16.083	16.083	16.083	16.083	16.083	16.083	16.138	16.138	16.138	16.138	16.138	16.138	16.138	16.138	16.138	16.138	16.109	16.109	16.109	16.109	16.109	16.109	16.109	16.109	16.109	16.109
NaN	NaN	16.371	16.371	16.371	16.371	16.371	16.371	16.371	16.371	15.342	15.342	15.342	15.342	15.342	15.342	15.342	15.342	15.342	15.342	16.083	16.083	16.083	16.083	16.083	16.083	16.083	16.083	16.083	16.083	16.138	16.138	16.138	16.138	16.138	16.138	16.138	16.138	16.138	16.138	16.109	16.109	16.109	16.109	16.109	16.109	16.109	16.109	16.109	16.109
NaN	NaN	NaN	16.371	16.371	16.371	16.371	16.371	16.371	16.371	15.342	15.342	15.342	15.342	15.342	15.342	15.342	15.342	15.342	15.342	16.083	16.083	16.083	16.083	16.083	16.083	16.083	16.083	16.083	16.083	16.138	16.138	16.138	16.138	16.138	16.138	16.138	16.138	16.138	16.138	16.109	16.109	16.109	16.109	16.109	16.109	16.109	16.109	16.109	16.109
NaN	NaN	NaN	NaN	NaN	NaN	NaN	NaN	NaN	15.382	14.485	14.485	14.485	14.485	14.485	14.485	14.485	14.485	14.485	14.485	14.223	14.223	14.223	14.223	14.223	14.223	14.223	14.223	14.223	14.223	16.138	16.138	16.138	16.138	16.138	16.138	16.138	16.138	16.138	16.138	16.109	16.109	16.109	16.109	16.109	16.109	16.109	16.109	16.109	16.109
NaN	NaN	NaN	NaN	NaN	NaN	NaN	NaN	NaN	15.382	14.485	14.485	14.485	14.485	14.485	14.485	14.485	14.485	14.485	14.485	14.223	14.223	14.223	14.223	14.223	14.223	14.223	14.223	14.223	14.223	16.138	16.138	16.138	16.138	16.138	16.138	16.138	16.138	16.138	16.138	16.109	16.109	16.109	16.109	16.109	16.109	16.109	16.109	16.109	16.109
NaN	NaN	NaN	NaN	NaN	NaN	NaN	NaN	15.382	15.382	14.485	14.485	14.485	14.485	14.485	14.485	14.485	14.485	14.485	14.485	14.223	14.223	14.223	14.223	14.223	14.223	14.223	14.223	14.223	14.223	16.138	16.138	16.138	16.138	16.138	16.138	16.138	16.138	16.138	16.138	16.109	16.109	16.109	16.109	16.109	16.109	16.109	16.109	16.109	16.109
NaN	NaN	NaN	NaN	NaN	NaN	NaN	NaN	NaN	15.382	14.485	14.485	14.485	14.485	14.485	14.485	14.485	14.485	14.485	14.485	14.223	14.223	14.223	14.223	14.223	14.223	14.223	14.223	14.223	14.223	16.138	16.138	16.138	16.138	16.138	16.138	16.138	16.138	16.138	16.138	16.109	16.109	16.109	16.109	16.109	16.109	16.109	16.109	16.109	16.109
NaN	NaN	NaN	NaN	NaN	NaN	NaN	NaN	NaN	15.382	14.485	14.485	14.485	14.485	14.485	14.485	14.485	14.485	14.485	14.485	14.223	14.223	14.223	14.223	14.223	14.223	14.223	14.223	14.223	14.223	16.138	16.138	16.138	16.138	16.138	16.138	16.138	16.138	16.138	16.138	16.109	16.109	16.109	16.109	16.109	16.109	16.109	16.109	16.109	16.109
NaN	NaN	NaN	NaN	NaN	NaN	NaN	NaN	NaN	NaN	NaN	14.485	14.485	14.485	14.485	14.485	14.485	14.485	14.485	14.485	14.223	14.223	14.223	14.223	14.223	14.223	14.223	14.223	14.223	14.223	16.138	16.138	16.138	16.138	16.138	16.138	16.138	16.138	16.138	16.138	16.109	16.109	16.109	16.109	16.109	16.109	16.109	16.109	16.109	16.109
NaN	NaN	NaN	NaN	NaN	NaN	NaN	NaN	NaN	NaN	NaN	NaN	14.485	14.485	14.485	14.485	14.485	14.485	14.485	14.485	14.223	14.223	14.223	14.223	14.223	14.223	14.223	14.223	14.223	14.223	16.138	16.138	16.138	16.138	16.138	16.138	16.138	16.138	16.138	16.138	16.109	16.109	16.109	16.109	16.109	16.109	16.109	16.109	16.109	16.109
NaN	NaN	NaN	NaN	NaN	NaN	NaN	NaN	NaN	NaN	NaN	NaN	NaN	NaN	14.485	14.485	14.485	14.485	14.485	14.485	14.223	14.223	14.223	14.223	14.223	14.223	14.223	14.223	14.223	14.223	16.138	16.138	16.138	16.138	16.138	16.138	16.138	16.138	16.138	16.138	16.109	16.109	16.109	16.109	16.109	16.109	16.109	16.109	16.109	16.109
NaN	NaN	NaN	NaN	NaN	NaN	NaN	NaN	NaN	NaN	NaN	NaN	NaN	NaN	14.485	14.485	14.485	14.485	14.485	14.485	14.223	14.223	14.223	14.223	14.223	14.223	14.223	14.223	14.223	14.223	16.138	16.138	16.138	16.138	16.138	16.138	16.138	16.138	16.138	16.138	16.109	16.109	16.109	16.109	16.109	16.109	16.109	16.109	16.109	16.109
NaN	NaN	NaN	NaN	NaN	NaN	NaN	NaN	NaN	NaN	NaN	NaN	NaN	NaN	14.485	14.485	14.485	14.485	14.485	14.485	14.223	14.223	14.223	14.223	14.223	14.223	14.223	14.223	14.223	14.223	16.138	16.138	16.138	16.138	16.138	16.138	16.138	16.138	16.138	16.138	16.109	16.109	16.109	16.109	16.109	16.109	16.109	16.109	16.109	16.109
NaN	NaN	NaN	NaN	NaN	NaN	NaN	NaN	NaN	NaN	NaN	NaN	NaN	NaN	14.813	14.813	14.813	14.813	14.813	14.813	14.688	14.688	14.688	14.688	14.688	14.688	14.688	14.688	14.688	14.688	16.003	16.003	16.003	16.003	16.003	16.003	16.003	16.003	16.003	16.003	15.34	15.34	15.34	15.34	15.34	15.34	15.34	15.34	15.34	15.34
NaN	NaN	NaN	NaN	NaN	NaN	NaN	NaN	NaN	NaN	NaN	NaN	NaN	NaN	NaN	14.813	14.813	14.813	14.813	14.813	14.688	14.688	14.688	14.688	14.688	14.688	14.688	14.688	14.688	14.688	16.003	16.003	16.003	16.003	16.003	16.003	16.003	16.003	16.003	16.003	15.34	15.34	15.34	15.34	15.34	15.34	15.34	15.34	15.34	15.34
NaN	NaN	NaN	NaN	NaN	NaN	NaN	NaN	NaN	NaN	NaN	NaN	NaN	NaN	NaN	14.813	14.813	14.813	14.813	14.813	14.688	14.688	14.688	14.688	14.688	14.688	14.688	14.688	14.688	14.688	16.003	16.003	16.003	16.003	16.003	16.003	16.003	16.003	16.003	16.003	15.34	15.34	15.34	15.34	15.34	15.34	15.34	15.34	15.34	15.34
NaN	NaN	NaN	NaN	NaN	NaN	NaN	NaN	NaN	NaN	NaN	NaN	NaN	NaN	14.813	14.813	14.813	14.813	14.813	14.813	14.688	14.688	14.688	14.688	14.688	14.688	14.688	14.688	14.688	14.688	16.003	16.003	16.003	16.003	16.003	16.003	16.003	16.003	16.003	16.003	15.34	15.34	15.34	15.34	15.34	15.34	15.34	15.34	15.34	15.34
NaN	NaN	NaN	NaN	NaN	NaN	NaN	NaN	NaN	NaN	NaN	14.813	14.813	14.813	14.813	14.813	14.813	14.813	14.813	14.813	14.688	14.688	14.688	14.688	14.688	14.688	14.688	14.688	14.688	14.688	16.003	16.003	16.003	16.003	16.003	16.003	16.003	16.003	16.003	16.003	15.34	15.34	15.34	15.34	15.34	15.34	15.34	15.34	15.34	15.34
NaN	NaN	NaN	NaN	NaN	NaN	NaN	NaN	NaN	NaN	14.813	14.813	14.813	14.813	14.813	14.813	14.813	14.813	14.813	14.813	14.688	14.688	14.688	14.688	14.688	14.688	14.688	14.688	14.688	14.688	16.003	16.003	16.003	16.003	16.003	16.003	16.003	16.003	16.003	16.003	15.34	15.34	15.34	15.34	15.34	15.34	15.34	15.34	15.34	15.34
NaN	NaN	NaN	NaN	NaN	NaN	NaN	NaN	NaN	NaN	14.813	14.813	14.813	14.813	14.813	14.813	14.813	14.813	14.813	14.813	14.688	14.688	14.688	14.688	14.688	14.688	14.688	14.688	14.688	14.688	16.003	16.003	16.003	16.003	16.003	16.003	16.003	16.003	16.003	16.003	15.34	15.34	15.34	15.34	15.34	15.34	15.34	15.34	15.34	15.34
NaN	NaN	NaN	NaN	NaN	NaN	NaN	NaN	NaN	NaN	14.813	14.813	14.813	14.813	14.813	14.813	14.813	14.813	14.813	14.813	14.688	14.688	14.688	14.688	14.688	14.688	14.688	14.688	14.688	14.688	16.003	16.003	16.003	16.003	16.003	16.003	16.003	16.003	16.003	16.003	15.34	15.34	15.34	15.34	15.34	15.34	15.34	15.34	15.34	15.34
NaN	NaN	NaN	NaN	NaN	NaN	NaN	NaN	NaN	NaN	14.813	14.813	14.813	14.813	14.813	14.813	14.813	14.813	14.813	14.813	14.688	14.688	14.688	14.688	14.688	14.688	14.688	14.688	14.688	14.688	16.003	16.003	16.003	16.003	16.003	16.003	16.003	16.003	16.003	16.003	15.34	15.34	15.34	15.34	15.34	15.34	15.34	15.34	15.34	15.34
NaN	NaN	NaN	NaN	NaN	NaN	NaN	14.813	14.813	14.813	14.813	14.813	14.813	14.813	14.813	14.813	14.813	14.813	14.813	14.813	14.688	14.688	14.688	14.688	14.688	14.688	14.688	14.688	14.688	14.688	16.003	16.003	16.003	16.003	16.003	16.003	16.003	16.003	16.003	16.003	15.34	15.34	15.34	15.34	15.34	15.34	15.34	15.34	15.34	15.34
NaN	NaN	NaN	NaN	NaN	NaN	14.594	14.594	14.594	14.594	16.571	16.571	16.571	16.571	16.571	16.571	16.571	16.571	16.571	16.571	12.996	12.996	12.996	12.996	12.996	12.996	12.996	12.996	12.996	12.996	10.631	10.631	10.631	10.631	10.631	10.631	10.631	10.631	10.631	10.631	15.744	15.744	15.744	15.744	15.744	15.744	15.744	15.744	15.744	15.744
NaN	NaN	NaN	NaN	NaN	NaN	NaN	14.594	14.594	14.594	16.571	16.571	16.571	16.571	16.571	16.571	16.571	16.571	16.571	16.571	12.996	12.996	12.996	12.996	12.996	12.996	12.996	12.996	12.996	12.996	10.631	10.631	10.631	10.631	10.631	10.631	10.631	10.631	10.631	10.631	15.744	15.744	15.744	15.744	15.744	15.744	15.744	15.744	15.744	15.744
NaN	NaN	NaN	NaN	NaN	NaN	NaN	NaN	NaN	14.594	16.571	16.571	16.571	16.571	16.571	16.571	16.571	16.571	16.571	16.571	12.996	12.996	12.996	12.996	12.996	12.996	12.996	12.996	12.996	12.996	10.631	10.631	10.631	10.631	10.631	10.631	10.631	10.631	10.631	10.631	15.744	15.744	15.744	15.744	15.744	15.744	15.744	15.744	15.744	15.744
NaN	NaN	NaN	NaN	NaN	NaN	NaN	NaN	NaN	14.594	16.571	16.571	16.571	16.571	16.571	16.571	16.571	16.571	16.571	16.571	12.996	12.996	12.996	12.996	12.996	12.996	12.996	12.996	12.996	12.996	10.631	10.631	10.631	10.631	10.631	10.631	10.631	10.631	10.631	10.631	15.744	15.744	15.744	15.744	15.744	15.744	15.744	15.744	15.744	15.744
NaN	NaN	NaN	NaN	NaN	NaN	NaN	NaN	NaN	14.594	16.571	16.571	16.571	16.571	16.571	16.571	16.571	16.571	16.571	16.571	12.996	12.996	12.996	12.996	12.996	12.996	12.996	12.996	12.996	12.996	10.631	10.631	10.631	10.631	10.631	10.631	10.631	10.631	10.631	10.631	15.744	15.744	15.744	15.744	15.744	15.744	15.744	15.744	15.744	15.744
NaN	NaN	NaN	NaN	NaN	NaN	NaN	NaN	NaN	14.594	16.571	16.571	16.571	16.571	16.571	16.571	16.571	16.571	16.571	16.571	12.996	12.996	12.996	12.996	12.996	12.996	12.996	12.996	12.996	12.996	10.631	10.631	10.631	10.631	10.631	10.631	10.631	10.631	10.631	10.631	15.744	15.744	15.744	15.744	15.744	15.744	15.744	15.744	15.744	15.744
NaN	NaN	NaN	NaN	NaN	NaN	NaN	NaN	NaN	NaN	16.571	16.571	16.571	16.571	16.571	16.571	16.571	16.571	16.571	16.571	12.996	12.996	12.996	12.996	12.996	12.996	12.996	12.996	12.996	12.996	10.631	10.631	10.631	10.631	10.631	10.631	10.631	10.631	10.631	10.631	15.744	15.744	15.744	15.744	15.744	15.744	15.744	15.744	15.744	15.744
NaN	NaN	NaN	NaN	NaN	NaN	NaN	NaN	NaN	NaN	16.571	16.571	16.571	16.571	16.571	16.571	16.571	16.571	16.571	16.571	12.996	12.996	12.996	12.996	12.996	12.996	12.996	12.996	12.996	12.996	10.631	10.631	10.631	10.631	10.631	10.631	10.631	10.631	10.631	10.631	15.744	15.744	15.744	15.744	15.744	15.744	15.744	15.744	15.744	15.744
NaN	NaN	NaN	NaN	NaN	NaN	NaN	NaN	NaN	NaN	16.571	16.571	16.571	16.571	16.571	16.571	16.571	16.571	16.571	16.571	12.996	12.996	12.996	12.996	12.996	12.996	12.996	12.996	12.996	12.996	10.631	10.631	10.631	10.631	10.631	10.631	10.631	10.631	10.631	10.631	15.744	15.744	15.744	15.744	15.744	15.744	15.744	15.744	15.744	15.744
NaN	NaN	NaN	NaN	NaN	NaN	NaN	NaN	NaN	NaN	NaN	NaN	NaN	NaN	NaN	NaN	16.571	16.571	16.571	16.571	12.996	12.996	12.996	12.996	12.996	12.996	12.996	12.996	12.996	12.996	10.631	10.631	10.631	10.631	10.631	10.631	10.631	10.631	10.631	10.631	15.744	15.744	15.744	15.744	15.744	15.744	15.744	15.744	15.744	15.744
NaN	NaN	NaN	NaN	NaN	NaN	NaN	NaN	NaN	NaN	NaN	NaN	NaN	NaN	NaN	NaN	NaN	12.776	12.776	12.776	12.213	12.213	12.213	12.213	12.213	12.213	12.213	12.213	12.213	12.213	10.45	10.45	10.45	10.45	10.45	10.45	10.45	10.45	10.45	10.45	13.086	13.086	13.086	13.086	13.086	13.086	13.086	13.086	13.086	13.086
NaN	NaN	NaN	NaN	NaN	NaN	NaN	NaN	NaN	NaN	NaN	NaN	NaN	NaN	NaN	NaN	NaN	12.776	12.776	12.776	12.213	12.213	12.213	12.213	12.213	12.213	12.213	12.213	12.213	12.213	10.45	10.45	10.45	10.45	10.45	10.45	10.45	10.45	10.45	10.45	13.086	13.086	13.086	13.086	13.086	13.086	13.086	13.086	13.086	13.086
NaN	NaN	NaN	NaN	NaN	NaN	NaN	NaN	NaN	NaN	NaN	NaN	NaN	NaN	NaN	NaN	NaN	NaN	12.776	12.776	12.213	12.213	12.213	12.213	12.213	12.213	12.213	12.213	12.213	12.213	10.45	10.45	10.45	10.45	10.45	10.45	10.45	10.45	10.45	10.45	13.086	13.086	13.086	13.086	13.086	13.086	13.086	13.086	13.086	13.086
NaN	NaN	NaN	NaN	NaN	NaN	NaN	NaN	NaN	NaN	NaN	NaN	NaN	NaN	NaN	NaN	NaN	NaN	12.776	12.776	12.213	12.213	12.213	12.213	12.213	12.213	12.213	12.213	12.213	12.213	10.45	10.45	10.45	10.45	10.45	10.45	10.45	10.45	10.45	10.45	13.086	13.086	13.086	13.086	13.086	13.086	13.086	13.086	13.086	13.086
NaN	NaN	NaN	NaN	NaN	NaN	NaN	NaN	NaN	NaN	NaN	NaN	NaN	NaN	NaN	NaN	NaN	NaN	NaN	12.776	12.213	12.213	12.213	12.213	12.213	12.213	12.213	12.213	12.213	12.213	10.45	10.45	10.45	10.45	10.45	10.45	10.45	10.45	10.45	10.45	13.086	13.086	13.086	13.086	13.086	13.086	13.086	13.086	13.086	13.086
NaN	NaN	NaN	NaN	NaN	NaN	NaN	NaN	NaN	NaN	NaN	NaN	NaN	NaN	NaN	NaN	NaN	NaN	NaN	12.776	12.213	12.213	12.213	12.213	12.213	12.213	12.213	12.213	12.213	12.213	10.45	10.45	10.45	10.45	10.45	10.45	10.45	10.45	10.45	10.45	13.086	13.086	13.086	13.086	13.086	13.086	13.086	13.086	13.086	13.086
NaN	NaN	NaN	NaN	NaN	NaN	NaN	NaN	NaN	NaN	NaN	NaN	NaN	NaN	NaN	NaN	NaN	NaN	NaN	NaN	12.213	12.213	12.213	12.213	12.213	12.213	12.213	12.213	12.213	12.213	10.45	10.45	10.45	10.45	10.45	10.45	10.45	10.45	10.45	10.45	13.086	13.086	13.086	13.086	13.086	13.086	13.086	13.086	13.086	13.086
NaN	NaN	NaN	NaN	NaN	NaN	NaN	NaN	NaN	NaN	NaN	NaN	NaN	NaN	NaN	NaN	NaN	NaN	NaN	NaN	12.213	12.213	12.213	12.213	12.213	12.213	12.213	12.213	12.213	12.213	10.45	10.45	10.45	10.45	10.45	10.45	10.45	10.45	10.45	10.45	13.086	13.086	13.086	13.086	13.086	13.086	13.086	13.086	13.086	13.086
NaN	NaN	NaN	NaN	NaN	NaN	NaN	NaN	NaN	NaN	NaN	NaN	NaN	NaN	NaN	NaN	NaN	NaN	NaN	NaN	12.213	12.213	12.213	12.213	12.213	12.213	12.213	12.213	12.213	12.213	10.45	10.45	10.45	10.45	10.45	10.45	10.45	10.45	10.45	10.45	13.086	13.086	13.086	13.086	13.086	13.086	13.086	13.086	13.086	13.086
NaN	NaN	NaN	NaN	NaN	NaN	NaN	NaN	NaN	NaN	NaN	NaN	NaN	NaN	NaN	NaN	NaN	NaN	NaN	NaN	12.213	NaN	NaN	NaN	NaN	NaN	12.213	12.213	12.213	12.213	10.45	10.45	10.45	10.45	10.45	10.45	10.45	10.45	10.45	10.45	13.086	13.086	13.086	13.086	13.086	13.086	13.086	13.086	13.086	13.086
NaN	NaN	NaN	NaN	NaN	NaN	NaN	NaN	NaN	NaN	NaN	NaN	NaN	NaN	NaN	NaN	NaN	NaN	NaN	NaN	NaN	NaN	NaN	NaN	NaN	NaN	12.652	12.652	12.652	12.652	10.85	10.85	10.85	10.85	10.85	10.85	10.85	10.85	10.85	10.85	10.574	10.574	10.574	10.574	10.574	10.574	10.574	10.574	10.574	10.574
NaN	NaN	NaN	NaN	NaN	NaN	NaN	NaN	NaN	NaN	NaN	NaN	NaN	NaN	NaN	NaN	NaN	NaN	NaN	NaN	NaN	NaN	NaN	NaN	NaN	NaN	12.652	12.652	12.652	12.652	10.85	10.85	10.85	10.85	10.85	10.85	10.85	10.85	10.85	10.85	10.574	10.574	10.574	10.574	10.574	10.574	10.574	10.574	10.574	10.574
NaN	NaN	NaN	NaN	NaN	NaN	NaN	NaN	NaN	NaN	NaN	NaN	NaN	NaN	NaN	NaN	NaN	NaN	NaN	NaN	NaN	NaN	NaN	NaN	NaN	12.652	12.652	12.652	12.652	12.652	10.85	10.85	10.85	10.85	10.85	10.85	10.85	10.85	10.85	10.85	10.574	10.574	10.574	10.574	10.574	10.574	10.574	10.574	10.574	10.574
NaN	NaN	NaN	NaN	NaN	NaN	NaN	NaN	NaN	NaN	NaN	NaN	NaN	NaN	NaN	NaN	NaN	NaN	NaN	NaN	NaN	NaN	NaN	12.652	12.652	12.652	12.652	12.652	12.652	12.652	10.85	10.85	10.85	10.85	10.85	10.85	10.85	10.85	10.85	10.85	10.574	10.574	10.574	10.574	10.574	10.574	10.574	10.574	10.574	10.574
NaN	NaN	NaN	NaN	NaN	NaN	NaN	NaN	NaN	NaN	NaN	NaN	NaN	NaN	NaN	NaN	NaN	NaN	NaN	NaN	NaN	NaN	NaN	12.652	12.652	12.652	12.652	12.652	12.652	12.652	10.85	10.85	10.85	10.85	10.85	10.85	10.85	10.85	10.85	10.85	10.574	10.574	10.574	10.574	10.574	10.574	10.574	10.574	10.574	10.574
NaN	NaN	NaN	NaN	NaN	NaN	NaN	NaN	NaN	NaN	NaN	NaN	NaN	NaN	NaN	NaN	NaN	NaN	NaN	NaN	NaN	12.652	12.652	12.652	12.652	12.652	12.652	12.652	12.652	12.652	10.85	10.85	10.85	10.85	10.85	10.85	10.85	10.85	10.85	10.85	10.574	10.574	10.574	10.574	10.574	10.574	10.574	10.574	10.574	10.574
NaN	NaN	NaN	NaN	NaN	NaN	NaN	NaN	NaN	NaN	NaN	NaN	NaN	NaN	NaN	NaN	NaN	NaN	NaN	NaN	12.652	12.652	12.652	12.652	12.652	12.652	12.652	12.652	12.652	12.652	10.85	10.85	10.85	10.85	10.85	10.85	10.85	10.85	10.85	10.85	10.574	10.574	10.574	10.574	10.574	10.574	10.574	10.574	10.574	10.574
NaN	NaN	NaN	NaN	NaN	NaN	NaN	NaN	NaN	NaN	NaN	NaN	NaN	NaN	NaN	NaN	NaN	NaN	NaN	13.587	12.652	12.652	12.652	12.652	12.652	12.652	12.652	12.652	12.652	12.652	10.85	10.85	10.85	10.85	10.85	10.85	10.85	10.85	10.85	10.85	10.574	10.574	10.574	10.574	10.574	10.574	10.574	10.574	10.574	10.574
NaN	NaN	NaN	NaN	NaN	NaN	NaN	NaN	NaN	NaN	NaN	NaN	NaN	NaN	NaN	NaN	NaN	NaN	NaN	13.587	12.652	12.652	12.652	12.652	12.652	12.652	12.652	12.652	12.652	12.652	10.85	10.85	10.85	10.85	10.85	10.85	10.85	10.85	10.85	10.85	10.574	10.574	10.574	10.574	10.574	10.574	10.574	10.574	10.574	10.574
NaN	NaN	NaN	NaN	NaN	NaN	NaN	NaN	NaN	NaN	NaN	NaN	NaN	NaN	NaN	NaN	NaN	NaN	NaN	NaN	12.652	12.652	12.652	12.652	12.652	12.652	12.652	12.652	12.652	12.652	10.85	10.85	10.85	10.85	10.85	10.85	10.85	10.85	10.85	10.85	10.574	10.574	10.574	10.574	10.574	10.574	10.574	10.574	10.574	10.574
NaN	NaN	NaN	NaN	NaN	NaN	NaN	NaN	NaN	NaN	NaN	NaN	NaN	NaN	NaN	NaN	NaN	NaN	NaN	NaN	13.397	13.397	13.397	13.397	13.397	13.397	13.397	13.397	13.397	13.397	10.431	10.431	10.431	10.431	10.431	10.431	10.431	10.431	10.431	10.431	10.266	10.266	10.266	10.266	10.266	10.266	10.266	10.266	10.266	10.266
NaN	NaN	NaN	NaN	NaN	NaN	NaN	NaN	NaN	NaN	NaN	NaN	NaN	NaN	NaN	NaN	NaN	NaN	NaN	NaN	NaN	13.397	13.397	13.397	13.397	13.397	13.397	13.397	13.397	13.397	10.431	10.431	10.431	10.431	10.431	10.431	10.431	10.431	10.431	10.431	10.266	10.266	10.266	10.266	10.266	10.266	10.266	10.266	10.266	10.266
NaN	NaN	NaN	NaN	NaN	NaN	NaN	NaN	NaN	NaN	NaN	NaN	NaN	NaN	NaN	NaN	NaN	NaN	NaN	NaN	NaN	NaN	13.397	13.397	13.397	13.397	13.397	13.397	13.397	13.397	10.431	10.431	10.431	10.431	10.431	10.431	10.431	10.431	10.431	10.431	10.266	10.266	10.266	10.266	10.266	10.266	10.266	10.266	10.266	10.266
NaN	NaN	NaN	NaN	NaN	NaN	NaN	NaN	NaN	NaN	NaN	NaN	NaN	NaN	NaN	NaN	NaN	NaN	NaN	NaN	NaN	NaN	13.397	13.397	NaN	NaN	13.397	13.397	13.397	13.397	10.431	10.431	10.431	10.431	10.431	10.431	10.431	10.431	10.431	10.431	10.266	10.266	10.266	10.266	10.266	10.266	10.266	10.266	10.266	10.266
NaN	NaN	NaN	NaN	NaN	NaN	NaN	NaN	NaN	NaN	NaN	NaN	NaN	NaN	NaN	NaN	NaN	NaN	NaN	NaN	NaN	NaN	NaN	NaN	NaN	NaN	NaN	13.397	13.397	13.397	10.431	10.431	10.431	10.431	10.431	10.431	10.431	10.431	10.431	10.431	10.266	10.266	10.266	10.266	10.266	10.266	10.266	10.266	10.266	10.266
NaN	NaN	NaN	NaN	NaN	NaN	NaN	NaN	NaN	NaN	NaN	NaN	NaN	NaN	NaN	NaN	NaN	NaN	NaN	NaN	NaN	NaN	NaN	NaN	NaN	NaN	NaN	NaN	NaN	NaN	10.431	10.431	10.431	10.431	10.431	10.431	10.431	10.431	10.431	10.431	10.266	10.266	10.266	10.266	10.266	10.266	10.266	10.266	10.266	10.266
NaN	NaN	NaN	NaN	NaN	NaN	NaN	NaN	NaN	NaN	NaN	NaN	NaN	NaN	NaN	NaN	NaN	NaN	NaN	NaN	NaN	NaN	NaN	NaN	NaN	NaN	NaN	NaN	NaN	NaN	NaN	10.431	10.431	10.431	10.431	10.431	10.431	10.431	10.431	10.431	10.266	10.266	10.266	10.266	10.266	10.266	10.266	10.266	10.266	10.266
NaN	NaN	NaN	NaN	NaN	NaN	NaN	NaN	NaN	NaN	NaN	NaN	NaN	NaN	NaN	NaN	NaN	NaN	NaN	NaN	NaN	NaN	NaN	NaN	NaN	NaN	NaN	NaN	NaN	NaN	NaN	10.431	10.431	10.431	10.431	10.431	10.431	10.431	10.431	10.431	10.266	10.266	10.266	10.266	10.266	10.266	10.266	10.266	10.266	10.266
NaN	NaN	NaN	NaN	NaN	NaN	NaN	NaN	NaN	NaN	NaN	NaN	NaN	NaN	NaN	NaN	NaN	NaN	NaN	NaN	NaN	NaN	NaN	NaN	NaN	NaN	NaN	NaN	NaN	NaN	NaN	10.431	10.431	10.431	10.431	10.431	10.431	10.431	10.431	10.431	10.266	10.266	10.266	10.266	10.266	10.266	10.266	10.266	10.266	10.266
NaN	NaN	NaN	NaN	NaN	NaN	NaN	NaN	NaN	NaN	NaN	NaN	NaN	NaN	NaN	NaN	NaN	NaN	NaN	NaN	NaN	NaN	NaN	NaN	NaN	NaN	NaN	NaN	NaN	NaN	NaN	NaN	10.431	10.431	10.431	10.431	10.431	10.431	10.431	10.431	10.266	10.266	10.266	10.266	10.266	10.266	10.266	10.266	10.266	10.266
NaN	NaN	NaN	NaN	NaN	NaN	NaN	NaN	NaN	NaN	NaN	NaN	NaN	NaN	NaN	NaN	NaN	NaN	NaN	NaN	NaN	NaN	NaN	NaN	NaN	NaN	NaN	NaN	NaN	NaN	NaN	NaN	NaN	10.541	10.541	10.541	10.541	10.541	10.541	10.541	10.168	10.168	10.168	10.168	10.168	10.168	10.168	10.168	10.168	10.168
NaN	NaN	NaN	NaN	NaN	NaN	NaN	NaN	NaN	NaN	NaN	NaN	NaN	NaN	NaN	NaN	NaN	NaN	NaN	NaN	NaN	NaN	NaN	NaN	NaN	NaN	NaN	NaN	NaN	NaN	NaN	NaN	NaN	10.541	10.541	10.541	10.541	10.541	10.541	10.541	10.168	10.168	10.168	10.168	10.168	10.168	10.168	10.168	10.168	10.168
NaN	NaN	NaN	NaN	NaN	NaN	NaN	NaN	NaN	NaN	NaN	NaN	NaN	NaN	NaN	NaN	NaN	NaN	NaN	NaN	NaN	NaN	NaN	NaN	NaN	NaN	NaN	NaN	NaN	NaN	NaN	NaN	NaN	10.541	10.541	10.541	10.541	10.541	10.541	10.541	10.168	10.168	10.168	10.168	10.168	10.168	10.168	10.168	10.168	10.168
NaN	NaN	NaN	NaN	NaN	NaN	NaN	NaN	NaN	NaN	NaN	NaN	NaN	NaN	NaN	NaN	NaN	NaN	NaN	NaN	NaN	NaN	NaN	NaN	NaN	NaN	NaN	NaN	NaN	NaN	NaN	NaN	NaN	10.541	10.541	10.541	10.541	10.541	10.541	10.541	10.168	10.168	10.168	10.168	10.168	10.168	10.168	10.168	10.168	10.168
NaN	NaN	NaN	NaN	NaN	NaN	NaN	NaN	NaN	NaN	NaN	NaN	NaN	NaN	NaN	NaN	NaN	NaN	NaN	NaN	NaN	NaN	NaN	NaN	NaN	NaN	NaN	NaN	NaN	NaN	NaN	NaN	NaN	10.541	10.541	10.541	10.541	10.541	10.541	10.541	10.168	10.168	10.168	10.168	10.168	10.168	10.168	10.168	10.168	10.168
NaN	NaN	NaN	NaN	NaN	NaN	NaN	NaN	NaN	NaN	NaN	NaN	NaN	NaN	NaN	NaN	NaN	NaN	NaN	NaN	NaN	NaN	NaN	NaN	NaN	NaN	NaN	NaN	NaN	NaN	NaN	NaN	10.541	10.541	10.541	10.541	10.541	10.541	10.541	10.541	10.168	10.168	10.168	10.168	10.168	10.168	10.168	10.168	10.168	10.168
NaN	NaN	NaN	NaN	NaN	NaN	NaN	NaN	NaN	NaN	NaN	NaN	NaN	NaN	NaN	NaN	NaN	NaN	NaN	NaN	NaN	NaN	NaN	NaN	NaN	NaN	NaN	NaN	NaN	NaN	NaN	NaN	10.541	10.541	10.541	10.541	10.541	10.541	10.541	10.541	10.168	10.168	10.168	10.168	10.168	10.168	10.168	10.168	10.168	10.168
NaN	NaN	NaN	NaN	NaN	NaN	NaN	NaN	NaN	NaN	NaN	NaN	NaN	NaN	NaN	NaN	NaN	NaN	NaN	NaN	NaN	NaN	NaN	NaN	NaN	NaN	NaN	NaN	NaN	NaN	NaN	10.541	10.541	10.541	NaN	NaN	10.541	10.541	10.541	10.541	10.168	10.168	10.168	10.168	10.168	10.168	10.168	10.168	10.168	10.168
NaN	NaN	NaN	NaN	NaN	NaN	NaN	NaN	NaN	NaN	NaN	NaN	NaN	NaN	NaN	NaN	NaN	NaN	NaN	NaN	NaN	NaN	NaN	NaN	NaN	NaN	NaN	NaN	NaN	NaN	NaN	NaN	10.541	10.541	NaN	NaN	10.541	10.541	10.541	10.541	10.168	10.168	10.168	10.168	10.168	10.168	10.168	NaN	NaN	10.168
NaN	NaN	NaN	NaN	NaN	NaN	NaN	NaN	NaN	NaN	NaN	NaN	NaN	NaN	NaN	NaN	NaN	NaN	NaN	NaN	NaN	NaN	NaN	NaN	NaN	NaN	NaN	NaN	NaN	NaN	NaN	NaN	10.541	10.541	NaN	NaN	NaN	NaN	10.541	10.541	10.168	10.168	10.168	10.168	NaN	NaN	NaN	NaN	NaN	NaN
NaN	NaN	NaN	NaN	NaN	NaN	NaN	NaN	NaN	NaN	NaN	NaN	NaN	NaN	NaN	NaN	NaN	NaN	NaN	NaN	NaN	NaN	NaN	NaN	NaN	NaN	NaN	NaN	NaN	NaN	NaN	NaN	13.539	13.539	13.539	NaN	NaN	NaN	NaN	13.539	10.746	10.746	NaN	NaN	NaN	NaN	NaN	NaN	NaN	NaN
NaN	NaN	NaN	NaN	NaN	NaN	NaN	NaN	NaN	NaN	NaN	NaN	NaN	NaN	NaN	NaN	NaN	NaN	NaN	NaN	NaN	NaN	NaN	NaN	NaN	NaN	NaN	NaN	NaN	NaN	NaN	NaN	NaN	NaN	13.539	NaN	NaN	NaN	NaN	13.539	10.746	NaN	NaN	NaN	NaN	NaN	NaN	NaN	NaN	NaN
NaN	NaN	NaN	NaN	NaN	NaN	NaN	NaN	NaN	NaN	NaN	NaN	NaN	NaN	NaN	NaN	NaN	NaN	NaN	NaN	NaN	NaN	NaN	NaN	NaN	NaN	NaN	NaN	NaN	NaN	NaN	NaN	NaN	NaN	13.539	NaN	NaN	NaN	13.539	NaN	10.746	NaN	NaN	NaN	NaN	NaN	NaN	NaN	NaN	NaN
NaN	NaN	NaN	NaN	NaN	NaN	NaN	NaN	NaN	NaN	NaN	NaN	NaN	NaN	NaN	NaN	NaN	NaN	NaN	NaN	NaN	NaN	NaN	NaN	NaN	NaN	NaN	NaN	NaN	NaN	NaN	NaN	NaN	NaN	13.539	13.539	NaN	NaN	NaN	NaN	NaN	NaN	NaN	NaN	NaN	NaN	NaN	NaN	NaN	NaN
[truncated: 201 more columns]
