# Supplementary material for: Impact of Spatial Soil and Climate Input Data Aggregation on Regional Yield Simulations
Source: PLoS One. 2016 Apr 7;11(4):e0151782. doi: 10.1371/journal.pone.0151782 (PMC4824533; doi:10.1371/journal.pone.0151782)
Supplement: S1 Dataset — (ZIP) [file pone.0151782.s001.zip › Hoffmann_et_al_MinimalDataset/Fig5/Fig5_Maize_s025xc001.csv]

NaN	NaN	NaN	NaN	NaN	NaN	NaN	NaN	NaN	NaN	NaN	NaN	NaN	NaN	NaN	NaN	NaN	NaN	NaN	NaN	NaN	NaN	NaN	NaN	NaN	NaN	NaN	NaN	NaN	NaN	NaN	NaN	NaN	NaN	NaN	NaN	NaN	NaN	NaN	NaN	NaN	NaN	NaN	NaN	NaN	NaN	NaN	NaN	NaN	NaN
NaN	NaN	NaN	NaN	NaN	NaN	NaN	NaN	NaN	NaN	NaN	NaN	NaN	NaN	NaN	NaN	NaN	NaN	NaN	NaN	NaN	NaN	NaN	NaN	NaN	NaN	NaN	NaN	NaN	NaN	NaN	NaN	NaN	NaN	NaN	NaN	NaN	NaN	NaN	NaN	NaN	NaN	NaN	NaN	NaN	NaN	NaN	NaN	NaN	NaN
NaN	NaN	NaN	NaN	NaN	NaN	NaN	NaN	NaN	NaN	NaN	NaN	NaN	NaN	NaN	NaN	NaN	NaN	NaN	NaN	NaN	NaN	NaN	NaN	NaN	NaN	NaN	NaN	NaN	NaN	NaN	NaN	NaN	NaN	NaN	NaN	NaN	NaN	NaN	NaN	NaN	NaN	NaN	NaN	NaN	NaN	NaN	NaN	NaN	NaN
NaN	NaN	NaN	NaN	NaN	NaN	NaN	NaN	NaN	NaN	NaN	NaN	NaN	NaN	NaN	NaN	NaN	NaN	NaN	NaN	NaN	NaN	NaN	NaN	NaN	NaN	NaN	NaN	NaN	NaN	NaN	NaN	NaN	NaN	NaN	NaN	NaN	NaN	NaN	NaN	NaN	NaN	NaN	NaN	NaN	NaN	NaN	NaN	NaN	NaN
NaN	NaN	NaN	NaN	NaN	NaN	NaN	NaN	NaN	NaN	NaN	NaN	NaN	NaN	NaN	NaN	NaN	NaN	NaN	NaN	NaN	NaN	NaN	NaN	NaN	NaN	NaN	NaN	NaN	NaN	NaN	NaN	NaN	NaN	NaN	NaN	NaN	NaN	NaN	NaN	NaN	NaN	NaN	NaN	NaN	NaN	NaN	NaN	NaN	NaN
NaN	NaN	NaN	NaN	NaN	NaN	NaN	NaN	NaN	NaN	NaN	NaN	NaN	NaN	NaN	NaN	NaN	NaN	NaN	NaN	NaN	NaN	NaN	NaN	NaN	NaN	NaN	NaN	NaN	NaN	NaN	NaN	NaN	NaN	NaN	NaN	NaN	NaN	NaN	NaN	NaN	NaN	NaN	NaN	NaN	NaN	NaN	NaN	NaN	NaN
NaN	NaN	NaN	NaN	NaN	NaN	NaN	NaN	NaN	NaN	NaN	NaN	NaN	NaN	NaN	NaN	NaN	NaN	NaN	NaN	NaN	NaN	NaN	NaN	NaN	NaN	NaN	NaN	NaN	NaN	NaN	NaN	NaN	NaN	NaN	NaN	NaN	NaN	NaN	NaN	NaN	NaN	NaN	NaN	NaN	NaN	NaN	NaN	NaN	NaN
NaN	NaN	NaN	NaN	NaN	NaN	NaN	NaN	NaN	NaN	NaN	NaN	NaN	NaN	NaN	NaN	NaN	NaN	NaN	NaN	NaN	NaN	NaN	NaN	NaN	NaN	NaN	NaN	NaN	NaN	NaN	NaN	NaN	NaN	NaN	NaN	NaN	NaN	NaN	NaN	NaN	NaN	NaN	NaN	NaN	NaN	NaN	NaN	NaN	NaN
NaN	NaN	NaN	NaN	NaN	NaN	NaN	NaN	NaN	NaN	NaN	NaN	NaN	NaN	NaN	NaN	NaN	NaN	NaN	NaN	NaN	NaN	NaN	NaN	NaN	NaN	NaN	NaN	NaN	NaN	NaN	NaN	NaN	NaN	NaN	NaN	NaN	NaN	NaN	NaN	NaN	NaN	NaN	NaN	NaN	NaN	NaN	NaN	NaN	NaN
NaN	NaN	NaN	NaN	NaN	NaN	NaN	NaN	NaN	NaN	NaN	NaN	NaN	NaN	NaN	NaN	NaN	NaN	NaN	NaN	NaN	NaN	NaN	NaN	NaN	NaN	NaN	NaN	NaN	NaN	NaN	NaN	NaN	NaN	NaN	NaN	NaN	NaN	NaN	NaN	NaN	NaN	NaN	NaN	NaN	NaN	NaN	NaN	NaN	NaN
NaN	NaN	NaN	NaN	NaN	NaN	NaN	NaN	NaN	NaN	NaN	NaN	NaN	NaN	NaN	NaN	NaN	NaN	NaN	NaN	NaN	NaN	NaN	NaN	NaN	NaN	NaN	NaN	NaN	NaN	NaN	NaN	NaN	NaN	NaN	NaN	NaN	NaN	NaN	NaN	NaN	NaN	NaN	NaN	NaN	NaN	NaN	NaN	NaN	NaN
NaN	NaN	NaN	NaN	NaN	NaN	NaN	NaN	NaN	NaN	NaN	NaN	NaN	NaN	NaN	NaN	NaN	NaN	NaN	NaN	NaN	NaN	NaN	NaN	NaN	NaN	NaN	NaN	NaN	NaN	NaN	NaN	NaN	NaN	NaN	NaN	NaN	NaN	NaN	NaN	NaN	NaN	NaN	NaN	NaN	NaN	NaN	NaN	NaN	NaN
NaN	NaN	NaN	NaN	NaN	NaN	NaN	NaN	NaN	NaN	NaN	NaN	NaN	NaN	NaN	NaN	NaN	NaN	NaN	NaN	NaN	NaN	NaN	NaN	NaN	NaN	NaN	NaN	NaN	NaN	NaN	NaN	NaN	NaN	NaN	NaN	NaN	NaN	NaN	NaN	NaN	NaN	NaN	NaN	NaN	NaN	NaN	NaN	NaN	NaN
NaN	NaN	NaN	NaN	NaN	NaN	NaN	NaN	NaN	NaN	NaN	NaN	NaN	NaN	NaN	NaN	NaN	NaN	NaN	NaN	NaN	NaN	NaN	NaN	NaN	NaN	NaN	NaN	NaN	NaN	NaN	NaN	NaN	NaN	NaN	NaN	NaN	NaN	NaN	NaN	NaN	NaN	NaN	NaN	NaN	NaN	NaN	NaN	NaN	NaN
NaN	NaN	NaN	NaN	NaN	NaN	NaN	NaN	NaN	NaN	NaN	NaN	NaN	NaN	NaN	NaN	NaN	NaN	NaN	NaN	NaN	NaN	NaN	NaN	NaN	NaN	NaN	NaN	NaN	NaN	NaN	NaN	NaN	NaN	NaN	NaN	NaN	NaN	NaN	NaN	NaN	NaN	NaN	NaN	NaN	NaN	NaN	NaN	NaN	NaN
NaN	NaN	NaN	NaN	NaN	NaN	NaN	NaN	NaN	NaN	NaN	NaN	NaN	NaN	NaN	NaN	NaN	NaN	NaN	NaN	NaN	NaN	NaN	NaN	NaN	NaN	NaN	NaN	NaN	NaN	NaN	NaN	NaN	NaN	NaN	NaN	NaN	NaN	NaN	NaN	NaN	NaN	NaN	NaN	NaN	NaN	NaN	NaN	NaN	NaN
NaN	NaN	NaN	NaN	NaN	NaN	NaN	NaN	NaN	NaN	NaN	NaN	NaN	NaN	NaN	NaN	NaN	NaN	NaN	NaN	NaN	NaN	NaN	NaN	NaN	NaN	NaN	NaN	NaN	NaN	NaN	NaN	NaN	NaN	NaN	NaN	NaN	NaN	NaN	NaN	NaN	NaN	NaN	NaN	NaN	NaN	NaN	NaN	NaN	NaN
NaN	NaN	NaN	NaN	NaN	NaN	NaN	NaN	NaN	NaN	NaN	NaN	NaN	NaN	NaN	NaN	NaN	NaN	NaN	NaN	NaN	NaN	NaN	NaN	NaN	NaN	NaN	NaN	NaN	NaN	NaN	NaN	NaN	NaN	NaN	NaN	NaN	NaN	NaN	NaN	NaN	NaN	NaN	NaN	NaN	NaN	NaN	NaN	NaN	NaN
NaN	NaN	NaN	NaN	NaN	NaN	NaN	NaN	NaN	NaN	NaN	NaN	NaN	NaN	NaN	NaN	NaN	NaN	NaN	NaN	NaN	NaN	NaN	NaN	NaN	NaN	NaN	NaN	NaN	NaN	NaN	NaN	NaN	NaN	NaN	NaN	NaN	NaN	NaN	NaN	NaN	NaN	NaN	NaN	NaN	NaN	NaN	NaN	NaN	NaN
NaN	NaN	NaN	NaN	NaN	NaN	NaN	NaN	NaN	NaN	NaN	NaN	NaN	NaN	NaN	NaN	NaN	NaN	NaN	NaN	NaN	NaN	NaN	NaN	NaN	NaN	NaN	NaN	NaN	NaN	NaN	NaN	NaN	NaN	NaN	NaN	NaN	NaN	NaN	NaN	NaN	NaN	NaN	NaN	NaN	NaN	NaN	NaN	NaN	NaN
NaN	NaN	NaN	NaN	NaN	NaN	NaN	NaN	NaN	NaN	NaN	NaN	NaN	NaN	NaN	NaN	NaN	NaN	NaN	NaN	NaN	NaN	NaN	NaN	NaN	NaN	NaN	NaN	NaN	NaN	NaN	NaN	NaN	NaN	NaN	NaN	NaN	NaN	NaN	NaN	NaN	NaN	NaN	NaN	NaN	NaN	NaN	NaN	NaN	NaN
NaN	NaN	NaN	NaN	NaN	NaN	NaN	NaN	NaN	NaN	NaN	NaN	NaN	NaN	NaN	NaN	NaN	NaN	NaN	NaN	NaN	NaN	NaN	NaN	NaN	NaN	NaN	NaN	NaN	NaN	NaN	NaN	NaN	NaN	NaN	NaN	NaN	NaN	NaN	NaN	NaN	NaN	NaN	NaN	NaN	NaN	NaN	NaN	NaN	NaN
NaN	NaN	NaN	NaN	NaN	NaN	NaN	NaN	NaN	NaN	NaN	NaN	NaN	NaN	NaN	NaN	NaN	NaN	NaN	NaN	NaN	NaN	NaN	NaN	NaN	NaN	NaN	NaN	NaN	NaN	NaN	NaN	NaN	NaN	NaN	NaN	NaN	NaN	NaN	NaN	NaN	NaN	NaN	NaN	NaN	NaN	NaN	NaN	NaN	NaN
NaN	NaN	NaN	NaN	NaN	NaN	NaN	NaN	NaN	NaN	NaN	NaN	NaN	NaN	NaN	NaN	NaN	NaN	NaN	NaN	NaN	NaN	NaN	NaN	NaN	NaN	NaN	NaN	NaN	NaN	NaN	NaN	NaN	NaN	NaN	NaN	NaN	NaN	NaN	NaN	NaN	NaN	NaN	NaN	NaN	NaN	NaN	NaN	NaN	NaN
NaN	NaN	NaN	NaN	NaN	NaN	NaN	NaN	NaN	NaN	NaN	NaN	NaN	NaN	NaN	NaN	NaN	NaN	NaN	NaN	NaN	NaN	NaN	NaN	NaN	NaN	NaN	NaN	NaN	NaN	NaN	NaN	NaN	NaN	NaN	NaN	NaN	NaN	NaN	NaN	NaN	NaN	NaN	NaN	NaN	NaN	NaN	NaN	NaN	NaN
NaN	NaN	NaN	NaN	NaN	NaN	NaN	NaN	NaN	NaN	NaN	NaN	NaN	NaN	NaN	NaN	NaN	NaN	NaN	NaN	NaN	NaN	NaN	NaN	NaN	NaN	NaN	NaN	NaN	NaN	NaN	NaN	NaN	NaN	NaN	NaN	NaN	NaN	NaN	NaN	NaN	NaN	NaN	NaN	NaN	NaN	NaN	NaN	NaN	NaN
NaN	NaN	NaN	NaN	NaN	NaN	NaN	NaN	NaN	NaN	NaN	NaN	NaN	NaN	NaN	NaN	NaN	NaN	NaN	NaN	NaN	NaN	NaN	NaN	NaN	NaN	NaN	NaN	NaN	NaN	NaN	NaN	NaN	NaN	NaN	NaN	NaN	NaN	NaN	NaN	NaN	NaN	NaN	NaN	NaN	NaN	NaN	NaN	NaN	NaN
NaN	NaN	NaN	NaN	NaN	NaN	NaN	NaN	NaN	NaN	NaN	NaN	NaN	NaN	NaN	NaN	NaN	NaN	NaN	NaN	NaN	NaN	NaN	NaN	NaN	NaN	NaN	NaN	NaN	NaN	NaN	NaN	NaN	NaN	NaN	NaN	NaN	NaN	NaN	NaN	NaN	NaN	NaN	NaN	NaN	NaN	NaN	NaN	NaN	NaN
NaN	NaN	NaN	NaN	NaN	NaN	NaN	NaN	NaN	NaN	NaN	NaN	NaN	NaN	NaN	NaN	NaN	NaN	NaN	NaN	NaN	NaN	NaN	NaN	NaN	NaN	NaN	NaN	NaN	NaN	NaN	NaN	NaN	NaN	NaN	NaN	NaN	NaN	NaN	NaN	NaN	NaN	NaN	NaN	NaN	NaN	NaN	NaN	NaN	NaN
NaN	NaN	NaN	NaN	NaN	NaN	NaN	NaN	NaN	NaN	NaN	NaN	NaN	NaN	NaN	NaN	NaN	NaN	NaN	NaN	NaN	NaN	NaN	NaN	NaN	NaN	NaN	NaN	NaN	NaN	NaN	NaN	NaN	NaN	NaN	NaN	NaN	NaN	NaN	NaN	NaN	NaN	NaN	NaN	NaN	NaN	NaN	NaN	NaN	NaN
NaN	NaN	NaN	NaN	NaN	NaN	NaN	NaN	NaN	NaN	NaN	NaN	NaN	NaN	NaN	NaN	NaN	NaN	NaN	NaN	NaN	NaN	NaN	NaN	NaN	NaN	NaN	NaN	NaN	NaN	NaN	NaN	NaN	NaN	NaN	NaN	NaN	NaN	NaN	NaN	NaN	NaN	NaN	NaN	NaN	NaN	NaN	NaN	NaN	NaN
NaN	NaN	NaN	NaN	NaN	NaN	NaN	NaN	NaN	NaN	NaN	NaN	NaN	NaN	NaN	NaN	NaN	NaN	NaN	NaN	NaN	NaN	NaN	NaN	NaN	NaN	NaN	NaN	NaN	NaN	NaN	NaN	NaN	NaN	NaN	NaN	NaN	NaN	NaN	NaN	NaN	NaN	NaN	NaN	NaN	NaN	NaN	NaN	NaN	NaN
NaN	NaN	NaN	NaN	NaN	NaN	NaN	NaN	NaN	NaN	NaN	NaN	NaN	NaN	NaN	NaN	NaN	NaN	NaN	NaN	NaN	NaN	NaN	NaN	NaN	NaN	NaN	NaN	NaN	NaN	NaN	NaN	NaN	NaN	NaN	NaN	NaN	NaN	NaN	NaN	NaN	NaN	NaN	NaN	NaN	NaN	NaN	NaN	NaN	NaN
NaN	NaN	NaN	NaN	NaN	NaN	NaN	NaN	NaN	NaN	NaN	NaN	NaN	NaN	NaN	NaN	NaN	NaN	NaN	NaN	NaN	NaN	NaN	NaN	NaN	NaN	NaN	NaN	NaN	NaN	NaN	NaN	NaN	NaN	NaN	NaN	NaN	NaN	NaN	NaN	NaN	NaN	NaN	NaN	NaN	NaN	NaN	NaN	NaN	NaN
NaN	NaN	NaN	NaN	NaN	NaN	NaN	NaN	NaN	NaN	NaN	NaN	NaN	NaN	NaN	NaN	NaN	NaN	NaN	NaN	NaN	NaN	NaN	NaN	NaN	NaN	NaN	NaN	NaN	NaN	NaN	NaN	NaN	NaN	NaN	NaN	NaN	NaN	NaN	NaN	NaN	NaN	NaN	NaN	NaN	NaN	NaN	NaN	NaN	NaN
NaN	NaN	NaN	NaN	NaN	NaN	NaN	NaN	NaN	NaN	NaN	NaN	NaN	NaN	NaN	NaN	NaN	NaN	NaN	NaN	NaN	NaN	NaN	NaN	NaN	NaN	NaN	NaN	NaN	NaN	NaN	NaN	NaN	NaN	NaN	NaN	NaN	NaN	NaN	NaN	NaN	NaN	NaN	NaN	NaN	NaN	NaN	NaN	NaN	NaN
NaN	NaN	NaN	NaN	NaN	NaN	NaN	NaN	NaN	NaN	NaN	NaN	NaN	NaN	NaN	NaN	NaN	NaN	NaN	NaN	NaN	NaN	NaN	NaN	NaN	NaN	NaN	NaN	NaN	NaN	NaN	NaN	NaN	NaN	NaN	NaN	NaN	NaN	NaN	NaN	NaN	NaN	NaN	NaN	NaN	NaN	NaN	NaN	NaN	NaN
NaN	NaN	NaN	NaN	NaN	NaN	NaN	NaN	NaN	NaN	NaN	NaN	NaN	NaN	NaN	NaN	NaN	NaN	NaN	NaN	NaN	NaN	NaN	NaN	NaN	NaN	NaN	NaN	NaN	NaN	NaN	NaN	NaN	NaN	NaN	NaN	NaN	NaN	NaN	NaN	NaN	NaN	NaN	NaN	NaN	NaN	NaN	NaN	NaN	NaN
NaN	NaN	NaN	NaN	NaN	NaN	NaN	NaN	NaN	NaN	NaN	NaN	NaN	NaN	NaN	NaN	NaN	NaN	NaN	NaN	NaN	NaN	NaN	NaN	NaN	NaN	NaN	NaN	NaN	NaN	NaN	NaN	NaN	NaN	NaN	NaN	NaN	NaN	NaN	NaN	NaN	NaN	NaN	NaN	NaN	NaN	NaN	NaN	NaN	NaN
NaN	NaN	NaN	NaN	NaN	NaN	NaN	NaN	NaN	NaN	NaN	NaN	NaN	NaN	NaN	NaN	NaN	NaN	NaN	NaN	NaN	NaN	NaN	NaN	NaN	NaN	NaN	NaN	NaN	NaN	NaN	NaN	NaN	NaN	NaN	NaN	NaN	NaN	NaN	NaN	NaN	NaN	NaN	NaN	NaN	NaN	NaN	NaN	NaN	NaN
NaN	NaN	NaN	NaN	NaN	NaN	NaN	NaN	NaN	NaN	NaN	NaN	NaN	NaN	NaN	NaN	NaN	NaN	NaN	NaN	NaN	NaN	NaN	NaN	NaN	NaN	NaN	NaN	NaN	NaN	NaN	NaN	NaN	NaN	NaN	NaN	NaN	NaN	NaN	NaN	NaN	NaN	NaN	NaN	NaN	NaN	NaN	NaN	NaN	NaN
NaN	NaN	NaN	NaN	NaN	NaN	NaN	NaN	NaN	NaN	NaN	NaN	NaN	NaN	NaN	NaN	NaN	NaN	NaN	NaN	NaN	NaN	NaN	NaN	NaN	NaN	NaN	NaN	NaN	NaN	NaN	NaN	NaN	NaN	NaN	NaN	NaN	NaN	NaN	NaN	NaN	NaN	NaN	NaN	NaN	NaN	NaN	NaN	NaN	NaN
NaN	NaN	NaN	NaN	NaN	NaN	NaN	NaN	NaN	NaN	NaN	NaN	NaN	NaN	NaN	NaN	NaN	NaN	NaN	NaN	NaN	NaN	NaN	NaN	NaN	NaN	NaN	NaN	NaN	NaN	NaN	NaN	NaN	NaN	NaN	NaN	NaN	NaN	NaN	NaN	NaN	NaN	NaN	NaN	NaN	NaN	NaN	NaN	NaN	NaN
NaN	NaN	NaN	NaN	NaN	NaN	NaN	NaN	NaN	NaN	NaN	NaN	NaN	NaN	NaN	NaN	NaN	NaN	NaN	NaN	NaN	NaN	NaN	NaN	NaN	NaN	NaN	NaN	NaN	NaN	NaN	NaN	NaN	NaN	NaN	NaN	NaN	NaN	NaN	NaN	NaN	NaN	NaN	NaN	NaN	NaN	NaN	NaN	NaN	NaN
NaN	NaN	NaN	NaN	NaN	NaN	NaN	NaN	NaN	NaN	NaN	NaN	NaN	NaN	NaN	NaN	NaN	NaN	NaN	NaN	NaN	NaN	NaN	NaN	NaN	NaN	NaN	NaN	NaN	NaN	NaN	NaN	NaN	NaN	NaN	NaN	NaN	NaN	NaN	NaN	NaN	NaN	NaN	NaN	NaN	NaN	NaN	NaN	NaN	NaN
NaN	NaN	NaN	NaN	NaN	NaN	NaN	NaN	NaN	NaN	NaN	NaN	NaN	NaN	NaN	NaN	NaN	NaN	NaN	NaN	NaN	NaN	NaN	NaN	NaN	NaN	NaN	NaN	NaN	NaN	NaN	NaN	NaN	NaN	NaN	NaN	NaN	NaN	NaN	NaN	NaN	NaN	NaN	NaN	NaN	NaN	NaN	NaN	NaN	NaN
NaN	NaN	NaN	NaN	NaN	NaN	NaN	NaN	NaN	NaN	NaN	NaN	NaN	NaN	NaN	NaN	NaN	NaN	NaN	NaN	NaN	NaN	NaN	NaN	NaN	NaN	NaN	NaN	NaN	NaN	NaN	NaN	NaN	NaN	NaN	NaN	NaN	NaN	NaN	NaN	NaN	NaN	NaN	NaN	NaN	NaN	NaN	NaN	NaN	NaN
NaN	NaN	NaN	NaN	NaN	NaN	NaN	NaN	NaN	NaN	NaN	NaN	NaN	NaN	NaN	NaN	NaN	NaN	NaN	NaN	NaN	NaN	NaN	NaN	NaN	NaN	NaN	NaN	NaN	NaN	NaN	NaN	NaN	NaN	NaN	NaN	NaN	NaN	NaN	NaN	NaN	NaN	NaN	NaN	NaN	NaN	NaN	NaN	NaN	NaN
NaN	NaN	NaN	NaN	NaN	NaN	NaN	NaN	NaN	NaN	NaN	NaN	NaN	NaN	NaN	NaN	NaN	NaN	NaN	NaN	NaN	NaN	NaN	NaN	NaN	NaN	NaN	NaN	NaN	NaN	NaN	NaN	NaN	NaN	NaN	NaN	NaN	NaN	NaN	NaN	NaN	NaN	NaN	NaN	NaN	NaN	NaN	NaN	NaN	NaN
NaN	NaN	NaN	NaN	NaN	NaN	NaN	NaN	NaN	NaN	NaN	NaN	NaN	NaN	NaN	NaN	NaN	NaN	NaN	NaN	NaN	NaN	NaN	NaN	NaN	NaN	NaN	NaN	NaN	NaN	NaN	NaN	NaN	NaN	NaN	NaN	NaN	NaN	NaN	NaN	NaN	NaN	NaN	NaN	NaN	NaN	NaN	NaN	NaN	NaN
NaN	NaN	NaN	NaN	NaN	NaN	NaN	NaN	NaN	NaN	NaN	NaN	NaN	NaN	NaN	NaN	NaN	NaN	NaN	NaN	NaN	NaN	NaN	NaN	NaN	NaN	NaN	NaN	NaN	NaN	NaN	NaN	NaN	NaN	NaN	NaN	NaN	NaN	NaN	NaN	NaN	NaN	NaN	NaN	NaN	NaN	NaN	NaN	NaN	NaN
NaN	NaN	NaN	NaN	NaN	NaN	NaN	NaN	NaN	NaN	NaN	NaN	NaN	NaN	NaN	NaN	NaN	NaN	NaN	NaN	NaN	NaN	NaN	NaN	NaN	NaN	NaN	NaN	NaN	NaN	NaN	NaN	NaN	NaN	NaN	NaN	NaN	NaN	NaN	NaN	NaN	NaN	NaN	NaN	NaN	NaN	NaN	NaN	NaN	NaN
NaN	NaN	NaN	NaN	NaN	NaN	NaN	NaN	NaN	NaN	NaN	NaN	NaN	NaN	NaN	NaN	NaN	NaN	NaN	NaN	NaN	NaN	NaN	NaN	NaN	NaN	NaN	NaN	NaN	NaN	NaN	NaN	NaN	NaN	NaN	NaN	NaN	NaN	NaN	NaN	NaN	NaN	NaN	NaN	NaN	NaN	NaN	NaN	NaN	NaN
NaN	NaN	NaN	NaN	NaN	NaN	NaN	NaN	NaN	NaN	NaN	NaN	NaN	NaN	NaN	NaN	NaN	NaN	NaN	NaN	NaN	NaN	NaN	NaN	NaN	NaN	NaN	NaN	NaN	NaN	NaN	NaN	NaN	NaN	NaN	NaN	NaN	NaN	NaN	NaN	NaN	NaN	NaN	NaN	NaN	NaN	NaN	NaN	NaN	NaN
NaN	NaN	NaN	NaN	NaN	NaN	NaN	NaN	NaN	NaN	NaN	NaN	NaN	NaN	NaN	NaN	NaN	NaN	NaN	NaN	NaN	NaN	NaN	NaN	NaN	NaN	NaN	NaN	NaN	NaN	NaN	NaN	NaN	NaN	NaN	NaN	NaN	NaN	NaN	NaN	NaN	NaN	NaN	NaN	NaN	NaN	NaN	NaN	NaN	NaN
NaN	NaN	NaN	NaN	NaN	NaN	NaN	NaN	NaN	NaN	NaN	NaN	NaN	NaN	NaN	NaN	NaN	NaN	NaN	NaN	NaN	NaN	NaN	NaN	NaN	NaN	NaN	NaN	NaN	NaN	NaN	NaN	NaN	NaN	NaN	NaN	NaN	NaN	NaN	NaN	NaN	NaN	NaN	NaN	NaN	NaN	NaN	NaN	NaN	NaN
NaN	NaN	NaN	NaN	NaN	NaN	NaN	NaN	NaN	NaN	NaN	NaN	NaN	NaN	NaN	NaN	NaN	NaN	NaN	NaN	NaN	NaN	NaN	NaN	NaN	NaN	NaN	NaN	NaN	NaN	NaN	NaN	NaN	NaN	NaN	NaN	NaN	NaN	NaN	NaN	NaN	NaN	NaN	NaN	NaN	NaN	NaN	NaN	NaN	NaN
NaN	NaN	NaN	NaN	NaN	NaN	NaN	NaN	NaN	NaN	NaN	NaN	NaN	NaN	NaN	NaN	NaN	NaN	NaN	NaN	NaN	NaN	NaN	NaN	NaN	NaN	NaN	NaN	NaN	NaN	NaN	NaN	NaN	NaN	NaN	NaN	NaN	NaN	NaN	NaN	NaN	NaN	NaN	NaN	NaN	NaN	NaN	NaN	NaN	NaN
NaN	NaN	NaN	NaN	NaN	NaN	NaN	NaN	NaN	NaN	NaN	NaN	NaN	NaN	NaN	NaN	NaN	NaN	NaN	NaN	NaN	NaN	NaN	NaN	NaN	NaN	NaN	NaN	NaN	NaN	NaN	NaN	NaN	NaN	NaN	NaN	NaN	NaN	NaN	NaN	NaN	NaN	NaN	NaN	NaN	NaN	NaN	NaN	NaN	NaN
NaN	NaN	NaN	NaN	NaN	NaN	NaN	NaN	NaN	NaN	NaN	NaN	NaN	NaN	NaN	NaN	NaN	NaN	NaN	NaN	NaN	NaN	NaN	NaN	NaN	NaN	NaN	NaN	NaN	NaN	NaN	NaN	NaN	NaN	NaN	NaN	NaN	NaN	NaN	NaN	NaN	NaN	NaN	NaN	NaN	NaN	NaN	NaN	NaN	NaN
NaN	NaN	NaN	NaN	NaN	NaN	NaN	NaN	NaN	NaN	NaN	NaN	NaN	NaN	NaN	NaN	NaN	NaN	NaN	NaN	NaN	NaN	NaN	NaN	NaN	NaN	NaN	NaN	NaN	NaN	NaN	NaN	NaN	NaN	NaN	NaN	NaN	NaN	NaN	NaN	NaN	NaN	NaN	NaN	NaN	NaN	NaN	NaN	NaN	NaN
NaN	NaN	NaN	NaN	NaN	NaN	NaN	NaN	NaN	NaN	NaN	NaN	NaN	NaN	NaN	NaN	NaN	NaN	NaN	NaN	NaN	NaN	NaN	NaN	NaN	NaN	NaN	NaN	NaN	NaN	NaN	NaN	NaN	NaN	NaN	NaN	NaN	NaN	NaN	NaN	NaN	NaN	NaN	NaN	NaN	NaN	NaN	NaN	NaN	NaN
NaN	NaN	NaN	NaN	NaN	NaN	NaN	NaN	NaN	NaN	NaN	NaN	NaN	NaN	NaN	NaN	NaN	NaN	NaN	NaN	NaN	NaN	NaN	NaN	NaN	NaN	NaN	NaN	NaN	NaN	NaN	NaN	NaN	NaN	NaN	NaN	NaN	NaN	NaN	NaN	NaN	NaN	NaN	NaN	NaN	NaN	NaN	NaN	NaN	NaN
NaN	NaN	NaN	NaN	NaN	NaN	NaN	NaN	NaN	NaN	NaN	NaN	NaN	NaN	NaN	NaN	NaN	NaN	NaN	NaN	NaN	NaN	NaN	NaN	NaN	NaN	NaN	NaN	NaN	NaN	NaN	NaN	NaN	NaN	NaN	NaN	NaN	NaN	NaN	NaN	NaN	NaN	NaN	NaN	NaN	NaN	NaN	NaN	NaN	NaN
NaN	NaN	NaN	NaN	NaN	NaN	NaN	NaN	NaN	NaN	NaN	NaN	NaN	NaN	NaN	NaN	NaN	NaN	NaN	NaN	NaN	NaN	NaN	NaN	NaN	NaN	NaN	NaN	NaN	NaN	NaN	NaN	NaN	NaN	NaN	NaN	NaN	NaN	NaN	NaN	NaN	NaN	NaN	NaN	NaN	NaN	NaN	NaN	NaN	NaN
NaN	NaN	NaN	NaN	NaN	NaN	NaN	NaN	NaN	NaN	NaN	NaN	NaN	NaN	NaN	NaN	NaN	NaN	NaN	NaN	NaN	NaN	NaN	14.571	14.595	NaN	NaN	NaN	NaN	NaN	NaN	NaN	NaN	NaN	NaN	NaN	NaN	NaN	NaN	NaN	NaN	NaN	NaN	NaN	NaN	NaN	NaN	NaN	NaN	NaN
NaN	NaN	NaN	NaN	NaN	NaN	NaN	NaN	NaN	NaN	NaN	NaN	NaN	NaN	NaN	NaN	NaN	NaN	NaN	NaN	14.255	14.254	14.535	14.572	14.597	NaN	NaN	NaN	NaN	NaN	NaN	NaN	NaN	NaN	NaN	NaN	NaN	NaN	NaN	NaN	NaN	NaN	NaN	NaN	NaN	NaN	NaN	NaN	NaN	NaN
NaN	NaN	NaN	NaN	NaN	NaN	NaN	NaN	NaN	NaN	NaN	NaN	NaN	NaN	NaN	NaN	NaN	NaN	NaN	NaN	NaN	NaN	14.532	14.589	14.614	NaN	NaN	NaN	NaN	NaN	NaN	NaN	NaN	NaN	NaN	NaN	NaN	NaN	NaN	NaN	NaN	NaN	NaN	NaN	NaN	NaN	NaN	NaN	NaN	NaN
NaN	NaN	NaN	NaN	NaN	NaN	NaN	NaN	NaN	NaN	NaN	NaN	NaN	NaN	NaN	NaN	NaN	NaN	NaN	NaN	NaN	NaN	14.89	14.892	14.99	15.934	NaN	NaN	NaN	NaN	NaN	NaN	NaN	NaN	NaN	NaN	NaN	NaN	NaN	NaN	NaN	NaN	NaN	NaN	NaN	NaN	NaN	NaN	NaN	NaN
NaN	NaN	NaN	NaN	NaN	NaN	NaN	NaN	NaN	NaN	NaN	NaN	NaN	NaN	NaN	NaN	NaN	NaN	NaN	NaN	NaN	NaN	NaN	14.904	15.011	16.071	15.989	15.97	15.83	15.828	15.875	15.848	NaN	NaN	NaN	NaN	NaN	NaN	NaN	NaN	NaN	NaN	NaN	NaN	NaN	NaN	NaN	NaN	NaN	15.927
NaN	NaN	NaN	NaN	NaN	NaN	NaN	NaN	NaN	NaN	NaN	NaN	NaN	NaN	NaN	NaN	14.772	14.923	NaN	NaN	NaN	NaN	NaN	NaN	14.893	15.93	15.945	15.875	15.893	15.885	15.91	15.823	15.95	NaN	NaN	NaN	NaN	NaN	NaN	16.052	16.051	16.152	16.141	16.085	NaN	NaN	NaN	15.809	15.776	15.775
NaN	NaN	NaN	NaN	NaN	NaN	NaN	NaN	NaN	NaN	NaN	NaN	NaN	NaN	NaN	NaN	14.809	14.711	14.877	14.815	NaN	NaN	NaN	NaN	14.953	15.92	15.924	15.909	15.954	15.95	15.916	15.93	15.954	NaN	NaN	NaN	NaN	NaN	NaN	NaN	16.069	16.158	16.127	16.03	16.086	15.889	15.809	15.762	15.739	15.727
NaN	NaN	NaN	NaN	NaN	NaN	NaN	NaN	NaN	NaN	NaN	NaN	NaN	NaN	15.042	14.842	14.822	14.987	14.863	14.781	14.95	14.94	15.05	14.955	14.648	15.709	15.781	15.826	15.883	15.859	15.966	15.926	16.001	15.956	15.928	15.949	15.919	NaN	NaN	NaN	16.07	16.164	16.081	16.015	15.892	15.897	15.857	15.783	15.726	15.712
NaN	NaN	NaN	NaN	NaN	NaN	NaN	NaN	NaN	15.017	15.1	14.917	14.863	14.819	14.888	14.871	14.622	14.819	14.799	14.84	14.768	14.789	14.741	14.847	14.724	15.72	15.81	15.88	15.91	15.98	15.984	15.891	15.971	15.954	15.923	15.903	15.966	15.967	NaN	NaN	16.021	16.077	16.079	16.016	15.914	15.914	15.848	15.775	15.731	15.71
NaN	NaN	NaN	NaN	NaN	NaN	NaN	NaN	NaN	15.08	15.07	14.905	14.965	15.012	15.055	15.122	15.1	15.005	15.059	14.767	14.86	14.823	14.781	14.698	14.705	15.785	15.857	15.899	15.895	15.956	15.968	15.915	15.94	15.947	16.197	15.886	15.89	15.964	16.139	16.049	16.042	16.084	16.086	16.085	15.952	15.951	15.856	15.826	15.742	15.711
NaN	NaN	NaN	NaN	NaN	NaN	NaN	NaN	NaN	14.9	15.02	14.914	14.939	15.072	15.158	15.016	14.996	15.122	15.071	15.165	14.917	14.614	14.959	14.659	14.696	15.809	15.898	15.91	15.935	15.977	15.98	15.95	15.985	15.995	16.084	16.076	15.88	16.177	16.176	16.08	16.077	16.088	16.068	16.064	16.028	15.996	15.904	15.812	15.678	16.366
NaN	NaN	NaN	NaN	NaN	NaN	NaN	NaN	NaN	NaN	14.918	14.995	15.054	15.385	15.101	15.14	15.177	15.177	15.282	15.534	15.013	14.969	14.706	14.526	14.881	15.869	15.916	15.92	15.951	16.008	16.009	16.001	16.038	16.069	16.088	16.102	16.112	16.163	16.191	16.113	16.046	16.102	16.058	16.023	16.017	15.995	16.033	15.992	15.686	15.705
NaN	NaN	NaN	NaN	NaN	NaN	NaN	NaN	NaN	NaN	NaN	15.043	15.147	15.127	15.223	14.998	15.121	15.248	15.335	15.406	15.129	15.09	14.856	14.708	14.752	15.874	15.905	15.902	15.941	16.017	16.011	16.051	16.032	16.068	16.087	16.159	16.19	16.18	16.169	16.059	16.054	16.079	16.077	16.08	16.057	16.066	16.065	16.092	15.79	16.084
NaN	NaN	NaN	NaN	NaN	NaN	NaN	NaN	NaN	NaN	NaN	15.268	15.178	14.964	15.163	15.087	15.401	15.309	15.329	15.29	15.135	14.996	14.93	15.005	14.721	15.73	15.735	16	16.03	16.111	16.214	16.212	15.877	15.874	16.264	16.258	16.237	16.181	16.166	16.09	16.116	16.078	16.099	16.099	16.089	16.118	16.122	16.157	15.856	16.15
NaN	NaN	NaN	NaN	NaN	NaN	NaN	NaN	NaN	NaN	NaN	15.325	15.307	14.951	15.041	15.275	15.298	15.237	15.225	15.107	15.209	15.01	14.901	15.159	14.84	15.823	15.832	15.835	16.183	16.22	16.275	16.273	16.339	16.305	16.306	16.265	16.211	16.189	16.133	16.109	15.85	16.118	16.113	16.131	16.14	16.144	16.131	16.188	15.876	15.831
NaN	NaN	NaN	NaN	NaN	NaN	NaN	NaN	NaN	NaN	NaN	15.415	15.346	15.416	15.1	15.255	15.276	15.089	15.298	15.187	15.106	15.04	15.015	14.823	14.909	15.836	15.826	15.914	15.862	15.862	16.279	16.276	16.343	16.34	16.298	16.181	16.151	16.131	15.811	15.79	15.896	16.124	16.095	16.091	16.138	16.109	16.198	16.187	15.865	15.899
NaN	NaN	NaN	NaN	NaN	NaN	NaN	NaN	NaN	NaN	NaN	15.315	15.328	15.193	15.328	15.186	15.261	15.101	15.244	15.102	15.108	15.139	14.87	14.814	14.89	15.903	15.957	16.017	15.92	15.886	15.831	16.274	16.292	16.344	16.279	16.24	16.149	16.083	15.814	15.817	15.956	15.98	16.061	16.082	16.091	16.095	16.111	16.129	15.854	15.905
NaN	NaN	NaN	NaN	NaN	NaN	NaN	NaN	NaN	15.053	15.19	15.079	15.097	15.284	15.102	15.106	14.927	15.116	15.097	15.017	14.965	14.923	14.916	14.816	14.795	15.952	16.047	16.061	16.042	15.892	15.891	15.88	15.892	15.856	16.281	16.228	16.155	16.119	14.961	16.213	15.939	15.923	16.013	16.066	16.078	16.028	16.071	16.064	16.066	15.936
NaN	NaN	NaN	NaN	NaN	NaN	NaN	NaN	NaN	15.012	15.178	15.142	15.065	15.09	15.05	15.047	15.001	15.122	15.172	14.96	14.997	15.075	14.942	14.834	14.834	15.938	16.069	16.046	16.006	15.993	15.925	15.956	15.942	15.927	15.896	15.92	16.126	16.097	16.182	16.213	15.868	14.651	15.843	16.14	15.995	15.943	15.985	16.051	16.028	15.962
NaN	NaN	NaN	NaN	NaN	NaN	NaN	NaN	NaN	NaN	NaN	NaN	NaN	15.05	15.051	15.022	14.976	15.063	14.934	14.983	14.955	14.881	14.969	14.937	14.951	16.133	16.016	16.051	16.036	16.09	16.131	16.083	15.961	16.014	15.983	15.859	16.168	16.206	16.175	15.887	15.875	14.622	15.894	16.169	16.053	15.98	16.036	15.972	16.052	15.864
NaN	NaN	NaN	NaN	NaN	NaN	NaN	NaN	NaN	NaN	NaN	NaN	NaN	NaN	NaN	14.962	15.038	15.056	14.928	15.009	15.019	15.042	14.97	14.93	14.994	16.166	16.237	16.061	16.088	16.451	16.476	16.261	16.147	16.162	16.02	15.922	15.848	16.237	16.238	15.874	15.9	15.957	15.897	16.19	16.108	16.102	16.087	16.138	16.135	16.164
NaN	NaN	NaN	NaN	NaN	NaN	NaN	NaN	NaN	NaN	NaN	NaN	NaN	NaN	NaN	14.9	14.82	14.951	15.392	14.945	14.995	14.957	14.975	14.929	14.947	16.173	16.215	16.28	16.325	16.393	16.441	16.225	16.273	16.264	16.05	15.92	15.87	16.19	16.222	15.892	15.864	15.907	15.956	16.019	16.081	16.104	16.122	16.141	16.128	16.137
NaN	NaN	NaN	NaN	NaN	NaN	NaN	NaN	NaN	NaN	NaN	NaN	NaN	NaN	14.872	14.957	14.766	14.815	14.898	14.873	15.019	14.96	14.814	15.065	14.992	16.164	16.211	16.184	16.179	16.26	16.302	16.072	16.235	16.221	16.086	15.952	15.872	16.219	15.883	15.871	15.85	15.84	14.561	16.132	16.115	16.054	16.072	16.111	16.136	16.084
NaN	NaN	NaN	NaN	NaN	NaN	NaN	NaN	NaN	NaN	NaN	NaN	NaN	NaN	NaN	14.93	14.977	14.775	14.892	14.904	15.001	14.98	14.912	14.885	14.959	16.197	16.215	16.206	16.216	16.234	16.291	16.283	16.256	16.259	16.175	15.931	15.896	15.862	15.903	15.886	15.869	15.889	15.825	16.114	16.105	16.104	16.048	16.042	16.071	16.036
NaN	NaN	NaN	NaN	NaN	NaN	NaN	NaN	NaN	NaN	NaN	NaN	NaN	NaN	NaN	14.927	14.931	15.068	14.883	14.968	14.956	15.15	14.879	14.938	15.04	16.213	16.225	16.221	16.248	16.242	16.268	16.308	16.232	16.273	16.076	15.841	16.35	16.022	15.899	15.878	15.829	15.824	15.804	16.04	16.026	16.019	16.021	16.016	16.041	15.985
NaN	NaN	NaN	NaN	NaN	NaN	NaN	NaN	NaN	NaN	NaN	NaN	NaN	NaN	14.963	15.033	15.071	14.959	14.939	14.894	14.994	14.907	14.838	14.866	14.915	16.18	16.202	16.218	16.215	16.181	16.248	16.281	16.257	16.057	16.05	16.24	16.345	16.157	15.987	15.847	15.781	15.778	15.717	15.588	15.955	16.007	15.993	16.009	16.003	16.012
NaN	NaN	NaN	NaN	NaN	NaN	NaN	NaN	NaN	NaN	NaN	NaN	NaN	NaN	NaN	15.02	14.964	14.899	15.029	14.931	14.875	14.862	14.955	14.948	14.829	16.006	16.171	16.158	16.196	16.202	16.224	16.236	16.207	16.046	16.053	16.224	16.271	16.129	15.899	15.881	15.717	15.798	15.69	15.581	15.564	15.602	16.034	16.013	15.978	15.98
NaN	NaN	NaN	NaN	NaN	NaN	NaN	NaN	NaN	NaN	NaN	NaN	NaN	NaN	NaN	NaN	NaN	NaN	14.85	14.87	14.9	14.884	14.857	14.98	14.771	15.979	15.995	15.99	16.009	16.183	16.211	16.242	16.058	16.146	16.156	16.256	16.32	16.125	15.998	15.906	16.063	16.062	16.063	15.993	15.62	15.642	15.743	15.981	15.96	15.971
NaN	NaN	NaN	NaN	NaN	NaN	NaN	NaN	NaN	NaN	NaN	NaN	NaN	NaN	NaN	NaN	NaN	NaN	NaN	14.628	14.608	14.667	14.577	14.453	14.696	14.939	14.979	14.999	15.004	14.938	15.063	14.942	15.038	14.937	14.989	15.215	15.127	14.854	14.894	14.863	15.023	15.335	15.068	14.991	14.94	14.741	14.872	14.851	14.979	15.036
NaN	NaN	NaN	NaN	NaN	NaN	NaN	NaN	NaN	NaN	NaN	NaN	NaN	NaN	NaN	NaN	NaN	NaN	NaN	14.623	14.418	14.54	14.536	14.981	14.46	15.009	15.006	14.91	15.365	14.895	14.888	14.97	14.871	14.936	15.206	15.107	15.158	14.975	14.943	14.894	15.072	15.242	15.11	15.117	14.984	14.798	14.781	14.865	15.02	15.007
NaN	NaN	NaN	NaN	NaN	NaN	NaN	NaN	NaN	NaN	NaN	NaN	NaN	NaN	NaN	NaN	NaN	NaN	NaN	14.493	14.501	14.413	14.456	14.508	14.479	14.969	14.975	15.102	14.812	14.836	15.027	14.939	15.451	14.949	15.077	15.079	15.12	15.142	15.047	14.848	14.852	15.137	15.232	15.114	15.001	14.908	14.988	15.157	15.012	15.198
NaN	NaN	NaN	NaN	NaN	NaN	NaN	NaN	NaN	NaN	NaN	NaN	NaN	NaN	NaN	NaN	NaN	NaN	14.484	14.503	14.378	14.578	14.467	14.16	14.163	14.948	14.966	14.938	14.954	14.982	14.851	14.918	15.017	15.049	15.108	15.054	15.135	15.049	15.033	14.923	14.765	14.993	15.12	15.073	15.164	15.222	14.95	14.882	15.029	15.143
NaN	NaN	NaN	NaN	NaN	NaN	NaN	NaN	NaN	NaN	NaN	NaN	NaN	NaN	NaN	NaN	NaN	NaN	14.564	14.449	14.485	14.389	14.037	14.138	14.284	14.786	15.046	15.012	14.939	14.923	14.882	14.879	14.906	14.94	15.041	14.967	15.194	15.151	15.158	15.08	14.895	15.212	15.209	15.047	15.056	15.016	14.967	14.871	15.084	15.084
NaN	NaN	NaN	NaN	NaN	NaN	NaN	NaN	NaN	NaN	NaN	NaN	NaN	NaN	NaN	NaN	NaN	NaN	14.446	14.52	14.449	14.41	14.199	14.282	14.192	14.607	14.983	14.979	15.021	15.035	14.636	14.926	14.9	14.933	15.06	15.214	15.146	15.146	15.232	14.972	15.059	15.052	15.062	15.044	15.059	14.983	14.967	14.807	14.774	15.057
NaN	NaN	NaN	NaN	NaN	NaN	NaN	NaN	NaN	NaN	NaN	NaN	NaN	NaN	NaN	NaN	NaN	NaN	NaN	14.493	14.35	14.385	14.326	14.019	14.251	14.581	14.586	14.907	14.987	14.637	14.652	15.062	15.119	15.061	15.034	15.012	15.052	15.228	15.028	15.063	15.175	15.203	14.981	14.893	14.901	15.066	14.959	14.986	14.867	14.811
NaN	NaN	NaN	NaN	NaN	NaN	NaN	NaN	NaN	NaN	NaN	NaN	NaN	NaN	NaN	NaN	NaN	NaN	NaN	NaN	14.34	14.298	14.293	14.215	14.246	14.62	14.595	14.917	15.055	14.968	15.043	15.031	15.087	14.987	15.15	15.207	15.185	15.132	15.186	15.258	15.206	15.281	15.201	14.97	14.994	14.943	14.888	14.887	15.025	14.714
NaN	NaN	NaN	NaN	NaN	NaN	NaN	NaN	NaN	NaN	NaN	NaN	NaN	NaN	NaN	NaN	NaN	NaN	NaN	NaN	NaN	14.239	14.312	14.31	14.328	14.773	14.632	14.947	15.056	14.922	15.048	15.095	15.065	15.016	15.127	15.035	15.189	15.1	15.304	15.314	15.224	15.239	15.355	15.388	15.349	15.08	15.062	14.911	14.876	14.843
NaN	NaN	NaN	NaN	NaN	NaN	NaN	NaN	NaN	NaN	NaN	NaN	NaN	NaN	NaN	NaN	NaN	NaN	NaN	NaN	NaN	NaN	14.336	14.243	14.432	14.794	14.731	14.685	15.089	15.065	15.103	15.045	15.04	15.163	15.109	15.086	14.971	15.138	15.006	15.185	15.201	15.15	15.139	15.28	15.279	15.134	15.015	14.994	15.003	14.76
NaN	NaN	NaN	NaN	NaN	NaN	NaN	NaN	NaN	NaN	NaN	NaN	NaN	NaN	NaN	NaN	NaN	NaN	NaN	NaN	NaN	NaN	NaN	14.472	14.397	14.57	14.605	14.699	14.802	14.931	15.024	15.04	15.074	15.112	15.016	15.1	15.017	15.055	15.033	15.029	15.093	15.255	15.217	15.32	15.218	15.073	15.143	15.001	14.984	14.889
NaN	NaN	NaN	NaN	NaN	NaN	NaN	NaN	NaN	NaN	NaN	NaN	NaN	NaN	NaN	NaN	NaN	NaN	NaN	NaN	NaN	NaN	NaN	14.324	14.404	15.019	14.708	14.644	14.718	14.811	14.727	14.927	15.064	15.005	15.11	15.062	15.111	15.041	15.117	15.102	15.011	15.246	15.178	15.249	15.217	15.115	15.04	15.082	14.834	15.04
NaN	NaN	NaN	NaN	NaN	NaN	NaN	NaN	NaN	NaN	NaN	NaN	NaN	NaN	NaN	NaN	NaN	NaN	NaN	NaN	NaN	NaN	NaN	NaN	14.444	15.025	15.027	14.687	14.921	14.697	14.977	15.081	14.974	15.038	15.164	15.143	15.412	15.077	15.094	15.093	15.114	15.118	15.206	15.257	15.376	15.192	14.988	15.127	14.961	14.821
NaN	NaN	NaN	NaN	NaN	NaN	NaN	NaN	NaN	NaN	NaN	NaN	NaN	NaN	NaN	NaN	NaN	NaN	NaN	NaN	NaN	NaN	NaN	NaN	NaN	14.901	15.19	14.743	14.666	14.664	14.908	14.673	15.145	15.035	15.055	15.111	15.107	15.101	14.999	15.063	15.077	15.098	15.257	15.338	15.17	15.182	15.135	15.131	15.664	14.826
NaN	NaN	NaN	NaN	NaN	NaN	NaN	NaN	NaN	NaN	NaN	NaN	NaN	NaN	NaN	NaN	NaN	NaN	NaN	NaN	NaN	NaN	NaN	NaN	NaN	NaN	14.988	15.02	14.898	14.775	14.784	14.662	14.735	15.151	15.117	15.094	15.105	15.147	15.073	15.171	15.131	15.118	15.295	15.134	15.245	15.063	15.137	15.002	14.833	14.77
NaN	NaN	NaN	NaN	NaN	NaN	NaN	NaN	NaN	NaN	NaN	NaN	NaN	NaN	NaN	NaN	NaN	NaN	NaN	NaN	NaN	NaN	NaN	NaN	NaN	NaN	15.169	15.051	14.708	14.754	14.788	14.734	14.771	14.803	15.136	15.105	15.19	15.251	15.36	15.254	15.217	15.361	15.236	15.24	15.248	15.15	15.089	15.079	14.889	14.877
NaN	NaN	NaN	NaN	NaN	NaN	NaN	NaN	NaN	NaN	NaN	NaN	NaN	NaN	NaN	NaN	NaN	NaN	NaN	NaN	NaN	NaN	NaN	NaN	NaN	NaN	14.966	15.026	14.7	14.693	14.847	14.805	14.679	14.864	15.155	15.474	15.16	15.164	15.324	15.368	15.129	15.234	15.247	15.074	15.156	15.148	15.086	14.981	14.872	14.743
NaN	NaN	NaN	NaN	NaN	NaN	NaN	NaN	NaN	NaN	NaN	NaN	NaN	NaN	NaN	NaN	NaN	NaN	NaN	NaN	NaN	NaN	NaN	NaN	NaN	NaN	14.864	14.862	15.01	14.703	14.693	14.676	14.678	14.897	15.234	15.164	15.2	15.214	15.143	15.098	15.333	15.172	15.255	15.28	15.221	15.173	15.158	14.913	14.773	14.874
NaN	NaN	NaN	NaN	NaN	NaN	NaN	NaN	NaN	NaN	NaN	NaN	NaN	NaN	NaN	NaN	NaN	NaN	NaN	NaN	NaN	NaN	NaN	NaN	NaN	NaN	14.993	14.971	14.854	14.808	14.81	14.773	14.693	14.828	15.176	15.112	15.139	15.254	15.21	15.281	15.226	15.197	15.289	15.241	15.285	15.447	15.228	15.211	14.879	14.935
NaN	NaN	NaN	NaN	NaN	NaN	NaN	NaN	NaN	NaN	NaN	NaN	NaN	NaN	NaN	NaN	NaN	NaN	NaN	NaN	NaN	NaN	NaN	NaN	NaN	NaN	NaN	14.868	14.963	14.803	14.721	14.729	14.857	14.782	15.253	15.148	15.124	15.144	15.251	15.223	15.186	15.31	15.259	15.293	14.991	14.902	14.845	15.135	14.783	14.767
NaN	NaN	NaN	NaN	NaN	NaN	NaN	NaN	NaN	NaN	NaN	NaN	NaN	NaN	NaN	NaN	NaN	NaN	NaN	NaN	NaN	NaN	NaN	NaN	NaN	NaN	NaN	14.921	15.028	14.774	14.765	14.855	14.804	14.895	15.11	15.069	15.088	15.133	15.19	15.244	15.111	15.212	15.141	15.022	15.182	14.992	14.934	14.924	14.908	15
NaN	NaN	NaN	NaN	NaN	NaN	NaN	NaN	NaN	NaN	NaN	NaN	NaN	NaN	NaN	NaN	NaN	NaN	NaN	NaN	NaN	NaN	NaN	NaN	NaN	NaN	15.105	15.081	15.04	14.734	14.828	14.971	14.838	14.848	15.059	15.172	15.125	15.065	15.132	15.24	15.278	15.175	15.224	15.302	15.1	15.211	14.966	14.972	14.972	14.864
NaN	NaN	NaN	NaN	NaN	NaN	NaN	NaN	NaN	NaN	NaN	NaN	NaN	NaN	NaN	NaN	NaN	NaN	NaN	NaN	NaN	NaN	NaN	NaN	NaN	NaN	14.978	14.921	15.227	14.789	14.835	15.009	14.917	14.766	15.027	14.936	15.178	14.984	15.167	15.087	15.171	15.243	15.151	14.964	15.004	14.987	15.005	14.944	14.954	14.915
NaN	NaN	NaN	NaN	NaN	NaN	NaN	NaN	NaN	NaN	NaN	NaN	NaN	NaN	NaN	NaN	NaN	NaN	NaN	NaN	NaN	NaN	NaN	NaN	NaN	14.773	14.869	14.968	15.196	15.196	14.797	14.821	14.835	14.717	14.913	15.09	15.268	15.029	15.022	15.072	15.049	15.058	15.151	15.061	15.145	15.002	14.914	15.024	14.966	14.839
NaN	NaN	NaN	NaN	NaN	NaN	NaN	NaN	NaN	NaN	NaN	NaN	NaN	NaN	NaN	NaN	NaN	NaN	NaN	NaN	NaN	NaN	NaN	NaN	NaN	14.95	14.946	15.089	15.106	15.128	14.878	15	14.862	14.841	14.94	15.133	15.082	15.183	14.995	15.097	15.08	14.885	15.042	14.987	14.946	14.926	14.825	14.872	14.961	15.042
NaN	NaN	NaN	NaN	NaN	NaN	NaN	NaN	NaN	NaN	NaN	NaN	NaN	NaN	NaN	NaN	NaN	NaN	NaN	NaN	NaN	NaN	NaN	NaN	NaN	15.632	15.629	15.663	15.749	15.734	15.612	15.638	15.65	15.648	15.627	15.661	15.835	15.827	15.759	15.73	15.731	15.74	15.753	15.758	15.771	15.75	15.743	15.714	15.719	15.861
NaN	NaN	NaN	NaN	NaN	NaN	NaN	NaN	NaN	NaN	NaN	NaN	NaN	NaN	NaN	NaN	NaN	NaN	NaN	NaN	NaN	NaN	NaN	NaN	NaN	15.673	15.664	15.686	15.795	15.828	15.678	15.66	15.646	15.647	15.671	15.676	15.848	15.788	15.748	15.721	15.733	15.742	15.764	15.775	15.762	15.734	15.755	15.719	15.726	15.889
NaN	NaN	NaN	NaN	NaN	NaN	NaN	NaN	NaN	NaN	NaN	NaN	NaN	NaN	NaN	NaN	NaN	NaN	NaN	NaN	NaN	NaN	NaN	NaN	NaN	15.69	15.692	15.703	15.815	15.849	15.698	15.715	15.684	15.689	15.679	15.674	15.836	15.81	15.75	15.736	15.748	15.749	15.758	15.769	15.798	15.742	15.74	15.745	15.713	15.958
NaN	NaN	NaN	NaN	NaN	NaN	NaN	NaN	NaN	NaN	NaN	NaN	NaN	NaN	NaN	NaN	NaN	NaN	NaN	NaN	NaN	NaN	NaN	NaN	NaN	15.708	15.697	15.731	15.833	15.883	15.721	15.746	15.714	15.697	15.708	15.661	15.842	15.834	15.814	15.78	15.766	15.764	15.781	15.794	15.802	15.803	15.754	15.742	15.751	15.956
NaN	NaN	NaN	NaN	NaN	NaN	NaN	NaN	NaN	NaN	NaN	NaN	NaN	NaN	NaN	NaN	NaN	NaN	NaN	NaN	NaN	NaN	NaN	NaN	NaN	15.743	15.741	15.733	15.852	15.879	15.738	15.754	15.738	15.731	15.729	15.691	15.839	15.836	15.836	15.82	15.819	15.817	15.797	15.801	15.797	15.799	15.781	15.753	15.752	15.973
NaN	NaN	NaN	NaN	NaN	NaN	NaN	NaN	NaN	NaN	NaN	NaN	NaN	NaN	NaN	NaN	NaN	NaN	NaN	NaN	NaN	NaN	NaN	NaN	NaN	NaN	15.756	15.755	15.839	15.887	15.757	15.787	15.75	15.74	15.734	15.702	15.83	15.842	15.847	15.855	15.853	15.838	15.845	15.834	15.827	15.804	15.763	15.777	15.751	15.95
NaN	NaN	NaN	NaN	NaN	NaN	NaN	NaN	NaN	NaN	NaN	NaN	NaN	NaN	NaN	NaN	NaN	NaN	NaN	NaN	NaN	NaN	NaN	NaN	NaN	NaN	15.752	15.759	15.853	15.857	15.795	15.799	15.747	15.693	15.722	15.709	15.851	15.835	15.867	15.855	15.858	15.849	15.854	15.851	15.859	15.86	15.73	15.786	15.758	15.973
NaN	NaN	NaN	NaN	NaN	NaN	NaN	NaN	NaN	NaN	NaN	NaN	NaN	NaN	NaN	NaN	NaN	NaN	NaN	NaN	NaN	NaN	NaN	NaN	NaN	NaN	15.755	15.763	15.805	15.82	15.759	15.766	15.705	15.695	15.691	15.691	15.822	15.831	15.84	15.839	15.849	15.845	14.763	15.854	15.854	15.713	15.742	15.78	15.797	15.992
NaN	NaN	NaN	NaN	NaN	NaN	NaN	NaN	NaN	NaN	NaN	NaN	NaN	NaN	NaN	NaN	NaN	NaN	NaN	NaN	NaN	NaN	NaN	NaN	NaN	15.754	15.697	15.691	15.789	15.812	15.839	15.709	15.703	15.696	15.696	15.666	15.812	15.799	15.788	15.81	15.829	15.822	15.832	15.823	15.828	15.697	15.722	15.74	15.753	15.951
NaN	NaN	NaN	NaN	NaN	NaN	NaN	NaN	NaN	NaN	NaN	NaN	NaN	NaN	NaN	NaN	NaN	NaN	NaN	NaN	NaN	NaN	NaN	NaN	15.201	15.558	15.535	15.694	15.673	15.81	15.884	15.74	15.735	15.698	15.685	15.685	15.816	15.783	15.764	15.788	15.801	15.802	15.807	15.82	15.841	15.705	15.696	15.718	16.552	15.936
NaN	NaN	NaN	NaN	NaN	NaN	NaN	NaN	NaN	NaN	NaN	NaN	NaN	NaN	NaN	NaN	NaN	NaN	NaN	NaN	NaN	NaN	NaN	NaN	15.155	15.587	15.552	15.664	15.665	15.714	15.77	15.638	15.62	15.595	15.588	15.669	15.649	15.759	15.783	15.776	15.774	15.794	15.718	15.706	15.56	15.582	15.583	15.588	15.602	15.843
NaN	NaN	NaN	NaN	NaN	NaN	NaN	NaN	NaN	NaN	NaN	NaN	NaN	NaN	NaN	NaN	NaN	NaN	NaN	NaN	NaN	NaN	15.187	15.181	14.944	15.582	15.543	15.659	15.655	15.69	15.677	15.584	15.626	15.599	15.603	15.668	15.663	15.798	15.784	15.782	15.767	15.762	15.7	15.708	15.564	15.724	15.735	15.748	15.592	15.846
NaN	NaN	NaN	NaN	NaN	NaN	NaN	NaN	NaN	NaN	NaN	NaN	NaN	NaN	NaN	NaN	NaN	NaN	NaN	NaN	NaN	NaN	15.236	15.34	14.887	15.611	15.574	15.652	15.654	15.687	15.67	15.608	15.616	15.603	15.602	15.667	15.667	15.809	15.778	15.782	15.778	15.755	15.701	15.695	15.716	15.725	15.718	15.737	15.587	15.842
NaN	NaN	NaN	NaN	NaN	NaN	NaN	NaN	NaN	NaN	NaN	NaN	NaN	NaN	NaN	NaN	NaN	NaN	NaN	NaN	NaN	15.188	15.142	15.258	14.976	15.624	15.599	15.683	15.656	15.652	15.672	15.632	15.6	15.611	15.619	15.685	15.686	15.644	15.784	15.783	15.775	15.774	15.722	15.723	15.704	15.702	15.726	15.723	15.607	15.845
NaN	NaN	NaN	NaN	NaN	NaN	NaN	NaN	NaN	NaN	NaN	NaN	NaN	NaN	NaN	NaN	NaN	NaN	NaN	NaN	NaN	15.197	15.163	15.307	15.068	15.619	15.618	15.58	15.682	15.693	15.661	15.633	15.572	15.613	15.612	15.679	15.691	15.675	15.796	15.774	15.765	15.783	15.706	15.703	15.7	15.704	15.698	15.698	15.581	15.842
NaN	NaN	NaN	NaN	NaN	NaN	NaN	NaN	NaN	NaN	NaN	NaN	NaN	NaN	NaN	NaN	NaN	NaN	NaN	NaN	15.26	15.193	15.217	15.086	15.046	15.646	15.618	15.599	15.688	15.712	15.698	15.681	15.66	15.594	15.627	15.711	15.701	15.675	15.635	15.785	15.786	15.795	15.702	15.702	15.714	15.701	15.694	15.717	15.726	15.828
NaN	NaN	NaN	NaN	NaN	NaN	NaN	NaN	NaN	NaN	NaN	NaN	NaN	NaN	NaN	NaN	NaN	NaN	NaN	15.404	15.373	15.134	15.318	14.898	15.018	15.663	15.63	15.586	15.733	15.714	15.719	15.672	15.66	15.711	15.635	15.717	15.716	15.686	15.653	15.789	15.787	15.777	15.707	15.735	15.734	15.723	15.723	15.726	15.725	16.758
NaN	NaN	NaN	NaN	NaN	NaN	NaN	NaN	NaN	NaN	NaN	NaN	NaN	NaN	NaN	NaN	NaN	NaN	NaN	15.355	15.393	15.311	15.016	15.099	14.935	15.649	15.608	15.748	15.739	15.74	15.709	15.691	15.675	15.677	15.589	15.666	15.693	15.696	15.664	15.814	15.791	15.795	15.695	15.732	15.732	15.729	15.736	15.733	15.741	15.984
NaN	NaN	NaN	NaN	NaN	NaN	NaN	NaN	NaN	NaN	NaN	NaN	NaN	NaN	NaN	NaN	NaN	NaN	15.298	15.52	15.34	15.13	15.08	15.136	15.148	15.637	15.608	15.73	15.751	15.739	15.711	15.702	15.683	15.664	15.546	15.65	15.659	15.66	15.679	15.66	15.803	15.798	15.705	15.711	15.705	15.705	15.713	15.725	15.734	15.94
NaN	NaN	NaN	NaN	NaN	NaN	NaN	NaN	NaN	NaN	NaN	NaN	NaN	NaN	NaN	NaN	NaN	15.535	15.414	15.495	15.333	15.198	15.156	15.247	14.999	15.7	15.675	15.719	15.741	15.729	15.73	15.7	15.684	15.66	15.516	15.626	15.64	15.669	15.664	15.65	15.66	15.81	15.702	15.699	15.701	15.703	15.713	15.714	15.732	15.937
NaN	NaN	NaN	NaN	NaN	NaN	NaN	NaN	NaN	NaN	NaN	NaN	NaN	NaN	NaN	NaN	15.469	15.372	15.434	15.217	15.129	15.088	15.138	15.31	15.242	15.717	15.712	15.71	15.727	15.732	15.73	15.731	15.692	15.683	15.656	15.577	15.645	15.655	15.674	15.672	15.685	15.67	15.721	15.692	15.698	15.699	15.706	15.718	15.742	15.894
NaN	NaN	NaN	NaN	NaN	NaN	NaN	NaN	NaN	NaN	NaN	NaN	NaN	NaN	NaN	15.35	15.377	15.322	15.207	15.393	15.109	15.008	15.131	15.087	15.26	15.669	15.729	15.709	15.86	15.84	15.833	15.838	15.818	15.798	15.773	15.62	15.663	15.675	15.688	15.703	15.721	15.698	15.681	15.83	15.803	15.815	15.807	15.813	16.072	16.075
NaN	NaN	NaN	NaN	NaN	NaN	NaN	NaN	NaN	NaN	NaN	NaN	NaN	NaN	NaN	15.426	15.39	15.322	15.528	15.468	15.471	14.942	15.238	15.089	14.9	15.764	15.751	15.726	15.853	15.85	15.825	15.823	15.817	15.825	15.809	15.655	15.704	15.726	15.744	15.753	15.743	15.729	15.702	15.678	15.844	15.837	15.818	15.809	16.072	16.089
NaN	NaN	NaN	NaN	NaN	NaN	NaN	NaN	NaN	NaN	NaN	NaN	NaN	NaN	15.375	15.407	15.471	15.518	15.523	15.485	15.341	15.115	14.945	14.898	15.082	15.62	15.764	15.837	15.852	15.828	15.829	15.824	15.834	15.837	15.814	15.832	15.713	15.763	15.766	15.793	15.77	15.717	15.709	15.683	15.685	15.677	15.85	15.862	16.124	16.083
NaN	NaN	NaN	NaN	NaN	NaN	NaN	NaN	NaN	NaN	NaN	NaN	NaN	NaN	15.224	15.564	15.467	15.528	15.544	15.491	14.969	15.055	15.024	14.955	15.03	15.619	15.744	15.828	15.831	15.836	15.816	15.818	15.827	15.837	15.843	15.834	15.719	15.757	15.754	15.767	15.791	15.731	15.695	15.67	15.679	15.687	15.689	15.87	16.124	16.154
NaN	NaN	NaN	NaN	NaN	NaN	NaN	NaN	NaN	NaN	NaN	NaN	NaN	NaN	NaN	15.791	15.836	15.892	15.878	15.904	15.523	15.501	15.496	15.5	15.385	15.92	15.858	16.122	16.092	16.093	16.108	16.098	16.111	16.107	16.12	16.112	16.123	16.02	16.024	16.057	16.055	16.003	15.961	15.947	15.96	15.964	15.963	16.158	16.419	16.429
NaN	NaN	NaN	NaN	NaN	NaN	NaN	NaN	NaN	NaN	NaN	NaN	NaN	NaN	NaN	15.794	15.832	15.806	15.826	15.83	15.673	15.516	15.535	15.504	15.499	15.917	15.891	16.099	16.062	16.097	16.116	16.112	16.111	16.121	16.144	16.131	16.144	16.022	16.029	16.032	16.029	16.009	15.95	15.916	15.932	15.951	15.945	16.133	16.412	16.422
NaN	NaN	NaN	NaN	NaN	NaN	NaN	NaN	NaN	NaN	NaN	NaN	NaN	NaN	NaN	15.779	15.795	15.82	15.816	15.785	15.632	15.68	15.536	15.521	15.515	16.02	15.999	15.993	16.126	16.062	16.073	16.124	16.128	16.13	16.142	16.161	16.024	16.034	16.056	16.09	16.074	15.995	15.945	15.924	15.935	15.976	15.971	15.998	16.42	16.433
NaN	NaN	NaN	NaN	NaN	NaN	NaN	NaN	NaN	NaN	NaN	NaN	NaN	NaN	NaN	15.732	15.785	NaN	NaN	15.784	15.591	15.622	15.499	15.505	15.53	16.01	15.986	16.065	16.015	16.085	16.061	16.095	16.098	16.139	16.154	16.14	16.018	16.043	16.071	16.085	16.071	16.043	15.995	15.95	15.956	15.969	15.97	16.002	16.422	17.208
NaN	NaN	NaN	NaN	NaN	NaN	NaN	NaN	NaN	NaN	NaN	NaN	NaN	NaN	NaN	NaN	NaN	NaN	NaN	NaN	NaN	15.571	15.522	15.503	15.517	15.997	15.99	16.08	16.079	16.103	16.087	16.074	16.098	16.113	16.109	16.129	16.151	16.04	16.07	16.076	16.119	16.068	16.025	15.991	15.983	15.988	15.987	16.013	16.254	16.44
NaN	NaN	NaN	NaN	NaN	NaN	NaN	NaN	NaN	NaN	NaN	NaN	NaN	NaN	NaN	NaN	NaN	NaN	NaN	NaN	NaN	15.601	15.539	15.55	15.459	15.947	16.09	16.079	16.069	16.047	16.111	16.086	16.089	16.096	16.105	16.103	16.064	16.032	16.082	16.076	16.124	16.064	16.03	16.002	16.155	16.149	15.982	16.017	16.268	16.442
NaN	NaN	NaN	NaN	NaN	NaN	NaN	NaN	NaN	NaN	NaN	NaN	NaN	NaN	NaN	NaN	NaN	NaN	NaN	NaN	15.566	15.552	15.53	15.554	15.62	15.951	16.057	16.1	16.072	16.084	16.173	16.11	16.112	16.101	16.103	16.049	16.069	16.057	16.047	16.066	16.113	16.069	16.027	16.023	16.176	16.037	16.052	16.054	16.309	16.426
NaN	NaN	NaN	NaN	NaN	NaN	NaN	NaN	NaN	NaN	NaN	NaN	NaN	NaN	NaN	NaN	NaN	15.424	15.482	15.484	15.535	15.607	15.65	15.71	15.718	16.045	16.052	16.063	16.087	16.063	16.197	16.176	16.115	16.113	16.123	16.069	16.015	16.041	16.039	16.016	16.045	16.044	16.053	16.065	16.05	16.05	16.062	16.058	16.066	16.217
NaN	NaN	NaN	NaN	NaN	NaN	NaN	NaN	NaN	NaN	NaN	NaN	NaN	NaN	NaN	NaN	15.377	15.4	15.482	15.492	15.554	15.679	15.668	15.711	15.705	16.04	16.047	16.077	16.102	16.075	16.059	16.212	16.203	16.136	16.101	16.099	16.001	16.002	15.988	16.142	16.145	16.153	16.204	16.07	16.064	16.059	16.061	16.046	16.049	16.208
NaN	NaN	NaN	NaN	NaN	NaN	NaN	NaN	NaN	NaN	NaN	NaN	NaN	NaN	NaN	15.375	15.393	15.401	15.406	15.481	15.56	15.641	15.677	15.714	15.731	16.048	16.059	16.102	16.077	16.101	16.099	16.217	16.214	16.198	16.114	15.969	15.985	15.975	15.992	16.162	16.168	16.188	16.217	16.07	16.095	16.072	16.062	16.085	16.056	16.209
NaN	NaN	NaN	NaN	NaN	NaN	NaN	NaN	NaN	NaN	NaN	NaN	NaN	15.152	15.126	15.121	15.346	15.343	15.35	15.443	15.539	15.641	15.689	15.703	15.741	16.059	16.055	16.067	16.07	16.08	16.107	16.089	16.197	16.194	16.194	15.993	16.002	15.991	16.144	16.169	16.18	16.161	16.056	16.064	16.103	16.083	16.074	16.059	16.07	16.194
NaN	NaN	NaN	NaN	NaN	NaN	NaN	NaN	NaN	NaN	NaN	NaN	NaN	15.15	15.124	15.139	15.357	15.317	15.33	15.408	15.485	15.61	15.656	15.663	15.705	16.031	16.044	16.053	16.053	16.065	16.068	16.073	16.213	16.173	16.17	16.04	16.026	16.004	16.143	16.165	16.207	16.209	16.065	16.077	16.08	16.091	16.096	16.099	16.1	16.148
NaN	NaN	NaN	NaN	NaN	NaN	NaN	NaN	NaN	NaN	NaN	15.297	15.306	15.14	15.136	15.127	15.064	15.272	15.28	15.37	15.467	15.534	15.64	15.619	15.638	16.035	16.041	16.065	16.055	16.06	16.077	16.078	16.045	16.036	16.035	16.041	16.05	15.985	16.11	16.122	16.167	16.183	16.051	16.153	16.161	16.159	16.151	16.134	16.152	16.168
NaN	NaN	NaN	NaN	NaN	NaN	NaN	NaN	NaN	15.577	15.474	15.311	15.341	15.112	15.134	15.105	15.055	15.264	15.222	15.302	15.459	15.512	15.625	15.653	15.648	16.105	16.126	16.164	16.189	16.201	16.08	16.07	16.063	16.046	16.046	16.055	16.047	16.013	16.168	16.153	16.204	16.198	16.117	16.135	16.141	16.168	16.182	16.176	16.174	16.179
NaN	NaN	NaN	15.656	NaN	NaN	NaN	NaN	NaN	15.601	15.524	15.581	15.374	15.142	15.144	15.059	14.993	14.961	15.196	15.24	15.445	15.454	15.551	15.623	15.629	16.094	16.113	16.168	16.126	16.163	16.196	16.086	16.07	16.068	16.055	16.046	15.996	15.982	16.119	16.112	16.13	16.212	16.195	16.082	16.235	16.118	16.201	16.199	16.226	16.193
NaN	NaN	15.845	15.591	NaN	NaN	NaN	NaN	15.648	15.624	15.575	15.591	15.397	15.158	15.148	15.036	15.001	14.973	14.979	15.21	15.352	15.351	15.485	15.6	15.624	16.177	16.133	16.11	16.104	16.097	16.101	16.04	16.027	16.042	16.021	16.016	15.983	16.004	16.129	16.164	16.129	16.184	16.176	16.225	16.264	16.126	16.154	16.243	16.172	16.157
15.738	15.744	15.749	15.504	NaN	NaN	NaN	15.707	15.694	15.646	15.617	15.611	15.366	15.106	15.079	15.039	15.037	15.023	15.017	15.332	15.285	15.29	15.387	15.514	15.641	16.162	16.116	16.138	16.125	16.126	16.093	16.086	16.032	16.048	16.059	16.011	16.007	16.152	16.179	16.187	16.16	16.218	16.224	16.247	16.258	16.115	16.134	16.205	16.112	16.113
NaN	15.483	15.468	15.317	NaN	NaN	NaN	15.451	15.442	15.454	15.435	15.169	15.15	15.111	15.079	15.046	15.026	15.033	15.054	15.054	15.374	15.308	15.388	15.446	15.562	16.154	16.172	16.14	16.135	16.144	16.118	16.104	16.07	16.052	16.051	16.054	16.043	16.175	16.196	16.206	16.183	16.242	16.252	16.219	16.236	16.133	16.122	16.103	14.88	16.066
NaN	15.534	15.495	15.408	15.471	NaN	NaN	15.414	15.42	15.418	15.425	15.413	15.169	15.124	15.093	15.072	15.065	15.09	15.111	15.119	15.125	15.113	15.133	15.377	15.362	16.029	16.059	16.199	16.198	16.125	16.117	16.144	16.152	16.153	16.195	16.027	16.2	16.189	16.196	16.206	16.215	16.105	16.134	16.119	16.078	16.171	16.165	16.111	16.043	16.889
15.542	15.542	15.521	15.48	15.444	15.479	15.445	15.456	15.438	15.453	15.427	15.397	15.432	15.434	15.147	15.111	15.121	15.117	15.15	15.173	15.2	15.187	15.207	15.433	15.419	15.958	16.016	16.139	16.187	16.133	16.189	16.15	16.179	16.171	16.174	16.195	16.192	16.188	16.199	16.244	16.223	16.135	16.106	16.113	16.113	16.115	16.178	16.093	16.097	14.932
NaN	15.558	15.53	15.517	15.458	15.471	15.475	15.475	15.457	15.504	15.464	15.423	15.435	15.42	15.211	15.181	15.199	15.183	15.166	15.208	15.248	15.224	15.221	15.271	15.494	16.033	15.993	16.152	16.19	16.191	16.18	16.205	16.178	16.197	16.192	16.175	16.177	16.175	16.159	16.162	16.153	16.094	16.146	16.138	16.122	16.09	16.084	16.094	16.098	14.924
NaN	NaN	15.556	15.517	15.493	15.441	15.465	15.5	15.538	15.533	15.515	15.482	15.428	15.442	15.47	15.211	15.286	15.261	15.217	15.252	15.276	15.21	15.198	15.526	15.299	15.898	16.034	16.153	16.207	16.184	16.218	16.203	16.206	16.212	16.192	16.141	16.139	16.149	16.158	16.151	16.156	16.14	16.178	16.176	16.121	16.145	16.052	16.033	16.089	14.97
NaN	NaN	15.583	15.591	15.465	15.404	15.455	15.482	15.475	15.473	15.451	15.459	15.452	15.46	15.487	15.309	15.309	15.307	15.304	15.342	15.303	15.493	15.179	15.532	15.348	15.922	16.052	16.153	16.186	16.191	16.173	16.152	16.166	16.102	16.141	16.136	16.134	16.146	16.126	16.136	16.159	16.157	16.18	16.186	16.154	16.163	16.08	15.99	16.103	14.964
NaN	NaN	15.638	15.519	15.429	15.499	15.554	15.516	15.513	15.529	15.485	15.459	15.452	15.458	15.515	15.512	15.51	15.343	15.358	15.352	15.301	15.495	15.558	15.546	15.597	15.939	15.939	16.155	16.153	16.172	16.18	16.14	16.109	16.133	16.128	16.127	16.164	16.11	16.147	16.14	16.13	16.14	16.189	16.191	16.163	16.137	16.131	16.078	16.111	16.135
NaN	NaN	NaN	15.518	15.586	15.499	15.635	15.603	15.552	15.563	15.51	15.44	15.466	15.494	15.556	15.552	15.557	15.389	15.387	15.366	15.347	15.606	15.602	15.593	15.602	15.955	15.929	16.141	16.162	16.212	16.167	16.142	16.123	16.077	16.106	16.092	16.098	16.097	16.086	16.069	16.065	16.049	16.131	16.192	16.13	16.106	16.108	16.093	16.078	16.17
NaN	NaN	NaN	NaN	NaN	NaN	NaN	NaN	NaN	14.459	14.341	14.387	14.394	14.404	14.453	14.497	14.475	14.303	14.342	14.218	14.591	14.586	14.522	14.36	14.491	14.152	14.312	14.229	14.526	14.455	14.342	14.489	14.463	14.285	14.154	14.308	14.348	14.429	14.324	14.257	14.244	14.282	14.318	14.43	14.236	14.31	14.181	14.246	14.786	14.172
NaN	NaN	NaN	NaN	NaN	NaN	NaN	NaN	NaN	14.533	14.628	14.684	14.549	14.545	14.447	14.365	14.259	14.296	14.639	14.653	14.273	14.249	14.519	14.456	14.137	14.234	14.283	14.147	14.309	14.368	14.389	14.423	14.376	14.396	14.299	14.251	14.176	14.337	14.159	14.264	14.337	14.245	14.213	14.14	14.283	14.263	14.224	14.255	14.218	14.053
NaN	NaN	NaN	NaN	NaN	NaN	NaN	NaN	14.701	14.505	14.677	14.781	14.632	14.579	14.628	14.804	14.641	14.618	14.7	14.731	14.323	14.229	14.411	14.285	14.528	14.367	14.314	14.211	14.225	14.33	14.279	14.326	14.341	14.353	14.21	14.214	14.172	14.177	14.187	14.141	14.179	14.164	14.089	14.282	14.229	14.302	14.147	14.151	14.11	14.107
NaN	NaN	NaN	NaN	NaN	NaN	NaN	NaN	NaN	14.785	14.877	14.658	14.699	14.712	14.785	14.649	14.697	14.707	14.827	14.726	14.456	14.444	14.373	14.369	14.281	14.316	14.088	14.102	14.224	14.101	14.233	14.137	14.408	14.424	14.4	14.128	14.05	14.088	14.216	14.175	14.089	14.093	14.083	14.035	14.137	14.251	14.236	14.253	14.202	14.095
NaN	NaN	NaN	NaN	NaN	NaN	NaN	NaN	NaN	14.855	14.983	15.052	14.916	14.85	14.486	14.755	14.897	14.711	14.704	14.615	14.446	14.423	14.394	14.344	14.286	14.28	14.392	14.338	14.325	14.182	14.101	14.041	14.303	14.38	14.405	14.134	14.119	14.252	14.229	14.219	14.165	14.158	14.139	14.288	14.132	14.16	14.436	14.329	14.306	14.258
NaN	NaN	NaN	NaN	NaN	NaN	NaN	NaN	NaN	NaN	NaN	15.039	14.581	14.624	14.56	14.761	14.803	14.868	14.759	14.611	14.578	14.53	14.602	14.47	14.409	14.296	14.419	14.273	14.286	14.365	14.069	14.275	14.197	14.394	14.414	14.319	14.157	14.177	14.212	14.36	14.433	14.177	14.234	14.259	14.389	14.28	14.339	14.296	14.314	14.284
NaN	NaN	NaN	NaN	NaN	NaN	NaN	NaN	NaN	NaN	NaN	NaN	14.703	14.602	14.666	14.815	14.942	14.877	14.843	14.594	14.548	14.608	14.504	14.53	14.364	14.325	14.36	14.371	14.482	14.35	14.19	14.296	14.184	14.255	14.31	14.217	14.337	14.425	14.324	14.176	14.179	14.223	14.19	14.402	14.176	14.347	14.373	14.334	14.481	14.322
NaN	NaN	NaN	NaN	NaN	NaN	NaN	NaN	NaN	NaN	NaN	NaN	NaN	NaN	14.591	14.91	14.902	14.864	14.863	14.601	14.594	14.539	14.623	14.546	14.31	14.381	14.467	14.427	14.449	14.358	14.314	14.182	14.319	14.14	14.26	14.357	14.377	14.483	14.323	14.443	14.26	14.217	14.172	14.306	14.265	14.408	14.353	14.337	14.423	14.167
NaN	NaN	NaN	NaN	NaN	NaN	NaN	NaN	NaN	NaN	NaN	NaN	NaN	NaN	14.862	14.821	15.021	14.91	14.949	14.431	14.506	14.479	14.586	14.454	14.378	14.418	14.716	14.529	14.397	14.445	14.295	14.209	14.309	14.217	14.129	14.429	14.416	14.393	14.39	14.448	14.578	14.498	14.297	14.253	14.353	14.236	14.357	14.29	14.29	14.39
NaN	NaN	NaN	NaN	NaN	NaN	NaN	NaN	NaN	NaN	NaN	NaN	NaN	NaN	15.017	14.966	13.627	14.981	14.847	14.648	14.588	14.646	14.613	14.619	14.531	14.486	14.633	14.499	14.457	14.465	13.237	14.449	14.366	14.176	14.158	14.093	14.411	14.334	14.452	14.409	14.493	14.495	14.306	14.37	14.478	14.326	14.282	14.301	14.24	14.282
NaN	NaN	NaN	NaN	NaN	NaN	NaN	NaN	NaN	NaN	NaN	NaN	NaN	NaN	15.033	14.864	15.005	14.882	14.826	14.943	14.747	14.623	14.622	14.5	14.432	14.468	14.7	14.465	14.428	13.435	13.333	14.387	14.443	14.294	14.298	14.206	14.438	14.347	14.32	14.429	14.411	14.576	14.615	14.187	14.526	14.509	14.288	14.483	14.314	14.902
NaN	NaN	NaN	NaN	NaN	NaN	NaN	NaN	NaN	NaN	NaN	NaN	NaN	NaN	NaN	14.931	14.972	14.919	14.768	14.921	14.919	14.614	14.741	14.746	14.515	14.592	14.599	14.686	14.581	13.382	13.277	14.483	14.486	14.49	14.329	14.267	14.419	14.46	14.428	14.425	14.48	14.514	14.557	14.279	14.295	14.41	14.286	14.326	14.229	14.256
NaN	NaN	NaN	NaN	NaN	NaN	NaN	NaN	NaN	NaN	NaN	NaN	NaN	NaN	NaN	14.896	14.798	14.795	14.887	15.063	14.958	14.761	14.71	14.679	14.602	14.736	14.796	14.654	14.684	14.658	13.281	14.578	14.394	14.587	14.358	14.292	14.586	14.422	14.383	14.48	14.413	14.501	14.463	14.481	14.296	14.442	14.416	14.258	14.854	14.153
NaN	NaN	NaN	NaN	NaN	NaN	NaN	NaN	NaN	NaN	NaN	NaN	NaN	NaN	14.706	14.952	14.936	14.979	14.91	14.91	14.986	14.955	14.658	14.801	14.653	14.643	14.749	14.714	14.705	14.779	13.389	14.655	14.718	14.654	14.39	14.225	14.09	14.435	14.336	14.361	14.554	14.373	14.476	14.569	14.255	14.368	14.337	14.247	14.792	14.154
NaN	NaN	NaN	NaN	NaN	NaN	NaN	NaN	NaN	NaN	NaN	14.777	14.745	14.775	14.686	15.091	15.106	15.241	14.997	14.89	14.794	15.016	14.782	14.884	14.688	14.663	14.85	14.792	14.777	14.656	13.4	14.731	13.217	14.588	14.375	14.249	14.156	14.148	14.455	14.451	14.266	14.405	14.29	14.421	14.438	14.366	14.324	14.305	14.166	14.36
NaN	NaN	NaN	NaN	NaN	NaN	NaN	NaN	NaN	NaN	14.69	14.629	14.727	14.668	14.838	14.877	14.851	14.869	15	15.011	15.068	15.031	14.809	14.875	14.802	14.671	14.743	14.76	14.702	14.775	14.579	14.532	13.279	14.566	14.306	14.636	14.225	14.282	14.448	14.42	14.27	14.372	14.369	14.304	14.497	14.265	14.374	14.294	14.197	14.228
NaN	NaN	NaN	NaN	NaN	NaN	NaN	NaN	NaN	NaN	14.681	14.66	14.81	14.702	14.905	14.802	14.865	14.924	14.914	14.971	14.916	15.038	15.025	14.817	14.794	14.809	14.803	14.878	14.797	14.933	14.553	14.591	14.392	14.483	14.755	14.57	14.166	14.244	14.147	14.289	14.269	14.274	14.186	14.313	14.497	14.652	14.344	14.821	14.265	14.407
NaN	NaN	NaN	NaN	NaN	NaN	NaN	NaN	NaN	NaN	14.83	14.771	14.682	14.683	14.604	14.928	14.787	14.986	14.872	15.042	15.086	14.972	14.976	14.938	14.879	14.811	14.714	14.718	14.688	14.695	14.492	14.507	14.653	14.454	14.435	14.621	14.369	14.249	14.067	14.537	14.334	14.312	14.271	14.394	14.368	14.633	14.319	14.806	14.353	14.738
NaN	NaN	NaN	NaN	NaN	NaN	NaN	NaN	NaN	NaN	14.802	14.725	14.661	14.561	14.61	14.629	14.758	14.756	14.741	14.752	14.741	14.98	14.957	14.789	14.747	14.758	14.748	14.653	14.675	14.586	14.929	14.84	14.745	14.859	14.799	14.741	14.359	14.131	14.099	14.312	14.218	14.151	14.276	14.257	14.506	14.547	14.421	14.373	14.413	14.387
NaN	NaN	NaN	NaN	NaN	NaN	NaN	15.07	15.088	15.042	14.707	14.773	14.622	14.66	14.594	14.613	14.756	15.119	14.591	14.787	14.642	14.884	14.795	14.751	14.748	14.816	14.738	14.767	14.57	15.084	15.049	15.121	14.976	15.055	14.884	14.746	14.469	14.312	14.083	14.285	14.258	14.276	14.07	14.347	14.394	14.532	14.302	14.197	14.361	14.43
NaN	NaN	NaN	NaN	NaN	NaN	15.252	15.497	15.116	14.967	14.681	14.729	14.575	14.59	14.56	14.463	14.527	14.669	14.691	14.663	14.681	14.745	14.819	14.914	14.847	14.866	14.948	14.911	14.758	15.048	15.088	15.065	14.981	14.94	15.023	14.885	14.65	14.519	14.251	14.154	14.317	14.358	14.263	14.48	14.519	14.56	14.63	14.207	14.278	14.44
NaN	NaN	NaN	NaN	NaN	NaN	NaN	15.095	15.035	14.826	14.596	14.685	14.609	14.709	14.573	14.668	14.698	14.547	14.726	14.928	14.62	14.56	14.952	14.91	15.071	15.051	14.995	14.884	14.887	14.835	15.059	14.909	15.077	14.97	14.992	14.97	14.806	14.53	14.383	14.343	14.522	14.408	14.376	14.434	14.368	14.16	14.138	14.278	14.215	14.299
NaN	NaN	NaN	NaN	NaN	NaN	NaN	NaN	NaN	15.021	14.778	14.723	14.634	14.661	14.57	14.612	14.902	14.857	14.775	14.974	14.686	14.87	15.353	15.042	14.856	15.26	14.923	15.114	15.027	14.656	14.807	14.832	14.977	14.875	14.945	14.901	14.798	14.627	14.425	14.197	14.012	14.134	14.316	14.426	14.558	14.25	14.039	14.179	14.193	14.346
NaN	NaN	NaN	NaN	NaN	NaN	NaN	NaN	NaN	14.934	14.815	14.908	14.689	14.766	15.004	14.552	14.846	14.925	15.08	15.184	14.913	14.784	14.93	15.028	15.096	14.974	15.015	14.87	14.924	14.735	14.975	14.803	15.423	14.98	15.111	15.017	15.05	14.721	14.58	14.324	14.294	14.174	14.439	14.518	14.477	14.164	14.13	14.044	14.157	14.244
NaN	NaN	NaN	NaN	NaN	NaN	NaN	NaN	NaN	14.941	15.029	14.946	14.838	14.758	14.671	14.791	14.916	14.979	14.928	15.16	14.805	15.02	14.906	14.985	14.95	14.988	14.852	14.86	14.903	14.91	14.929	14.866	14.982	15.072	15.245	15.123	15.192	14.901	14.763	14.523	14.268	14.056	14.037	14.493	14.423	14.14	14.446	14.052	14.108	13.967
NaN	NaN	NaN	NaN	NaN	NaN	NaN	NaN	NaN	12.842	13.009	12.873	12.844	12.748	12.714	12.765	12.858	12.846	12.879	12.889	12.972	13.019	12.927	12.933	12.874	11.411	11.481	11.469	11.252	11.289	11.338	11.362	11.368	11.541	11.503	11.61	11.642	11.417	11.185	10.947	10.739	10.443	10.398	10.763	10.823	10.433	10.447	10.248	10.351	10.187
NaN	NaN	NaN	NaN	NaN	NaN	NaN	NaN	NaN	NaN	12.881	12.728	12.888	12.873	12.835	12.861	12.968	12.962	12.758	12.759	12.893	12.941	12.866	12.779	12.815	11.53	11.359	11.514	11.442	11.495	11.28	11.414	11.437	11.585	11.4	11.41	11.668	11.47	11.344	11.01	10.743	10.433	10.415	10.768	10.847	10.371	10.253	10.238	10.109	10.151
NaN	NaN	NaN	NaN	NaN	NaN	NaN	NaN	NaN	NaN	13.006	12.646	12.648	12.854	12.86	12.865	12.899	12.883	12.754	12.663	12.87	12.892	12.708	12.687	12.858	11.438	11.492	11.523	11.48	11.537	11.354	11.309	11.34	11.567	11.445	11.449	11.427	11.441	11.245	11.069	10.766	10.431	10.38	10.74	10.946	10.442	10.342	10.268	10.199	10.162
NaN	NaN	NaN	NaN	NaN	NaN	NaN	NaN	NaN	NaN	13	12.994	12.903	12.802	12.691	12.761	12.836	12.888	12.744	12.777	12.815	12.815	12.83	12.693	12.673	11.462	11.454	11.568	11.566	11.493	11.397	11.313	11.386	11.512	11.406	11.248	11.324	11.502	11.241	11.018	10.731	10.522	10.376	10.879	10.915	10.604	10.499	10.797	10.202	10.167
NaN	NaN	NaN	NaN	NaN	NaN	NaN	NaN	NaN	NaN	NaN	NaN	NaN	NaN	NaN	NaN	12.861	12.811	12.67	12.69	12.891	12.886	12.777	12.724	12.678	11.4	11.463	11.668	11.478	11.551	11.297	11.272	11.451	11.468	11.299	11.167	11.314	11.369	11.099	10.642	10.633	10.729	10.878	10.819	10.954	10.635	10.533	10.513	10.151	10.14
NaN	NaN	NaN	NaN	NaN	NaN	NaN	NaN	NaN	NaN	NaN	NaN	NaN	NaN	NaN	NaN	NaN	12.706	12.696	12.707	12.791	12.896	12.656	12.661	12.852	11.482	11.518	11.492	11.503	11.551	11.441	11.341	11.347	11.12	11.11	11.186	11.229	11.192	10.993	10.75	10.925	10.918	10.897	10.869	10.816	10.678	10.543	10.343	10.175	10.135
NaN	NaN	NaN	NaN	NaN	NaN	NaN	NaN	NaN	NaN	NaN	NaN	NaN	NaN	NaN	NaN	NaN	12.701	12.817	12.639	12.873	12.802	12.588	12.63	12.637	11.52	11.47	11.567	11.542	11.485	11.462	11.346	11.195	11.166	10.949	11.151	11.047	11.264	10.984	10.932	11.287	11.126	10.834	10.86	10.831	10.653	10.528	10.45	10.124	10.011
NaN	NaN	NaN	NaN	NaN	NaN	NaN	NaN	NaN	NaN	NaN	NaN	NaN	NaN	NaN	NaN	NaN	NaN	12.756	12.644	12.742	12.715	12.837	12.493	12.562	11.599	11.529	11.624	11.401	11.333	11.353	11.307	11.148	11.06	11.17	10.906	11.218	10.971	10.953	10.407	10.965	10.917	10.698	10.74	10.803	10.659	10.524	10.352	10.065	9.9235
NaN	NaN	NaN	NaN	NaN	NaN	NaN	NaN	NaN	NaN	NaN	NaN	NaN	NaN	NaN	NaN	NaN	NaN	12.877	12.622	12.72	12.754	12.573	12.524	12.591	11.629	11.585	11.581	11.67	11.067	11.15	11.16	11.085	11.117	10.943	10.75	10.797	10.66	10.721	10.594	10.527	10.829	10.547	10.566	10.702	10.64	10.51	10.28	10.037	9.8782
NaN	NaN	NaN	NaN	NaN	NaN	NaN	NaN	NaN	NaN	NaN	NaN	NaN	NaN	NaN	NaN	NaN	NaN	NaN	12.739	12.519	12.653	12.17	12.371	12.533	11.488	11.366	11.403	11.367	10.947	11.225	11.087	11.188	11.106	10.865	11.225	11.136	11.208	11.109	10.82	10.339	10.466	10.716	10.517	10.623	10.696	10.586	10.258	10.116	10.64
NaN	NaN	NaN	NaN	NaN	NaN	NaN	NaN	NaN	NaN	NaN	NaN	NaN	NaN	NaN	NaN	NaN	NaN	NaN	12.511	12.439	12.423	12.321	12.632	12.305	11.262	11.016	11.091	10.702	10.861	11.038	11.042	11.145	11.362	11.23	11.13	10.987	11.171	10.962	10.963	10.35	10.284	10.631	10.404	10.461	10.581	10.534	10.29	10.217	10.222
NaN	NaN	NaN	NaN	NaN	NaN	NaN	NaN	NaN	NaN	NaN	NaN	NaN	NaN	NaN	NaN	NaN	NaN	NaN	NaN	12.435	12.451	12.525	12.143	12.174	11.326	10.898	10.476	10.656	10.828	10.999	11.018	11.281	10.898	11.039	10.781	10.692	11.048	10.835	10.725	10.265	9.8551	10.484	10.609	10.666	10.4	10.378	10.31	10.12	9.9714
NaN	NaN	NaN	NaN	NaN	NaN	NaN	NaN	NaN	NaN	NaN	NaN	NaN	NaN	NaN	NaN	NaN	NaN	NaN	NaN	12.388	12.446	12.303	12.157	11.916	11.092	10.828	10.628	10.854	11.009	11.19	10.919	11.052	11.006	11.045	10.966	10.95	9.9213	10.665	10.7	10.37	10.254	10.483	10.756	10.688	10.387	10.393	10.439	10.191	9.9697
NaN	NaN	NaN	NaN	NaN	NaN	NaN	NaN	NaN	NaN	NaN	NaN	NaN	NaN	NaN	NaN	NaN	NaN	NaN	NaN	12.386	12.275	12.076	11.931	11.682	11.747	10.61	10.923	10.981	11.246	10.915	10.765	10.863	11.044	11.088	10.92	9.8606	9.5517	9.5259	10.147	10.022	10.543	10.664	10.762	10.712	10.404	10.244	10.392	10.341	10.158
NaN	NaN	NaN	NaN	NaN	NaN	NaN	NaN	NaN	NaN	NaN	NaN	NaN	NaN	NaN	NaN	NaN	NaN	NaN	NaN	12.136	NaN	NaN	NaN	NaN	NaN	10.635	10.858	11.109	11.13	10.89	10.769	10.94	11.067	10.892	9.6468	9.6441	10.383	10.419	10.241	10.264	10.505	10.692	10.769	10.785	10.381	10.265	10.296	10.189	10.139
NaN	NaN	NaN	NaN	NaN	NaN	NaN	NaN	NaN	NaN	NaN	NaN	NaN	NaN	NaN	NaN	NaN	NaN	NaN	NaN	NaN	NaN	NaN	NaN	NaN	NaN	10.718	11.017	10.863	11.067	10.863	10.714	10.892	11.155	10.012	10.102	11.099	10.884	10.829	10.631	10.758	10.956	10.834	10.894	10.411	10.431	10.337	10.344	10.18	10.087
NaN	NaN	NaN	NaN	NaN	NaN	NaN	NaN	NaN	NaN	NaN	NaN	NaN	NaN	NaN	NaN	NaN	NaN	NaN	NaN	NaN	NaN	NaN	NaN	NaN	NaN	10.851	10.945	10.906	10.671	10.604	10.926	11.28	11.244	10.705	10.828	10.987	10.465	10.529	10.649	10.708	10.741	10.935	10.661	10.444	10.509	10.447	10.27	10.057	9.9682
NaN	NaN	NaN	NaN	NaN	NaN	NaN	NaN	NaN	NaN	NaN	NaN	NaN	NaN	NaN	NaN	NaN	NaN	NaN	NaN	NaN	NaN	NaN	NaN	NaN	10.867	10.745	10.743	10.716	10.698	10.726	10.736	10.902	10.978	9.8252	10.789	10.811	10.797	10.692	10.519	10.615	10.508	10.753	10.798	10.465	10.553	10.339	10.295	10.081	9.9546
NaN	NaN	NaN	NaN	NaN	NaN	NaN	NaN	NaN	NaN	NaN	NaN	NaN	NaN	NaN	NaN	NaN	NaN	NaN	NaN	NaN	NaN	NaN	10.994	11.5	10.684	10.687	10.693	10.765	10.834	10.74	10.758	10.816	10.951	10.625	10.84	10.622	9.813	10.165	10.88	10.57	10.492	10.27	10.434	10.475	10.594	10.41	10.406	10.019	9.8763
NaN	NaN	NaN	NaN	NaN	NaN	NaN	NaN	NaN	NaN	NaN	NaN	NaN	NaN	NaN	NaN	NaN	NaN	NaN	NaN	NaN	NaN	NaN	10.982	11.583	10.769	10.771	10.705	10.587	10.585	10.725	10.74	11.326	10.561	10.912	10.843	10.931	10.189	10.467	10.456	10.396	10.276	10.216	9.8285	10.374	10.484	10.349	10.343	10.029	9.9507
NaN	NaN	NaN	NaN	NaN	NaN	NaN	NaN	NaN	NaN	NaN	NaN	NaN	NaN	NaN	NaN	NaN	NaN	NaN	NaN	NaN	10.933	11.322	11.783	11.583	10.702	10.799	10.677	10.731	10.736	10.547	11.006	10.853	10.913	10.643	10.62	10.743	10.724	10.506	10.7	10.329	10.258	10.53	10.651	10.376	10.598	10.524	10.455	10.353	10.335
NaN	NaN	NaN	NaN	NaN	NaN	NaN	NaN	NaN	NaN	NaN	NaN	NaN	NaN	NaN	NaN	NaN	NaN	NaN	NaN	11.104	11.17	11.586	11.842	11.89	10.646	11.16	10.778	10.472	10.463	10.832	10.649	10.992	11.243	10.989	11.031	10.578	10.647	10.56	10.826	10.769	9.9046	10.305	10.555	10.541	10.566	10.546	10.406	10.377	10.655
NaN	NaN	NaN	NaN	NaN	NaN	NaN	NaN	NaN	NaN	NaN	NaN	NaN	NaN	NaN	NaN	NaN	NaN	NaN	11.09	11.525	11.571	11.756	11.975	12.302	11.115	11.045	10.936	10.94	11.072	10.948	10.994	10.889	11.426	10.771	10.81	10.671	10.515	10.509	10.545	10.837	10.73	10.423	10.087	10.37	10.587	10.649	10.346	10.276	10.609
NaN	NaN	NaN	NaN	NaN	NaN	NaN	NaN	NaN	NaN	NaN	NaN	NaN	NaN	NaN	NaN	NaN	NaN	NaN	11.358	11.621	11.646	11.512	11.877	11.358	10.751	10.724	10.561	10.778	10.901	10.651	11.043	10.753	11.139	10.612	10.622	10.493	10.322	10.353	10.455	10.839	10.645	10.364	10.485	10.322	10.414	10.286	10.294	10.246	10.637
NaN	NaN	NaN	NaN	NaN	NaN	NaN	NaN	NaN	NaN	NaN	NaN	NaN	NaN	NaN	NaN	NaN	NaN	NaN	NaN	11.516	11.461	11.421	11.809	11.382	10.568	10.551	10.903	10.779	10.865	10.543	10.711	10.594	10.524	10.554	10.177	10.233	10.411	10.546	10.645	10.371	10.329	10.371	10.211	10.41	10.23	10.191	10.255	10.556	10.497
NaN	NaN	NaN	NaN	NaN	NaN	NaN	NaN	NaN	NaN	NaN	NaN	NaN	NaN	NaN	NaN	NaN	NaN	NaN	NaN	13.48	13.572	13.656	13.556	14.031	10.466	10.41	10.432	10.437	10.336	10.546	10.344	10.537	10.633	10.122	10.272	10.325	10.418	10.543	10.332	10.47	10.463	10.476	10.147	10.267	10.126	10.004	10.325	10.47	10.732
NaN	NaN	NaN	NaN	NaN	NaN	NaN	NaN	NaN	NaN	NaN	NaN	NaN	NaN	NaN	NaN	NaN	NaN	NaN	NaN	NaN	13.559	13.623	13.459	13.772	10.538	10.455	10.249	10.099	10.336	10.115	10.517	10.149	10.039	10.156	10.482	10.318	10.62	10.43	10.224	10.062	10.275	10.442	10.304	10.21	9.9705	10.326	10.331	10.327	10.268
NaN	NaN	NaN	NaN	NaN	NaN	NaN	NaN	NaN	NaN	NaN	NaN	NaN	NaN	NaN	NaN	NaN	NaN	NaN	NaN	NaN	NaN	13.389	13.67	13.693	10.469	10.562	10.369	10.31	10.126	10.355	10.322	9.999	10.011	9.9909	9.984	10.401	10.29	10.523	10.653	10.13	10.377	10.369	10.145	10.121	9.9622	10.283	10.193	10.184	10.308
NaN	NaN	NaN	NaN	NaN	NaN	NaN	NaN	NaN	NaN	NaN	NaN	NaN	NaN	NaN	NaN	NaN	NaN	NaN	NaN	NaN	NaN	13.482	13.6	NaN	NaN	10.323	10.365	10.236	10.138	10.169	10.084	10.107	10.071	10.349	10.309	10.291	10.39	10.482	10.473	10.452	10.409	10.323	9.9101	9.9425	10.012	9.9384	10.01	10.298	10.23
NaN	NaN	NaN	NaN	NaN	NaN	NaN	NaN	NaN	NaN	NaN	NaN	NaN	NaN	NaN	NaN	NaN	NaN	NaN	NaN	NaN	NaN	NaN	NaN	NaN	NaN	NaN	10.295	10.209	10.093	10.286	10.33	10.193	10.412	10.418	10.344	10.361	10.431	10.528	10.232	10.48	10.38	10.084	10.145	9.7506	10.008	10.039	10.166	10.093	10.011
NaN	NaN	NaN	NaN	NaN	NaN	NaN	NaN	NaN	NaN	NaN	NaN	NaN	NaN	NaN	NaN	NaN	NaN	NaN	NaN	NaN	NaN	NaN	NaN	NaN	NaN	NaN	NaN	NaN	NaN	10.473	10.587	10.594	10.221	10.05	10.306	10.435	10.546	10.4	10.37	10.338	10.297	10.292	10.104	9.9068	9.9137	10.026	10.014	10.12	10.045
NaN	NaN	NaN	NaN	NaN	NaN	NaN	NaN	NaN	NaN	NaN	NaN	NaN	NaN	NaN	NaN	NaN	NaN	NaN	NaN	NaN	NaN	NaN	NaN	NaN	NaN	NaN	NaN	NaN	NaN	NaN	10.256	10.082	10.028	10.076	10.19	10.601	10.417	10.307	10.579	10.371	10.523	10.025	10.026	9.8216	10.065	10.124	10.128	10.041	10.138
NaN	NaN	NaN	NaN	NaN	NaN	NaN	NaN	NaN	NaN	NaN	NaN	NaN	NaN	NaN	NaN	NaN	NaN	NaN	NaN	NaN	NaN	NaN	NaN	NaN	NaN	NaN	NaN	NaN	NaN	NaN	10.284	10.356	10.219	10.7	10.607	10.783	10.403	10.511	10.453	10.515	10.278	10.173	10.006	9.8611	9.8624	9.9643	10.16	10.114	10.146
NaN	NaN	NaN	NaN	NaN	NaN	NaN	NaN	NaN	NaN	NaN	NaN	NaN	NaN	NaN	NaN	NaN	NaN	NaN	NaN	NaN	NaN	NaN	NaN	NaN	NaN	NaN	NaN	NaN	NaN	NaN	10.162	10.129	10.488	10.477	10.2	10.688	10.145	10.486	10.268	10.539	10.456	10.426	10.273	10.174	9.8131	9.8594	9.9666	9.998	10.129
NaN	NaN	NaN	NaN	NaN	NaN	NaN	NaN	NaN	NaN	NaN	NaN	NaN	NaN	NaN	NaN	NaN	NaN	NaN	NaN	NaN	NaN	NaN	NaN	NaN	NaN	NaN	NaN	NaN	NaN	NaN	NaN	10.189	10.144	9.9481	9.9252	10.546	10.094	10.563	10.416	10.298	10.309	10.159	10.328	10.105	9.9623	9.9384	10.05	10.204	10.216
NaN	NaN	NaN	NaN	NaN	NaN	NaN	NaN	NaN	NaN	NaN	NaN	NaN	NaN	NaN	NaN	NaN	NaN	NaN	NaN	NaN	NaN	NaN	NaN	NaN	NaN	NaN	NaN	NaN	NaN	NaN	NaN	NaN	9.967	10.001	10.086	9.9738	10.099	10.132	10.33	10.457	10.426	10.369	10.22	10.219	9.8981	10.004	10.128	10.203	10.085
NaN	NaN	NaN	NaN	NaN	NaN	NaN	NaN	NaN	NaN	NaN	NaN	NaN	NaN	NaN	NaN	NaN	NaN	NaN	NaN	NaN	NaN	NaN	NaN	NaN	NaN	NaN	NaN	NaN	NaN	NaN	NaN	NaN	9.8965	10.107	10.525	10.124	10.031	10.201	10.339	10.615	10.424	10.177	10.117	10.06	9.9865	10.019	10.158	10.256	9.8667
NaN	NaN	NaN	NaN	NaN	NaN	NaN	NaN	NaN	NaN	NaN	NaN	NaN	NaN	NaN	NaN	NaN	NaN	NaN	NaN	NaN	NaN	NaN	NaN	NaN	NaN	NaN	NaN	NaN	NaN	NaN	NaN	NaN	9.9347	10.328	10.355	10.278	10.179	10.384	10.229	10.078	10.26	10.136	9.9479	10.085	10.026	9.993	9.9479	9.8891	9.8704
NaN	NaN	NaN	NaN	NaN	NaN	NaN	NaN	NaN	NaN	NaN	NaN	NaN	NaN	NaN	NaN	NaN	NaN	NaN	NaN	NaN	NaN	NaN	NaN	NaN	NaN	NaN	NaN	NaN	NaN	NaN	NaN	NaN	9.9026	10.001	10.001	10.174	9.959	9.9964	9.9389	9.8104	10.104	9.973	10.045	10.075	10.156	9.9682	10.027	10.047	10.156
NaN	NaN	NaN	NaN	NaN	NaN	NaN	NaN	NaN	NaN	NaN	NaN	NaN	NaN	NaN	NaN	NaN	NaN	NaN	NaN	NaN	NaN	NaN	NaN	NaN	NaN	NaN	NaN	NaN	NaN	NaN	NaN	NaN	9.9555	10.506	10.053	10.117	10.172	10.213	10.255	10.305	10.2	10.045	10.168	10.058	10.079	10.042	9.9822	10.253	10.174
NaN	NaN	NaN	NaN	NaN	NaN	NaN	NaN	NaN	NaN	NaN	NaN	NaN	NaN	NaN	NaN	NaN	NaN	NaN	NaN	NaN	NaN	NaN	NaN	NaN	NaN	NaN	NaN	NaN	NaN	NaN	NaN	9.7561	10.385	10.33	10.131	10.312	10.263	10.209	10.592	10.188	10.359	10.319	10.183	10.221	10.198	10.277	10.056	10.223	10.248
NaN	NaN	NaN	NaN	NaN	NaN	NaN	NaN	NaN	NaN	NaN	NaN	NaN	NaN	NaN	NaN	NaN	NaN	NaN	NaN	NaN	NaN	NaN	NaN	NaN	NaN	NaN	NaN	NaN	NaN	NaN	NaN	9.981	10.384	10.498	10.306	10.374	10.135	10.488	10.402	10.21	10.17	10.438	10.31	10.522	10.392	10.202	10.006	10.15	10.281
NaN	NaN	NaN	NaN	NaN	NaN	NaN	NaN	NaN	NaN	NaN	NaN	NaN	NaN	NaN	NaN	NaN	NaN	NaN	NaN	NaN	NaN	NaN	NaN	NaN	NaN	NaN	NaN	NaN	NaN	NaN	9.705	10.337	10.37	NaN	NaN	10.3	10.622	10.402	10.496	10.218	10.378	10.412	10.415	10.471	10.488	10.108	10.016	10.187	10.077
NaN	NaN	NaN	NaN	NaN	NaN	NaN	NaN	NaN	NaN	NaN	NaN	NaN	NaN	NaN	NaN	NaN	NaN	NaN	NaN	NaN	NaN	NaN	NaN	NaN	NaN	NaN	NaN	NaN	NaN	NaN	NaN	10.261	10.282	NaN	NaN	10.535	10.538	10.718	10.208	10.228	10.496	10.68	10.281	10.584	10.486	10.482	NaN	NaN	10.105
NaN	NaN	NaN	NaN	NaN	NaN	NaN	NaN	NaN	NaN	NaN	NaN	NaN	NaN	NaN	NaN	NaN	NaN	NaN	NaN	NaN	NaN	NaN	NaN	NaN	NaN	NaN	NaN	NaN	NaN	NaN	NaN	10.357	10.32	NaN	NaN	NaN	NaN	10.515	10.43	10.29	10.383	10.465	10.507	NaN	NaN	NaN	NaN	NaN	NaN
NaN	NaN	NaN	NaN	NaN	NaN	NaN	NaN	NaN	NaN	NaN	NaN	NaN	NaN	NaN	NaN	NaN	NaN	NaN	NaN	NaN	NaN	NaN	NaN	NaN	NaN	NaN	NaN	NaN	NaN	NaN	NaN	10.371	10.426	10.409	NaN	NaN	NaN	NaN	10.364	10.28	10.305	NaN	NaN	NaN	NaN	NaN	NaN	NaN	NaN
NaN	NaN	NaN	NaN	NaN	NaN	NaN	NaN	NaN	NaN	NaN	NaN	NaN	NaN	NaN	NaN	NaN	NaN	NaN	NaN	NaN	NaN	NaN	NaN	NaN	NaN	NaN	NaN	NaN	NaN	NaN	NaN	NaN	NaN	10.343	NaN	NaN	NaN	NaN	10.188	10.489	NaN	NaN	NaN	NaN	NaN	NaN	NaN	NaN	NaN
NaN	NaN	NaN	NaN	NaN	NaN	NaN	NaN	NaN	NaN	NaN	NaN	NaN	NaN	NaN	NaN	NaN	NaN	NaN	NaN	NaN	NaN	NaN	NaN	NaN	NaN	NaN	NaN	NaN	NaN	NaN	NaN	NaN	NaN	10.218	NaN	NaN	NaN	10.465	NaN	10.367	NaN	NaN	NaN	NaN	NaN	NaN	NaN	NaN	NaN
NaN	NaN	NaN	NaN	NaN	NaN	NaN	NaN	NaN	NaN	NaN	NaN	NaN	NaN	NaN	NaN	NaN	NaN	NaN	NaN	NaN	NaN	NaN	NaN	NaN	NaN	NaN	NaN	NaN	NaN	NaN	NaN	NaN	NaN	10.115	10.168	NaN	NaN	NaN	NaN	NaN	NaN	NaN	NaN	NaN	NaN	NaN	NaN	NaN	NaN
[truncated: 201 more columns]
