# Supplementary material for: Impact of Spatial Soil and Climate Input Data Aggregation on Regional Yield Simulations
Source: PLoS One. 2016 Apr 7;11(4):e0151782. doi: 10.1371/journal.pone.0151782 (PMC4824533; doi:10.1371/journal.pone.0151782)
Supplement: S1 Dataset — (ZIP) [file pone.0151782.s001.zip › Hoffmann_et_al_MinimalDataset/Fig5/Fig5_Maize_s025xc025.csv]

NaN	NaN	NaN	NaN	NaN	NaN	NaN	NaN	NaN	NaN	NaN	NaN	NaN	NaN	NaN	NaN	NaN	NaN	NaN	NaN	NaN	NaN	NaN	NaN	NaN	NaN	NaN	NaN	NaN	NaN	NaN	NaN	NaN	NaN	NaN	NaN	NaN	NaN	NaN	NaN	NaN	NaN	NaN	NaN	NaN	NaN	NaN	NaN	NaN	NaN
NaN	NaN	NaN	NaN	NaN	NaN	NaN	NaN	NaN	NaN	NaN	NaN	NaN	NaN	NaN	NaN	NaN	NaN	NaN	NaN	NaN	NaN	NaN	NaN	NaN	NaN	NaN	NaN	NaN	NaN	NaN	NaN	NaN	NaN	NaN	NaN	NaN	NaN	NaN	NaN	NaN	NaN	NaN	NaN	NaN	NaN	NaN	NaN	NaN	NaN
NaN	NaN	NaN	NaN	NaN	NaN	NaN	NaN	NaN	NaN	NaN	NaN	NaN	NaN	NaN	NaN	NaN	NaN	NaN	NaN	NaN	NaN	NaN	NaN	NaN	NaN	NaN	NaN	NaN	NaN	NaN	NaN	NaN	NaN	NaN	NaN	NaN	NaN	NaN	NaN	NaN	NaN	NaN	NaN	NaN	NaN	NaN	NaN	NaN	NaN
NaN	NaN	NaN	NaN	NaN	NaN	NaN	NaN	NaN	NaN	NaN	NaN	NaN	NaN	NaN	NaN	NaN	NaN	NaN	NaN	NaN	NaN	NaN	NaN	NaN	NaN	NaN	NaN	NaN	NaN	NaN	NaN	NaN	NaN	NaN	NaN	NaN	NaN	NaN	NaN	NaN	NaN	NaN	NaN	NaN	NaN	NaN	NaN	NaN	NaN
NaN	NaN	NaN	NaN	NaN	NaN	NaN	NaN	NaN	NaN	NaN	NaN	NaN	NaN	NaN	NaN	NaN	NaN	NaN	NaN	NaN	NaN	NaN	NaN	NaN	NaN	NaN	NaN	NaN	NaN	NaN	NaN	NaN	NaN	NaN	NaN	NaN	NaN	NaN	NaN	NaN	NaN	NaN	NaN	NaN	NaN	NaN	NaN	NaN	NaN
NaN	NaN	NaN	NaN	NaN	NaN	NaN	NaN	NaN	NaN	NaN	NaN	NaN	NaN	NaN	NaN	NaN	NaN	NaN	NaN	NaN	NaN	NaN	NaN	NaN	NaN	NaN	NaN	NaN	NaN	NaN	NaN	NaN	NaN	NaN	NaN	NaN	NaN	NaN	NaN	NaN	NaN	NaN	NaN	NaN	NaN	NaN	NaN	NaN	NaN
NaN	NaN	NaN	NaN	NaN	NaN	NaN	NaN	NaN	NaN	NaN	NaN	NaN	NaN	NaN	NaN	NaN	NaN	NaN	NaN	NaN	NaN	NaN	NaN	NaN	NaN	NaN	NaN	NaN	NaN	NaN	NaN	NaN	NaN	NaN	NaN	NaN	NaN	NaN	NaN	NaN	NaN	NaN	NaN	NaN	NaN	NaN	NaN	NaN	NaN
NaN	NaN	NaN	NaN	NaN	NaN	NaN	NaN	NaN	NaN	NaN	NaN	NaN	NaN	NaN	NaN	NaN	NaN	NaN	NaN	NaN	NaN	NaN	NaN	NaN	NaN	NaN	NaN	NaN	NaN	NaN	NaN	NaN	NaN	NaN	NaN	NaN	NaN	NaN	NaN	NaN	NaN	NaN	NaN	NaN	NaN	NaN	NaN	NaN	NaN
NaN	NaN	NaN	NaN	NaN	NaN	NaN	NaN	NaN	NaN	NaN	NaN	NaN	NaN	NaN	NaN	NaN	NaN	NaN	NaN	NaN	NaN	NaN	NaN	NaN	NaN	NaN	NaN	NaN	NaN	NaN	NaN	NaN	NaN	NaN	NaN	NaN	NaN	NaN	NaN	NaN	NaN	NaN	NaN	NaN	NaN	NaN	NaN	NaN	NaN
NaN	NaN	NaN	NaN	NaN	NaN	NaN	NaN	NaN	NaN	NaN	NaN	NaN	NaN	NaN	NaN	NaN	NaN	NaN	NaN	NaN	NaN	NaN	NaN	NaN	NaN	NaN	NaN	NaN	NaN	NaN	NaN	NaN	NaN	NaN	NaN	NaN	NaN	NaN	NaN	NaN	NaN	NaN	NaN	NaN	NaN	NaN	NaN	NaN	NaN
NaN	NaN	NaN	NaN	NaN	NaN	NaN	NaN	NaN	NaN	NaN	NaN	NaN	NaN	NaN	NaN	NaN	NaN	NaN	NaN	NaN	NaN	NaN	NaN	NaN	NaN	NaN	NaN	NaN	NaN	NaN	NaN	NaN	NaN	NaN	NaN	NaN	NaN	NaN	NaN	NaN	NaN	NaN	NaN	NaN	NaN	NaN	NaN	NaN	NaN
NaN	NaN	NaN	NaN	NaN	NaN	NaN	NaN	NaN	NaN	NaN	NaN	NaN	NaN	NaN	NaN	NaN	NaN	NaN	NaN	NaN	NaN	NaN	NaN	NaN	NaN	NaN	NaN	NaN	NaN	NaN	NaN	NaN	NaN	NaN	NaN	NaN	NaN	NaN	NaN	NaN	NaN	NaN	NaN	NaN	NaN	NaN	NaN	NaN	NaN
NaN	NaN	NaN	NaN	NaN	NaN	NaN	NaN	NaN	NaN	NaN	NaN	NaN	NaN	NaN	NaN	NaN	NaN	NaN	NaN	NaN	NaN	NaN	NaN	NaN	NaN	NaN	NaN	NaN	NaN	NaN	NaN	NaN	NaN	NaN	NaN	NaN	NaN	NaN	NaN	NaN	NaN	NaN	NaN	NaN	NaN	NaN	NaN	NaN	NaN
NaN	NaN	NaN	NaN	NaN	NaN	NaN	NaN	NaN	NaN	NaN	NaN	NaN	NaN	NaN	NaN	NaN	NaN	NaN	NaN	NaN	NaN	NaN	NaN	NaN	NaN	NaN	NaN	NaN	NaN	NaN	NaN	NaN	NaN	NaN	NaN	NaN	NaN	NaN	NaN	NaN	NaN	NaN	NaN	NaN	NaN	NaN	NaN	NaN	NaN
NaN	NaN	NaN	NaN	NaN	NaN	NaN	NaN	NaN	NaN	NaN	NaN	NaN	NaN	NaN	NaN	NaN	NaN	NaN	NaN	NaN	NaN	NaN	NaN	NaN	NaN	NaN	NaN	NaN	NaN	NaN	NaN	NaN	NaN	NaN	NaN	NaN	NaN	NaN	NaN	NaN	NaN	NaN	NaN	NaN	NaN	NaN	NaN	NaN	NaN
NaN	NaN	NaN	NaN	NaN	NaN	NaN	NaN	NaN	NaN	NaN	NaN	NaN	NaN	NaN	NaN	NaN	NaN	NaN	NaN	NaN	NaN	NaN	NaN	NaN	NaN	NaN	NaN	NaN	NaN	NaN	NaN	NaN	NaN	NaN	NaN	NaN	NaN	NaN	NaN	NaN	NaN	NaN	NaN	NaN	NaN	NaN	NaN	NaN	NaN
NaN	NaN	NaN	NaN	NaN	NaN	NaN	NaN	NaN	NaN	NaN	NaN	NaN	NaN	NaN	NaN	NaN	NaN	NaN	NaN	NaN	NaN	NaN	NaN	NaN	NaN	NaN	NaN	NaN	NaN	NaN	NaN	NaN	NaN	NaN	NaN	NaN	NaN	NaN	NaN	NaN	NaN	NaN	NaN	NaN	NaN	NaN	NaN	NaN	NaN
NaN	NaN	NaN	NaN	NaN	NaN	NaN	NaN	NaN	NaN	NaN	NaN	NaN	NaN	NaN	NaN	NaN	NaN	NaN	NaN	NaN	NaN	NaN	NaN	NaN	NaN	NaN	NaN	NaN	NaN	NaN	NaN	NaN	NaN	NaN	NaN	NaN	NaN	NaN	NaN	NaN	NaN	NaN	NaN	NaN	NaN	NaN	NaN	NaN	NaN
NaN	NaN	NaN	NaN	NaN	NaN	NaN	NaN	NaN	NaN	NaN	NaN	NaN	NaN	NaN	NaN	NaN	NaN	NaN	NaN	NaN	NaN	NaN	NaN	NaN	NaN	NaN	NaN	NaN	NaN	NaN	NaN	NaN	NaN	NaN	NaN	NaN	NaN	NaN	NaN	NaN	NaN	NaN	NaN	NaN	NaN	NaN	NaN	NaN	NaN
NaN	NaN	NaN	NaN	NaN	NaN	NaN	NaN	NaN	NaN	NaN	NaN	NaN	NaN	NaN	NaN	NaN	NaN	NaN	NaN	NaN	NaN	NaN	NaN	NaN	NaN	NaN	NaN	NaN	NaN	NaN	NaN	NaN	NaN	NaN	NaN	NaN	NaN	NaN	NaN	NaN	NaN	NaN	NaN	NaN	NaN	NaN	NaN	NaN	NaN
NaN	NaN	NaN	NaN	NaN	NaN	NaN	NaN	NaN	NaN	NaN	NaN	NaN	NaN	NaN	NaN	NaN	NaN	NaN	NaN	NaN	NaN	NaN	NaN	NaN	NaN	NaN	NaN	NaN	NaN	NaN	NaN	NaN	NaN	NaN	NaN	NaN	NaN	NaN	NaN	NaN	NaN	NaN	NaN	NaN	NaN	NaN	NaN	NaN	NaN
NaN	NaN	NaN	NaN	NaN	NaN	NaN	NaN	NaN	NaN	NaN	NaN	NaN	NaN	NaN	NaN	NaN	NaN	NaN	NaN	NaN	NaN	NaN	NaN	NaN	NaN	NaN	NaN	NaN	NaN	NaN	NaN	NaN	NaN	NaN	NaN	NaN	NaN	NaN	NaN	NaN	NaN	NaN	NaN	NaN	NaN	NaN	NaN	NaN	NaN
NaN	NaN	NaN	NaN	NaN	NaN	NaN	NaN	NaN	NaN	NaN	NaN	NaN	NaN	NaN	NaN	NaN	NaN	NaN	NaN	NaN	NaN	NaN	NaN	NaN	NaN	NaN	NaN	NaN	NaN	NaN	NaN	NaN	NaN	NaN	NaN	NaN	NaN	NaN	NaN	NaN	NaN	NaN	NaN	NaN	NaN	NaN	NaN	NaN	NaN
NaN	NaN	NaN	NaN	NaN	NaN	NaN	NaN	NaN	NaN	NaN	NaN	NaN	NaN	NaN	NaN	NaN	NaN	NaN	NaN	NaN	NaN	NaN	NaN	NaN	NaN	NaN	NaN	NaN	NaN	NaN	NaN	NaN	NaN	NaN	NaN	NaN	NaN	NaN	NaN	NaN	NaN	NaN	NaN	NaN	NaN	NaN	NaN	NaN	NaN
NaN	NaN	NaN	NaN	NaN	NaN	NaN	NaN	NaN	NaN	NaN	NaN	NaN	NaN	NaN	NaN	NaN	NaN	NaN	NaN	NaN	NaN	NaN	NaN	NaN	NaN	NaN	NaN	NaN	NaN	NaN	NaN	NaN	NaN	NaN	NaN	NaN	NaN	NaN	NaN	NaN	NaN	NaN	NaN	NaN	NaN	NaN	NaN	NaN	NaN
NaN	NaN	NaN	NaN	NaN	NaN	NaN	NaN	NaN	NaN	NaN	NaN	NaN	NaN	NaN	NaN	NaN	NaN	NaN	NaN	NaN	NaN	NaN	NaN	NaN	NaN	NaN	NaN	NaN	NaN	NaN	NaN	NaN	NaN	NaN	NaN	NaN	NaN	NaN	NaN	NaN	NaN	NaN	NaN	NaN	NaN	NaN	NaN	NaN	NaN
NaN	NaN	NaN	NaN	NaN	NaN	NaN	NaN	NaN	NaN	NaN	NaN	NaN	NaN	NaN	NaN	NaN	NaN	NaN	NaN	NaN	NaN	NaN	NaN	NaN	NaN	NaN	NaN	NaN	NaN	NaN	NaN	NaN	NaN	NaN	NaN	NaN	NaN	NaN	NaN	NaN	NaN	NaN	NaN	NaN	NaN	NaN	NaN	NaN	NaN
NaN	NaN	NaN	NaN	NaN	NaN	NaN	NaN	NaN	NaN	NaN	NaN	NaN	NaN	NaN	NaN	NaN	NaN	NaN	NaN	NaN	NaN	NaN	NaN	NaN	NaN	NaN	NaN	NaN	NaN	NaN	NaN	NaN	NaN	NaN	NaN	NaN	NaN	NaN	NaN	NaN	NaN	NaN	NaN	NaN	NaN	NaN	NaN	NaN	NaN
NaN	NaN	NaN	NaN	NaN	NaN	NaN	NaN	NaN	NaN	NaN	NaN	NaN	NaN	NaN	NaN	NaN	NaN	NaN	NaN	NaN	NaN	NaN	NaN	NaN	NaN	NaN	NaN	NaN	NaN	NaN	NaN	NaN	NaN	NaN	NaN	NaN	NaN	NaN	NaN	NaN	NaN	NaN	NaN	NaN	NaN	NaN	NaN	NaN	NaN
NaN	NaN	NaN	NaN	NaN	NaN	NaN	NaN	NaN	NaN	NaN	NaN	NaN	NaN	NaN	NaN	NaN	NaN	NaN	NaN	NaN	NaN	NaN	NaN	NaN	NaN	NaN	NaN	NaN	NaN	NaN	NaN	NaN	NaN	NaN	NaN	NaN	NaN	NaN	NaN	NaN	NaN	NaN	NaN	NaN	NaN	NaN	NaN	NaN	NaN
NaN	NaN	NaN	NaN	NaN	NaN	NaN	NaN	NaN	NaN	NaN	NaN	NaN	NaN	NaN	NaN	NaN	NaN	NaN	NaN	NaN	NaN	NaN	NaN	NaN	NaN	NaN	NaN	NaN	NaN	NaN	NaN	NaN	NaN	NaN	NaN	NaN	NaN	NaN	NaN	NaN	NaN	NaN	NaN	NaN	NaN	NaN	NaN	NaN	NaN
NaN	NaN	NaN	NaN	NaN	NaN	NaN	NaN	NaN	NaN	NaN	NaN	NaN	NaN	NaN	NaN	NaN	NaN	NaN	NaN	NaN	NaN	NaN	NaN	NaN	NaN	NaN	NaN	NaN	NaN	NaN	NaN	NaN	NaN	NaN	NaN	NaN	NaN	NaN	NaN	NaN	NaN	NaN	NaN	NaN	NaN	NaN	NaN	NaN	NaN
NaN	NaN	NaN	NaN	NaN	NaN	NaN	NaN	NaN	NaN	NaN	NaN	NaN	NaN	NaN	NaN	NaN	NaN	NaN	NaN	NaN	NaN	NaN	NaN	NaN	NaN	NaN	NaN	NaN	NaN	NaN	NaN	NaN	NaN	NaN	NaN	NaN	NaN	NaN	NaN	NaN	NaN	NaN	NaN	NaN	NaN	NaN	NaN	NaN	NaN
NaN	NaN	NaN	NaN	NaN	NaN	NaN	NaN	NaN	NaN	NaN	NaN	NaN	NaN	NaN	NaN	NaN	NaN	NaN	NaN	NaN	NaN	NaN	NaN	NaN	NaN	NaN	NaN	NaN	NaN	NaN	NaN	NaN	NaN	NaN	NaN	NaN	NaN	NaN	NaN	NaN	NaN	NaN	NaN	NaN	NaN	NaN	NaN	NaN	NaN
NaN	NaN	NaN	NaN	NaN	NaN	NaN	NaN	NaN	NaN	NaN	NaN	NaN	NaN	NaN	NaN	NaN	NaN	NaN	NaN	NaN	NaN	NaN	NaN	NaN	NaN	NaN	NaN	NaN	NaN	NaN	NaN	NaN	NaN	NaN	NaN	NaN	NaN	NaN	NaN	NaN	NaN	NaN	NaN	NaN	NaN	NaN	NaN	NaN	NaN
NaN	NaN	NaN	NaN	NaN	NaN	NaN	NaN	NaN	NaN	NaN	NaN	NaN	NaN	NaN	NaN	NaN	NaN	NaN	NaN	NaN	NaN	NaN	NaN	NaN	NaN	NaN	NaN	NaN	NaN	NaN	NaN	NaN	NaN	NaN	NaN	NaN	NaN	NaN	NaN	NaN	NaN	NaN	NaN	NaN	NaN	NaN	NaN	NaN	NaN
NaN	NaN	NaN	NaN	NaN	NaN	NaN	NaN	NaN	NaN	NaN	NaN	NaN	NaN	NaN	NaN	NaN	NaN	NaN	NaN	NaN	NaN	NaN	NaN	NaN	NaN	NaN	NaN	NaN	NaN	NaN	NaN	NaN	NaN	NaN	NaN	NaN	NaN	NaN	NaN	NaN	NaN	NaN	NaN	NaN	NaN	NaN	NaN	NaN	NaN
NaN	NaN	NaN	NaN	NaN	NaN	NaN	NaN	NaN	NaN	NaN	NaN	NaN	NaN	NaN	NaN	NaN	NaN	NaN	NaN	NaN	NaN	NaN	NaN	NaN	NaN	NaN	NaN	NaN	NaN	NaN	NaN	NaN	NaN	NaN	NaN	NaN	NaN	NaN	NaN	NaN	NaN	NaN	NaN	NaN	NaN	NaN	NaN	NaN	NaN
NaN	NaN	NaN	NaN	NaN	NaN	NaN	NaN	NaN	NaN	NaN	NaN	NaN	NaN	NaN	NaN	NaN	NaN	NaN	NaN	NaN	NaN	NaN	NaN	NaN	NaN	NaN	NaN	NaN	NaN	NaN	NaN	NaN	NaN	NaN	NaN	NaN	NaN	NaN	NaN	NaN	NaN	NaN	NaN	NaN	NaN	NaN	NaN	NaN	NaN
NaN	NaN	NaN	NaN	NaN	NaN	NaN	NaN	NaN	NaN	NaN	NaN	NaN	NaN	NaN	NaN	NaN	NaN	NaN	NaN	NaN	NaN	NaN	NaN	NaN	NaN	NaN	NaN	NaN	NaN	NaN	NaN	NaN	NaN	NaN	NaN	NaN	NaN	NaN	NaN	NaN	NaN	NaN	NaN	NaN	NaN	NaN	NaN	NaN	NaN
NaN	NaN	NaN	NaN	NaN	NaN	NaN	NaN	NaN	NaN	NaN	NaN	NaN	NaN	NaN	NaN	NaN	NaN	NaN	NaN	NaN	NaN	NaN	NaN	NaN	NaN	NaN	NaN	NaN	NaN	NaN	NaN	NaN	NaN	NaN	NaN	NaN	NaN	NaN	NaN	NaN	NaN	NaN	NaN	NaN	NaN	NaN	NaN	NaN	NaN
NaN	NaN	NaN	NaN	NaN	NaN	NaN	NaN	NaN	NaN	NaN	NaN	NaN	NaN	NaN	NaN	NaN	NaN	NaN	NaN	NaN	NaN	NaN	NaN	NaN	NaN	NaN	NaN	NaN	NaN	NaN	NaN	NaN	NaN	NaN	NaN	NaN	NaN	NaN	NaN	NaN	NaN	NaN	NaN	NaN	NaN	NaN	NaN	NaN	NaN
NaN	NaN	NaN	NaN	NaN	NaN	NaN	NaN	NaN	NaN	NaN	NaN	NaN	NaN	NaN	NaN	NaN	NaN	NaN	NaN	NaN	NaN	NaN	NaN	NaN	NaN	NaN	NaN	NaN	NaN	NaN	NaN	NaN	NaN	NaN	NaN	NaN	NaN	NaN	NaN	NaN	NaN	NaN	NaN	NaN	NaN	NaN	NaN	NaN	NaN
NaN	NaN	NaN	NaN	NaN	NaN	NaN	NaN	NaN	NaN	NaN	NaN	NaN	NaN	NaN	NaN	NaN	NaN	NaN	NaN	NaN	NaN	NaN	NaN	NaN	NaN	NaN	NaN	NaN	NaN	NaN	NaN	NaN	NaN	NaN	NaN	NaN	NaN	NaN	NaN	NaN	NaN	NaN	NaN	NaN	NaN	NaN	NaN	NaN	NaN
NaN	NaN	NaN	NaN	NaN	NaN	NaN	NaN	NaN	NaN	NaN	NaN	NaN	NaN	NaN	NaN	NaN	NaN	NaN	NaN	NaN	NaN	NaN	NaN	NaN	NaN	NaN	NaN	NaN	NaN	NaN	NaN	NaN	NaN	NaN	NaN	NaN	NaN	NaN	NaN	NaN	NaN	NaN	NaN	NaN	NaN	NaN	NaN	NaN	NaN
NaN	NaN	NaN	NaN	NaN	NaN	NaN	NaN	NaN	NaN	NaN	NaN	NaN	NaN	NaN	NaN	NaN	NaN	NaN	NaN	NaN	NaN	NaN	NaN	NaN	NaN	NaN	NaN	NaN	NaN	NaN	NaN	NaN	NaN	NaN	NaN	NaN	NaN	NaN	NaN	NaN	NaN	NaN	NaN	NaN	NaN	NaN	NaN	NaN	NaN
NaN	NaN	NaN	NaN	NaN	NaN	NaN	NaN	NaN	NaN	NaN	NaN	NaN	NaN	NaN	NaN	NaN	NaN	NaN	NaN	NaN	NaN	NaN	NaN	NaN	NaN	NaN	NaN	NaN	NaN	NaN	NaN	NaN	NaN	NaN	NaN	NaN	NaN	NaN	NaN	NaN	NaN	NaN	NaN	NaN	NaN	NaN	NaN	NaN	NaN
NaN	NaN	NaN	NaN	NaN	NaN	NaN	NaN	NaN	NaN	NaN	NaN	NaN	NaN	NaN	NaN	NaN	NaN	NaN	NaN	NaN	NaN	NaN	NaN	NaN	NaN	NaN	NaN	NaN	NaN	NaN	NaN	NaN	NaN	NaN	NaN	NaN	NaN	NaN	NaN	NaN	NaN	NaN	NaN	NaN	NaN	NaN	NaN	NaN	NaN
NaN	NaN	NaN	NaN	NaN	NaN	NaN	NaN	NaN	NaN	NaN	NaN	NaN	NaN	NaN	NaN	NaN	NaN	NaN	NaN	NaN	NaN	NaN	NaN	NaN	NaN	NaN	NaN	NaN	NaN	NaN	NaN	NaN	NaN	NaN	NaN	NaN	NaN	NaN	NaN	NaN	NaN	NaN	NaN	NaN	NaN	NaN	NaN	NaN	NaN
NaN	NaN	NaN	NaN	NaN	NaN	NaN	NaN	NaN	NaN	NaN	NaN	NaN	NaN	NaN	NaN	NaN	NaN	NaN	NaN	NaN	NaN	NaN	NaN	NaN	NaN	NaN	NaN	NaN	NaN	NaN	NaN	NaN	NaN	NaN	NaN	NaN	NaN	NaN	NaN	NaN	NaN	NaN	NaN	NaN	NaN	NaN	NaN	NaN	NaN
NaN	NaN	NaN	NaN	NaN	NaN	NaN	NaN	NaN	NaN	NaN	NaN	NaN	NaN	NaN	NaN	NaN	NaN	NaN	NaN	NaN	NaN	NaN	NaN	NaN	NaN	NaN	NaN	NaN	NaN	NaN	NaN	NaN	NaN	NaN	NaN	NaN	NaN	NaN	NaN	NaN	NaN	NaN	NaN	NaN	NaN	NaN	NaN	NaN	NaN
NaN	NaN	NaN	NaN	NaN	NaN	NaN	NaN	NaN	NaN	NaN	NaN	NaN	NaN	NaN	NaN	NaN	NaN	NaN	NaN	NaN	NaN	NaN	NaN	NaN	NaN	NaN	NaN	NaN	NaN	NaN	NaN	NaN	NaN	NaN	NaN	NaN	NaN	NaN	NaN	NaN	NaN	NaN	NaN	NaN	NaN	NaN	NaN	NaN	NaN
NaN	NaN	NaN	NaN	NaN	NaN	NaN	NaN	NaN	NaN	NaN	NaN	NaN	NaN	NaN	NaN	NaN	NaN	NaN	NaN	NaN	NaN	NaN	NaN	NaN	NaN	NaN	NaN	NaN	NaN	NaN	NaN	NaN	NaN	NaN	NaN	NaN	NaN	NaN	NaN	NaN	NaN	NaN	NaN	NaN	NaN	NaN	NaN	NaN	NaN
NaN	NaN	NaN	NaN	NaN	NaN	NaN	NaN	NaN	NaN	NaN	NaN	NaN	NaN	NaN	NaN	NaN	NaN	NaN	NaN	NaN	NaN	NaN	NaN	NaN	NaN	NaN	NaN	NaN	NaN	NaN	NaN	NaN	NaN	NaN	NaN	NaN	NaN	NaN	NaN	NaN	NaN	NaN	NaN	NaN	NaN	NaN	NaN	NaN	NaN
NaN	NaN	NaN	NaN	NaN	NaN	NaN	NaN	NaN	NaN	NaN	NaN	NaN	NaN	NaN	NaN	NaN	NaN	NaN	NaN	NaN	NaN	NaN	NaN	NaN	NaN	NaN	NaN	NaN	NaN	NaN	NaN	NaN	NaN	NaN	NaN	NaN	NaN	NaN	NaN	NaN	NaN	NaN	NaN	NaN	NaN	NaN	NaN	NaN	NaN
NaN	NaN	NaN	NaN	NaN	NaN	NaN	NaN	NaN	NaN	NaN	NaN	NaN	NaN	NaN	NaN	NaN	NaN	NaN	NaN	NaN	NaN	NaN	NaN	NaN	NaN	NaN	NaN	NaN	NaN	NaN	NaN	NaN	NaN	NaN	NaN	NaN	NaN	NaN	NaN	NaN	NaN	NaN	NaN	NaN	NaN	NaN	NaN	NaN	NaN
NaN	NaN	NaN	NaN	NaN	NaN	NaN	NaN	NaN	NaN	NaN	NaN	NaN	NaN	NaN	NaN	NaN	NaN	NaN	NaN	NaN	NaN	NaN	NaN	NaN	NaN	NaN	NaN	NaN	NaN	NaN	NaN	NaN	NaN	NaN	NaN	NaN	NaN	NaN	NaN	NaN	NaN	NaN	NaN	NaN	NaN	NaN	NaN	NaN	NaN
NaN	NaN	NaN	NaN	NaN	NaN	NaN	NaN	NaN	NaN	NaN	NaN	NaN	NaN	NaN	NaN	NaN	NaN	NaN	NaN	NaN	NaN	NaN	NaN	NaN	NaN	NaN	NaN	NaN	NaN	NaN	NaN	NaN	NaN	NaN	NaN	NaN	NaN	NaN	NaN	NaN	NaN	NaN	NaN	NaN	NaN	NaN	NaN	NaN	NaN
NaN	NaN	NaN	NaN	NaN	NaN	NaN	NaN	NaN	NaN	NaN	NaN	NaN	NaN	NaN	NaN	NaN	NaN	NaN	NaN	NaN	NaN	NaN	NaN	NaN	NaN	NaN	NaN	NaN	NaN	NaN	NaN	NaN	NaN	NaN	NaN	NaN	NaN	NaN	NaN	NaN	NaN	NaN	NaN	NaN	NaN	NaN	NaN	NaN	NaN
NaN	NaN	NaN	NaN	NaN	NaN	NaN	NaN	NaN	NaN	NaN	NaN	NaN	NaN	NaN	NaN	NaN	NaN	NaN	NaN	NaN	NaN	NaN	NaN	NaN	NaN	NaN	NaN	NaN	NaN	NaN	NaN	NaN	NaN	NaN	NaN	NaN	NaN	NaN	NaN	NaN	NaN	NaN	NaN	NaN	NaN	NaN	NaN	NaN	NaN
NaN	NaN	NaN	NaN	NaN	NaN	NaN	NaN	NaN	NaN	NaN	NaN	NaN	NaN	NaN	NaN	NaN	NaN	NaN	NaN	NaN	NaN	NaN	NaN	NaN	NaN	NaN	NaN	NaN	NaN	NaN	NaN	NaN	NaN	NaN	NaN	NaN	NaN	NaN	NaN	NaN	NaN	NaN	NaN	NaN	NaN	NaN	NaN	NaN	NaN
NaN	NaN	NaN	NaN	NaN	NaN	NaN	NaN	NaN	NaN	NaN	NaN	NaN	NaN	NaN	NaN	NaN	NaN	NaN	NaN	NaN	NaN	NaN	NaN	NaN	NaN	NaN	NaN	NaN	NaN	NaN	NaN	NaN	NaN	NaN	NaN	NaN	NaN	NaN	NaN	NaN	NaN	NaN	NaN	NaN	NaN	NaN	NaN	NaN	NaN
NaN	NaN	NaN	NaN	NaN	NaN	NaN	NaN	NaN	NaN	NaN	NaN	NaN	NaN	NaN	NaN	NaN	NaN	NaN	NaN	NaN	NaN	NaN	NaN	NaN	NaN	NaN	NaN	NaN	NaN	NaN	NaN	NaN	NaN	NaN	NaN	NaN	NaN	NaN	NaN	NaN	NaN	NaN	NaN	NaN	NaN	NaN	NaN	NaN	NaN
NaN	NaN	NaN	NaN	NaN	NaN	NaN	NaN	NaN	NaN	NaN	NaN	NaN	NaN	NaN	NaN	NaN	NaN	NaN	NaN	NaN	NaN	NaN	NaN	NaN	NaN	NaN	NaN	NaN	NaN	NaN	NaN	NaN	NaN	NaN	NaN	NaN	NaN	NaN	NaN	NaN	NaN	NaN	NaN	NaN	NaN	NaN	NaN	NaN	NaN
NaN	NaN	NaN	NaN	NaN	NaN	NaN	NaN	NaN	NaN	NaN	NaN	NaN	NaN	NaN	NaN	NaN	NaN	NaN	NaN	NaN	NaN	NaN	NaN	NaN	NaN	NaN	NaN	NaN	NaN	NaN	NaN	NaN	NaN	NaN	NaN	NaN	NaN	NaN	NaN	NaN	NaN	NaN	NaN	NaN	NaN	NaN	NaN	NaN	NaN
NaN	NaN	NaN	NaN	NaN	NaN	NaN	NaN	NaN	NaN	NaN	NaN	NaN	NaN	NaN	NaN	NaN	NaN	NaN	NaN	NaN	NaN	NaN	14.796	14.796	NaN	NaN	NaN	NaN	NaN	NaN	NaN	NaN	NaN	NaN	NaN	NaN	NaN	NaN	NaN	NaN	NaN	NaN	NaN	NaN	NaN	NaN	NaN	NaN	NaN
NaN	NaN	NaN	NaN	NaN	NaN	NaN	NaN	NaN	NaN	NaN	NaN	NaN	NaN	NaN	NaN	NaN	NaN	NaN	NaN	14.796	14.796	14.796	14.796	14.796	NaN	NaN	NaN	NaN	NaN	NaN	NaN	NaN	NaN	NaN	NaN	NaN	NaN	NaN	NaN	NaN	NaN	NaN	NaN	NaN	NaN	NaN	NaN	NaN	NaN
NaN	NaN	NaN	NaN	NaN	NaN	NaN	NaN	NaN	NaN	NaN	NaN	NaN	NaN	NaN	NaN	NaN	NaN	NaN	NaN	NaN	NaN	14.796	14.796	14.796	NaN	NaN	NaN	NaN	NaN	NaN	NaN	NaN	NaN	NaN	NaN	NaN	NaN	NaN	NaN	NaN	NaN	NaN	NaN	NaN	NaN	NaN	NaN	NaN	NaN
NaN	NaN	NaN	NaN	NaN	NaN	NaN	NaN	NaN	NaN	NaN	NaN	NaN	NaN	NaN	NaN	NaN	NaN	NaN	NaN	NaN	NaN	15.307	15.307	15.307	16	NaN	NaN	NaN	NaN	NaN	NaN	NaN	NaN	NaN	NaN	NaN	NaN	NaN	NaN	NaN	NaN	NaN	NaN	NaN	NaN	NaN	NaN	NaN	NaN
NaN	NaN	NaN	NaN	NaN	NaN	NaN	NaN	NaN	NaN	NaN	NaN	NaN	NaN	NaN	NaN	NaN	NaN	NaN	NaN	NaN	NaN	NaN	15.307	15.307	16	16	16	16	16	16	16	NaN	NaN	NaN	NaN	NaN	NaN	NaN	NaN	NaN	NaN	NaN	NaN	NaN	NaN	NaN	NaN	NaN	16
NaN	NaN	NaN	NaN	NaN	NaN	NaN	NaN	NaN	NaN	NaN	NaN	NaN	NaN	NaN	NaN	15.307	15.307	NaN	NaN	NaN	NaN	NaN	NaN	15.307	16	16	16	16	16	16	16	16	NaN	NaN	NaN	NaN	NaN	NaN	16	16	16	16	16	NaN	NaN	NaN	16	16	16
NaN	NaN	NaN	NaN	NaN	NaN	NaN	NaN	NaN	NaN	NaN	NaN	NaN	NaN	NaN	NaN	15.307	15.307	15.307	15.307	NaN	NaN	NaN	NaN	15.307	16	16	16	16	16	16	16	16	NaN	NaN	NaN	NaN	NaN	NaN	NaN	16	16	16	16	16	16	16	16	16	16
NaN	NaN	NaN	NaN	NaN	NaN	NaN	NaN	NaN	NaN	NaN	NaN	NaN	NaN	15.307	15.307	15.307	15.307	15.307	15.307	15.307	15.307	15.307	15.307	15.307	16	16	16	16	16	16	16	16	16	16	16	16	NaN	NaN	NaN	16	16	16	16	16	16	16	16	16	16
NaN	NaN	NaN	NaN	NaN	NaN	NaN	NaN	NaN	15.307	15.307	15.307	15.307	15.307	15.307	15.307	15.307	15.307	15.307	15.307	15.307	15.307	15.307	15.307	15.307	16	16	16	16	16	16	16	16	16	16	16	16	16	NaN	NaN	16	16	16	16	16	16	16	16	16	16
NaN	NaN	NaN	NaN	NaN	NaN	NaN	NaN	NaN	15.307	15.307	15.307	15.307	15.307	15.307	15.307	15.307	15.307	15.307	15.307	15.307	15.307	15.307	15.307	15.307	16	16	16	16	16	16	16	16	16	16	16	16	16	16	16	16	16	16	16	16	16	16	16	16	16
NaN	NaN	NaN	NaN	NaN	NaN	NaN	NaN	NaN	15.307	15.307	15.307	15.307	15.307	15.307	15.307	15.307	15.307	15.307	15.307	15.307	15.307	15.307	15.307	15.307	16	16	16	16	16	16	16	16	16	16	16	16	16	16	16	16	16	16	16	16	16	16	16	16	16
NaN	NaN	NaN	NaN	NaN	NaN	NaN	NaN	NaN	NaN	15.307	15.307	15.307	15.307	15.307	15.307	15.307	15.307	15.307	15.307	15.307	15.307	15.307	15.307	15.307	16	16	16	16	16	16	16	16	16	16	16	16	16	16	16	16	16	16	16	16	16	16	16	16	16
NaN	NaN	NaN	NaN	NaN	NaN	NaN	NaN	NaN	NaN	NaN	15.307	15.307	15.307	15.307	15.307	15.307	15.307	15.307	15.307	15.307	15.307	15.307	15.307	15.307	16	16	16	16	16	16	16	16	16	16	16	16	16	16	16	16	16	16	16	16	16	16	16	16	16
NaN	NaN	NaN	NaN	NaN	NaN	NaN	NaN	NaN	NaN	NaN	15.307	15.307	15.307	15.307	15.307	15.307	15.307	15.307	15.307	15.307	15.307	15.307	15.307	15.307	16	16	16	16	16	16	16	16	16	16	16	16	16	16	16	16	16	16	16	16	16	16	16	16	16
NaN	NaN	NaN	NaN	NaN	NaN	NaN	NaN	NaN	NaN	NaN	15.307	15.307	15.307	15.307	15.307	15.307	15.307	15.307	15.307	15.307	15.307	15.307	15.307	15.307	16	16	16	16	16	16	16	16	16	16	16	16	16	16	16	16	16	16	16	16	16	16	16	16	16
NaN	NaN	NaN	NaN	NaN	NaN	NaN	NaN	NaN	NaN	NaN	15.307	15.307	15.307	15.307	15.307	15.307	15.307	15.307	15.307	15.307	15.307	15.307	15.307	15.307	16	16	16	16	16	16	16	16	16	16	16	16	16	16	16	16	16	16	16	16	16	16	16	16	16
NaN	NaN	NaN	NaN	NaN	NaN	NaN	NaN	NaN	NaN	NaN	15.307	15.307	15.307	15.307	15.307	15.307	15.307	15.307	15.307	15.307	15.307	15.307	15.307	15.307	16	16	16	16	16	16	16	16	16	16	16	16	16	16	16	16	16	16	16	16	16	16	16	16	16
NaN	NaN	NaN	NaN	NaN	NaN	NaN	NaN	NaN	15.307	15.307	15.307	15.307	15.307	15.307	15.307	15.307	15.307	15.307	15.307	15.307	15.307	15.307	15.307	15.307	16	16	16	16	16	16	16	16	16	16	16	16	16	16	16	16	16	16	16	16	16	16	16	16	16
NaN	NaN	NaN	NaN	NaN	NaN	NaN	NaN	NaN	15.307	15.307	15.307	15.307	15.307	15.307	15.307	15.307	15.307	15.307	15.307	15.307	15.307	15.307	15.307	15.307	16	16	16	16	16	16	16	16	16	16	16	16	16	16	16	16	16	16	16	16	16	16	16	16	16
NaN	NaN	NaN	NaN	NaN	NaN	NaN	NaN	NaN	NaN	NaN	NaN	NaN	15.307	15.307	15.307	15.307	15.307	15.307	15.307	15.307	15.307	15.307	15.307	15.307	16	16	16	16	16	16	16	16	16	16	16	16	16	16	16	16	16	16	16	16	16	16	16	16	16
NaN	NaN	NaN	NaN	NaN	NaN	NaN	NaN	NaN	NaN	NaN	NaN	NaN	NaN	NaN	15.307	15.307	15.307	15.307	15.307	15.307	15.307	15.307	15.307	15.307	16	16	16	16	16	16	16	16	16	16	16	16	16	16	16	16	16	16	16	16	16	16	16	16	16
NaN	NaN	NaN	NaN	NaN	NaN	NaN	NaN	NaN	NaN	NaN	NaN	NaN	NaN	NaN	15.307	15.307	15.307	15.307	15.307	15.307	15.307	15.307	15.307	15.307	16	16	16	16	16	16	16	16	16	16	16	16	16	16	16	16	16	16	16	16	16	16	16	16	16
NaN	NaN	NaN	NaN	NaN	NaN	NaN	NaN	NaN	NaN	NaN	NaN	NaN	NaN	15.307	15.307	15.307	15.307	15.307	15.307	15.307	15.307	15.307	15.307	15.307	16	16	16	16	16	16	16	16	16	16	16	16	16	16	16	16	16	16	16	16	16	16	16	16	16
NaN	NaN	NaN	NaN	NaN	NaN	NaN	NaN	NaN	NaN	NaN	NaN	NaN	NaN	NaN	15.307	15.307	15.307	15.307	15.307	15.307	15.307	15.307	15.307	15.307	16	16	16	16	16	16	16	16	16	16	16	16	16	16	16	16	16	16	16	16	16	16	16	16	16
NaN	NaN	NaN	NaN	NaN	NaN	NaN	NaN	NaN	NaN	NaN	NaN	NaN	NaN	NaN	15.307	15.307	15.307	15.307	15.307	15.307	15.307	15.307	15.307	15.307	16	16	16	16	16	16	16	16	16	16	16	16	16	16	16	16	16	16	16	16	16	16	16	16	16
NaN	NaN	NaN	NaN	NaN	NaN	NaN	NaN	NaN	NaN	NaN	NaN	NaN	NaN	15.307	15.307	15.307	15.307	15.307	15.307	15.307	15.307	15.307	15.307	15.307	16	16	16	16	16	16	16	16	16	16	16	16	16	16	16	16	16	16	16	16	16	16	16	16	16
NaN	NaN	NaN	NaN	NaN	NaN	NaN	NaN	NaN	NaN	NaN	NaN	NaN	NaN	NaN	15.307	15.307	15.307	15.307	15.307	15.307	15.307	15.307	15.307	15.307	16	16	16	16	16	16	16	16	16	16	16	16	16	16	16	16	16	16	16	16	16	16	16	16	16
NaN	NaN	NaN	NaN	NaN	NaN	NaN	NaN	NaN	NaN	NaN	NaN	NaN	NaN	NaN	NaN	NaN	NaN	15.307	15.307	15.307	15.307	15.307	15.307	15.307	16	16	16	16	16	16	16	16	16	16	16	16	16	16	16	16	16	16	16	16	16	16	16	16	16
NaN	NaN	NaN	NaN	NaN	NaN	NaN	NaN	NaN	NaN	NaN	NaN	NaN	NaN	NaN	NaN	NaN	NaN	NaN	13.932	13.932	13.932	13.932	13.932	13.932	15.019	15.019	15.019	15.019	15.019	15.019	15.019	15.019	15.019	15.019	15.019	15.019	15.019	15.019	15.019	15.019	15.019	15.019	15.019	15.019	15.019	15.019	15.019	15.019	15.019
NaN	NaN	NaN	NaN	NaN	NaN	NaN	NaN	NaN	NaN	NaN	NaN	NaN	NaN	NaN	NaN	NaN	NaN	NaN	13.932	13.932	13.932	13.932	13.932	13.932	15.019	15.019	15.019	15.019	15.019	15.019	15.019	15.019	15.019	15.019	15.019	15.019	15.019	15.019	15.019	15.019	15.019	15.019	15.019	15.019	15.019	15.019	15.019	15.019	15.019
NaN	NaN	NaN	NaN	NaN	NaN	NaN	NaN	NaN	NaN	NaN	NaN	NaN	NaN	NaN	NaN	NaN	NaN	NaN	13.932	13.932	13.932	13.932	13.932	13.932	15.019	15.019	15.019	15.019	15.019	15.019	15.019	15.019	15.019	15.019	15.019	15.019	15.019	15.019	15.019	15.019	15.019	15.019	15.019	15.019	15.019	15.019	15.019	15.019	15.019
NaN	NaN	NaN	NaN	NaN	NaN	NaN	NaN	NaN	NaN	NaN	NaN	NaN	NaN	NaN	NaN	NaN	NaN	13.932	13.932	13.932	13.932	13.932	13.932	13.932	15.019	15.019	15.019	15.019	15.019	15.019	15.019	15.019	15.019	15.019	15.019	15.019	15.019	15.019	15.019	15.019	15.019	15.019	15.019	15.019	15.019	15.019	15.019	15.019	15.019
NaN	NaN	NaN	NaN	NaN	NaN	NaN	NaN	NaN	NaN	NaN	NaN	NaN	NaN	NaN	NaN	NaN	NaN	13.932	13.932	13.932	13.932	13.932	13.932	13.932	15.019	15.019	15.019	15.019	15.019	15.019	15.019	15.019	15.019	15.019	15.019	15.019	15.019	15.019	15.019	15.019	15.019	15.019	15.019	15.019	15.019	15.019	15.019	15.019	15.019
NaN	NaN	NaN	NaN	NaN	NaN	NaN	NaN	NaN	NaN	NaN	NaN	NaN	NaN	NaN	NaN	NaN	NaN	13.932	13.932	13.932	13.932	13.932	13.932	13.932	15.019	15.019	15.019	15.019	15.019	15.019	15.019	15.019	15.019	15.019	15.019	15.019	15.019	15.019	15.019	15.019	15.019	15.019	15.019	15.019	15.019	15.019	15.019	15.019	15.019
NaN	NaN	NaN	NaN	NaN	NaN	NaN	NaN	NaN	NaN	NaN	NaN	NaN	NaN	NaN	NaN	NaN	NaN	NaN	13.932	13.932	13.932	13.932	13.932	13.932	15.019	15.019	15.019	15.019	15.019	15.019	15.019	15.019	15.019	15.019	15.019	15.019	15.019	15.019	15.019	15.019	15.019	15.019	15.019	15.019	15.019	15.019	15.019	15.019	15.019
NaN	NaN	NaN	NaN	NaN	NaN	NaN	NaN	NaN	NaN	NaN	NaN	NaN	NaN	NaN	NaN	NaN	NaN	NaN	NaN	13.932	13.932	13.932	13.932	13.932	15.019	15.019	15.019	15.019	15.019	15.019	15.019	15.019	15.019	15.019	15.019	15.019	15.019	15.019	15.019	15.019	15.019	15.019	15.019	15.019	15.019	15.019	15.019	15.019	15.019
NaN	NaN	NaN	NaN	NaN	NaN	NaN	NaN	NaN	NaN	NaN	NaN	NaN	NaN	NaN	NaN	NaN	NaN	NaN	NaN	NaN	13.932	13.932	13.932	13.932	15.019	15.019	15.019	15.019	15.019	15.019	15.019	15.019	15.019	15.019	15.019	15.019	15.019	15.019	15.019	15.019	15.019	15.019	15.019	15.019	15.019	15.019	15.019	15.019	15.019
NaN	NaN	NaN	NaN	NaN	NaN	NaN	NaN	NaN	NaN	NaN	NaN	NaN	NaN	NaN	NaN	NaN	NaN	NaN	NaN	NaN	NaN	13.932	13.932	13.932	15.019	15.019	15.019	15.019	15.019	15.019	15.019	15.019	15.019	15.019	15.019	15.019	15.019	15.019	15.019	15.019	15.019	15.019	15.019	15.019	15.019	15.019	15.019	15.019	15.019
NaN	NaN	NaN	NaN	NaN	NaN	NaN	NaN	NaN	NaN	NaN	NaN	NaN	NaN	NaN	NaN	NaN	NaN	NaN	NaN	NaN	NaN	NaN	13.932	13.932	15.019	15.019	15.019	15.019	15.019	15.019	15.019	15.019	15.019	15.019	15.019	15.019	15.019	15.019	15.019	15.019	15.019	15.019	15.019	15.019	15.019	15.019	15.019	15.019	15.019
NaN	NaN	NaN	NaN	NaN	NaN	NaN	NaN	NaN	NaN	NaN	NaN	NaN	NaN	NaN	NaN	NaN	NaN	NaN	NaN	NaN	NaN	NaN	13.932	13.932	15.019	15.019	15.019	15.019	15.019	15.019	15.019	15.019	15.019	15.019	15.019	15.019	15.019	15.019	15.019	15.019	15.019	15.019	15.019	15.019	15.019	15.019	15.019	15.019	15.019
NaN	NaN	NaN	NaN	NaN	NaN	NaN	NaN	NaN	NaN	NaN	NaN	NaN	NaN	NaN	NaN	NaN	NaN	NaN	NaN	NaN	NaN	NaN	NaN	13.932	15.019	15.019	15.019	15.019	15.019	15.019	15.019	15.019	15.019	15.019	15.019	15.019	15.019	15.019	15.019	15.019	15.019	15.019	15.019	15.019	15.019	15.019	15.019	15.019	15.019
NaN	NaN	NaN	NaN	NaN	NaN	NaN	NaN	NaN	NaN	NaN	NaN	NaN	NaN	NaN	NaN	NaN	NaN	NaN	NaN	NaN	NaN	NaN	NaN	NaN	15.019	15.019	15.019	15.019	15.019	15.019	15.019	15.019	15.019	15.019	15.019	15.019	15.019	15.019	15.019	15.019	15.019	15.019	15.019	15.019	15.019	15.019	15.019	15.019	15.019
NaN	NaN	NaN	NaN	NaN	NaN	NaN	NaN	NaN	NaN	NaN	NaN	NaN	NaN	NaN	NaN	NaN	NaN	NaN	NaN	NaN	NaN	NaN	NaN	NaN	NaN	15.019	15.019	15.019	15.019	15.019	15.019	15.019	15.019	15.019	15.019	15.019	15.019	15.019	15.019	15.019	15.019	15.019	15.019	15.019	15.019	15.019	15.019	15.019	15.019
NaN	NaN	NaN	NaN	NaN	NaN	NaN	NaN	NaN	NaN	NaN	NaN	NaN	NaN	NaN	NaN	NaN	NaN	NaN	NaN	NaN	NaN	NaN	NaN	NaN	NaN	15.019	15.019	15.019	15.019	15.019	15.019	15.019	15.019	15.019	15.019	15.019	15.019	15.019	15.019	15.019	15.019	15.019	15.019	15.019	15.019	15.019	15.019	15.019	15.019
NaN	NaN	NaN	NaN	NaN	NaN	NaN	NaN	NaN	NaN	NaN	NaN	NaN	NaN	NaN	NaN	NaN	NaN	NaN	NaN	NaN	NaN	NaN	NaN	NaN	NaN	15.019	15.019	15.019	15.019	15.019	15.019	15.019	15.019	15.019	15.019	15.019	15.019	15.019	15.019	15.019	15.019	15.019	15.019	15.019	15.019	15.019	15.019	15.019	15.019
NaN	NaN	NaN	NaN	NaN	NaN	NaN	NaN	NaN	NaN	NaN	NaN	NaN	NaN	NaN	NaN	NaN	NaN	NaN	NaN	NaN	NaN	NaN	NaN	NaN	NaN	15.019	15.019	15.019	15.019	15.019	15.019	15.019	15.019	15.019	15.019	15.019	15.019	15.019	15.019	15.019	15.019	15.019	15.019	15.019	15.019	15.019	15.019	15.019	15.019
NaN	NaN	NaN	NaN	NaN	NaN	NaN	NaN	NaN	NaN	NaN	NaN	NaN	NaN	NaN	NaN	NaN	NaN	NaN	NaN	NaN	NaN	NaN	NaN	NaN	NaN	15.019	15.019	15.019	15.019	15.019	15.019	15.019	15.019	15.019	15.019	15.019	15.019	15.019	15.019	15.019	15.019	15.019	15.019	15.019	15.019	15.019	15.019	15.019	15.019
NaN	NaN	NaN	NaN	NaN	NaN	NaN	NaN	NaN	NaN	NaN	NaN	NaN	NaN	NaN	NaN	NaN	NaN	NaN	NaN	NaN	NaN	NaN	NaN	NaN	NaN	NaN	15.019	15.019	15.019	15.019	15.019	15.019	15.019	15.019	15.019	15.019	15.019	15.019	15.019	15.019	15.019	15.019	15.019	15.019	15.019	15.019	15.019	15.019	15.019
NaN	NaN	NaN	NaN	NaN	NaN	NaN	NaN	NaN	NaN	NaN	NaN	NaN	NaN	NaN	NaN	NaN	NaN	NaN	NaN	NaN	NaN	NaN	NaN	NaN	NaN	NaN	15.019	15.019	15.019	15.019	15.019	15.019	15.019	15.019	15.019	15.019	15.019	15.019	15.019	15.019	15.019	15.019	15.019	15.019	15.019	15.019	15.019	15.019	15.019
NaN	NaN	NaN	NaN	NaN	NaN	NaN	NaN	NaN	NaN	NaN	NaN	NaN	NaN	NaN	NaN	NaN	NaN	NaN	NaN	NaN	NaN	NaN	NaN	NaN	NaN	15.019	15.019	15.019	15.019	15.019	15.019	15.019	15.019	15.019	15.019	15.019	15.019	15.019	15.019	15.019	15.019	15.019	15.019	15.019	15.019	15.019	15.019	15.019	15.019
NaN	NaN	NaN	NaN	NaN	NaN	NaN	NaN	NaN	NaN	NaN	NaN	NaN	NaN	NaN	NaN	NaN	NaN	NaN	NaN	NaN	NaN	NaN	NaN	NaN	NaN	15.019	15.019	15.019	15.019	15.019	15.019	15.019	15.019	15.019	15.019	15.019	15.019	15.019	15.019	15.019	15.019	15.019	15.019	15.019	15.019	15.019	15.019	15.019	15.019
NaN	NaN	NaN	NaN	NaN	NaN	NaN	NaN	NaN	NaN	NaN	NaN	NaN	NaN	NaN	NaN	NaN	NaN	NaN	NaN	NaN	NaN	NaN	NaN	NaN	15.019	15.019	15.019	15.019	15.019	15.019	15.019	15.019	15.019	15.019	15.019	15.019	15.019	15.019	15.019	15.019	15.019	15.019	15.019	15.019	15.019	15.019	15.019	15.019	15.019
NaN	NaN	NaN	NaN	NaN	NaN	NaN	NaN	NaN	NaN	NaN	NaN	NaN	NaN	NaN	NaN	NaN	NaN	NaN	NaN	NaN	NaN	NaN	NaN	NaN	15.019	15.019	15.019	15.019	15.019	15.019	15.019	15.019	15.019	15.019	15.019	15.019	15.019	15.019	15.019	15.019	15.019	15.019	15.019	15.019	15.019	15.019	15.019	15.019	15.019
NaN	NaN	NaN	NaN	NaN	NaN	NaN	NaN	NaN	NaN	NaN	NaN	NaN	NaN	NaN	NaN	NaN	NaN	NaN	NaN	NaN	NaN	NaN	NaN	NaN	15.754	15.754	15.754	15.754	15.754	15.754	15.754	15.754	15.754	15.754	15.754	15.754	15.754	15.754	15.754	15.754	15.754	15.754	15.754	15.754	15.754	15.754	15.754	15.754	15.754
NaN	NaN	NaN	NaN	NaN	NaN	NaN	NaN	NaN	NaN	NaN	NaN	NaN	NaN	NaN	NaN	NaN	NaN	NaN	NaN	NaN	NaN	NaN	NaN	NaN	15.754	15.754	15.754	15.754	15.754	15.754	15.754	15.754	15.754	15.754	15.754	15.754	15.754	15.754	15.754	15.754	15.754	15.754	15.754	15.754	15.754	15.754	15.754	15.754	15.754
NaN	NaN	NaN	NaN	NaN	NaN	NaN	NaN	NaN	NaN	NaN	NaN	NaN	NaN	NaN	NaN	NaN	NaN	NaN	NaN	NaN	NaN	NaN	NaN	NaN	15.754	15.754	15.754	15.754	15.754	15.754	15.754	15.754	15.754	15.754	15.754	15.754	15.754	15.754	15.754	15.754	15.754	15.754	15.754	15.754	15.754	15.754	15.754	15.754	15.754
NaN	NaN	NaN	NaN	NaN	NaN	NaN	NaN	NaN	NaN	NaN	NaN	NaN	NaN	NaN	NaN	NaN	NaN	NaN	NaN	NaN	NaN	NaN	NaN	NaN	15.754	15.754	15.754	15.754	15.754	15.754	15.754	15.754	15.754	15.754	15.754	15.754	15.754	15.754	15.754	15.754	15.754	15.754	15.754	15.754	15.754	15.754	15.754	15.754	15.754
NaN	NaN	NaN	NaN	NaN	NaN	NaN	NaN	NaN	NaN	NaN	NaN	NaN	NaN	NaN	NaN	NaN	NaN	NaN	NaN	NaN	NaN	NaN	NaN	NaN	15.754	15.754	15.754	15.754	15.754	15.754	15.754	15.754	15.754	15.754	15.754	15.754	15.754	15.754	15.754	15.754	15.754	15.754	15.754	15.754	15.754	15.754	15.754	15.754	15.754
NaN	NaN	NaN	NaN	NaN	NaN	NaN	NaN	NaN	NaN	NaN	NaN	NaN	NaN	NaN	NaN	NaN	NaN	NaN	NaN	NaN	NaN	NaN	NaN	NaN	NaN	15.754	15.754	15.754	15.754	15.754	15.754	15.754	15.754	15.754	15.754	15.754	15.754	15.754	15.754	15.754	15.754	15.754	15.754	15.754	15.754	15.754	15.754	15.754	15.754
NaN	NaN	NaN	NaN	NaN	NaN	NaN	NaN	NaN	NaN	NaN	NaN	NaN	NaN	NaN	NaN	NaN	NaN	NaN	NaN	NaN	NaN	NaN	NaN	NaN	NaN	15.754	15.754	15.754	15.754	15.754	15.754	15.754	15.754	15.754	15.754	15.754	15.754	15.754	15.754	15.754	15.754	15.754	15.754	15.754	15.754	15.754	15.754	15.754	15.754
NaN	NaN	NaN	NaN	NaN	NaN	NaN	NaN	NaN	NaN	NaN	NaN	NaN	NaN	NaN	NaN	NaN	NaN	NaN	NaN	NaN	NaN	NaN	NaN	NaN	NaN	15.754	15.754	15.754	15.754	15.754	15.754	15.754	15.754	15.754	15.754	15.754	15.754	15.754	15.754	15.754	15.754	15.754	15.754	15.754	15.754	15.754	15.754	15.754	15.754
NaN	NaN	NaN	NaN	NaN	NaN	NaN	NaN	NaN	NaN	NaN	NaN	NaN	NaN	NaN	NaN	NaN	NaN	NaN	NaN	NaN	NaN	NaN	NaN	NaN	15.754	15.754	15.754	15.754	15.754	15.754	15.754	15.754	15.754	15.754	15.754	15.754	15.754	15.754	15.754	15.754	15.754	15.754	15.754	15.754	15.754	15.754	15.754	15.754	15.754
NaN	NaN	NaN	NaN	NaN	NaN	NaN	NaN	NaN	NaN	NaN	NaN	NaN	NaN	NaN	NaN	NaN	NaN	NaN	NaN	NaN	NaN	NaN	NaN	14.967	15.754	15.754	15.754	15.754	15.754	15.754	15.754	15.754	15.754	15.754	15.754	15.754	15.754	15.754	15.754	15.754	15.754	15.754	15.754	15.754	15.754	15.754	15.754	15.754	15.754
NaN	NaN	NaN	NaN	NaN	NaN	NaN	NaN	NaN	NaN	NaN	NaN	NaN	NaN	NaN	NaN	NaN	NaN	NaN	NaN	NaN	NaN	NaN	NaN	14.967	15.754	15.754	15.754	15.754	15.754	15.754	15.754	15.754	15.754	15.754	15.754	15.754	15.754	15.754	15.754	15.754	15.754	15.754	15.754	15.754	15.754	15.754	15.754	15.754	15.754
NaN	NaN	NaN	NaN	NaN	NaN	NaN	NaN	NaN	NaN	NaN	NaN	NaN	NaN	NaN	NaN	NaN	NaN	NaN	NaN	NaN	NaN	14.967	14.967	14.967	15.754	15.754	15.754	15.754	15.754	15.754	15.754	15.754	15.754	15.754	15.754	15.754	15.754	15.754	15.754	15.754	15.754	15.754	15.754	15.754	15.754	15.754	15.754	15.754	15.754
NaN	NaN	NaN	NaN	NaN	NaN	NaN	NaN	NaN	NaN	NaN	NaN	NaN	NaN	NaN	NaN	NaN	NaN	NaN	NaN	NaN	NaN	14.967	14.967	14.967	15.754	15.754	15.754	15.754	15.754	15.754	15.754	15.754	15.754	15.754	15.754	15.754	15.754	15.754	15.754	15.754	15.754	15.754	15.754	15.754	15.754	15.754	15.754	15.754	15.754
NaN	NaN	NaN	NaN	NaN	NaN	NaN	NaN	NaN	NaN	NaN	NaN	NaN	NaN	NaN	NaN	NaN	NaN	NaN	NaN	NaN	14.967	14.967	14.967	14.967	15.754	15.754	15.754	15.754	15.754	15.754	15.754	15.754	15.754	15.754	15.754	15.754	15.754	15.754	15.754	15.754	15.754	15.754	15.754	15.754	15.754	15.754	15.754	15.754	15.754
NaN	NaN	NaN	NaN	NaN	NaN	NaN	NaN	NaN	NaN	NaN	NaN	NaN	NaN	NaN	NaN	NaN	NaN	NaN	NaN	NaN	14.967	14.967	14.967	14.967	15.754	15.754	15.754	15.754	15.754	15.754	15.754	15.754	15.754	15.754	15.754	15.754	15.754	15.754	15.754	15.754	15.754	15.754	15.754	15.754	15.754	15.754	15.754	15.754	15.754
NaN	NaN	NaN	NaN	NaN	NaN	NaN	NaN	NaN	NaN	NaN	NaN	NaN	NaN	NaN	NaN	NaN	NaN	NaN	NaN	14.967	14.967	14.967	14.967	14.967	15.754	15.754	15.754	15.754	15.754	15.754	15.754	15.754	15.754	15.754	15.754	15.754	15.754	15.754	15.754	15.754	15.754	15.754	15.754	15.754	15.754	15.754	15.754	15.754	15.754
NaN	NaN	NaN	NaN	NaN	NaN	NaN	NaN	NaN	NaN	NaN	NaN	NaN	NaN	NaN	NaN	NaN	NaN	NaN	14.967	14.967	14.967	14.967	14.967	14.967	15.754	15.754	15.754	15.754	15.754	15.754	15.754	15.754	15.754	15.754	15.754	15.754	15.754	15.754	15.754	15.754	15.754	15.754	15.754	15.754	15.754	15.754	15.754	15.754	15.754
NaN	NaN	NaN	NaN	NaN	NaN	NaN	NaN	NaN	NaN	NaN	NaN	NaN	NaN	NaN	NaN	NaN	NaN	NaN	14.967	14.967	14.967	14.967	14.967	14.967	15.754	15.754	15.754	15.754	15.754	15.754	15.754	15.754	15.754	15.754	15.754	15.754	15.754	15.754	15.754	15.754	15.754	15.754	15.754	15.754	15.754	15.754	15.754	15.754	15.754
NaN	NaN	NaN	NaN	NaN	NaN	NaN	NaN	NaN	NaN	NaN	NaN	NaN	NaN	NaN	NaN	NaN	NaN	14.967	14.967	14.967	14.967	14.967	14.967	14.967	15.754	15.754	15.754	15.754	15.754	15.754	15.754	15.754	15.754	15.754	15.754	15.754	15.754	15.754	15.754	15.754	15.754	15.754	15.754	15.754	15.754	15.754	15.754	15.754	15.754
NaN	NaN	NaN	NaN	NaN	NaN	NaN	NaN	NaN	NaN	NaN	NaN	NaN	NaN	NaN	NaN	NaN	14.967	14.967	14.967	14.967	14.967	14.967	14.967	14.967	15.754	15.754	15.754	15.754	15.754	15.754	15.754	15.754	15.754	15.754	15.754	15.754	15.754	15.754	15.754	15.754	15.754	15.754	15.754	15.754	15.754	15.754	15.754	15.754	15.754
NaN	NaN	NaN	NaN	NaN	NaN	NaN	NaN	NaN	NaN	NaN	NaN	NaN	NaN	NaN	NaN	14.967	14.967	14.967	14.967	14.967	14.967	14.967	14.967	14.967	15.754	15.754	15.754	15.754	15.754	15.754	15.754	15.754	15.754	15.754	15.754	15.754	15.754	15.754	15.754	15.754	15.754	15.754	15.754	15.754	15.754	15.754	15.754	15.754	15.754
NaN	NaN	NaN	NaN	NaN	NaN	NaN	NaN	NaN	NaN	NaN	NaN	NaN	NaN	NaN	14.967	14.967	14.967	14.967	14.967	14.967	14.967	14.967	14.967	14.967	15.754	15.754	15.754	15.754	15.754	15.754	15.754	15.754	15.754	15.754	15.754	15.754	15.754	15.754	15.754	15.754	15.754	15.754	15.754	15.754	15.754	15.754	15.754	15.754	15.754
NaN	NaN	NaN	NaN	NaN	NaN	NaN	NaN	NaN	NaN	NaN	NaN	NaN	NaN	NaN	14.967	14.967	14.967	14.967	14.967	14.967	14.967	14.967	14.967	14.967	15.754	15.754	15.754	15.754	15.754	15.754	15.754	15.754	15.754	15.754	15.754	15.754	15.754	15.754	15.754	15.754	15.754	15.754	15.754	15.754	15.754	15.754	15.754	15.754	15.754
NaN	NaN	NaN	NaN	NaN	NaN	NaN	NaN	NaN	NaN	NaN	NaN	NaN	NaN	14.967	14.967	14.967	14.967	14.967	14.967	14.967	14.967	14.967	14.967	14.967	15.754	15.754	15.754	15.754	15.754	15.754	15.754	15.754	15.754	15.754	15.754	15.754	15.754	15.754	15.754	15.754	15.754	15.754	15.754	15.754	15.754	15.754	15.754	15.754	15.754
NaN	NaN	NaN	NaN	NaN	NaN	NaN	NaN	NaN	NaN	NaN	NaN	NaN	NaN	14.967	14.967	14.967	14.967	14.967	14.967	14.967	14.967	14.967	14.967	14.967	15.754	15.754	15.754	15.754	15.754	15.754	15.754	15.754	15.754	15.754	15.754	15.754	15.754	15.754	15.754	15.754	15.754	15.754	15.754	15.754	15.754	15.754	15.754	15.754	15.754
NaN	NaN	NaN	NaN	NaN	NaN	NaN	NaN	NaN	NaN	NaN	NaN	NaN	NaN	NaN	15.439	15.439	15.439	15.439	15.439	15.439	15.439	15.439	15.439	15.439	16.146	16.146	16.146	16.146	16.146	16.146	16.146	16.146	16.146	16.146	16.146	16.146	16.146	16.146	16.146	16.146	16.146	16.146	16.146	16.146	16.146	16.146	16.146	16.146	16.146
NaN	NaN	NaN	NaN	NaN	NaN	NaN	NaN	NaN	NaN	NaN	NaN	NaN	NaN	NaN	15.439	15.439	15.439	15.439	15.439	15.439	15.439	15.439	15.439	15.439	16.146	16.146	16.146	16.146	16.146	16.146	16.146	16.146	16.146	16.146	16.146	16.146	16.146	16.146	16.146	16.146	16.146	16.146	16.146	16.146	16.146	16.146	16.146	16.146	16.146
NaN	NaN	NaN	NaN	NaN	NaN	NaN	NaN	NaN	NaN	NaN	NaN	NaN	NaN	NaN	15.439	15.439	15.439	15.439	15.439	15.439	15.439	15.439	15.439	15.439	16.146	16.146	16.146	16.146	16.146	16.146	16.146	16.146	16.146	16.146	16.146	16.146	16.146	16.146	16.146	16.146	16.146	16.146	16.146	16.146	16.146	16.146	16.146	16.146	16.146
NaN	NaN	NaN	NaN	NaN	NaN	NaN	NaN	NaN	NaN	NaN	NaN	NaN	NaN	NaN	15.439	15.439	NaN	NaN	15.439	15.439	15.439	15.439	15.439	15.439	16.146	16.146	16.146	16.146	16.146	16.146	16.146	16.146	16.146	16.146	16.146	16.146	16.146	16.146	16.146	16.146	16.146	16.146	16.146	16.146	16.146	16.146	16.146	16.146	16.146
NaN	NaN	NaN	NaN	NaN	NaN	NaN	NaN	NaN	NaN	NaN	NaN	NaN	NaN	NaN	NaN	NaN	NaN	NaN	NaN	NaN	15.439	15.439	15.439	15.439	16.146	16.146	16.146	16.146	16.146	16.146	16.146	16.146	16.146	16.146	16.146	16.146	16.146	16.146	16.146	16.146	16.146	16.146	16.146	16.146	16.146	16.146	16.146	16.146	16.146
NaN	NaN	NaN	NaN	NaN	NaN	NaN	NaN	NaN	NaN	NaN	NaN	NaN	NaN	NaN	NaN	NaN	NaN	NaN	NaN	NaN	15.439	15.439	15.439	15.439	16.146	16.146	16.146	16.146	16.146	16.146	16.146	16.146	16.146	16.146	16.146	16.146	16.146	16.146	16.146	16.146	16.146	16.146	16.146	16.146	16.146	16.146	16.146	16.146	16.146
NaN	NaN	NaN	NaN	NaN	NaN	NaN	NaN	NaN	NaN	NaN	NaN	NaN	NaN	NaN	NaN	NaN	NaN	NaN	NaN	15.439	15.439	15.439	15.439	15.439	16.146	16.146	16.146	16.146	16.146	16.146	16.146	16.146	16.146	16.146	16.146	16.146	16.146	16.146	16.146	16.146	16.146	16.146	16.146	16.146	16.146	16.146	16.146	16.146	16.146
NaN	NaN	NaN	NaN	NaN	NaN	NaN	NaN	NaN	NaN	NaN	NaN	NaN	NaN	NaN	NaN	NaN	15.439	15.439	15.439	15.439	15.439	15.439	15.439	15.439	16.146	16.146	16.146	16.146	16.146	16.146	16.146	16.146	16.146	16.146	16.146	16.146	16.146	16.146	16.146	16.146	16.146	16.146	16.146	16.146	16.146	16.146	16.146	16.146	16.146
NaN	NaN	NaN	NaN	NaN	NaN	NaN	NaN	NaN	NaN	NaN	NaN	NaN	NaN	NaN	NaN	15.439	15.439	15.439	15.439	15.439	15.439	15.439	15.439	15.439	16.146	16.146	16.146	16.146	16.146	16.146	16.146	16.146	16.146	16.146	16.146	16.146	16.146	16.146	16.146	16.146	16.146	16.146	16.146	16.146	16.146	16.146	16.146	16.146	16.146
NaN	NaN	NaN	NaN	NaN	NaN	NaN	NaN	NaN	NaN	NaN	NaN	NaN	NaN	NaN	15.439	15.439	15.439	15.439	15.439	15.439	15.439	15.439	15.439	15.439	16.146	16.146	16.146	16.146	16.146	16.146	16.146	16.146	16.146	16.146	16.146	16.146	16.146	16.146	16.146	16.146	16.146	16.146	16.146	16.146	16.146	16.146	16.146	16.146	16.146
NaN	NaN	NaN	NaN	NaN	NaN	NaN	NaN	NaN	NaN	NaN	NaN	NaN	15.439	15.439	15.439	15.439	15.439	15.439	15.439	15.439	15.439	15.439	15.439	15.439	16.146	16.146	16.146	16.146	16.146	16.146	16.146	16.146	16.146	16.146	16.146	16.146	16.146	16.146	16.146	16.146	16.146	16.146	16.146	16.146	16.146	16.146	16.146	16.146	16.146
NaN	NaN	NaN	NaN	NaN	NaN	NaN	NaN	NaN	NaN	NaN	NaN	NaN	15.439	15.439	15.439	15.439	15.439	15.439	15.439	15.439	15.439	15.439	15.439	15.439	16.146	16.146	16.146	16.146	16.146	16.146	16.146	16.146	16.146	16.146	16.146	16.146	16.146	16.146	16.146	16.146	16.146	16.146	16.146	16.146	16.146	16.146	16.146	16.146	16.146
NaN	NaN	NaN	NaN	NaN	NaN	NaN	NaN	NaN	NaN	NaN	15.439	15.439	15.439	15.439	15.439	15.439	15.439	15.439	15.439	15.439	15.439	15.439	15.439	15.439	16.146	16.146	16.146	16.146	16.146	16.146	16.146	16.146	16.146	16.146	16.146	16.146	16.146	16.146	16.146	16.146	16.146	16.146	16.146	16.146	16.146	16.146	16.146	16.146	16.146
NaN	NaN	NaN	NaN	NaN	NaN	NaN	NaN	NaN	15.439	15.439	15.439	15.439	15.439	15.439	15.439	15.439	15.439	15.439	15.439	15.439	15.439	15.439	15.439	15.439	16.146	16.146	16.146	16.146	16.146	16.146	16.146	16.146	16.146	16.146	16.146	16.146	16.146	16.146	16.146	16.146	16.146	16.146	16.146	16.146	16.146	16.146	16.146	16.146	16.146
NaN	NaN	NaN	15.439	NaN	NaN	NaN	NaN	NaN	15.439	15.439	15.439	15.439	15.439	15.439	15.439	15.439	15.439	15.439	15.439	15.439	15.439	15.439	15.439	15.439	16.146	16.146	16.146	16.146	16.146	16.146	16.146	16.146	16.146	16.146	16.146	16.146	16.146	16.146	16.146	16.146	16.146	16.146	16.146	16.146	16.146	16.146	16.146	16.146	16.146
NaN	NaN	15.439	15.439	NaN	NaN	NaN	NaN	15.439	15.439	15.439	15.439	15.439	15.439	15.439	15.439	15.439	15.439	15.439	15.439	15.439	15.439	15.439	15.439	15.439	16.146	16.146	16.146	16.146	16.146	16.146	16.146	16.146	16.146	16.146	16.146	16.146	16.146	16.146	16.146	16.146	16.146	16.146	16.146	16.146	16.146	16.146	16.146	16.146	16.146
15.439	15.439	15.439	15.439	NaN	NaN	NaN	15.439	15.439	15.439	15.439	15.439	15.439	15.439	15.439	15.439	15.439	15.439	15.439	15.439	15.439	15.439	15.439	15.439	15.439	16.146	16.146	16.146	16.146	16.146	16.146	16.146	16.146	16.146	16.146	16.146	16.146	16.146	16.146	16.146	16.146	16.146	16.146	16.146	16.146	16.146	16.146	16.146	16.146	16.146
NaN	15.439	15.439	15.439	NaN	NaN	NaN	15.439	15.439	15.439	15.439	15.439	15.439	15.439	15.439	15.439	15.439	15.439	15.439	15.439	15.439	15.439	15.439	15.439	15.439	16.146	16.146	16.146	16.146	16.146	16.146	16.146	16.146	16.146	16.146	16.146	16.146	16.146	16.146	16.146	16.146	16.146	16.146	16.146	16.146	16.146	16.146	16.146	16.146	16.146
NaN	15.439	15.439	15.439	15.439	NaN	NaN	15.439	15.439	15.439	15.439	15.439	15.439	15.439	15.439	15.439	15.439	15.439	15.439	15.439	15.439	15.439	15.439	15.439	15.439	16.146	16.146	16.146	16.146	16.146	16.146	16.146	16.146	16.146	16.146	16.146	16.146	16.146	16.146	16.146	16.146	16.146	16.146	16.146	16.146	16.146	16.146	16.146	16.146	16.146
15.439	15.439	15.439	15.439	15.439	15.439	15.439	15.439	15.439	15.439	15.439	15.439	15.439	15.439	15.439	15.439	15.439	15.439	15.439	15.439	15.439	15.439	15.439	15.439	15.439	16.146	16.146	16.146	16.146	16.146	16.146	16.146	16.146	16.146	16.146	16.146	16.146	16.146	16.146	16.146	16.146	16.146	16.146	16.146	16.146	16.146	16.146	16.146	16.146	16.146
NaN	15.439	15.439	15.439	15.439	15.439	15.439	15.439	15.439	15.439	15.439	15.439	15.439	15.439	15.439	15.439	15.439	15.439	15.439	15.439	15.439	15.439	15.439	15.439	15.439	16.146	16.146	16.146	16.146	16.146	16.146	16.146	16.146	16.146	16.146	16.146	16.146	16.146	16.146	16.146	16.146	16.146	16.146	16.146	16.146	16.146	16.146	16.146	16.146	16.146
NaN	NaN	15.439	15.439	15.439	15.439	15.439	15.439	15.439	15.439	15.439	15.439	15.439	15.439	15.439	15.439	15.439	15.439	15.439	15.439	15.439	15.439	15.439	15.439	15.439	16.146	16.146	16.146	16.146	16.146	16.146	16.146	16.146	16.146	16.146	16.146	16.146	16.146	16.146	16.146	16.146	16.146	16.146	16.146	16.146	16.146	16.146	16.146	16.146	16.146
NaN	NaN	15.439	15.439	15.439	15.439	15.439	15.439	15.439	15.439	15.439	15.439	15.439	15.439	15.439	15.439	15.439	15.439	15.439	15.439	15.439	15.439	15.439	15.439	15.439	16.146	16.146	16.146	16.146	16.146	16.146	16.146	16.146	16.146	16.146	16.146	16.146	16.146	16.146	16.146	16.146	16.146	16.146	16.146	16.146	16.146	16.146	16.146	16.146	16.146
NaN	NaN	15.439	15.439	15.439	15.439	15.439	15.439	15.439	15.439	15.439	15.439	15.439	15.439	15.439	15.439	15.439	15.439	15.439	15.439	15.439	15.439	15.439	15.439	15.439	16.146	16.146	16.146	16.146	16.146	16.146	16.146	16.146	16.146	16.146	16.146	16.146	16.146	16.146	16.146	16.146	16.146	16.146	16.146	16.146	16.146	16.146	16.146	16.146	16.146
NaN	NaN	NaN	15.439	15.439	15.439	15.439	15.439	15.439	15.439	15.439	15.439	15.439	15.439	15.439	15.439	15.439	15.439	15.439	15.439	15.439	15.439	15.439	15.439	15.439	16.146	16.146	16.146	16.146	16.146	16.146	16.146	16.146	16.146	16.146	16.146	16.146	16.146	16.146	16.146	16.146	16.146	16.146	16.146	16.146	16.146	16.146	16.146	16.146	16.146
NaN	NaN	NaN	NaN	NaN	NaN	NaN	NaN	NaN	14.9	14.9	14.9	14.9	14.9	14.9	14.9	14.9	14.9	14.9	14.9	14.9	14.9	14.9	14.9	14.9	14.541	14.541	14.541	14.541	14.541	14.541	14.541	14.541	14.541	14.541	14.541	14.541	14.541	14.541	14.541	14.541	14.541	14.541	14.541	14.541	14.541	14.541	14.541	14.541	14.541
NaN	NaN	NaN	NaN	NaN	NaN	NaN	NaN	NaN	14.9	14.9	14.9	14.9	14.9	14.9	14.9	14.9	14.9	14.9	14.9	14.9	14.9	14.9	14.9	14.9	14.541	14.541	14.541	14.541	14.541	14.541	14.541	14.541	14.541	14.541	14.541	14.541	14.541	14.541	14.541	14.541	14.541	14.541	14.541	14.541	14.541	14.541	14.541	14.541	14.541
NaN	NaN	NaN	NaN	NaN	NaN	NaN	NaN	14.9	14.9	14.9	14.9	14.9	14.9	14.9	14.9	14.9	14.9	14.9	14.9	14.9	14.9	14.9	14.9	14.9	14.541	14.541	14.541	14.541	14.541	14.541	14.541	14.541	14.541	14.541	14.541	14.541	14.541	14.541	14.541	14.541	14.541	14.541	14.541	14.541	14.541	14.541	14.541	14.541	14.541
NaN	NaN	NaN	NaN	NaN	NaN	NaN	NaN	NaN	14.9	14.9	14.9	14.9	14.9	14.9	14.9	14.9	14.9	14.9	14.9	14.9	14.9	14.9	14.9	14.9	14.541	14.541	14.541	14.541	14.541	14.541	14.541	14.541	14.541	14.541	14.541	14.541	14.541	14.541	14.541	14.541	14.541	14.541	14.541	14.541	14.541	14.541	14.541	14.541	14.541
NaN	NaN	NaN	NaN	NaN	NaN	NaN	NaN	NaN	14.9	14.9	14.9	14.9	14.9	14.9	14.9	14.9	14.9	14.9	14.9	14.9	14.9	14.9	14.9	14.9	14.541	14.541	14.541	14.541	14.541	14.541	14.541	14.541	14.541	14.541	14.541	14.541	14.541	14.541	14.541	14.541	14.541	14.541	14.541	14.541	14.541	14.541	14.541	14.541	14.541
NaN	NaN	NaN	NaN	NaN	NaN	NaN	NaN	NaN	NaN	NaN	14.9	14.9	14.9	14.9	14.9	14.9	14.9	14.9	14.9	14.9	14.9	14.9	14.9	14.9	14.541	14.541	14.541	14.541	14.541	14.541	14.541	14.541	14.541	14.541	14.541	14.541	14.541	14.541	14.541	14.541	14.541	14.541	14.541	14.541	14.541	14.541	14.541	14.541	14.541
NaN	NaN	NaN	NaN	NaN	NaN	NaN	NaN	NaN	NaN	NaN	NaN	14.9	14.9	14.9	14.9	14.9	14.9	14.9	14.9	14.9	14.9	14.9	14.9	14.9	14.541	14.541	14.541	14.541	14.541	14.541	14.541	14.541	14.541	14.541	14.541	14.541	14.541	14.541	14.541	14.541	14.541	14.541	14.541	14.541	14.541	14.541	14.541	14.541	14.541
NaN	NaN	NaN	NaN	NaN	NaN	NaN	NaN	NaN	NaN	NaN	NaN	NaN	NaN	14.9	14.9	14.9	14.9	14.9	14.9	14.9	14.9	14.9	14.9	14.9	14.541	14.541	14.541	14.541	14.541	14.541	14.541	14.541	14.541	14.541	14.541	14.541	14.541	14.541	14.541	14.541	14.541	14.541	14.541	14.541	14.541	14.541	14.541	14.541	14.541
NaN	NaN	NaN	NaN	NaN	NaN	NaN	NaN	NaN	NaN	NaN	NaN	NaN	NaN	14.9	14.9	14.9	14.9	14.9	14.9	14.9	14.9	14.9	14.9	14.9	14.541	14.541	14.541	14.541	14.541	14.541	14.541	14.541	14.541	14.541	14.541	14.541	14.541	14.541	14.541	14.541	14.541	14.541	14.541	14.541	14.541	14.541	14.541	14.541	14.541
NaN	NaN	NaN	NaN	NaN	NaN	NaN	NaN	NaN	NaN	NaN	NaN	NaN	NaN	14.9	14.9	14.9	14.9	14.9	14.9	14.9	14.9	14.9	14.9	14.9	14.541	14.541	14.541	14.541	14.541	14.541	14.541	14.541	14.541	14.541	14.541	14.541	14.541	14.541	14.541	14.541	14.541	14.541	14.541	14.541	14.541	14.541	14.541	14.541	14.541
NaN	NaN	NaN	NaN	NaN	NaN	NaN	NaN	NaN	NaN	NaN	NaN	NaN	NaN	14.9	14.9	14.9	14.9	14.9	14.9	14.9	14.9	14.9	14.9	14.9	14.541	14.541	14.541	14.541	14.541	14.541	14.541	14.541	14.541	14.541	14.541	14.541	14.541	14.541	14.541	14.541	14.541	14.541	14.541	14.541	14.541	14.541	14.541	14.541	14.541
NaN	NaN	NaN	NaN	NaN	NaN	NaN	NaN	NaN	NaN	NaN	NaN	NaN	NaN	NaN	14.9	14.9	14.9	14.9	14.9	14.9	14.9	14.9	14.9	14.9	14.541	14.541	14.541	14.541	14.541	14.541	14.541	14.541	14.541	14.541	14.541	14.541	14.541	14.541	14.541	14.541	14.541	14.541	14.541	14.541	14.541	14.541	14.541	14.541	14.541
NaN	NaN	NaN	NaN	NaN	NaN	NaN	NaN	NaN	NaN	NaN	NaN	NaN	NaN	NaN	14.9	14.9	14.9	14.9	14.9	14.9	14.9	14.9	14.9	14.9	14.541	14.541	14.541	14.541	14.541	14.541	14.541	14.541	14.541	14.541	14.541	14.541	14.541	14.541	14.541	14.541	14.541	14.541	14.541	14.541	14.541	14.541	14.541	14.541	14.541
NaN	NaN	NaN	NaN	NaN	NaN	NaN	NaN	NaN	NaN	NaN	NaN	NaN	NaN	14.9	14.9	14.9	14.9	14.9	14.9	14.9	14.9	14.9	14.9	14.9	14.541	14.541	14.541	14.541	14.541	14.541	14.541	14.541	14.541	14.541	14.541	14.541	14.541	14.541	14.541	14.541	14.541	14.541	14.541	14.541	14.541	14.541	14.541	14.541	14.541
NaN	NaN	NaN	NaN	NaN	NaN	NaN	NaN	NaN	NaN	NaN	14.9	14.9	14.9	14.9	14.9	14.9	14.9	14.9	14.9	14.9	14.9	14.9	14.9	14.9	14.541	14.541	14.541	14.541	14.541	14.541	14.541	14.541	14.541	14.541	14.541	14.541	14.541	14.541	14.541	14.541	14.541	14.541	14.541	14.541	14.541	14.541	14.541	14.541	14.541
NaN	NaN	NaN	NaN	NaN	NaN	NaN	NaN	NaN	NaN	14.9	14.9	14.9	14.9	14.9	14.9	14.9	14.9	14.9	14.9	14.9	14.9	14.9	14.9	14.9	14.541	14.541	14.541	14.541	14.541	14.541	14.541	14.541	14.541	14.541	14.541	14.541	14.541	14.541	14.541	14.541	14.541	14.541	14.541	14.541	14.541	14.541	14.541	14.541	14.541
NaN	NaN	NaN	NaN	NaN	NaN	NaN	NaN	NaN	NaN	14.9	14.9	14.9	14.9	14.9	14.9	14.9	14.9	14.9	14.9	14.9	14.9	14.9	14.9	14.9	14.541	14.541	14.541	14.541	14.541	14.541	14.541	14.541	14.541	14.541	14.541	14.541	14.541	14.541	14.541	14.541	14.541	14.541	14.541	14.541	14.541	14.541	14.541	14.541	14.541
NaN	NaN	NaN	NaN	NaN	NaN	NaN	NaN	NaN	NaN	14.9	14.9	14.9	14.9	14.9	14.9	14.9	14.9	14.9	14.9	14.9	14.9	14.9	14.9	14.9	14.541	14.541	14.541	14.541	14.541	14.541	14.541	14.541	14.541	14.541	14.541	14.541	14.541	14.541	14.541	14.541	14.541	14.541	14.541	14.541	14.541	14.541	14.541	14.541	14.541
NaN	NaN	NaN	NaN	NaN	NaN	NaN	NaN	NaN	NaN	14.9	14.9	14.9	14.9	14.9	14.9	14.9	14.9	14.9	14.9	14.9	14.9	14.9	14.9	14.9	14.541	14.541	14.541	14.541	14.541	14.541	14.541	14.541	14.541	14.541	14.541	14.541	14.541	14.541	14.541	14.541	14.541	14.541	14.541	14.541	14.541	14.541	14.541	14.541	14.541
NaN	NaN	NaN	NaN	NaN	NaN	NaN	14.9	14.9	14.9	14.9	14.9	14.9	14.9	14.9	14.9	14.9	14.9	14.9	14.9	14.9	14.9	14.9	14.9	14.9	14.541	14.541	14.541	14.541	14.541	14.541	14.541	14.541	14.541	14.541	14.541	14.541	14.541	14.541	14.541	14.541	14.541	14.541	14.541	14.541	14.541	14.541	14.541	14.541	14.541
NaN	NaN	NaN	NaN	NaN	NaN	14.9	14.9	14.9	14.9	14.9	14.9	14.9	14.9	14.9	14.9	14.9	14.9	14.9	14.9	14.9	14.9	14.9	14.9	14.9	14.541	14.541	14.541	14.541	14.541	14.541	14.541	14.541	14.541	14.541	14.541	14.541	14.541	14.541	14.541	14.541	14.541	14.541	14.541	14.541	14.541	14.541	14.541	14.541	14.541
NaN	NaN	NaN	NaN	NaN	NaN	NaN	14.9	14.9	14.9	14.9	14.9	14.9	14.9	14.9	14.9	14.9	14.9	14.9	14.9	14.9	14.9	14.9	14.9	14.9	14.541	14.541	14.541	14.541	14.541	14.541	14.541	14.541	14.541	14.541	14.541	14.541	14.541	14.541	14.541	14.541	14.541	14.541	14.541	14.541	14.541	14.541	14.541	14.541	14.541
NaN	NaN	NaN	NaN	NaN	NaN	NaN	NaN	NaN	14.9	14.9	14.9	14.9	14.9	14.9	14.9	14.9	14.9	14.9	14.9	14.9	14.9	14.9	14.9	14.9	14.541	14.541	14.541	14.541	14.541	14.541	14.541	14.541	14.541	14.541	14.541	14.541	14.541	14.541	14.541	14.541	14.541	14.541	14.541	14.541	14.541	14.541	14.541	14.541	14.541
NaN	NaN	NaN	NaN	NaN	NaN	NaN	NaN	NaN	14.9	14.9	14.9	14.9	14.9	14.9	14.9	14.9	14.9	14.9	14.9	14.9	14.9	14.9	14.9	14.9	14.541	14.541	14.541	14.541	14.541	14.541	14.541	14.541	14.541	14.541	14.541	14.541	14.541	14.541	14.541	14.541	14.541	14.541	14.541	14.541	14.541	14.541	14.541	14.541	14.541
NaN	NaN	NaN	NaN	NaN	NaN	NaN	NaN	NaN	14.9	14.9	14.9	14.9	14.9	14.9	14.9	14.9	14.9	14.9	14.9	14.9	14.9	14.9	14.9	14.9	14.541	14.541	14.541	14.541	14.541	14.541	14.541	14.541	14.541	14.541	14.541	14.541	14.541	14.541	14.541	14.541	14.541	14.541	14.541	14.541	14.541	14.541	14.541	14.541	14.541
NaN	NaN	NaN	NaN	NaN	NaN	NaN	NaN	NaN	12.574	12.574	12.574	12.574	12.574	12.574	12.574	12.574	12.574	12.574	12.574	12.574	12.574	12.574	12.574	12.574	11.085	11.085	11.085	11.085	11.085	11.085	11.085	11.085	11.085	11.085	11.085	11.085	11.085	11.085	11.085	11.085	11.085	11.085	11.085	11.085	11.085	11.085	11.085	11.085	11.085
NaN	NaN	NaN	NaN	NaN	NaN	NaN	NaN	NaN	NaN	12.574	12.574	12.574	12.574	12.574	12.574	12.574	12.574	12.574	12.574	12.574	12.574	12.574	12.574	12.574	11.085	11.085	11.085	11.085	11.085	11.085	11.085	11.085	11.085	11.085	11.085	11.085	11.085	11.085	11.085	11.085	11.085	11.085	11.085	11.085	11.085	11.085	11.085	11.085	11.085
NaN	NaN	NaN	NaN	NaN	NaN	NaN	NaN	NaN	NaN	12.574	12.574	12.574	12.574	12.574	12.574	12.574	12.574	12.574	12.574	12.574	12.574	12.574	12.574	12.574	11.085	11.085	11.085	11.085	11.085	11.085	11.085	11.085	11.085	11.085	11.085	11.085	11.085	11.085	11.085	11.085	11.085	11.085	11.085	11.085	11.085	11.085	11.085	11.085	11.085
NaN	NaN	NaN	NaN	NaN	NaN	NaN	NaN	NaN	NaN	12.574	12.574	12.574	12.574	12.574	12.574	12.574	12.574	12.574	12.574	12.574	12.574	12.574	12.574	12.574	11.085	11.085	11.085	11.085	11.085	11.085	11.085	11.085	11.085	11.085	11.085	11.085	11.085	11.085	11.085	11.085	11.085	11.085	11.085	11.085	11.085	11.085	11.085	11.085	11.085
NaN	NaN	NaN	NaN	NaN	NaN	NaN	NaN	NaN	NaN	NaN	NaN	NaN	NaN	NaN	NaN	12.574	12.574	12.574	12.574	12.574	12.574	12.574	12.574	12.574	11.085	11.085	11.085	11.085	11.085	11.085	11.085	11.085	11.085	11.085	11.085	11.085	11.085	11.085	11.085	11.085	11.085	11.085	11.085	11.085	11.085	11.085	11.085	11.085	11.085
NaN	NaN	NaN	NaN	NaN	NaN	NaN	NaN	NaN	NaN	NaN	NaN	NaN	NaN	NaN	NaN	NaN	12.574	12.574	12.574	12.574	12.574	12.574	12.574	12.574	11.085	11.085	11.085	11.085	11.085	11.085	11.085	11.085	11.085	11.085	11.085	11.085	11.085	11.085	11.085	11.085	11.085	11.085	11.085	11.085	11.085	11.085	11.085	11.085	11.085
NaN	NaN	NaN	NaN	NaN	NaN	NaN	NaN	NaN	NaN	NaN	NaN	NaN	NaN	NaN	NaN	NaN	12.574	12.574	12.574	12.574	12.574	12.574	12.574	12.574	11.085	11.085	11.085	11.085	11.085	11.085	11.085	11.085	11.085	11.085	11.085	11.085	11.085	11.085	11.085	11.085	11.085	11.085	11.085	11.085	11.085	11.085	11.085	11.085	11.085
NaN	NaN	NaN	NaN	NaN	NaN	NaN	NaN	NaN	NaN	NaN	NaN	NaN	NaN	NaN	NaN	NaN	NaN	12.574	12.574	12.574	12.574	12.574	12.574	12.574	11.085	11.085	11.085	11.085	11.085	11.085	11.085	11.085	11.085	11.085	11.085	11.085	11.085	11.085	11.085	11.085	11.085	11.085	11.085	11.085	11.085	11.085	11.085	11.085	11.085
NaN	NaN	NaN	NaN	NaN	NaN	NaN	NaN	NaN	NaN	NaN	NaN	NaN	NaN	NaN	NaN	NaN	NaN	12.574	12.574	12.574	12.574	12.574	12.574	12.574	11.085	11.085	11.085	11.085	11.085	11.085	11.085	11.085	11.085	11.085	11.085	11.085	11.085	11.085	11.085	11.085	11.085	11.085	11.085	11.085	11.085	11.085	11.085	11.085	11.085
NaN	NaN	NaN	NaN	NaN	NaN	NaN	NaN	NaN	NaN	NaN	NaN	NaN	NaN	NaN	NaN	NaN	NaN	NaN	12.574	12.574	12.574	12.574	12.574	12.574	11.085	11.085	11.085	11.085	11.085	11.085	11.085	11.085	11.085	11.085	11.085	11.085	11.085	11.085	11.085	11.085	11.085	11.085	11.085	11.085	11.085	11.085	11.085	11.085	11.085
NaN	NaN	NaN	NaN	NaN	NaN	NaN	NaN	NaN	NaN	NaN	NaN	NaN	NaN	NaN	NaN	NaN	NaN	NaN	12.574	12.574	12.574	12.574	12.574	12.574	11.085	11.085	11.085	11.085	11.085	11.085	11.085	11.085	11.085	11.085	11.085	11.085	11.085	11.085	11.085	11.085	11.085	11.085	11.085	11.085	11.085	11.085	11.085	11.085	11.085
NaN	NaN	NaN	NaN	NaN	NaN	NaN	NaN	NaN	NaN	NaN	NaN	NaN	NaN	NaN	NaN	NaN	NaN	NaN	NaN	12.574	12.574	12.574	12.574	12.574	11.085	11.085	11.085	11.085	11.085	11.085	11.085	11.085	11.085	11.085	11.085	11.085	11.085	11.085	11.085	11.085	11.085	11.085	11.085	11.085	11.085	11.085	11.085	11.085	11.085
NaN	NaN	NaN	NaN	NaN	NaN	NaN	NaN	NaN	NaN	NaN	NaN	NaN	NaN	NaN	NaN	NaN	NaN	NaN	NaN	12.574	12.574	12.574	12.574	12.574	11.085	11.085	11.085	11.085	11.085	11.085	11.085	11.085	11.085	11.085	11.085	11.085	11.085	11.085	11.085	11.085	11.085	11.085	11.085	11.085	11.085	11.085	11.085	11.085	11.085
NaN	NaN	NaN	NaN	NaN	NaN	NaN	NaN	NaN	NaN	NaN	NaN	NaN	NaN	NaN	NaN	NaN	NaN	NaN	NaN	12.574	12.574	12.574	12.574	12.574	11.085	11.085	11.085	11.085	11.085	11.085	11.085	11.085	11.085	11.085	11.085	11.085	11.085	11.085	11.085	11.085	11.085	11.085	11.085	11.085	11.085	11.085	11.085	11.085	11.085
NaN	NaN	NaN	NaN	NaN	NaN	NaN	NaN	NaN	NaN	NaN	NaN	NaN	NaN	NaN	NaN	NaN	NaN	NaN	NaN	12.574	NaN	NaN	NaN	NaN	NaN	11.085	11.085	11.085	11.085	11.085	11.085	11.085	11.085	11.085	11.085	11.085	11.085	11.085	11.085	11.085	11.085	11.085	11.085	11.085	11.085	11.085	11.085	11.085	11.085
NaN	NaN	NaN	NaN	NaN	NaN	NaN	NaN	NaN	NaN	NaN	NaN	NaN	NaN	NaN	NaN	NaN	NaN	NaN	NaN	NaN	NaN	NaN	NaN	NaN	NaN	11.085	11.085	11.085	11.085	11.085	11.085	11.085	11.085	11.085	11.085	11.085	11.085	11.085	11.085	11.085	11.085	11.085	11.085	11.085	11.085	11.085	11.085	11.085	11.085
NaN	NaN	NaN	NaN	NaN	NaN	NaN	NaN	NaN	NaN	NaN	NaN	NaN	NaN	NaN	NaN	NaN	NaN	NaN	NaN	NaN	NaN	NaN	NaN	NaN	NaN	11.085	11.085	11.085	11.085	11.085	11.085	11.085	11.085	11.085	11.085	11.085	11.085	11.085	11.085	11.085	11.085	11.085	11.085	11.085	11.085	11.085	11.085	11.085	11.085
NaN	NaN	NaN	NaN	NaN	NaN	NaN	NaN	NaN	NaN	NaN	NaN	NaN	NaN	NaN	NaN	NaN	NaN	NaN	NaN	NaN	NaN	NaN	NaN	NaN	11.085	11.085	11.085	11.085	11.085	11.085	11.085	11.085	11.085	11.085	11.085	11.085	11.085	11.085	11.085	11.085	11.085	11.085	11.085	11.085	11.085	11.085	11.085	11.085	11.085
NaN	NaN	NaN	NaN	NaN	NaN	NaN	NaN	NaN	NaN	NaN	NaN	NaN	NaN	NaN	NaN	NaN	NaN	NaN	NaN	NaN	NaN	NaN	12.574	12.574	11.085	11.085	11.085	11.085	11.085	11.085	11.085	11.085	11.085	11.085	11.085	11.085	11.085	11.085	11.085	11.085	11.085	11.085	11.085	11.085	11.085	11.085	11.085	11.085	11.085
NaN	NaN	NaN	NaN	NaN	NaN	NaN	NaN	NaN	NaN	NaN	NaN	NaN	NaN	NaN	NaN	NaN	NaN	NaN	NaN	NaN	NaN	NaN	12.574	12.574	11.085	11.085	11.085	11.085	11.085	11.085	11.085	11.085	11.085	11.085	11.085	11.085	11.085	11.085	11.085	11.085	11.085	11.085	11.085	11.085	11.085	11.085	11.085	11.085	11.085
NaN	NaN	NaN	NaN	NaN	NaN	NaN	NaN	NaN	NaN	NaN	NaN	NaN	NaN	NaN	NaN	NaN	NaN	NaN	NaN	NaN	12.574	12.574	12.574	12.574	11.085	11.085	11.085	11.085	11.085	11.085	11.085	11.085	11.085	11.085	11.085	11.085	11.085	11.085	11.085	11.085	11.085	11.085	11.085	11.085	11.085	11.085	11.085	11.085	11.085
NaN	NaN	NaN	NaN	NaN	NaN	NaN	NaN	NaN	NaN	NaN	NaN	NaN	NaN	NaN	NaN	NaN	NaN	NaN	NaN	12.574	12.574	12.574	12.574	12.574	11.085	11.085	11.085	11.085	11.085	11.085	11.085	11.085	11.085	11.085	11.085	11.085	11.085	11.085	11.085	11.085	11.085	11.085	11.085	11.085	11.085	11.085	11.085	11.085	11.085
NaN	NaN	NaN	NaN	NaN	NaN	NaN	NaN	NaN	NaN	NaN	NaN	NaN	NaN	NaN	NaN	NaN	NaN	NaN	12.574	12.574	12.574	12.574	12.574	12.574	11.085	11.085	11.085	11.085	11.085	11.085	11.085	11.085	11.085	11.085	11.085	11.085	11.085	11.085	11.085	11.085	11.085	11.085	11.085	11.085	11.085	11.085	11.085	11.085	11.085
NaN	NaN	NaN	NaN	NaN	NaN	NaN	NaN	NaN	NaN	NaN	NaN	NaN	NaN	NaN	NaN	NaN	NaN	NaN	12.574	12.574	12.574	12.574	12.574	12.574	11.085	11.085	11.085	11.085	11.085	11.085	11.085	11.085	11.085	11.085	11.085	11.085	11.085	11.085	11.085	11.085	11.085	11.085	11.085	11.085	11.085	11.085	11.085	11.085	11.085
NaN	NaN	NaN	NaN	NaN	NaN	NaN	NaN	NaN	NaN	NaN	NaN	NaN	NaN	NaN	NaN	NaN	NaN	NaN	NaN	12.574	12.574	12.574	12.574	12.574	11.085	11.085	11.085	11.085	11.085	11.085	11.085	11.085	11.085	11.085	11.085	11.085	11.085	11.085	11.085	11.085	11.085	11.085	11.085	11.085	11.085	11.085	11.085	11.085	11.085
NaN	NaN	NaN	NaN	NaN	NaN	NaN	NaN	NaN	NaN	NaN	NaN	NaN	NaN	NaN	NaN	NaN	NaN	NaN	NaN	13.532	13.532	13.532	13.532	13.532	10.605	10.605	10.605	10.605	10.605	10.605	10.605	10.605	10.605	10.605	10.605	10.605	10.605	10.605	10.605	10.605	10.605	10.605	10.605	10.605	10.605	10.605	10.605	10.605	10.605
NaN	NaN	NaN	NaN	NaN	NaN	NaN	NaN	NaN	NaN	NaN	NaN	NaN	NaN	NaN	NaN	NaN	NaN	NaN	NaN	NaN	13.532	13.532	13.532	13.532	10.605	10.605	10.605	10.605	10.605	10.605	10.605	10.605	10.605	10.605	10.605	10.605	10.605	10.605	10.605	10.605	10.605	10.605	10.605	10.605	10.605	10.605	10.605	10.605	10.605
NaN	NaN	NaN	NaN	NaN	NaN	NaN	NaN	NaN	NaN	NaN	NaN	NaN	NaN	NaN	NaN	NaN	NaN	NaN	NaN	NaN	NaN	13.532	13.532	13.532	10.605	10.605	10.605	10.605	10.605	10.605	10.605	10.605	10.605	10.605	10.605	10.605	10.605	10.605	10.605	10.605	10.605	10.605	10.605	10.605	10.605	10.605	10.605	10.605	10.605
NaN	NaN	NaN	NaN	NaN	NaN	NaN	NaN	NaN	NaN	NaN	NaN	NaN	NaN	NaN	NaN	NaN	NaN	NaN	NaN	NaN	NaN	13.532	13.532	NaN	NaN	10.605	10.605	10.605	10.605	10.605	10.605	10.605	10.605	10.605	10.605	10.605	10.605	10.605	10.605	10.605	10.605	10.605	10.605	10.605	10.605	10.605	10.605	10.605	10.605
NaN	NaN	NaN	NaN	NaN	NaN	NaN	NaN	NaN	NaN	NaN	NaN	NaN	NaN	NaN	NaN	NaN	NaN	NaN	NaN	NaN	NaN	NaN	NaN	NaN	NaN	NaN	10.605	10.605	10.605	10.605	10.605	10.605	10.605	10.605	10.605	10.605	10.605	10.605	10.605	10.605	10.605	10.605	10.605	10.605	10.605	10.605	10.605	10.605	10.605
NaN	NaN	NaN	NaN	NaN	NaN	NaN	NaN	NaN	NaN	NaN	NaN	NaN	NaN	NaN	NaN	NaN	NaN	NaN	NaN	NaN	NaN	NaN	NaN	NaN	NaN	NaN	NaN	NaN	NaN	10.605	10.605	10.605	10.605	10.605	10.605	10.605	10.605	10.605	10.605	10.605	10.605	10.605	10.605	10.605	10.605	10.605	10.605	10.605	10.605
NaN	NaN	NaN	NaN	NaN	NaN	NaN	NaN	NaN	NaN	NaN	NaN	NaN	NaN	NaN	NaN	NaN	NaN	NaN	NaN	NaN	NaN	NaN	NaN	NaN	NaN	NaN	NaN	NaN	NaN	NaN	10.605	10.605	10.605	10.605	10.605	10.605	10.605	10.605	10.605	10.605	10.605	10.605	10.605	10.605	10.605	10.605	10.605	10.605	10.605
NaN	NaN	NaN	NaN	NaN	NaN	NaN	NaN	NaN	NaN	NaN	NaN	NaN	NaN	NaN	NaN	NaN	NaN	NaN	NaN	NaN	NaN	NaN	NaN	NaN	NaN	NaN	NaN	NaN	NaN	NaN	10.605	10.605	10.605	10.605	10.605	10.605	10.605	10.605	10.605	10.605	10.605	10.605	10.605	10.605	10.605	10.605	10.605	10.605	10.605
NaN	NaN	NaN	NaN	NaN	NaN	NaN	NaN	NaN	NaN	NaN	NaN	NaN	NaN	NaN	NaN	NaN	NaN	NaN	NaN	NaN	NaN	NaN	NaN	NaN	NaN	NaN	NaN	NaN	NaN	NaN	10.605	10.605	10.605	10.605	10.605	10.605	10.605	10.605	10.605	10.605	10.605	10.605	10.605	10.605	10.605	10.605	10.605	10.605	10.605
NaN	NaN	NaN	NaN	NaN	NaN	NaN	NaN	NaN	NaN	NaN	NaN	NaN	NaN	NaN	NaN	NaN	NaN	NaN	NaN	NaN	NaN	NaN	NaN	NaN	NaN	NaN	NaN	NaN	NaN	NaN	NaN	10.605	10.605	10.605	10.605	10.605	10.605	10.605	10.605	10.605	10.605	10.605	10.605	10.605	10.605	10.605	10.605	10.605	10.605
NaN	NaN	NaN	NaN	NaN	NaN	NaN	NaN	NaN	NaN	NaN	NaN	NaN	NaN	NaN	NaN	NaN	NaN	NaN	NaN	NaN	NaN	NaN	NaN	NaN	NaN	NaN	NaN	NaN	NaN	NaN	NaN	NaN	10.605	10.605	10.605	10.605	10.605	10.605	10.605	10.605	10.605	10.605	10.605	10.605	10.605	10.605	10.605	10.605	10.605
NaN	NaN	NaN	NaN	NaN	NaN	NaN	NaN	NaN	NaN	NaN	NaN	NaN	NaN	NaN	NaN	NaN	NaN	NaN	NaN	NaN	NaN	NaN	NaN	NaN	NaN	NaN	NaN	NaN	NaN	NaN	NaN	NaN	10.605	10.605	10.605	10.605	10.605	10.605	10.605	10.605	10.605	10.605	10.605	10.605	10.605	10.605	10.605	10.605	10.605
NaN	NaN	NaN	NaN	NaN	NaN	NaN	NaN	NaN	NaN	NaN	NaN	NaN	NaN	NaN	NaN	NaN	NaN	NaN	NaN	NaN	NaN	NaN	NaN	NaN	NaN	NaN	NaN	NaN	NaN	NaN	NaN	NaN	10.605	10.605	10.605	10.605	10.605	10.605	10.605	10.605	10.605	10.605	10.605	10.605	10.605	10.605	10.605	10.605	10.605
NaN	NaN	NaN	NaN	NaN	NaN	NaN	NaN	NaN	NaN	NaN	NaN	NaN	NaN	NaN	NaN	NaN	NaN	NaN	NaN	NaN	NaN	NaN	NaN	NaN	NaN	NaN	NaN	NaN	NaN	NaN	NaN	NaN	10.605	10.605	10.605	10.605	10.605	10.605	10.605	10.605	10.605	10.605	10.605	10.605	10.605	10.605	10.605	10.605	10.605
NaN	NaN	NaN	NaN	NaN	NaN	NaN	NaN	NaN	NaN	NaN	NaN	NaN	NaN	NaN	NaN	NaN	NaN	NaN	NaN	NaN	NaN	NaN	NaN	NaN	NaN	NaN	NaN	NaN	NaN	NaN	NaN	NaN	10.605	10.605	10.605	10.605	10.605	10.605	10.605	10.605	10.605	10.605	10.605	10.605	10.605	10.605	10.605	10.605	10.605
NaN	NaN	NaN	NaN	NaN	NaN	NaN	NaN	NaN	NaN	NaN	NaN	NaN	NaN	NaN	NaN	NaN	NaN	NaN	NaN	NaN	NaN	NaN	NaN	NaN	NaN	NaN	NaN	NaN	NaN	NaN	NaN	10.605	10.605	10.605	10.605	10.605	10.605	10.605	10.605	10.605	10.605	10.605	10.605	10.605	10.605	10.605	10.605	10.605	10.605
NaN	NaN	NaN	NaN	NaN	NaN	NaN	NaN	NaN	NaN	NaN	NaN	NaN	NaN	NaN	NaN	NaN	NaN	NaN	NaN	NaN	NaN	NaN	NaN	NaN	NaN	NaN	NaN	NaN	NaN	NaN	NaN	10.605	10.605	10.605	10.605	10.605	10.605	10.605	10.605	10.605	10.605	10.605	10.605	10.605	10.605	10.605	10.605	10.605	10.605
NaN	NaN	NaN	NaN	NaN	NaN	NaN	NaN	NaN	NaN	NaN	NaN	NaN	NaN	NaN	NaN	NaN	NaN	NaN	NaN	NaN	NaN	NaN	NaN	NaN	NaN	NaN	NaN	NaN	NaN	NaN	10.605	10.605	10.605	NaN	NaN	10.605	10.605	10.605	10.605	10.605	10.605	10.605	10.605	10.605	10.605	10.605	10.605	10.605	10.605
NaN	NaN	NaN	NaN	NaN	NaN	NaN	NaN	NaN	NaN	NaN	NaN	NaN	NaN	NaN	NaN	NaN	NaN	NaN	NaN	NaN	NaN	NaN	NaN	NaN	NaN	NaN	NaN	NaN	NaN	NaN	NaN	10.605	10.605	NaN	NaN	10.605	10.605	10.605	10.605	10.605	10.605	10.605	10.605	10.605	10.605	10.605	NaN	NaN	10.605
NaN	NaN	NaN	NaN	NaN	NaN	NaN	NaN	NaN	NaN	NaN	NaN	NaN	NaN	NaN	NaN	NaN	NaN	NaN	NaN	NaN	NaN	NaN	NaN	NaN	NaN	NaN	NaN	NaN	NaN	NaN	NaN	10.605	10.605	NaN	NaN	NaN	NaN	10.605	10.605	10.605	10.605	10.605	10.605	NaN	NaN	NaN	NaN	NaN	NaN
NaN	NaN	NaN	NaN	NaN	NaN	NaN	NaN	NaN	NaN	NaN	NaN	NaN	NaN	NaN	NaN	NaN	NaN	NaN	NaN	NaN	NaN	NaN	NaN	NaN	NaN	NaN	NaN	NaN	NaN	NaN	NaN	10.605	10.605	10.605	NaN	NaN	NaN	NaN	10.605	10.605	10.605	NaN	NaN	NaN	NaN	NaN	NaN	NaN	NaN
NaN	NaN	NaN	NaN	NaN	NaN	NaN	NaN	NaN	NaN	NaN	NaN	NaN	NaN	NaN	NaN	NaN	NaN	NaN	NaN	NaN	NaN	NaN	NaN	NaN	NaN	NaN	NaN	NaN	NaN	NaN	NaN	NaN	NaN	10.605	NaN	NaN	NaN	NaN	10.605	10.605	NaN	NaN	NaN	NaN	NaN	NaN	NaN	NaN	NaN
NaN	NaN	NaN	NaN	NaN	NaN	NaN	NaN	NaN	NaN	NaN	NaN	NaN	NaN	NaN	NaN	NaN	NaN	NaN	NaN	NaN	NaN	NaN	NaN	NaN	NaN	NaN	NaN	NaN	NaN	NaN	NaN	NaN	NaN	10.605	NaN	NaN	NaN	10.605	NaN	10.605	NaN	NaN	NaN	NaN	NaN	NaN	NaN	NaN	NaN
NaN	NaN	NaN	NaN	NaN	NaN	NaN	NaN	NaN	NaN	NaN	NaN	NaN	NaN	NaN	NaN	NaN	NaN	NaN	NaN	NaN	NaN	NaN	NaN	NaN	NaN	NaN	NaN	NaN	NaN	NaN	NaN	NaN	NaN	10.605	10.605	NaN	NaN	NaN	NaN	NaN	NaN	NaN	NaN	NaN	NaN	NaN	NaN	NaN	NaN
[truncated: 201 more columns]
