# Supplementary material for: Impact of Spatial Soil and Climate Input Data Aggregation on Regional Yield Simulations
Source: PLoS One. 2016 Apr 7;11(4):e0151782. doi: 10.1371/journal.pone.0151782 (PMC4824533; doi:10.1371/journal.pone.0151782)
Supplement: S1 Dataset — (ZIP) [file pone.0151782.s001.zip › Hoffmann_et_al_MinimalDataset/Fig5/Fig5_Maize_s050xc001.csv]

NaN	NaN	NaN	NaN	NaN	NaN	NaN	NaN	NaN	NaN	NaN	NaN	NaN	NaN	NaN	NaN	NaN	NaN	NaN	NaN	NaN	NaN	NaN	NaN	NaN	NaN	NaN	NaN	NaN	NaN	NaN	NaN	NaN	NaN	NaN	NaN	NaN	NaN	NaN	NaN	NaN	NaN	NaN	NaN	NaN	NaN	NaN	NaN	NaN	NaN
NaN	NaN	NaN	NaN	NaN	NaN	NaN	NaN	NaN	NaN	NaN	NaN	NaN	NaN	NaN	NaN	NaN	NaN	NaN	NaN	NaN	NaN	NaN	NaN	NaN	NaN	NaN	NaN	NaN	NaN	NaN	NaN	NaN	NaN	NaN	NaN	NaN	NaN	NaN	NaN	NaN	NaN	NaN	NaN	NaN	NaN	NaN	NaN	NaN	NaN
NaN	NaN	NaN	NaN	NaN	NaN	NaN	NaN	NaN	NaN	NaN	NaN	NaN	NaN	NaN	NaN	NaN	NaN	NaN	NaN	NaN	NaN	NaN	NaN	NaN	NaN	NaN	NaN	NaN	NaN	NaN	NaN	NaN	NaN	NaN	NaN	NaN	NaN	NaN	NaN	NaN	NaN	NaN	NaN	NaN	NaN	NaN	NaN	NaN	NaN
NaN	NaN	NaN	NaN	NaN	NaN	NaN	NaN	NaN	NaN	NaN	NaN	NaN	NaN	NaN	NaN	NaN	NaN	NaN	NaN	NaN	NaN	NaN	NaN	NaN	NaN	NaN	NaN	NaN	NaN	NaN	NaN	NaN	NaN	NaN	NaN	NaN	NaN	NaN	NaN	NaN	NaN	NaN	NaN	NaN	NaN	NaN	NaN	NaN	NaN
NaN	NaN	NaN	NaN	NaN	NaN	NaN	NaN	NaN	NaN	NaN	NaN	NaN	NaN	NaN	NaN	NaN	NaN	NaN	NaN	NaN	NaN	NaN	NaN	NaN	NaN	NaN	NaN	NaN	NaN	NaN	NaN	NaN	NaN	NaN	NaN	NaN	NaN	NaN	NaN	NaN	NaN	NaN	NaN	NaN	NaN	NaN	NaN	NaN	NaN
NaN	NaN	NaN	NaN	NaN	NaN	NaN	NaN	NaN	NaN	NaN	NaN	NaN	NaN	NaN	NaN	NaN	NaN	NaN	NaN	NaN	NaN	NaN	NaN	NaN	NaN	NaN	NaN	NaN	NaN	NaN	NaN	NaN	NaN	NaN	NaN	NaN	NaN	NaN	NaN	NaN	NaN	NaN	NaN	NaN	NaN	NaN	NaN	NaN	NaN
NaN	NaN	NaN	NaN	NaN	NaN	NaN	NaN	NaN	NaN	NaN	NaN	NaN	NaN	NaN	NaN	NaN	NaN	NaN	NaN	NaN	NaN	NaN	NaN	NaN	NaN	NaN	NaN	NaN	NaN	NaN	NaN	NaN	NaN	NaN	NaN	NaN	NaN	NaN	NaN	NaN	NaN	NaN	NaN	NaN	NaN	NaN	NaN	NaN	NaN
NaN	NaN	NaN	NaN	NaN	NaN	NaN	NaN	NaN	NaN	NaN	NaN	NaN	NaN	NaN	NaN	NaN	NaN	NaN	NaN	NaN	NaN	NaN	NaN	NaN	NaN	NaN	NaN	NaN	NaN	NaN	NaN	NaN	NaN	NaN	NaN	NaN	NaN	NaN	NaN	NaN	NaN	NaN	NaN	NaN	NaN	NaN	NaN	NaN	NaN
NaN	NaN	NaN	NaN	NaN	NaN	NaN	NaN	NaN	NaN	NaN	NaN	NaN	NaN	NaN	NaN	NaN	NaN	NaN	NaN	NaN	NaN	NaN	NaN	NaN	NaN	NaN	NaN	NaN	NaN	NaN	NaN	NaN	NaN	NaN	NaN	NaN	NaN	NaN	NaN	NaN	NaN	NaN	NaN	NaN	NaN	NaN	NaN	NaN	NaN
NaN	NaN	NaN	NaN	NaN	NaN	NaN	NaN	NaN	NaN	NaN	NaN	NaN	NaN	NaN	NaN	NaN	NaN	NaN	NaN	NaN	NaN	NaN	NaN	NaN	NaN	NaN	NaN	NaN	NaN	NaN	NaN	NaN	NaN	NaN	NaN	NaN	NaN	NaN	NaN	NaN	NaN	NaN	NaN	NaN	NaN	NaN	NaN	NaN	NaN
NaN	NaN	NaN	NaN	NaN	NaN	NaN	NaN	NaN	NaN	NaN	NaN	NaN	NaN	NaN	NaN	NaN	NaN	NaN	NaN	NaN	NaN	NaN	NaN	NaN	NaN	NaN	NaN	NaN	NaN	NaN	NaN	NaN	NaN	NaN	NaN	NaN	NaN	NaN	NaN	NaN	NaN	NaN	NaN	NaN	NaN	NaN	NaN	NaN	NaN
NaN	NaN	NaN	NaN	NaN	NaN	NaN	NaN	NaN	NaN	NaN	NaN	NaN	NaN	NaN	NaN	NaN	NaN	NaN	NaN	NaN	NaN	NaN	NaN	NaN	NaN	NaN	NaN	NaN	NaN	NaN	NaN	NaN	NaN	NaN	NaN	NaN	NaN	NaN	NaN	NaN	NaN	NaN	NaN	NaN	NaN	NaN	NaN	NaN	NaN
NaN	NaN	NaN	NaN	NaN	NaN	NaN	NaN	NaN	NaN	NaN	NaN	NaN	NaN	NaN	NaN	NaN	NaN	NaN	NaN	NaN	NaN	NaN	NaN	NaN	NaN	NaN	NaN	NaN	NaN	NaN	NaN	NaN	NaN	NaN	NaN	NaN	NaN	NaN	NaN	NaN	NaN	NaN	NaN	NaN	NaN	NaN	NaN	NaN	NaN
NaN	NaN	NaN	NaN	NaN	NaN	NaN	NaN	NaN	NaN	NaN	NaN	NaN	NaN	NaN	NaN	NaN	NaN	NaN	NaN	NaN	NaN	NaN	NaN	NaN	NaN	NaN	NaN	NaN	NaN	NaN	NaN	NaN	NaN	NaN	NaN	NaN	NaN	NaN	NaN	NaN	NaN	NaN	NaN	NaN	NaN	NaN	NaN	NaN	NaN
NaN	NaN	NaN	NaN	NaN	NaN	NaN	NaN	NaN	NaN	NaN	NaN	NaN	NaN	NaN	NaN	NaN	NaN	NaN	NaN	NaN	NaN	NaN	NaN	NaN	NaN	NaN	NaN	NaN	NaN	NaN	NaN	NaN	NaN	NaN	NaN	NaN	NaN	NaN	NaN	NaN	NaN	NaN	NaN	NaN	NaN	NaN	NaN	NaN	NaN
NaN	NaN	NaN	NaN	NaN	NaN	NaN	NaN	NaN	NaN	NaN	NaN	NaN	NaN	NaN	NaN	NaN	NaN	NaN	NaN	NaN	NaN	NaN	NaN	NaN	NaN	NaN	NaN	NaN	NaN	NaN	NaN	NaN	NaN	NaN	NaN	NaN	NaN	NaN	NaN	NaN	NaN	NaN	NaN	NaN	NaN	NaN	NaN	NaN	NaN
NaN	NaN	NaN	NaN	NaN	NaN	NaN	NaN	NaN	NaN	NaN	NaN	NaN	NaN	NaN	NaN	NaN	NaN	NaN	NaN	NaN	NaN	NaN	NaN	NaN	NaN	NaN	NaN	NaN	NaN	NaN	NaN	NaN	NaN	NaN	NaN	NaN	NaN	NaN	NaN	NaN	NaN	NaN	NaN	NaN	NaN	NaN	NaN	NaN	NaN
NaN	NaN	NaN	NaN	NaN	NaN	NaN	NaN	NaN	NaN	NaN	NaN	NaN	NaN	NaN	NaN	NaN	NaN	NaN	NaN	NaN	NaN	NaN	NaN	NaN	NaN	NaN	NaN	NaN	NaN	NaN	NaN	NaN	NaN	NaN	NaN	NaN	NaN	NaN	NaN	NaN	NaN	NaN	NaN	NaN	NaN	NaN	NaN	NaN	NaN
NaN	NaN	NaN	NaN	NaN	NaN	NaN	NaN	NaN	NaN	NaN	NaN	NaN	NaN	NaN	NaN	NaN	NaN	NaN	NaN	NaN	NaN	NaN	NaN	NaN	NaN	NaN	NaN	NaN	NaN	NaN	NaN	NaN	NaN	NaN	NaN	NaN	NaN	NaN	NaN	NaN	NaN	NaN	NaN	NaN	NaN	NaN	NaN	NaN	NaN
NaN	NaN	NaN	NaN	NaN	NaN	NaN	NaN	NaN	NaN	NaN	NaN	NaN	NaN	NaN	NaN	NaN	NaN	NaN	NaN	NaN	NaN	NaN	NaN	NaN	NaN	NaN	NaN	NaN	NaN	NaN	NaN	NaN	NaN	NaN	NaN	NaN	NaN	NaN	NaN	NaN	NaN	NaN	NaN	NaN	NaN	NaN	NaN	NaN	NaN
NaN	NaN	NaN	NaN	NaN	NaN	NaN	NaN	NaN	NaN	NaN	NaN	NaN	NaN	NaN	NaN	NaN	NaN	NaN	NaN	NaN	NaN	NaN	NaN	NaN	NaN	NaN	NaN	NaN	NaN	NaN	NaN	NaN	NaN	NaN	NaN	NaN	NaN	NaN	NaN	NaN	NaN	NaN	NaN	NaN	NaN	NaN	NaN	NaN	NaN
NaN	NaN	NaN	NaN	NaN	NaN	NaN	NaN	NaN	NaN	NaN	NaN	NaN	NaN	NaN	NaN	NaN	NaN	NaN	NaN	NaN	NaN	NaN	NaN	NaN	NaN	NaN	NaN	NaN	NaN	NaN	NaN	NaN	NaN	NaN	NaN	NaN	NaN	NaN	NaN	NaN	NaN	NaN	NaN	NaN	NaN	NaN	NaN	NaN	NaN
NaN	NaN	NaN	NaN	NaN	NaN	NaN	NaN	NaN	NaN	NaN	NaN	NaN	NaN	NaN	NaN	NaN	NaN	NaN	NaN	NaN	NaN	NaN	NaN	NaN	NaN	NaN	NaN	NaN	NaN	NaN	NaN	NaN	NaN	NaN	NaN	NaN	NaN	NaN	NaN	NaN	NaN	NaN	NaN	NaN	NaN	NaN	NaN	NaN	NaN
NaN	NaN	NaN	NaN	NaN	NaN	NaN	NaN	NaN	NaN	NaN	NaN	NaN	NaN	NaN	NaN	NaN	NaN	NaN	NaN	NaN	NaN	NaN	NaN	NaN	NaN	NaN	NaN	NaN	NaN	NaN	NaN	NaN	NaN	NaN	NaN	NaN	NaN	NaN	NaN	NaN	NaN	NaN	NaN	NaN	NaN	NaN	NaN	NaN	NaN
NaN	NaN	NaN	NaN	NaN	NaN	NaN	NaN	NaN	NaN	NaN	NaN	NaN	NaN	NaN	NaN	NaN	NaN	NaN	NaN	NaN	NaN	NaN	NaN	NaN	NaN	NaN	NaN	NaN	NaN	NaN	NaN	NaN	NaN	NaN	NaN	NaN	NaN	NaN	NaN	NaN	NaN	NaN	NaN	NaN	NaN	NaN	NaN	NaN	NaN
NaN	NaN	NaN	NaN	NaN	NaN	NaN	NaN	NaN	NaN	NaN	NaN	NaN	NaN	NaN	NaN	NaN	NaN	NaN	NaN	NaN	NaN	NaN	NaN	NaN	NaN	NaN	NaN	NaN	NaN	NaN	NaN	NaN	NaN	NaN	NaN	NaN	NaN	NaN	NaN	NaN	NaN	NaN	NaN	NaN	NaN	NaN	NaN	NaN	NaN
NaN	NaN	NaN	NaN	NaN	NaN	NaN	NaN	NaN	NaN	NaN	NaN	NaN	NaN	NaN	NaN	NaN	NaN	NaN	NaN	NaN	NaN	NaN	NaN	NaN	NaN	NaN	NaN	NaN	NaN	NaN	NaN	NaN	NaN	NaN	NaN	NaN	NaN	NaN	NaN	NaN	NaN	NaN	NaN	NaN	NaN	NaN	NaN	NaN	NaN
NaN	NaN	NaN	NaN	NaN	NaN	NaN	NaN	NaN	NaN	NaN	NaN	NaN	NaN	NaN	NaN	NaN	NaN	NaN	NaN	NaN	NaN	NaN	NaN	NaN	NaN	NaN	NaN	NaN	NaN	NaN	NaN	NaN	NaN	NaN	NaN	NaN	NaN	NaN	NaN	NaN	NaN	NaN	NaN	NaN	NaN	NaN	NaN	NaN	NaN
NaN	NaN	NaN	NaN	NaN	NaN	NaN	NaN	NaN	NaN	NaN	NaN	NaN	NaN	NaN	NaN	NaN	NaN	NaN	NaN	NaN	NaN	NaN	NaN	NaN	NaN	NaN	NaN	NaN	NaN	NaN	NaN	NaN	NaN	NaN	NaN	NaN	NaN	NaN	NaN	NaN	NaN	NaN	NaN	NaN	NaN	NaN	NaN	NaN	NaN
NaN	NaN	NaN	NaN	NaN	NaN	NaN	NaN	NaN	NaN	NaN	NaN	NaN	NaN	NaN	NaN	NaN	NaN	NaN	NaN	NaN	NaN	NaN	NaN	NaN	NaN	NaN	NaN	NaN	NaN	NaN	NaN	NaN	NaN	NaN	NaN	NaN	NaN	NaN	NaN	NaN	NaN	NaN	NaN	NaN	NaN	NaN	NaN	NaN	NaN
NaN	NaN	NaN	NaN	NaN	NaN	NaN	NaN	NaN	NaN	NaN	NaN	NaN	NaN	NaN	NaN	NaN	NaN	NaN	NaN	NaN	NaN	NaN	NaN	NaN	NaN	NaN	NaN	NaN	NaN	NaN	NaN	NaN	NaN	NaN	NaN	NaN	NaN	NaN	NaN	NaN	NaN	NaN	NaN	NaN	NaN	NaN	NaN	NaN	NaN
NaN	NaN	NaN	NaN	NaN	NaN	NaN	NaN	NaN	NaN	NaN	NaN	NaN	NaN	NaN	NaN	NaN	NaN	NaN	NaN	NaN	NaN	NaN	NaN	NaN	NaN	NaN	NaN	NaN	NaN	NaN	NaN	NaN	NaN	NaN	NaN	NaN	NaN	NaN	NaN	NaN	NaN	NaN	NaN	NaN	NaN	NaN	NaN	NaN	NaN
NaN	NaN	NaN	NaN	NaN	NaN	NaN	NaN	NaN	NaN	NaN	NaN	NaN	NaN	NaN	NaN	NaN	NaN	NaN	NaN	NaN	NaN	NaN	NaN	NaN	NaN	NaN	NaN	NaN	NaN	NaN	NaN	NaN	NaN	NaN	NaN	NaN	NaN	NaN	NaN	NaN	NaN	NaN	NaN	NaN	NaN	NaN	NaN	NaN	NaN
NaN	NaN	NaN	NaN	NaN	NaN	NaN	NaN	NaN	NaN	NaN	NaN	NaN	NaN	NaN	NaN	NaN	NaN	NaN	NaN	NaN	NaN	NaN	NaN	NaN	NaN	NaN	NaN	NaN	NaN	NaN	NaN	NaN	NaN	NaN	NaN	NaN	NaN	NaN	NaN	NaN	NaN	NaN	NaN	NaN	NaN	NaN	NaN	NaN	NaN
NaN	NaN	NaN	NaN	NaN	NaN	NaN	NaN	NaN	NaN	NaN	NaN	NaN	NaN	NaN	NaN	NaN	NaN	NaN	NaN	NaN	NaN	NaN	NaN	NaN	NaN	NaN	NaN	NaN	NaN	NaN	NaN	NaN	NaN	NaN	NaN	NaN	NaN	NaN	NaN	NaN	NaN	NaN	NaN	NaN	NaN	NaN	NaN	NaN	NaN
NaN	NaN	NaN	NaN	NaN	NaN	NaN	NaN	NaN	NaN	NaN	NaN	NaN	NaN	NaN	NaN	NaN	NaN	NaN	NaN	NaN	NaN	NaN	NaN	NaN	NaN	NaN	NaN	NaN	NaN	NaN	NaN	NaN	NaN	NaN	NaN	NaN	NaN	NaN	NaN	NaN	NaN	NaN	NaN	NaN	NaN	NaN	NaN	NaN	NaN
NaN	NaN	NaN	NaN	NaN	NaN	NaN	NaN	NaN	NaN	NaN	NaN	NaN	NaN	NaN	NaN	NaN	NaN	NaN	NaN	NaN	NaN	NaN	NaN	NaN	NaN	NaN	NaN	NaN	NaN	NaN	NaN	NaN	NaN	NaN	NaN	NaN	NaN	NaN	NaN	NaN	NaN	NaN	NaN	NaN	NaN	NaN	NaN	NaN	NaN
NaN	NaN	NaN	NaN	NaN	NaN	NaN	NaN	NaN	NaN	NaN	NaN	NaN	NaN	NaN	NaN	NaN	NaN	NaN	NaN	NaN	NaN	NaN	NaN	NaN	NaN	NaN	NaN	NaN	NaN	NaN	NaN	NaN	NaN	NaN	NaN	NaN	NaN	NaN	NaN	NaN	NaN	NaN	NaN	NaN	NaN	NaN	NaN	NaN	NaN
NaN	NaN	NaN	NaN	NaN	NaN	NaN	NaN	NaN	NaN	NaN	NaN	NaN	NaN	NaN	NaN	NaN	NaN	NaN	NaN	NaN	NaN	NaN	NaN	NaN	NaN	NaN	NaN	NaN	NaN	NaN	NaN	NaN	NaN	NaN	NaN	NaN	NaN	NaN	NaN	NaN	NaN	NaN	NaN	NaN	NaN	NaN	NaN	NaN	NaN
NaN	NaN	NaN	NaN	NaN	NaN	NaN	NaN	NaN	NaN	NaN	NaN	NaN	NaN	NaN	NaN	NaN	NaN	NaN	NaN	NaN	NaN	NaN	NaN	NaN	NaN	NaN	NaN	NaN	NaN	NaN	NaN	NaN	NaN	NaN	NaN	NaN	NaN	NaN	NaN	NaN	NaN	NaN	NaN	NaN	NaN	NaN	NaN	NaN	NaN
NaN	NaN	NaN	NaN	NaN	NaN	NaN	NaN	NaN	NaN	NaN	NaN	NaN	NaN	NaN	NaN	NaN	NaN	NaN	NaN	NaN	NaN	NaN	NaN	NaN	NaN	NaN	NaN	NaN	NaN	NaN	NaN	NaN	NaN	NaN	NaN	NaN	NaN	NaN	NaN	NaN	NaN	NaN	NaN	NaN	NaN	NaN	NaN	NaN	NaN
NaN	NaN	NaN	NaN	NaN	NaN	NaN	NaN	NaN	NaN	NaN	NaN	NaN	NaN	NaN	NaN	NaN	NaN	NaN	NaN	NaN	NaN	NaN	NaN	NaN	NaN	NaN	NaN	NaN	NaN	NaN	NaN	NaN	NaN	NaN	NaN	NaN	NaN	NaN	NaN	NaN	NaN	NaN	NaN	NaN	NaN	NaN	NaN	NaN	NaN
NaN	NaN	NaN	NaN	NaN	NaN	NaN	NaN	NaN	NaN	NaN	NaN	NaN	NaN	NaN	NaN	NaN	NaN	NaN	NaN	NaN	NaN	NaN	NaN	NaN	NaN	NaN	NaN	NaN	NaN	NaN	NaN	NaN	NaN	NaN	NaN	NaN	NaN	NaN	NaN	NaN	NaN	NaN	NaN	NaN	NaN	NaN	NaN	NaN	NaN
NaN	NaN	NaN	NaN	NaN	NaN	NaN	NaN	NaN	NaN	NaN	NaN	NaN	NaN	NaN	NaN	NaN	NaN	NaN	NaN	NaN	NaN	NaN	NaN	NaN	NaN	NaN	NaN	NaN	NaN	NaN	NaN	NaN	NaN	NaN	NaN	NaN	NaN	NaN	NaN	NaN	NaN	NaN	NaN	NaN	NaN	NaN	NaN	NaN	NaN
NaN	NaN	NaN	NaN	NaN	NaN	NaN	NaN	NaN	NaN	NaN	NaN	NaN	NaN	NaN	NaN	NaN	NaN	NaN	NaN	NaN	NaN	NaN	NaN	NaN	NaN	NaN	NaN	NaN	NaN	NaN	NaN	NaN	NaN	NaN	NaN	NaN	NaN	NaN	NaN	NaN	NaN	NaN	NaN	NaN	NaN	NaN	NaN	NaN	NaN
NaN	NaN	NaN	NaN	NaN	NaN	NaN	NaN	NaN	NaN	NaN	NaN	NaN	NaN	NaN	NaN	NaN	NaN	NaN	NaN	NaN	NaN	NaN	NaN	NaN	NaN	NaN	NaN	NaN	NaN	NaN	NaN	NaN	NaN	NaN	NaN	NaN	NaN	NaN	NaN	NaN	NaN	NaN	NaN	NaN	NaN	NaN	NaN	NaN	NaN
NaN	NaN	NaN	NaN	NaN	NaN	NaN	NaN	NaN	NaN	NaN	NaN	NaN	NaN	NaN	NaN	NaN	NaN	NaN	NaN	NaN	NaN	NaN	NaN	NaN	NaN	NaN	NaN	NaN	NaN	NaN	NaN	NaN	NaN	NaN	NaN	NaN	NaN	NaN	NaN	NaN	NaN	NaN	NaN	NaN	NaN	NaN	NaN	NaN	NaN
NaN	NaN	NaN	NaN	NaN	NaN	NaN	NaN	NaN	NaN	NaN	NaN	NaN	NaN	NaN	NaN	NaN	NaN	NaN	NaN	NaN	NaN	NaN	NaN	NaN	NaN	NaN	NaN	NaN	NaN	NaN	NaN	NaN	NaN	NaN	NaN	NaN	NaN	NaN	NaN	NaN	NaN	NaN	NaN	NaN	NaN	NaN	NaN	NaN	NaN
NaN	NaN	NaN	NaN	NaN	NaN	NaN	NaN	NaN	NaN	NaN	NaN	NaN	NaN	NaN	NaN	NaN	NaN	NaN	NaN	NaN	NaN	NaN	NaN	NaN	NaN	NaN	NaN	NaN	NaN	NaN	NaN	NaN	NaN	NaN	NaN	NaN	NaN	NaN	NaN	NaN	NaN	NaN	NaN	NaN	NaN	NaN	NaN	NaN	NaN
NaN	NaN	NaN	NaN	NaN	NaN	NaN	NaN	NaN	NaN	NaN	NaN	NaN	NaN	NaN	NaN	NaN	NaN	NaN	NaN	NaN	NaN	NaN	NaN	NaN	NaN	NaN	NaN	NaN	NaN	NaN	NaN	NaN	NaN	NaN	NaN	NaN	NaN	NaN	NaN	NaN	NaN	NaN	NaN	NaN	NaN	NaN	NaN	NaN	NaN
NaN	NaN	NaN	NaN	NaN	NaN	NaN	NaN	NaN	NaN	NaN	NaN	NaN	NaN	NaN	NaN	NaN	NaN	NaN	NaN	NaN	NaN	NaN	NaN	NaN	NaN	NaN	NaN	NaN	NaN	NaN	NaN	NaN	NaN	NaN	NaN	NaN	NaN	NaN	NaN	NaN	NaN	NaN	NaN	NaN	NaN	NaN	NaN	NaN	NaN
NaN	NaN	NaN	NaN	NaN	NaN	NaN	NaN	NaN	NaN	NaN	NaN	NaN	NaN	NaN	NaN	NaN	NaN	NaN	NaN	NaN	NaN	NaN	NaN	NaN	NaN	NaN	NaN	NaN	NaN	NaN	NaN	NaN	NaN	NaN	NaN	NaN	NaN	NaN	NaN	NaN	NaN	NaN	NaN	NaN	NaN	NaN	NaN	NaN	NaN
NaN	NaN	NaN	NaN	NaN	NaN	NaN	NaN	NaN	NaN	NaN	NaN	NaN	NaN	NaN	NaN	NaN	NaN	NaN	NaN	NaN	NaN	NaN	NaN	NaN	NaN	NaN	NaN	NaN	NaN	NaN	NaN	NaN	NaN	NaN	NaN	NaN	NaN	NaN	NaN	NaN	NaN	NaN	NaN	NaN	NaN	NaN	NaN	NaN	NaN
NaN	NaN	NaN	NaN	NaN	NaN	NaN	NaN	NaN	NaN	NaN	NaN	NaN	NaN	NaN	NaN	NaN	NaN	NaN	NaN	NaN	NaN	NaN	NaN	NaN	NaN	NaN	NaN	NaN	NaN	NaN	NaN	NaN	NaN	NaN	NaN	NaN	NaN	NaN	NaN	NaN	NaN	NaN	NaN	NaN	NaN	NaN	NaN	NaN	NaN
NaN	NaN	NaN	NaN	NaN	NaN	NaN	NaN	NaN	NaN	NaN	NaN	NaN	NaN	NaN	NaN	NaN	NaN	NaN	NaN	NaN	NaN	NaN	NaN	NaN	NaN	NaN	NaN	NaN	NaN	NaN	NaN	NaN	NaN	NaN	NaN	NaN	NaN	NaN	NaN	NaN	NaN	NaN	NaN	NaN	NaN	NaN	NaN	NaN	NaN
NaN	NaN	NaN	NaN	NaN	NaN	NaN	NaN	NaN	NaN	NaN	NaN	NaN	NaN	NaN	NaN	NaN	NaN	NaN	NaN	NaN	NaN	NaN	NaN	NaN	NaN	NaN	NaN	NaN	NaN	NaN	NaN	NaN	NaN	NaN	NaN	NaN	NaN	NaN	NaN	NaN	NaN	NaN	NaN	NaN	NaN	NaN	NaN	NaN	NaN
NaN	NaN	NaN	NaN	NaN	NaN	NaN	NaN	NaN	NaN	NaN	NaN	NaN	NaN	NaN	NaN	NaN	NaN	NaN	NaN	NaN	NaN	NaN	NaN	NaN	NaN	NaN	NaN	NaN	NaN	NaN	NaN	NaN	NaN	NaN	NaN	NaN	NaN	NaN	NaN	NaN	NaN	NaN	NaN	NaN	NaN	NaN	NaN	NaN	NaN
NaN	NaN	NaN	NaN	NaN	NaN	NaN	NaN	NaN	NaN	NaN	NaN	NaN	NaN	NaN	NaN	NaN	NaN	NaN	NaN	NaN	NaN	NaN	NaN	NaN	NaN	NaN	NaN	NaN	NaN	NaN	NaN	NaN	NaN	NaN	NaN	NaN	NaN	NaN	NaN	NaN	NaN	NaN	NaN	NaN	NaN	NaN	NaN	NaN	NaN
NaN	NaN	NaN	NaN	NaN	NaN	NaN	NaN	NaN	NaN	NaN	NaN	NaN	NaN	NaN	NaN	NaN	NaN	NaN	NaN	NaN	NaN	NaN	NaN	NaN	NaN	NaN	NaN	NaN	NaN	NaN	NaN	NaN	NaN	NaN	NaN	NaN	NaN	NaN	NaN	NaN	NaN	NaN	NaN	NaN	NaN	NaN	NaN	NaN	NaN
NaN	NaN	NaN	NaN	NaN	NaN	NaN	NaN	NaN	NaN	NaN	NaN	NaN	NaN	NaN	NaN	NaN	NaN	NaN	NaN	NaN	NaN	NaN	NaN	NaN	NaN	NaN	NaN	NaN	NaN	NaN	NaN	NaN	NaN	NaN	NaN	NaN	NaN	NaN	NaN	NaN	NaN	NaN	NaN	NaN	NaN	NaN	NaN	NaN	NaN
NaN	NaN	NaN	NaN	NaN	NaN	NaN	NaN	NaN	NaN	NaN	NaN	NaN	NaN	NaN	NaN	NaN	NaN	NaN	NaN	NaN	NaN	NaN	NaN	NaN	NaN	NaN	NaN	NaN	NaN	NaN	NaN	NaN	NaN	NaN	NaN	NaN	NaN	NaN	NaN	NaN	NaN	NaN	NaN	NaN	NaN	NaN	NaN	NaN	NaN
NaN	NaN	NaN	NaN	NaN	NaN	NaN	NaN	NaN	NaN	NaN	NaN	NaN	NaN	NaN	NaN	NaN	NaN	NaN	NaN	NaN	NaN	NaN	NaN	NaN	NaN	NaN	NaN	NaN	NaN	NaN	NaN	NaN	NaN	NaN	NaN	NaN	NaN	NaN	NaN	NaN	NaN	NaN	NaN	NaN	NaN	NaN	NaN	NaN	NaN
NaN	NaN	NaN	NaN	NaN	NaN	NaN	NaN	NaN	NaN	NaN	NaN	NaN	NaN	NaN	NaN	NaN	NaN	NaN	NaN	NaN	NaN	NaN	NaN	NaN	NaN	NaN	NaN	NaN	NaN	NaN	NaN	NaN	NaN	NaN	NaN	NaN	NaN	NaN	NaN	NaN	NaN	NaN	NaN	NaN	NaN	NaN	NaN	NaN	NaN
NaN	NaN	NaN	NaN	NaN	NaN	NaN	NaN	NaN	NaN	NaN	NaN	NaN	NaN	NaN	NaN	NaN	NaN	NaN	NaN	NaN	NaN	NaN	NaN	NaN	NaN	NaN	NaN	NaN	NaN	NaN	NaN	NaN	NaN	NaN	NaN	NaN	NaN	NaN	NaN	NaN	NaN	NaN	NaN	NaN	NaN	NaN	NaN	NaN	NaN
NaN	NaN	NaN	NaN	NaN	NaN	NaN	NaN	NaN	NaN	NaN	NaN	NaN	NaN	NaN	NaN	NaN	NaN	NaN	NaN	NaN	NaN	NaN	NaN	NaN	NaN	NaN	NaN	NaN	NaN	NaN	NaN	NaN	NaN	NaN	NaN	NaN	NaN	NaN	NaN	NaN	NaN	NaN	NaN	NaN	NaN	NaN	NaN	NaN	NaN
NaN	NaN	NaN	NaN	NaN	NaN	NaN	NaN	NaN	NaN	NaN	NaN	NaN	NaN	NaN	NaN	NaN	NaN	NaN	NaN	NaN	NaN	NaN	9.3709	9.4073	NaN	NaN	NaN	NaN	NaN	NaN	NaN	NaN	NaN	NaN	NaN	NaN	NaN	NaN	NaN	NaN	NaN	NaN	NaN	NaN	NaN	NaN	NaN	NaN	NaN
NaN	NaN	NaN	NaN	NaN	NaN	NaN	NaN	NaN	NaN	NaN	NaN	NaN	NaN	NaN	NaN	NaN	NaN	NaN	NaN	8.736	8.7365	9.3051	9.3788	9.4126	NaN	NaN	NaN	NaN	NaN	NaN	NaN	NaN	NaN	NaN	NaN	NaN	NaN	NaN	NaN	NaN	NaN	NaN	NaN	NaN	NaN	NaN	NaN	NaN	NaN
NaN	NaN	NaN	NaN	NaN	NaN	NaN	NaN	NaN	NaN	NaN	NaN	NaN	NaN	NaN	NaN	NaN	NaN	NaN	NaN	NaN	NaN	9.306	9.4025	9.4832	NaN	NaN	NaN	NaN	NaN	NaN	NaN	NaN	NaN	NaN	NaN	NaN	NaN	NaN	NaN	NaN	NaN	NaN	NaN	NaN	NaN	NaN	NaN	NaN	NaN
NaN	NaN	NaN	NaN	NaN	NaN	NaN	NaN	NaN	NaN	NaN	NaN	NaN	NaN	NaN	NaN	NaN	NaN	NaN	NaN	NaN	NaN	14.736	14.736	14.831	14.649	NaN	NaN	NaN	NaN	NaN	NaN	NaN	NaN	NaN	NaN	NaN	NaN	NaN	NaN	NaN	NaN	NaN	NaN	NaN	NaN	NaN	NaN	NaN	NaN
NaN	NaN	NaN	NaN	NaN	NaN	NaN	NaN	NaN	NaN	NaN	NaN	NaN	NaN	NaN	NaN	NaN	NaN	NaN	NaN	NaN	NaN	NaN	14.753	14.872	14.859	14.773	14.699	14.82	14.837	14.685	14.716	NaN	NaN	NaN	NaN	NaN	NaN	NaN	NaN	NaN	NaN	NaN	NaN	NaN	NaN	NaN	NaN	NaN	14.599
NaN	NaN	NaN	NaN	NaN	NaN	NaN	NaN	NaN	NaN	NaN	NaN	NaN	NaN	NaN	NaN	14.617	14.769	NaN	NaN	NaN	NaN	NaN	NaN	14.743	14.805	14.837	14.758	14.721	14.729	14.692	14.672	14.639	NaN	NaN	NaN	NaN	NaN	NaN	14.892	14.923	14.753	14.747	14.75	NaN	NaN	NaN	14.629	14.599	14.631
NaN	NaN	NaN	NaN	NaN	NaN	NaN	NaN	NaN	NaN	NaN	NaN	NaN	NaN	NaN	NaN	14.653	14.558	14.721	14.66	NaN	NaN	NaN	NaN	14.8	14.729	14.638	14.744	14.63	14.672	14.597	14.675	14.683	NaN	NaN	NaN	NaN	NaN	NaN	NaN	14.816	14.774	14.696	14.696	14.715	14.792	14.556	14.582	14.621	14.542
NaN	NaN	NaN	NaN	NaN	NaN	NaN	NaN	NaN	NaN	NaN	NaN	NaN	NaN	14.886	14.689	14.666	14.832	14.708	14.625	14.795	14.786	14.895	14.802	14.496	14.553	14.665	14.666	14.71	14.7	14.646	14.716	14.694	14.675	14.546	14.638	14.623	NaN	NaN	NaN	14.74	14.783	14.692	14.773	14.94	14.883	14.784	14.551	14.611	14.58
NaN	NaN	NaN	NaN	NaN	NaN	NaN	NaN	NaN	14.876	14.958	14.772	14.721	14.671	14.738	14.717	14.46	14.665	14.646	14.69	14.616	14.64	14.589	14.694	14.573	14.578	14.628	14.657	14.711	14.707	14.83	14.767	14.78	14.734	14.627	14.616	14.591	14.695	NaN	NaN	14.681	14.712	14.804	14.755	14.688	14.661	14.62	14.623	14.549	14.679
NaN	NaN	NaN	NaN	NaN	NaN	NaN	NaN	NaN	14.937	14.928	14.762	14.821	14.866	14.909	14.971	14.947	14.847	14.909	14.616	14.71	14.67	14.626	14.55	14.555	14.668	14.912	14.781	14.732	14.682	14.669	14.765	14.825	14.757	14.775	14.562	14.572	14.604	14.787	14.775	14.594	14.794	14.63	14.674	14.639	14.665	14.607	14.609	14.611	14.597
NaN	NaN	NaN	NaN	NaN	NaN	NaN	NaN	NaN	14.752	14.877	14.766	14.794	14.933	15.013	14.87	14.847	14.97	14.922	15.018	14.762	14.455	14.804	14.505	14.544	14.589	14.75	14.967	14.755	14.759	14.709	14.676	14.685	14.664	14.842	14.634	14.579	14.879	14.875	14.796	14.805	14.669	14.624	14.634	14.688	14.606	14.602	14.587	14.646	14.676
NaN	NaN	NaN	NaN	NaN	NaN	NaN	NaN	NaN	NaN	14.77	14.849	14.905	15.243	14.954	14.996	15.034	15.04	15.143	15.399	14.864	14.819	14.546	14.372	14.734	14.762	14.842	14.718	14.622	14.732	14.837	14.798	14.724	14.804	14.875	14.668	14.78	14.902	14.807	14.71	14.735	14.693	14.596	14.655	14.855	14.696	14.76	14.682	14.405	14.574
NaN	NaN	NaN	NaN	NaN	NaN	NaN	NaN	NaN	NaN	NaN	14.901	15.008	14.984	15.079	14.851	14.978	15.107	15.201	15.288	15.003	14.947	14.704	14.554	14.594	14.735	14.67	14.726	14.812	14.782	14.782	14.747	14.811	14.712	15.045	14.811	14.846	14.883	14.914	14.719	14.903	14.672	14.648	14.713	14.708	14.762	14.663	14.743	14.457	14.63
NaN	NaN	NaN	NaN	NaN	NaN	NaN	NaN	NaN	NaN	NaN	15.127	15.037	14.812	15.024	14.946	15.259	15.173	15.188	15.166	15.004	14.852	14.778	14.849	14.567	14.55	14.443	14.669	14.738	14.729	14.944	14.943	14.635	14.766	14.891	15.076	14.969	14.761	14.977	14.814	14.782	14.716	14.704	14.812	14.677	14.741	14.734	14.718	14.5	14.788
NaN	NaN	NaN	NaN	NaN	NaN	NaN	NaN	NaN	NaN	NaN	15.181	15.167	14.81	14.904	15.137	15.163	15.097	15.094	14.976	15.063	14.866	14.747	15.006	14.688	14.888	14.492	14.535	14.935	14.862	14.915	14.915	15.056	14.975	14.948	14.884	14.797	14.764	14.864	14.8	14.583	14.72	14.677	14.839	14.912	14.792	14.681	14.764	14.432	14.537
NaN	NaN	NaN	NaN	NaN	NaN	NaN	NaN	NaN	NaN	NaN	15.278	15.209	15.28	14.96	15.115	15.138	14.959	15.165	15.046	14.953	14.889	14.87	14.68	14.759	14.6	14.626	14.521	14.623	14.686	14.922	14.996	14.991	15.021	14.952	14.744	14.986	14.755	14.45	14.376	14.453	14.826	14.734	14.809	14.834	14.853	14.886	14.866	14.474	14.405
NaN	NaN	NaN	NaN	NaN	NaN	NaN	NaN	NaN	NaN	NaN	15.177	15.186	15.066	15.191	15.048	15.125	14.967	15.095	14.952	14.958	14.986	14.726	14.67	14.742	14.649	14.628	14.722	14.732	14.585	14.582	14.997	14.981	15.065	14.981	14.947	14.702	14.658	14.476	14.473	14.542	14.644	14.727	14.717	14.878	15.039	14.83	14.925	14.579	14.561
NaN	NaN	NaN	NaN	NaN	NaN	NaN	NaN	NaN	14.891	15.048	14.934	14.956	15.144	14.969	14.976	14.797	14.978	14.954	14.874	14.822	14.778	14.774	14.678	14.65	14.669	14.716	14.906	14.62	14.686	14.531	14.661	14.547	14.489	14.95	14.921	14.837	14.757	14.73	14.71	14.55	14.639	14.739	14.801	13.653	14.783	14.753	14.824	14.855	14.661
NaN	NaN	NaN	NaN	NaN	NaN	NaN	NaN	NaN	14.861	15.037	14.998	14.923	14.953	14.915	14.912	14.863	14.981	15.031	14.82	14.858	14.934	14.803	14.697	14.689	14.66	14.765	14.594	14.647	14.64	14.581	14.872	14.727	14.673	14.552	14.632	15.072	14.639	14.712	14.792	14.528	14.487	14.608	14.905	14.705	14.731	14.621	14.763	14.707	14.544
NaN	NaN	NaN	NaN	NaN	NaN	NaN	NaN	NaN	NaN	NaN	NaN	NaN	14.905	14.913	14.885	14.836	14.923	14.79	14.841	14.813	14.741	14.831	14.799	14.802	14.785	14.636	14.661	14.788	14.682	14.75	14.774	14.592	14.767	14.722	14.582	14.903	14.798	14.809	14.466	14.549	14.574	14.666	14.801	14.746	14.632	14.825	14.78	14.825	14.458
NaN	NaN	NaN	NaN	NaN	NaN	NaN	NaN	NaN	NaN	NaN	NaN	NaN	NaN	NaN	14.814	14.897	14.913	14.788	14.863	14.874	14.895	14.824	14.783	14.848	14.758	14.861	14.799	14.729	15.077	15.138	14.844	14.879	14.73	14.728	14.635	14.547	14.763	14.83	14.759	14.595	14.553	14.649	14.826	14.824	14.823	14.755	14.74	14.802	14.847
NaN	NaN	NaN	NaN	NaN	NaN	NaN	NaN	NaN	NaN	NaN	NaN	NaN	NaN	NaN	14.758	14.678	14.809	15.254	14.804	14.855	14.816	14.836	14.793	14.806	14.792	14.809	14.96	14.923	14.966	15.012	14.844	14.895	14.952	14.676	14.613	14.55	14.806	14.865	14.539	14.564	14.573	14.561	14.769	14.759	14.767	14.834	14.809	14.738	14.793
NaN	NaN	NaN	NaN	NaN	NaN	NaN	NaN	NaN	NaN	NaN	NaN	NaN	NaN	14.72	14.807	14.62	14.664	14.747	14.721	14.869	14.808	14.67	14.923	14.86	14.759	14.809	14.803	14.805	14.866	14.919	14.623	14.915	14.687	14.687	14.576	14.482	14.818	14.612	14.46	14.555	14.564	14.525	14.759	14.743	14.74	14.823	14.733	14.699	14.732
NaN	NaN	NaN	NaN	NaN	NaN	NaN	NaN	NaN	NaN	NaN	NaN	NaN	NaN	NaN	14.779	14.819	14.623	14.744	14.749	14.849	14.831	14.76	14.736	14.823	14.878	15.056	14.882	14.928	14.796	14.842	14.941	14.766	14.773	15.003	14.486	14.556	14.486	14.811	14.637	14.59	14.565	14.476	14.836	14.829	14.789	14.673	14.806	14.691	14.721
NaN	NaN	NaN	NaN	NaN	NaN	NaN	NaN	NaN	NaN	NaN	NaN	NaN	NaN	NaN	14.783	15.503	14.927	14.728	14.817	14.805	15.001	14.726	14.785	14.897	14.828	14.83	14.823	14.904	14.826	14.931	14.938	14.831	14.846	14.699	14.539	14.942	14.603	14.528	14.587	14.5	14.504	14.439	14.652	14.678	14.689	14.649	14.797	14.722	14.964
NaN	NaN	NaN	NaN	NaN	NaN	NaN	NaN	NaN	NaN	NaN	NaN	NaN	NaN	14.818	14.889	14.923	14.813	14.789	14.742	14.843	14.752	14.681	14.725	14.771	14.799	14.853	14.762	14.779	14.747	14.882	14.771	14.789	14.746	14.625	14.854	14.808	14.765	14.644	14.971	14.535	14.52	14.53	14.378	14.634	14.853	14.751	14.791	14.699	14.698
NaN	NaN	NaN	NaN	NaN	NaN	NaN	NaN	NaN	NaN	NaN	NaN	NaN	NaN	NaN	14.876	14.82	14.758	14.885	14.775	14.723	14.708	14.809	14.81	14.686	14.743	14.76	14.776	14.819	14.745	14.848	14.788	14.755	14.638	14.569	14.856	14.842	14.592	14.639	14.535	14.456	14.607	14.528	14.319	14.472	14.405	14.709	14.797	14.738	14.722
NaN	NaN	NaN	NaN	NaN	NaN	NaN	NaN	NaN	NaN	NaN	NaN	NaN	NaN	NaN	NaN	NaN	NaN	14.71	14.727	14.764	14.748	14.719	14.839	14.632	14.642	14.733	14.734	14.747	14.764	14.703	14.714	14.801	14.777	14.732	14.825	14.94	15.11	14.691	14.597	14.738	14.866	14.783	14.705	14.48	14.394	14.424	14.687	14.68	14.676
NaN	NaN	NaN	NaN	NaN	NaN	NaN	NaN	NaN	NaN	NaN	NaN	NaN	NaN	NaN	NaN	NaN	NaN	NaN	14.886	14.761	14.728	14.754	14.537	14.688	14.686	14.781	14.749	14.802	14.776	14.779	14.824	14.657	14.71	14.709	14.881	14.911	14.589	14.612	14.567	14.989	14.835	14.895	14.835	14.475	14.517	14.499	14.818	14.677	14.881
NaN	NaN	NaN	NaN	NaN	NaN	NaN	NaN	NaN	NaN	NaN	NaN	NaN	NaN	NaN	NaN	NaN	NaN	NaN	14.642	14.76	14.696	14.752	14.671	14.712	14.695	14.654	14.657	14.693	14.639	14.62	14.594	14.634	14.798	14.89	14.988	14.951	14.829	14.675	14.527	14.89	14.97	14.9	14.817	14.631	14.683	14.605	14.693	14.666	14.728
NaN	NaN	NaN	NaN	NaN	NaN	NaN	NaN	NaN	NaN	NaN	NaN	NaN	NaN	NaN	NaN	NaN	NaN	NaN	14.598	14.673	14.573	14.657	14.656	14.715	14.681	14.662	14.888	14.652	14.627	14.696	14.705	14.705	14.778	15.031	14.907	14.943	14.736	14.743	14.669	14.607	14.964	14.84	14.825	14.737	14.74	14.672	14.811	14.865	14.882
NaN	NaN	NaN	NaN	NaN	NaN	NaN	NaN	NaN	NaN	NaN	NaN	NaN	NaN	NaN	NaN	NaN	NaN	14.674	14.692	14.667	14.678	14.941	14.315	14.522	14.677	14.625	14.802	14.747	14.69	14.657	14.807	14.764	14.829	14.87	14.788	14.883	14.856	14.968	14.688	14.617	14.805	14.912	14.863	14.98	14.714	14.623	14.589	14.857	14.803
NaN	NaN	NaN	NaN	NaN	NaN	NaN	NaN	NaN	NaN	NaN	NaN	NaN	NaN	NaN	NaN	NaN	NaN	14.566	14.751	14.708	14.626	14.282	14.288	14.444	14.257	14.719	14.789	14.722	14.732	14.556	14.678	14.656	14.732	14.837	14.795	14.841	14.963	15.004	14.973	14.777	14.796	14.882	14.894	14.838	14.722	14.848	14.659	14.903	14.777
NaN	NaN	NaN	NaN	NaN	NaN	NaN	NaN	NaN	NaN	NaN	NaN	NaN	NaN	NaN	NaN	NaN	NaN	14.571	14.574	14.647	14.684	14.216	14.514	14.414	14.343	14.698	14.79	13.425	14.776	14.415	14.759	14.646	14.654	14.763	14.843	14.89	14.925	14.829	14.849	14.859	14.974	14.815	14.875	14.783	14.762	14.683	14.874	14.626	14.832
NaN	NaN	NaN	NaN	NaN	NaN	NaN	NaN	NaN	NaN	NaN	NaN	NaN	NaN	NaN	NaN	NaN	NaN	NaN	14.559	14.478	14.619	14.62	14.465	14.457	14.541	14.389	14.627	14.63	14.41	14.329	14.715	14.852	14.836	14.793	14.871	14.874	14.823	14.827	14.978	15.037	14.934	14.895	14.675	14.752	14.837	14.706	14.717	14.658	14.459
NaN	NaN	NaN	NaN	NaN	NaN	NaN	NaN	NaN	NaN	NaN	NaN	NaN	NaN	NaN	NaN	NaN	NaN	NaN	NaN	14.607	14.587	14.459	14.427	14.479	14.494	14.35	14.668	14.734	14.711	14.701	14.798	14.721	14.714	14.831	14.838	14.854	14.881	14.915	15.044	15.178	15.027	15.11	14.658	14.802	14.698	14.743	14.665	14.547	14.46
NaN	NaN	NaN	NaN	NaN	NaN	NaN	NaN	NaN	NaN	NaN	NaN	NaN	NaN	NaN	NaN	NaN	NaN	NaN	NaN	NaN	14.689	14.571	14.534	14.437	14.513	14.309	14.67	14.654	14.792	14.697	14.686	14.756	14.718	14.758	14.812	14.922	14.908	14.899	15.051	14.92	15.022	15.037	15.166	15.189	14.895	14.822	14.776	14.751	14.458
NaN	NaN	NaN	NaN	NaN	NaN	NaN	NaN	NaN	NaN	NaN	NaN	NaN	NaN	NaN	NaN	NaN	NaN	NaN	NaN	NaN	NaN	14.627	14.539	14.644	14.47	14.282	14.302	14.705	14.791	14.808	14.799	14.681	14.879	14.914	14.8	14.978	14.843	14.848	14.851	14.868	15.019	15.007	14.987	14.987	14.894	14.776	14.938	14.72	14.543
NaN	NaN	NaN	NaN	NaN	NaN	NaN	NaN	NaN	NaN	NaN	NaN	NaN	NaN	NaN	NaN	NaN	NaN	NaN	NaN	NaN	NaN	NaN	14.594	14.817	14.329	14.437	14.349	14.383	14.656	14.764	14.714	14.794	14.836	14.789	14.828	14.676	14.865	14.714	14.776	14.83	14.925	15.025	15.291	15.113	14.792	14.89	14.769	14.615	14.523
NaN	NaN	NaN	NaN	NaN	NaN	NaN	NaN	NaN	NaN	NaN	NaN	NaN	NaN	NaN	NaN	NaN	NaN	NaN	NaN	NaN	NaN	NaN	14.653	14.747	14.83	14.387	14.342	14.464	14.45	14.445	14.76	14.737	15.038	14.75	14.814	14.833	14.813	14.719	14.817	14.915	14.818	14.848	15.011	15.069	14.891	14.85	14.765	14.653	14.493
NaN	NaN	NaN	NaN	NaN	NaN	NaN	NaN	NaN	NaN	NaN	NaN	NaN	NaN	NaN	NaN	NaN	NaN	NaN	NaN	NaN	NaN	NaN	NaN	14.703	14.739	14.77	14.265	14.453	14.372	14.341	14.639	14.707	14.852	14.783	14.79	14.827	14.703	14.849	14.685	14.879	14.846	14.889	14.848	15.053	15.01	14.807	14.841	14.684	14.472
NaN	NaN	NaN	NaN	NaN	NaN	NaN	NaN	NaN	NaN	NaN	NaN	NaN	NaN	NaN	NaN	NaN	NaN	NaN	NaN	NaN	NaN	NaN	NaN	NaN	14.876	14.771	14.455	14.501	14.467	14.386	14.373	14.98	14.794	14.688	14.722	14.807	14.657	14.741	14.823	14.772	14.853	14.851	14.855	15.054	14.857	15.087	14.774	14.66	14.479
NaN	NaN	NaN	NaN	NaN	NaN	NaN	NaN	NaN	NaN	NaN	NaN	NaN	NaN	NaN	NaN	NaN	NaN	NaN	NaN	NaN	NaN	NaN	NaN	NaN	NaN	14.726	14.667	14.412	14.496	14.473	14.716	14.529	14.757	14.843	14.819	14.774	14.868	14.954	14.894	14.677	14.87	14.854	14.929	14.852	14.861	14.819	14.876	14.586	14.574
NaN	NaN	NaN	NaN	NaN	NaN	NaN	NaN	NaN	NaN	NaN	NaN	NaN	NaN	NaN	NaN	NaN	NaN	NaN	NaN	NaN	NaN	NaN	NaN	NaN	NaN	14.792	14.787	14.523	14.516	14.453	14.438	14.651	14.573	15.022	14.934	14.978	15.024	15.087	14.964	15.052	14.997	14.941	14.999	15.009	14.965	14.988	14.963	14.693	14.616
NaN	NaN	NaN	NaN	NaN	NaN	NaN	NaN	NaN	NaN	NaN	NaN	NaN	NaN	NaN	NaN	NaN	NaN	NaN	NaN	NaN	NaN	NaN	NaN	NaN	NaN	14.771	14.763	14.455	14.613	14.553	14.581	14.538	14.551	14.975	14.975	15.129	15.023	15.025	15.013	14.936	15.039	15.276	15.074	14.989	14.917	14.909	14.828	14.69	14.692
NaN	NaN	NaN	NaN	NaN	NaN	NaN	NaN	NaN	NaN	NaN	NaN	NaN	NaN	NaN	NaN	NaN	NaN	NaN	NaN	NaN	NaN	NaN	NaN	NaN	NaN	14.768	14.75	14.752	14.382	14.556	14.615	14.522	14.551	14.92	15.091	15.052	14.984	15.168	15.091	14.996	15.051	15.009	15.12	14.983	15.09	15.025	14.734	14.688	14.778
NaN	NaN	NaN	NaN	NaN	NaN	NaN	NaN	NaN	NaN	NaN	NaN	NaN	NaN	NaN	NaN	NaN	NaN	NaN	NaN	NaN	NaN	NaN	NaN	NaN	NaN	14.837	14.8	14.627	14.621	14.601	14.518	14.533	14.509	14.923	14.935	15.09	15.096	15.072	15.147	15.037	15.066	15.129	15.104	15.031	15.47	15.073	15.178	14.741	14.778
NaN	NaN	NaN	NaN	NaN	NaN	NaN	NaN	NaN	NaN	NaN	NaN	NaN	NaN	NaN	NaN	NaN	NaN	NaN	NaN	NaN	NaN	NaN	NaN	NaN	NaN	NaN	14.839	14.84	14.503	14.599	14.59	14.502	14.58	14.964	15.003	14.999	15.066	15.051	15.13	15.091	15.093	15.117	15.264	14.758	14.785	14.883	15.035	14.76	14.842
NaN	NaN	NaN	NaN	NaN	NaN	NaN	NaN	NaN	NaN	NaN	NaN	NaN	NaN	NaN	NaN	NaN	NaN	NaN	NaN	NaN	NaN	NaN	NaN	NaN	NaN	NaN	14.815	14.893	14.535	14.642	14.551	14.544	14.514	14.986	14.984	15.056	15.006	15.016	15.16	15.037	15.029	15.069	14.945	14.871	14.88	14.819	14.837	14.693	14.776
NaN	NaN	NaN	NaN	NaN	NaN	NaN	NaN	NaN	NaN	NaN	NaN	NaN	NaN	NaN	NaN	NaN	NaN	NaN	NaN	NaN	NaN	NaN	NaN	NaN	NaN	14.799	14.812	14.806	14.528	14.689	14.598	14.573	14.636	14.931	14.941	14.891	15.396	15.15	15.014	15.051	14.989	15.115	14.854	14.87	14.963	14.754	14.828	14.859	14.778
NaN	NaN	NaN	NaN	NaN	NaN	NaN	NaN	NaN	NaN	NaN	NaN	NaN	NaN	NaN	NaN	NaN	NaN	NaN	NaN	NaN	NaN	NaN	NaN	NaN	NaN	14.779	14.836	14.776	14.559	14.626	14.733	14.635	14.528	14.758	14.829	14.912	14.907	14.989	15	15.05	15.055	14.98	14.833	15.031	14.868	14.975	14.815	14.86	14.749
NaN	NaN	NaN	NaN	NaN	NaN	NaN	NaN	NaN	NaN	NaN	NaN	NaN	NaN	NaN	NaN	NaN	NaN	NaN	NaN	NaN	NaN	NaN	NaN	NaN	14.786	14.664	14.793	14.898	14.882	14.557	14.577	14.633	14.581	14.631	14.857	14.964	14.941	14.912	14.924	15.06	14.964	14.933	14.939	15.089	14.828	14.979	14.742	14.832	14.798
NaN	NaN	NaN	NaN	NaN	NaN	NaN	NaN	NaN	NaN	NaN	NaN	NaN	NaN	NaN	NaN	NaN	NaN	NaN	NaN	NaN	NaN	NaN	NaN	NaN	14.888	14.85	14.798	14.903	14.904	14.667	14.592	14.63	14.754	14.707	15.154	15.193	14.858	14.949	14.985	14.815	14.845	14.877	14.993	14.89	14.869	14.786	14.774	14.865	15.043
NaN	NaN	NaN	NaN	NaN	NaN	NaN	NaN	NaN	NaN	NaN	NaN	NaN	NaN	NaN	NaN	NaN	NaN	NaN	NaN	NaN	NaN	NaN	NaN	NaN	15.991	15.985	16.02	16.108	16.088	15.972	15.997	16.021	16.02	15.994	16.033	16.203	16.186	16.106	16.087	16.087	16.096	16.111	16.114	16.133	16.112	16.095	16.079	16.085	16.241
NaN	NaN	NaN	NaN	NaN	NaN	NaN	NaN	NaN	NaN	NaN	NaN	NaN	NaN	NaN	NaN	NaN	NaN	NaN	NaN	NaN	NaN	NaN	NaN	NaN	16.035	16.025	16.037	16.154	16.184	16.045	16.023	16.013	16.014	16.038	16.046	16.207	16.145	16.106	16.08	16.089	16.101	16.12	16.122	16.127	16.094	16.116	16.074	16.086	16.262
NaN	NaN	NaN	NaN	NaN	NaN	NaN	NaN	NaN	NaN	NaN	NaN	NaN	NaN	NaN	NaN	NaN	NaN	NaN	NaN	NaN	NaN	NaN	NaN	NaN	16.054	16.057	16.055	16.166	16.205	16.07	16.084	16.05	16.056	16.051	16.047	16.201	16.183	16.119	16.096	16.106	16.101	16.111	16.131	16.148	16.109	16.1	16.099	16.074	16.327
NaN	NaN	NaN	NaN	NaN	NaN	NaN	NaN	NaN	NaN	NaN	NaN	NaN	NaN	NaN	NaN	NaN	NaN	NaN	NaN	NaN	NaN	NaN	NaN	NaN	16.069	16.061	16.095	16.187	16.236	16.087	16.115	16.088	16.08	16.082	16.047	16.215	16.207	16.182	16.141	16.126	16.123	16.147	16.15	16.16	16.163	16.128	16.094	16.107	16.321
NaN	NaN	NaN	NaN	NaN	NaN	NaN	NaN	NaN	NaN	NaN	NaN	NaN	NaN	NaN	NaN	NaN	NaN	NaN	NaN	NaN	NaN	NaN	NaN	NaN	16.11	16.092	16.087	16.202	16.228	16.104	16.119	16.105	16.1	16.099	16.072	16.211	16.198	16.199	16.181	16.179	16.178	16.167	16.157	16.158	16.155	16.135	16.108	16.108	16.346
NaN	NaN	NaN	NaN	NaN	NaN	NaN	NaN	NaN	NaN	NaN	NaN	NaN	NaN	NaN	NaN	NaN	NaN	NaN	NaN	NaN	NaN	NaN	NaN	NaN	NaN	16.109	16.106	16.194	16.243	16.122	16.151	16.119	16.107	16.101	16.072	16.189	16.206	16.208	16.215	16.212	16.198	16.209	16.197	16.188	16.161	16.124	16.129	16.106	16.318
NaN	NaN	NaN	NaN	NaN	NaN	NaN	NaN	NaN	NaN	NaN	NaN	NaN	NaN	NaN	NaN	NaN	NaN	NaN	NaN	NaN	NaN	NaN	NaN	NaN	NaN	16.107	16.116	16.216	16.216	16.154	16.165	16.117	16.064	16.089	16.072	16.213	16.201	16.225	16.218	16.215	16.208	16.22	16.213	16.214	16.216	16.088	16.138	16.122	16.336
NaN	NaN	NaN	NaN	NaN	NaN	NaN	NaN	NaN	NaN	NaN	NaN	NaN	NaN	NaN	NaN	NaN	NaN	NaN	NaN	NaN	NaN	NaN	NaN	NaN	NaN	16.116	16.113	16.172	16.185	16.125	16.121	16.076	16.062	16.066	16.061	16.19	16.192	16.206	16.195	16.204	16.207	16.223	16.22	16.222	16.08	16.103	16.135	16.151	16.36
NaN	NaN	NaN	NaN	NaN	NaN	NaN	NaN	NaN	NaN	NaN	NaN	NaN	NaN	NaN	NaN	NaN	NaN	NaN	NaN	NaN	NaN	NaN	NaN	NaN	16.113	16.064	16.054	16.151	16.171	16.192	16.068	16.071	16.064	16.06	16.031	16.177	16.164	16.158	16.17	16.185	16.178	16.204	16.182	16.175	16.069	16.08	16.104	16.116	16.326
NaN	NaN	NaN	NaN	NaN	NaN	NaN	NaN	NaN	NaN	NaN	NaN	NaN	NaN	NaN	NaN	NaN	NaN	NaN	NaN	NaN	NaN	NaN	NaN	16.105	15.935	15.916	16.056	16.024	16.168	16.226	16.097	16.091	16.056	16.036	16.038	16.178	16.146	16.141	16.152	16.159	16.164	16.167	16.17	16.191	16.061	16.041	16.072	16.087	16.313
NaN	NaN	NaN	NaN	NaN	NaN	NaN	NaN	NaN	NaN	NaN	NaN	NaN	NaN	NaN	NaN	NaN	NaN	NaN	NaN	NaN	NaN	NaN	NaN	16.098	15.963	15.915	16.015	16.014	16.066	16.115	16.001	15.981	15.947	15.941	16.032	16.015	16.116	16.143	16.136	16.132	16.155	16.075	16.064	15.921	15.95	15.949	15.952	15.949	16.22
NaN	NaN	NaN	NaN	NaN	NaN	NaN	NaN	NaN	NaN	NaN	NaN	NaN	NaN	NaN	NaN	NaN	NaN	NaN	NaN	NaN	NaN	16.145	16.127	15.96	15.94	15.901	16.011	16.009	16.04	16.026	15.943	15.979	15.954	15.957	16.036	16.026	16.156	16.145	16.135	16.12	16.134	16.055	16.073	15.94	16.071	16.084	16.093	15.955	16.202
NaN	NaN	NaN	NaN	NaN	NaN	NaN	NaN	NaN	NaN	NaN	NaN	NaN	NaN	NaN	NaN	NaN	NaN	NaN	NaN	NaN	NaN	16.125	16.123	15.994	15.967	15.94	16.005	16.007	16.034	16.023	15.969	15.971	15.967	15.962	16.03	16.031	16.157	16.127	16.129	16.132	16.115	16.052	16.061	16.076	16.064	16.059	16.084	15.948	16.22
NaN	NaN	NaN	NaN	NaN	NaN	NaN	NaN	NaN	NaN	NaN	NaN	NaN	NaN	NaN	NaN	NaN	NaN	NaN	NaN	NaN	16.137	16.139	16.15	16	15.988	15.967	16.038	16.012	16.014	16.025	15.979	15.958	15.965	15.978	16.052	16.051	16.007	16.137	16.132	16.123	16.134	16.063	16.066	16.046	16.046	16.069	16.061	15.97	16.223
NaN	NaN	NaN	NaN	NaN	NaN	NaN	NaN	NaN	NaN	NaN	NaN	NaN	NaN	NaN	NaN	NaN	NaN	NaN	NaN	NaN	16.159	16.169	16.164	16.009	15.989	15.986	15.948	16.033	16.039	16.01	15.987	15.935	15.968	15.973	16.038	16.057	16.036	16.146	16.116	16.115	16.142	16.056	16.05	16.052	16.049	16.046	16.044	15.943	16.214
NaN	NaN	NaN	NaN	NaN	NaN	NaN	NaN	NaN	NaN	NaN	NaN	NaN	NaN	NaN	NaN	NaN	NaN	NaN	NaN	16.403	16.164	16.164	16.048	16.054	16.018	15.986	15.962	16.038	16.057	16.044	16.03	16.017	15.97	15.985	16.064	16.062	16.036	15.998	16.126	16.124	16.15	16.052	16.048	16.062	16.049	16.055	16.066	16.08	16.199
NaN	NaN	NaN	NaN	NaN	NaN	NaN	NaN	NaN	NaN	NaN	NaN	NaN	NaN	NaN	NaN	NaN	NaN	NaN	16.415	16.402	16.173	16.163	16.051	16.082	16.037	15.994	15.942	16.081	16.058	16.066	16.023	16.012	16.059	15.996	16.069	16.082	16.043	16.013	16.134	16.128	16.136	16.054	16.082	16.082	16.079	16.077	16.078	16.079	16.341
NaN	NaN	NaN	NaN	NaN	NaN	NaN	NaN	NaN	NaN	NaN	NaN	NaN	NaN	NaN	NaN	NaN	NaN	NaN	16.383	16.412	16.156	16.038	16.032	16.04	16.016	15.972	16.106	16.087	16.083	16.055	16.045	16.025	16.021	15.954	16.028	16.054	16.049	16.024	16.161	16.133	16.137	16.042	16.086	16.084	16.085	16.089	16.082	16.09	16.334
NaN	NaN	NaN	NaN	NaN	NaN	NaN	NaN	NaN	NaN	NaN	NaN	NaN	NaN	NaN	NaN	NaN	NaN	16.386	16.39	16.387	16.142	16.06	16.052	16.038	16.001	15.962	16.084	16.095	16.086	16.061	16.061	16.033	16.019	15.89	16.02	16.018	16.019	16.038	16.025	16.148	16.15	16.051	16.048	16.039	16.057	16.059	16.071	16.073	16.279
NaN	NaN	NaN	NaN	NaN	NaN	NaN	NaN	NaN	NaN	NaN	NaN	NaN	NaN	NaN	NaN	NaN	16.464	16.407	16.382	16.336	16.094	16.084	16.066	16.06	16.066	16.038	16.072	16.088	16.071	16.072	16.051	16.031	16.002	15.863	15.969	15.983	16.018	16.028	16.01	16.02	16.16	16.05	16.047	16.046	16.043	16.054	16.055	16.07	16.292
NaN	NaN	NaN	NaN	NaN	NaN	NaN	NaN	NaN	NaN	NaN	NaN	NaN	NaN	NaN	NaN	16.397	16.376	16.398	16.32	16.081	16.107	16.092	16.085	16.073	16.081	16.073	16.069	16.077	16.08	16.074	16.07	16.033	16.02	15.992	15.93	15.996	15.998	16.031	16.03	16.046	16.031	16.081	16.056	16.042	16.043	16.049	16.068	16.089	16.254
NaN	NaN	NaN	NaN	NaN	NaN	NaN	NaN	NaN	NaN	NaN	NaN	NaN	NaN	NaN	16.365	16.379	16.331	16.331	17.138	16.038	16.056	16.066	16.088	16.026	16.036	16.085	16.069	16.206	16.195	16.179	16.185	16.154	16.141	16.116	15.966	16.009	16.022	16.052	16.059	16.073	16.056	16.054	16.195	16.168	16.165	16.16	16.155	16.427	16.431
NaN	NaN	NaN	NaN	NaN	NaN	NaN	NaN	NaN	NaN	NaN	NaN	NaN	NaN	NaN	16.391	16.416	16.414	16.397	16.459	16.216	15.968	15.996	15.975	15.985	16.128	16.113	16.085	16.203	16.199	16.178	16.177	16.159	16.16	16.148	16	16.051	16.078	16.096	16.102	16.095	16.084	16.062	16.051	16.209	16.205	16.187	16.157	16.428	16.442
NaN	NaN	NaN	NaN	NaN	NaN	NaN	NaN	NaN	NaN	NaN	NaN	NaN	NaN	16.383	16.429	16.432	16.403	16.445	16.446	16.208	16.057	16.009	16.022	16.008	15.984	16.128	16.204	16.198	16.182	16.173	16.167	16.17	16.167	16.162	16.179	16.071	16.111	16.115	16.151	16.121	16.072	16.069	16.046	16.045	16.047	16.195	16.203	16.474	16.431
NaN	NaN	NaN	NaN	NaN	NaN	NaN	NaN	NaN	NaN	NaN	NaN	NaN	NaN	16.355	16.423	16.432	16.42	16.445	16.443	16.049	16.048	16.062	15.998	16.01	15.98	16.114	16.203	16.191	16.189	16.169	16.171	16.187	16.189	16.189	16.182	16.08	16.11	16.106	16.112	16.145	16.08	16.041	16.026	16.038	16.046	16.049	16.207	16.469	16.499
NaN	NaN	NaN	NaN	NaN	NaN	NaN	NaN	NaN	NaN	NaN	NaN	NaN	NaN	NaN	16.347	16.392	16.416	16.406	16.423	16.069	16.071	16.061	16.054	15.997	15.995	15.938	16.198	16.172	16.168	16.186	16.173	16.188	16.183	16.192	16.186	16.192	16.09	16.098	16.12	16.113	16.075	16.034	16.015	16.026	16.035	16.031	16.211	16.477	16.481
NaN	NaN	NaN	NaN	NaN	NaN	NaN	NaN	NaN	NaN	NaN	NaN	NaN	NaN	NaN	16.347	16.381	16.364	16.375	16.363	16.164	16.057	16.072	16.066	16.051	15.995	15.965	16.166	16.141	16.169	16.189	16.184	16.183	16.193	16.215	16.204	16.209	16.089	16.11	16.099	16.101	16.076	16.027	15.994	16.007	16.019	16.01	16.188	16.466	16.484
NaN	NaN	NaN	NaN	NaN	NaN	NaN	NaN	NaN	NaN	NaN	NaN	NaN	NaN	NaN	16.336	16.343	16.372	16.374	16.34	16.138	16.176	16.079	16.072	16.064	16.095	16.068	16.071	16.199	16.142	16.15	16.197	16.201	16.196	16.213	16.23	16.09	16.106	16.129	16.15	16.128	16.059	16.017	16	16.009	16.054	16.044	16.061	16.481	16.497
NaN	NaN	NaN	NaN	NaN	NaN	NaN	NaN	NaN	NaN	NaN	NaN	NaN	NaN	NaN	16.321	16.351	NaN	NaN	16.341	16.127	16.116	16.032	16.048	16.084	16.085	16.052	16.134	16.08	16.149	16.139	16.161	16.166	16.198	16.217	16.21	16.093	16.117	16.138	16.146	16.129	16.109	16.067	16.022	16.035	16.047	16.041	16.068	16.483	16.495
NaN	NaN	NaN	NaN	NaN	NaN	NaN	NaN	NaN	NaN	NaN	NaN	NaN	NaN	NaN	NaN	NaN	NaN	NaN	NaN	NaN	16.117	16.067	16.043	16.067	16.073	16.062	16.149	16.147	16.154	16.162	16.145	16.166	16.179	16.182	16.201	16.213	16.113	16.128	16.142	16.181	16.135	16.093	16.061	16.057	16.065	16.059	16.085	16.324	16.505
NaN	NaN	NaN	NaN	NaN	NaN	NaN	NaN	NaN	NaN	NaN	NaN	NaN	NaN	NaN	NaN	NaN	NaN	NaN	NaN	NaN	16.138	16.073	16.066	16.006	16.015	16.164	16.153	16.138	16.108	16.169	16.144	16.165	16.166	16.175	16.164	16.136	16.106	16.148	16.143	16.183	16.141	16.105	16.076	16.218	16.218	16.063	16.08	16.344	16.505
NaN	NaN	NaN	NaN	NaN	NaN	NaN	NaN	NaN	NaN	NaN	NaN	NaN	NaN	NaN	NaN	NaN	NaN	NaN	NaN	16.117	16.107	16.091	16.084	16.129	16.018	16.119	16.17	16.138	16.146	16.233	16.168	16.176	16.16	16.171	16.111	16.131	16.12	16.113	16.134	16.175	16.139	16.102	16.086	16.238	16.101	16.116	16.118	16.377	16.489
NaN	NaN	NaN	NaN	NaN	NaN	NaN	NaN	NaN	NaN	NaN	NaN	NaN	NaN	NaN	NaN	NaN	16.047	16.072	16.066	16.089	16.157	16.178	16.251	16.236	16.111	16.117	16.127	16.15	16.126	16.264	16.241	16.18	16.178	16.188	16.131	16.077	16.105	16.104	16.077	16.107	16.107	16.118	16.132	16.118	16.119	16.134	16.124	16.135	16.28
NaN	NaN	NaN	NaN	NaN	NaN	NaN	NaN	NaN	NaN	NaN	NaN	NaN	NaN	NaN	NaN	16.018	16.033	16.074	16.079	16.102	16.24	16.198	16.228	16.23	16.109	16.12	16.142	16.169	16.139	16.126	16.276	16.266	16.201	16.159	16.172	16.072	16.073	16.064	16.214	16.214	16.225	16.266	16.145	16.128	16.128	16.134	16.117	16.121	16.273
NaN	NaN	NaN	NaN	NaN	NaN	NaN	NaN	NaN	NaN	NaN	NaN	NaN	NaN	NaN	16.009	16.025	16.038	16.808	16.077	16.124	16.179	16.201	16.234	16.237	16.12	16.125	16.173	16.14	16.167	16.165	16.282	16.279	16.261	16.173	16.038	16.057	16.052	16.071	16.241	16.24	16.249	16.277	16.144	16.166	16.155	16.142	16.16	16.13	16.28
NaN	NaN	NaN	NaN	NaN	NaN	NaN	NaN	NaN	NaN	NaN	NaN	NaN	15.834	15.812	15.822	15.989	15.986	15.989	16.054	16.147	16.173	16.207	16.224	16.241	16.131	16.128	16.133	16.136	16.144	16.176	16.16	16.263	16.26	16.26	16.053	16.062	16.07	16.217	16.232	16.252	16.233	16.123	16.133	16.177	16.157	16.15	16.133	16.143	16.27
NaN	NaN	NaN	NaN	NaN	NaN	NaN	NaN	NaN	NaN	NaN	NaN	NaN	15.832	15.814	15.831	16.003	16.772	15.974	16.031	16.095	16.169	16.183	16.198	16.219	16.1	16.118	16.126	16.127	16.129	16.131	16.137	16.28	16.234	16.233	16.111	16.088	16.064	16.216	16.234	16.272	16.272	16.132	16.148	16.155	16.176	16.169	16.173	16.174	16.228
NaN	NaN	NaN	NaN	NaN	NaN	NaN	NaN	NaN	NaN	NaN	16	16.023	15.826	15.821	15.816	15.778	16.739	15.941	16.006	16.104	16.109	16.19	16.162	16.175	16.103	16.116	16.137	16.125	16.131	16.149	16.144	16.113	16.103	16.105	16.111	16.121	16.048	16.185	16.196	16.244	16.245	16.128	16.237	16.226	16.226	16.238	16.215	16.224	16.237
NaN	NaN	NaN	NaN	NaN	NaN	NaN	NaN	NaN	16.207	16.124	16.004	16.028	15.776	15.824	15.806	15.771	15.923	15.896	15.958	16.098	16.115	16.17	16.219	16.174	16.173	16.197	16.235	16.258	16.274	16.152	16.142	16.136	16.118	16.119	16.128	16.119	16.076	16.245	16.219	16.264	16.259	16.207	16.226	16.232	16.254	16.252	16.255	16.247	16.25
NaN	NaN	NaN	16.342	NaN	NaN	NaN	NaN	NaN	16.227	16.162	16.179	16.039	15.794	15.819	15.772	15.722	15.71	15.868	15.901	16.09	16.086	16.142	16.175	16.162	16.16	16.182	16.239	16.194	16.233	16.267	16.157	16.141	16.141	16.127	16.117	16.059	16.047	16.198	16.191	16.197	16.272	16.277	16.167	16.315	16.201	16.27	16.268	16.3	16.268
NaN	NaN	16.466	16.29	NaN	NaN	NaN	NaN	16.272	16.252	16.181	16.216	16.061	15.811	15.805	15.739	15.727	15.708	15.702	15.872	16.02	16.019	16.121	16.182	16.163	16.211	16.162	16.148	16.141	16.133	16.135	16.082	16.068	16.085	16.069	16.066	16.018	16.042	16.152	16.204	16.17	16.224	16.218	16.261	16.287	16.163	16.186	16.265	16.194	16.178
16.389	16.391	16.395	16.228	NaN	NaN	NaN	16.316	16.312	16.259	16.222	16.222	16.045	15.779	15.757	15.74	15.735	15.725	15.72	15.997	15.975	15.98	16.053	16.15	16.205	16.19	16.143	16.169	16.158	16.161	16.125	16.124	16.072	16.09	16.097	16.035	16.042	16.174	16.196	16.203	16.183	16.246	16.243	16.265	16.284	16.139	16.17	16.234	16.148	16.148
NaN	16.115	16.107	15.999	NaN	NaN	NaN	16.046	16.036	16.045	16.035	15.829	15.821	15.786	15.761	15.734	15.722	15.721	15.737	15.763	16.035	15.991	16.061	16.105	16.16	16.198	16.206	16.171	16.17	16.177	16.144	16.135	16.108	16.089	16.084	16.078	16.069	16.204	16.225	16.226	16.21	16.27	16.279	16.246	16.261	16.166	16.152	16.123	14.924	16.101
NaN	16.158	16.123	16.068	16.101	NaN	NaN	16.024	16.026	16.022	16.022	15.999	15.829	15.786	15.769	15.727	15.745	15.763	15.775	15.793	15.799	15.811	15.844	16	15.994	16.072	16.102	16.235	16.229	16.154	16.147	16.177	16.181	16.177	16.221	16.057	16.225	16.216	16.225	16.231	16.242	16.144	16.169	16.153	16.115	16.2	16.192	16.129	16.086	16.141
16.155	16.155	16.137	16.119	16.094	16.103	16.064	16.065	16.041	16.05	16.017	15.992	16.015	16.013	15.804	15.763	15.787	15.764	15.817	15.831	15.861	15.859	15.896	16.039	16.032	16.016	16.066	16.187	16.224	16.169	16.225	16.181	16.208	16.2	16.209	16.228	16.224	16.22	16.228	16.268	16.243	16.171	16.139	16.145	16.151	16.147	16.199	16.122	16.129	14.963
NaN	16.177	16.146	16.134	16.085	16.096	16.093	16.074	16.065	16.102	16.058	16.019	16.024	16.006	15.86	15.834	15.839	15.823	15.818	15.859	15.897	15.9	15.886	15.941	16.075	16.08	16.041	16.196	16.226	16.227	16.208	16.234	16.211	16.229	16.221	16.204	16.198	16.195	16.186	16.194	16.171	16.117	16.175	16.169	16.159	16.125	16.125	16.125	16.13	14.956
NaN	NaN	16.183	16.126	16.118	16.087	16.088	16.086	16.113	16.114	16.101	16.083	16.016	16.017	16.042	15.861	15.926	15.901	15.87	15.899	15.928	15.884	15.855	16.05	15.943	15.957	16.079	16.2	16.237	16.212	16.242	16.224	16.227	16.234	16.207	16.159	16.155	16.169	16.187	16.169	16.175	16.171	16.213	16.211	16.156	16.183	16.101	16.083	16.128	14.998
NaN	NaN	16.192	16.206	16.089	16.051	16.074	16.083	16.067	16.064	16.043	16.057	16.052	16.055	16.057	15.943	15.95	15.947	15.938	15.975	15.952	16.076	15.828	16.041	15.935	15.974	16.093	16.21	16.214	16.218	16.194	16.17	16.187	16.128	16.169	16.167	16.166	16.167	16.149	16.173	16.185	16.187	16.217	16.221	16.191	16.191	16.139	16.057	16.145	15.006
NaN	NaN	16.218	16.138	16.086	16.112	16.143	16.1	16.092	16.113	16.071	16.046	16.043	16.049	16.079	16.081	16.08	15.962	15.968	15.984	15.961	16.038	16.07	16.057	16.077	15.97	16.004	16.209	16.182	16.198	16.204	16.166	16.129	16.162	16.156	16.158	16.19	16.143	16.179	16.174	16.178	16.182	16.228	16.231	16.206	16.171	16.165	16.131	16.16	16.159
NaN	NaN	NaN	16.127	16.187	16.113	16.215	16.173	16.152	16.155	16.12	16.053	16.063	16.069	16.101	16.099	16.107	15.994	15.996	16.005	15.916	16.112	16.09	16.08	16.084	15.98	15.97	16.191	16.21	16.232	16.188	16.163	16.151	16.112	16.14	16.124	16.131	16.13	16.13	16.117	16.114	16.1	16.178	16.232	16.17	16.15	16.148	16.163	16.142	16.217
NaN	NaN	NaN	NaN	NaN	NaN	NaN	NaN	NaN	14.283	14.163	14.206	14.212	14.232	14.273	14.319	14.808	14.115	14.163	14.04	14.415	14.402	14.35	14.17	14.307	13.965	14.126	14.041	14.336	14.27	14.148	14.298	14.269	14.1	13.972	14.119	14.165	14.236	14.138	14.066	14.043	14.072	14.121	14.229	14.023	14.09	13.962	14.024	13.977	13.95
NaN	NaN	NaN	NaN	NaN	NaN	NaN	NaN	NaN	14.351	14.455	14.51	14.369	14.366	14.272	14.18	14.074	14.121	14.468	14.481	14.088	14.058	14.332	14.278	13.938	14.035	14.09	13.961	14.11	14.177	14.2	14.226	14.177	14.207	14.11	14.06	13.984	14.142	13.966	14.071	14.144	14.041	14.004	13.941	14.061	14.036	14.001	14.034	14	13.832
NaN	NaN	NaN	NaN	NaN	NaN	NaN	NaN	14.533	14.337	14.507	14.607	14.454	14.399	14.457	14.637	14.477	14.446	14.532	14.556	14.135	14.041	14.216	14.083	14.326	14.169	14.126	14.019	14.032	14.136	14.086	14.126	14.14	14.152	14.013	14.02	13.978	13.983	13.994	13.933	13.974	13.965	13.885	14.071	14.025	14.084	13.928	13.928	13.891	13.885
NaN	NaN	NaN	NaN	NaN	NaN	NaN	NaN	NaN	14.61	14.702	14.482	14.521	14.533	14.612	14.473	14.528	14.536	14.654	14.55	14.267	14.257	14.181	14.168	14.084	14.118	13.895	13.918	14.032	13.895	14.037	13.933	14.205	14.205	14.187	13.928	13.855	13.881	14.012	13.983	13.879	13.896	13.871	13.814	13.937	14.029	14.01	14.614	13.984	13.879
NaN	NaN	NaN	NaN	NaN	NaN	NaN	NaN	NaN	14.68	14.812	14.876	14.736	14.656	14.307	14.581	14.727	14.554	14.541	14.432	14.262	14.23	14.198	14.142	14.085	14.079	14.2	14.143	14.129	13.974	13.878	13.818	14.094	14.168	14.195	13.919	13.91	14.049	14.028	14.026	13.972	13.975	13.939	14.097	13.935	13.958	14.215	14.101	14.085	14.037
NaN	NaN	NaN	NaN	NaN	NaN	NaN	NaN	NaN	NaN	NaN	14.875	14.397	14.442	14.378	14.589	14.627	14.698	14.583	14.428	14.394	14.343	14.411	14.281	14.217	14.096	14.221	14.072	14.091	14.175	13.87	14.07	13.987	14.182	14.19	14.1	13.945	13.974	14.003	14.156	14.23	13.972	14.026	14.054	14.19	14.073	14.117	14.065	14.086	14.053
NaN	NaN	NaN	NaN	NaN	NaN	NaN	NaN	NaN	NaN	NaN	NaN	14.533	14.426	14.484	14.641	14.77	14.707	14.677	14.416	14.359	14.428	14.31	14.339	14.171	14.127	14.164	14.175	14.284	14.159	13.98	14.084	13.98	14.042	14.09	14.005	14.141	14.231	14.132	13.978	13.984	14.022	13.991	14.203	13.979	14.141	14.15	14.118	14.267	14.094
NaN	NaN	NaN	NaN	NaN	NaN	NaN	NaN	NaN	NaN	NaN	NaN	NaN	NaN	14.398	14.735	14.729	14.692	14.693	14.421	14.412	14.358	14.439	14.334	14.103	14.178	14.266	14.232	14.257	14.17	14.12	13.986	14.119	13.952	14.044	14.156	14.181	14.286	14.124	14.248	14.068	14.019	13.976	14.113	14.07	14.208	14.148	14.135	14.205	13.934
NaN	NaN	NaN	NaN	NaN	NaN	NaN	NaN	NaN	NaN	NaN	NaN	NaN	NaN	14.683	14.637	14.832	14.736	14.775	14.238	14.316	14.292	14.386	14.256	14.177	14.217	14.522	14.334	14.206	14.259	14.108	14.018	14.128	14.04	13.923	14.218	14.215	14.196	14.188	14.256	14.381	14.3	14.104	14.057	14.163	14.029	14.143	14.081	14.078	14.172
NaN	NaN	NaN	NaN	NaN	NaN	NaN	NaN	NaN	NaN	NaN	NaN	NaN	NaN	14.824	14.784	13.442	14.802	14.673	14.465	14.4	14.453	14.417	14.413	14.322	14.289	14.431	14.307	14.257	14.275	13.043	14.259	14.176	13.974	13.949	13.887	14.201	14.133	14.253	14.207	14.297	14.298	14.109	14.174	14.273	14.118	14.077	14.093	14.028	14.069
NaN	NaN	NaN	NaN	NaN	NaN	NaN	NaN	NaN	NaN	NaN	NaN	NaN	NaN	14.841	14.678	14.818	14.701	14.658	14.768	14.574	14.433	14.435	14.305	14.22	14.27	14.487	14.277	14.231	13.248	13.14	14.194	14.255	14.102	14.101	13.996	14.231	14.15	14.12	14.233	14.206	14.379	14.417	13.985	14.316	14.305	14.094	14.275	14.1	14.069
NaN	NaN	NaN	NaN	NaN	NaN	NaN	NaN	NaN	NaN	NaN	NaN	NaN	NaN	NaN	14.738	14.784	14.729	14.586	14.74	14.753	14.444	14.554	14.562	14.304	14.385	14.39	14.481	14.393	13.197	13.091	14.305	14.297	14.292	14.137	14.068	14.216	14.258	14.229	14.222	14.28	14.311	14.362	14.079	14.088	14.207	14.091	14.136	14.022	14.056
NaN	NaN	NaN	NaN	NaN	NaN	NaN	NaN	NaN	NaN	NaN	NaN	NaN	NaN	NaN	14.701	14.602	14.6	14.701	14.876	14.791	14.581	14.531	14.493	14.412	14.526	14.592	14.45	14.492	14.471	13.094	14.388	14.207	14.392	14.157	14.105	14.386	14.227	14.19	14.296	14.234	14.308	14.269	14.282	14.085	14.242	14.213	14.07	14.072	13.962
NaN	NaN	NaN	NaN	NaN	NaN	NaN	NaN	NaN	NaN	NaN	NaN	NaN	NaN	14.52	14.766	14.746	14.779	14.734	14.735	14.808	14.784	14.484	14.634	14.46	14.443	14.549	14.51	14.513	14.576	13.187	14.459	14.522	14.454	14.195	14.047	13.901	14.244	14.155	14.174	14.373	14.191	14.285	14.379	14.064	14.171	14.136	14.055	14.033	13.962
NaN	NaN	NaN	NaN	NaN	NaN	NaN	NaN	NaN	NaN	NaN	14.587	14.557	14.586	14.487	14.917	14.93	15.058	14.823	15.173	14.621	14.843	14.617	14.712	14.502	14.481	14.648	14.593	14.578	14.456	13.198	14.528	13.018	14.391	14.173	14.067	13.978	13.962	14.266	14.267	14.08	14.224	14.107	14.242	14.26	14.185	14.126	14.112	13.982	14.173
NaN	NaN	NaN	NaN	NaN	NaN	NaN	NaN	NaN	NaN	14.507	14.441	14.536	14.484	14.671	14.693	14.692	14.697	14.826	14.846	14.894	14.869	14.638	14.706	14.623	14.479	14.556	14.554	14.502	14.573	14.381	14.328	13.089	14.36	14.116	14.447	14.041	14.102	14.262	14.229	14.076	14.182	14.182	14.116	14.323	14.08	14.18	14.107	14.014	14.045
NaN	NaN	NaN	NaN	NaN	NaN	NaN	NaN	NaN	NaN	14.501	14.477	14.623	14.515	14.733	14.614	14.696	14.751	14.741	14.794	14.746	14.869	14.859	14.64	14.624	14.616	14.602	14.675	14.584	14.719	14.349	14.385	14.196	14.278	14.549	14.387	13.988	14.056	13.958	14.097	14.074	14.088	13.995	14.126	14.314	14.458	14.155	14.1	14.083	14.222
NaN	NaN	NaN	NaN	NaN	NaN	NaN	NaN	NaN	NaN	14.644	14.587	14.497	14.502	14.42	14.749	14.609	14.811	14.686	14.858	14.903	14.799	14.808	14.763	14.707	14.616	14.514	14.508	14.477	14.487	14.284	14.303	14.445	14.261	14.241	14.439	14.181	14.062	13.858	14.338	14.136	14.117	14.079	14.203	14.183	14.439	14.127	14.087	14.176	14.554
NaN	NaN	NaN	NaN	NaN	NaN	NaN	NaN	NaN	NaN	14.619	14.539	14.464	14.367	14.409	14.436	14.568	14.57	14.559	14.557	14.541	14.79	14.788	14.617	14.578	14.562	14.549	14.452	14.455	14.368	14.726	14.635	14.541	14.658	14.591	14.542	14.154	13.944	13.897	14.117	14.018	13.959	14.091	14.072	14.323	14.362	14.23	14.181	14.228	14.2
NaN	NaN	NaN	NaN	NaN	NaN	NaN	14.897	14.922	14.872	14.523	14.578	14.421	14.461	14.396	14.4	15.017	14.929	14.391	14.587	14.441	14.686	14.612	14.58	14.573	14.624	14.56	14.571	14.374	14.875	14.837	14.912	14.784	14.839	14.666	14.529	14.274	14.118	13.883	14.095	14.062	14.078	13.869	14.152	14.224	14.359	14.13	14.016	14.183	14.249
NaN	NaN	NaN	NaN	NaN	NaN	15.077	15.329	14.946	14.801	14.491	14.528	14.376	14.386	14.356	14.254	14.305	14.461	14.487	14.459	14.481	14.551	14.628	14.722	14.662	14.69	14.761	14.719	14.56	14.842	14.904	14.88	14.792	14.755	14.838	14.675	14.448	14.311	14.07	13.967	14.137	14.183	14.092	14.308	14.352	14.384	14.458	14.033	14.101	14.262
NaN	NaN	NaN	NaN	NaN	NaN	NaN	14.916	14.88	14.66	14.401	14.487	14.417	14.517	14.356	14.464	14.497	14.341	14.527	14.731	14.418	14.362	14.765	14.73	14.909	14.895	14.832	14.69	14.698	14.648	14.876	14.713	14.911	14.799	14.805	14.77	14.614	14.341	14.191	14.157	14.34	14.224	14.193	14.26	14.198	13.988	13.962	14.102	14.041	14.119
NaN	NaN	NaN	NaN	NaN	NaN	NaN	NaN	NaN	14.853	14.584	14.531	14.434	14.463	14.365	14.396	14.706	14.66	14.578	14.778	14.493	14.668	15.169	14.862	14.708	15.112	14.765	14.929	14.841	14.462	14.625	14.659	14.806	14.703	14.75	14.712	14.601	14.438	14.234	14.007	13.845	13.966	14.134	14.241	14.381	14.075	13.858	14	14.012	14.164
NaN	NaN	NaN	NaN	NaN	NaN	NaN	NaN	NaN	14.752	14.631	14.716	14.49	14.567	14.803	14.348	14.65	14.729	14.894	14.996	14.727	14.588	14.759	14.854	14.929	14.83	14.854	14.705	14.748	14.549	14.788	14.638	15.26	14.806	14.936	14.834	14.867	14.525	14.389	14.148	14.121	14.001	14.265	14.333	14.307	13.97	13.942	13.86	13.97	14.062
NaN	NaN	NaN	NaN	NaN	NaN	NaN	NaN	NaN	14.784	14.877	14.773	14.649	14.556	14.473	14.592	14.726	14.8	14.753	14.983	14.625	14.841	14.735	14.816	14.781	14.834	14.698	14.694	14.737	14.744	14.758	14.691	14.823	14.92	15.058	14.945	15.008	14.711	14.571	14.323	14.092	13.877	13.859	14.297	14.241	13.947	14.259	13.86	13.918	13.769
NaN	NaN	NaN	NaN	NaN	NaN	NaN	NaN	NaN	14.857	15.095	14.995	14.7	14.859	14.578	14.578	14.77	14.926	14.794	14.784	15.025	14.939	14.838	14.817	14.844	14.713	14.727	14.82	14.529	14.546	14.708	14.598	14.705	14.729	14.685	14.871	15.012	14.862	14.722	14.386	14.246	13.925	13.767	14.268	14.221	13.939	13.993	13.745	13.883	13.648
NaN	NaN	NaN	NaN	NaN	NaN	NaN	NaN	NaN	NaN	14.862	14.478	15.098	14.945	14.572	14.718	14.965	14.906	14.581	14.389	14.68	14.797	14.761	14.73	14.682	14.799	14.581	14.883	14.69	14.831	14.538	14.617	14.672	14.932	14.521	14.543	14.989	14.88	14.7	14.442	14.245	13.945	13.775	14.164	14.404	13.845	13.772	13.704	13.64	13.589
NaN	NaN	NaN	NaN	NaN	NaN	NaN	NaN	NaN	NaN	14.989	14.748	14.473	14.613	14.693	14.608	14.632	14.723	14.555	14.817	14.743	14.785	14.793	14.625	14.692	14.714	14.911	14.869	14.657	14.697	14.708	14.613	14.607	14.632	14.632	14.624	14.66	14.782	14.892	14.357	14.205	13.816	13.826	14.181	14.302	13.99	13.762	13.804	13.728	13.737
NaN	NaN	NaN	NaN	NaN	NaN	NaN	NaN	NaN	NaN	14.906	14.842	14.83	14.631	14.517	14.598	14.651	14.604	15.03	14.626	14.705	14.646	14.721	14.658	14.634	14.88	14.743	14.843	14.718	14.68	14.62	14.699	14.749	14.727	14.484	14.325	14.519	14.414	14.568	14.351	14.166	13.951	13.938	14.405	14.32	14.07	13.916	13.788	13.749	13.706
NaN	NaN	NaN	NaN	NaN	NaN	NaN	NaN	NaN	NaN	NaN	NaN	NaN	NaN	NaN	NaN	14.677	14.581	14.467	14.42	14.818	14.751	14.75	14.698	14.544	14.699	14.629	14.865	14.698	14.831	14.609	14.603	14.789	14.612	14.616	14.264	14.495	14.69	14.497	14.112	14.201	14.298	14.39	14.272	14.436	14.004	14.063	13.82	13.641	13.669
NaN	NaN	NaN	NaN	NaN	NaN	NaN	NaN	NaN	NaN	NaN	NaN	NaN	NaN	NaN	NaN	NaN	14.633	14.578	14.601	14.807	14.781	14.835	14.569	14.742	14.619	14.666	14.622	14.524	14.696	14.325	14.57	14.412	14.42	14.201	14.343	14.305	14.592	14.553	14.239	14.213	14.229	14.207	14.244	14.293	14.119	13.95	13.997	13.64	13.741
NaN	NaN	NaN	NaN	NaN	NaN	NaN	NaN	NaN	NaN	NaN	NaN	NaN	NaN	NaN	NaN	NaN	14.479	14.754	14.871	14.846	14.785	14.622	14.692	14.686	14.646	14.632	14.556	14.618	14.398	14.471	14.639	14.21	14.346	14.091	14.456	14.312	14.703	14.409	14.367	14.411	14.408	14.149	14.223	14.278	14.194	13.97	13.879	13.717	13.653
NaN	NaN	NaN	NaN	NaN	NaN	NaN	NaN	NaN	NaN	NaN	NaN	NaN	NaN	NaN	NaN	NaN	NaN	14.767	14.714	14.714	14.739	14.786	14.584	14.484	14.723	14.701	14.691	14.494	14.116	14.268	14.407	14.214	14.1	14.279	14.155	14.465	14.055	14.14	13.94	14.271	14.15	14.07	14.08	14.127	14.125	14.065	13.849	13.842	13.595
NaN	NaN	NaN	NaN	NaN	NaN	NaN	NaN	NaN	NaN	NaN	NaN	NaN	NaN	NaN	NaN	NaN	NaN	14.784	14.693	14.69	14.748	14.617	14.513	14.466	14.612	14.62	14.528	14.56	13.861	13.935	14.232	14.039	14.255	14.062	13.909	14.282	13.972	13.873	14.025	14.075	14.219	14.003	13.883	14.138	13.986	13.941	13.722	13.577	13.533
NaN	NaN	NaN	NaN	NaN	NaN	NaN	NaN	NaN	NaN	NaN	NaN	NaN	NaN	NaN	NaN	NaN	NaN	NaN	14.748	14.461	14.664	14.382	14.218	14.534	14.374	14.164	14.201	14.054	13.878	14.176	14.005	14.128	14.399	14.02	14.375	14.328	14.56	14.392	14.087	13.769	13.854	14.069	13.865	13.939	13.954	14.101	13.938	13.648	13.62
NaN	NaN	NaN	NaN	NaN	NaN	NaN	NaN	NaN	NaN	NaN	NaN	NaN	NaN	NaN	NaN	NaN	NaN	NaN	14.431	14.431	14.374	14.278	14.362	14.18	13.933	13.78	13.902	13.409	13.669	13.817	13.853	14.272	14.828	14.461	14.033	13.981	14.26	14.211	14.112	13.672	13.741	14.071	13.714	13.733	13.945	13.909	13.725	13.706	13.609
NaN	NaN	NaN	NaN	NaN	NaN	NaN	NaN	NaN	NaN	NaN	NaN	NaN	NaN	NaN	NaN	NaN	NaN	NaN	NaN	14.285	14.389	14.462	13.977	13.836	13.976	13.452	13.187	13.417	13.568	13.832	14.014	14.417	13.685	14.177	13.736	13.694	13.917	14.007	13.91	13.781	13.304	13.909	13.869	14.137	13.823	13.715	13.675	13.559	13.413
NaN	NaN	NaN	NaN	NaN	NaN	NaN	NaN	NaN	NaN	NaN	NaN	NaN	NaN	NaN	NaN	NaN	NaN	NaN	NaN	14.374	14.272	14.257	14.012	13.695	13.533	13.467	13.373	13.733	13.657	14.284	14.179	13.74	13.889	13.949	13.909	14.086	13.802	13.746	13.784	13.708	13.784	13.956	14.062	13.983	14.115	13.755	13.948	13.67	13.501
NaN	NaN	NaN	NaN	NaN	NaN	NaN	NaN	NaN	NaN	NaN	NaN	NaN	NaN	NaN	NaN	NaN	NaN	NaN	NaN	14.218	14.13	14.177	13.74	13.167	14.655	13.344	13.772	13.795	14.249	13.672	13.714	13.691	14.103	14.087	14.048	13.902	13.619	13.571	13.626	13.41	13.89	14.254	14.114	14.005	13.821	13.652	13.699	13.659	13.525
NaN	NaN	NaN	NaN	NaN	NaN	NaN	NaN	NaN	NaN	NaN	NaN	NaN	NaN	NaN	NaN	NaN	NaN	NaN	NaN	13.895	NaN	NaN	NaN	NaN	NaN	13.474	13.635	13.862	14.011	13.823	13.728	13.813	13.854	13.964	13.819	13.67	13.578	13.727	13.675	13.75	13.902	14.008	14.135	14.18	13.712	13.736	13.679	13.542	13.65
NaN	NaN	NaN	NaN	NaN	NaN	NaN	NaN	NaN	NaN	NaN	NaN	NaN	NaN	NaN	NaN	NaN	NaN	NaN	NaN	NaN	NaN	NaN	NaN	NaN	NaN	13.16	13.56	13.485	13.685	13.395	13.226	13.494	14.042	13.771	13.833	14.14	13.522	13.591	13.472	13.701	13.831	13.873	13.999	13.266	13.425	13.27	13.244	13.173	13.057
NaN	NaN	NaN	NaN	NaN	NaN	NaN	NaN	NaN	NaN	NaN	NaN	NaN	NaN	NaN	NaN	NaN	NaN	NaN	NaN	NaN	NaN	NaN	NaN	NaN	NaN	13.327	13.344	13.391	13.237	13.099	13.42	14.168	14.073	13.438	13.873	13.765	13.044	13.413	13.364	13.332	13.537	13.89	13.395	13.243	13.472	13.213	13.207	13.102	12.92
NaN	NaN	NaN	NaN	NaN	NaN	NaN	NaN	NaN	NaN	NaN	NaN	NaN	NaN	NaN	NaN	NaN	NaN	NaN	NaN	NaN	NaN	NaN	NaN	NaN	13.253	13.383	13.206	13.245	13.177	13.19	13.294	13.509	13.515	13.579	13.685	13.728	13.599	13.36	13.272	13.338	13.107	13.379	13.742	13.281	13.417	13.283	13.211	13.135	12.782
NaN	NaN	NaN	NaN	NaN	NaN	NaN	NaN	NaN	NaN	NaN	NaN	NaN	NaN	NaN	NaN	NaN	NaN	NaN	NaN	NaN	NaN	NaN	12.609	13.274	13.349	13.174	13.138	13.332	13.302	13.348	13.311	13.426	13.686	13.52	13.777	13.304	13.363	13.804	13.705	13.308	13.01	12.804	13.122	13.208	13.365	13.437	13.238	12.909	12.856
NaN	NaN	NaN	NaN	NaN	NaN	NaN	NaN	NaN	NaN	NaN	NaN	NaN	NaN	NaN	NaN	NaN	NaN	NaN	NaN	NaN	NaN	NaN	12.767	13.284	13.54	13.336	13.207	13.043	13.155	13.18	13.335	14.204	13.247	14.115	13.498	13.41	12.755	13.263	13.186	13.048	12.855	12.761	12.208	13.121	13.185	13.334	13.744	12.951	12.875
NaN	NaN	NaN	NaN	NaN	NaN	NaN	NaN	NaN	NaN	NaN	NaN	NaN	NaN	NaN	NaN	NaN	NaN	NaN	NaN	NaN	12.536	13.034	13.478	13.486	13.362	13.519	13.333	13.391	13.515	13.182	14.226	13.574	13.834	13.118	13.272	13.168	13.305	13.171	13.518	13.214	13.08	13.319	13.481	13.167	13.447	13.361	13.511	13.207	13.24
NaN	NaN	NaN	NaN	NaN	NaN	NaN	NaN	NaN	NaN	NaN	NaN	NaN	NaN	NaN	NaN	NaN	NaN	NaN	NaN	12.848	12.958	13.22	13.352	13.609	13.453	14.035	13.456	13.272	13.33	14.06	13.066	13.674	13.961	13.706	13.659	13.225	13.279	13.111	13.592	13.572	12.784	13.145	13.309	13.242	13.374	13.294	13.205	13.355	13.574
NaN	NaN	NaN	NaN	NaN	NaN	NaN	NaN	NaN	NaN	NaN	NaN	NaN	NaN	NaN	NaN	NaN	NaN	NaN	12.771	13.352	13.443	13.266	13.712	14.096	14.101	13.942	14.038	14.055	14.132	13.908	13.648	13.516	14.317	13.295	13.487	13.224	13.025	13.041	13.167	13.508	13.446	13.089	12.57	13.072	13.294	13.161	13.035	12.97	13.236
NaN	NaN	NaN	NaN	NaN	NaN	NaN	NaN	NaN	NaN	NaN	NaN	NaN	NaN	NaN	NaN	NaN	NaN	NaN	13.103	13.339	13.236	13.114	13.589	12.913	13.507	13.607	13.169	13.68	13.788	13.253	13.734	13.253	13.76	13.084	13.109	12.944	12.758	12.802	12.986	13.545	13.381	12.817	13.011	12.929	13.007	12.851	12.851	12.873	13.196
NaN	NaN	NaN	NaN	NaN	NaN	NaN	NaN	NaN	NaN	NaN	NaN	NaN	NaN	NaN	NaN	NaN	NaN	NaN	NaN	13.102	12.907	12.856	13.525	13.092	13.227	13.189	13.766	13.523	13.713	13.211	12.922	13.047	12.959	12.966	12.478	12.713	12.825	13.103	13.251	12.847	12.842	12.849	12.664	12.859	12.747	12.746	12.797	13.066	13.014
NaN	NaN	NaN	NaN	NaN	NaN	NaN	NaN	NaN	NaN	NaN	NaN	NaN	NaN	NaN	NaN	NaN	NaN	NaN	NaN	10.271	10.229	10.243	10.293	10.575	10.417	10.36	10.351	10.281	10.279	10.5	10.326	10.203	10.335	9.7466	9.9458	10.075	10.126	10.169	9.936	10.229	10.161	10.134	9.8515	9.9526	9.7971	9.7642	10.126	10.241	10.526
NaN	NaN	NaN	NaN	NaN	NaN	NaN	NaN	NaN	NaN	NaN	NaN	NaN	NaN	NaN	NaN	NaN	NaN	NaN	NaN	NaN	10.243	10.312	10.182	10.389	10.527	10.381	10.227	10.074	10.262	10.094	10.474	9.8377	9.7214	9.8302	10.192	10.062	10.204	10.193	9.8676	9.7648	9.9867	10.155	9.9067	9.9202	9.7073	10.109	10.027	10.059	10.002
NaN	NaN	NaN	NaN	NaN	NaN	NaN	NaN	NaN	NaN	NaN	NaN	NaN	NaN	NaN	NaN	NaN	NaN	NaN	NaN	NaN	NaN	10.128	10.247	10.436	10.437	10.456	10.328	10.134	10.042	10.403	10.306	9.7208	9.7147	9.7195	9.7172	10.11	9.9744	10.306	10.309	9.8182	10.041	10.1	9.8161	9.8667	9.6953	10.001	9.8461	9.8723	9.9436
NaN	NaN	NaN	NaN	NaN	NaN	NaN	NaN	NaN	NaN	NaN	NaN	NaN	NaN	NaN	NaN	NaN	NaN	NaN	NaN	NaN	NaN	10.118	10.361	NaN	NaN	10.274	10.359	10.189	10.073	10.092	10.042	9.7465	9.7725	10.038	10.018	9.9947	10.071	10.158	10.21	10.192	10.082	10.056	9.5693	9.6392	9.6556	9.6625	9.7223	9.9237	9.9565
NaN	NaN	NaN	NaN	NaN	NaN	NaN	NaN	NaN	NaN	NaN	NaN	NaN	NaN	NaN	NaN	NaN	NaN	NaN	NaN	NaN	NaN	NaN	NaN	NaN	NaN	NaN	10.222	10.136	9.9678	10.032	10.143	9.7272	10.115	10.161	10.096	10.122	10.183	10.23	9.9527	10.119	10.113	9.8386	9.8836	9.3882	9.6654	9.7112	9.8461	9.8418	9.7693
NaN	NaN	NaN	NaN	NaN	NaN	NaN	NaN	NaN	NaN	NaN	NaN	NaN	NaN	NaN	NaN	NaN	NaN	NaN	NaN	NaN	NaN	NaN	NaN	NaN	NaN	NaN	NaN	NaN	NaN	10.402	10.594	10.344	9.9229	9.7395	10.049	10.101	10.248	10.104	10.08	10.038	10.038	9.9012	9.7823	9.568	9.6064	9.7239	9.6851	9.8036	9.7557
NaN	NaN	NaN	NaN	NaN	NaN	NaN	NaN	NaN	NaN	NaN	NaN	NaN	NaN	NaN	NaN	NaN	NaN	NaN	NaN	NaN	NaN	NaN	NaN	NaN	NaN	NaN	NaN	NaN	NaN	NaN	10.216	10.061	9.75	9.7757	9.8974	10.354	10.149	10.063	10.298	10.143	10.089	9.7664	9.6776	9.5417	9.7352	9.8549	9.8277	9.7302	9.8864
NaN	NaN	NaN	NaN	NaN	NaN	NaN	NaN	NaN	NaN	NaN	NaN	NaN	NaN	NaN	NaN	NaN	NaN	NaN	NaN	NaN	NaN	NaN	NaN	NaN	NaN	NaN	NaN	NaN	NaN	NaN	10.232	10.125	9.9076	10.363	10.252	10.509	10.082	10.248	10.148	10.249	9.999	9.8143	9.7254	9.5247	9.5157	9.6968	9.765	9.8	9.8479
NaN	NaN	NaN	NaN	NaN	NaN	NaN	NaN	NaN	NaN	NaN	NaN	NaN	NaN	NaN	NaN	NaN	NaN	NaN	NaN	NaN	NaN	NaN	NaN	NaN	NaN	NaN	NaN	NaN	NaN	NaN	10.194	10.083	10.288	10.21	10.193	10.444	9.8805	10.228	10.009	10.277	10.201	10.128	9.9692	9.8796	9.5273	9.525	10.015	10.017	9.8965
NaN	NaN	NaN	NaN	NaN	NaN	NaN	NaN	NaN	NaN	NaN	NaN	NaN	NaN	NaN	NaN	NaN	NaN	NaN	NaN	NaN	NaN	NaN	NaN	NaN	NaN	NaN	NaN	NaN	NaN	NaN	NaN	10.143	9.731	9.5879	9.9071	10.597	10.121	10.285	10.14	10.024	10.049	9.9084	10.01	10.123	9.9839	9.9258	10.105	10.213	10.23
NaN	NaN	NaN	NaN	NaN	NaN	NaN	NaN	NaN	NaN	NaN	NaN	NaN	NaN	NaN	NaN	NaN	NaN	NaN	NaN	NaN	NaN	NaN	NaN	NaN	NaN	NaN	NaN	NaN	NaN	NaN	NaN	NaN	9.6628	9.6577	10.145	9.9502	10.103	9.8287	10.065	10.067	10.178	10.253	10.177	10.23	9.9355	10.018	10.186	10.234	10.076
NaN	NaN	NaN	NaN	NaN	NaN	NaN	NaN	NaN	NaN	NaN	NaN	NaN	NaN	NaN	NaN	NaN	NaN	NaN	NaN	NaN	NaN	NaN	NaN	NaN	NaN	NaN	NaN	NaN	NaN	NaN	NaN	NaN	9.7763	9.9949	10.449	10.097	9.9367	10.197	10.064	10.357	10.209	10.131	10.045	10.087	10.004	10.062	10.061	10.246	9.9267
NaN	NaN	NaN	NaN	NaN	NaN	NaN	NaN	NaN	NaN	NaN	NaN	NaN	NaN	NaN	NaN	NaN	NaN	NaN	NaN	NaN	NaN	NaN	NaN	NaN	NaN	NaN	NaN	NaN	NaN	NaN	NaN	NaN	9.8347	10.244	10.291	10.003	10.158	10.385	10.132	9.8025	10.3	10.123	9.9256	10.079	10.037	10.011	9.9726	9.9537	9.8975
NaN	NaN	NaN	NaN	NaN	NaN	NaN	NaN	NaN	NaN	NaN	NaN	NaN	NaN	NaN	NaN	NaN	NaN	NaN	NaN	NaN	NaN	NaN	NaN	NaN	NaN	NaN	NaN	NaN	NaN	NaN	NaN	NaN	9.806	9.9019	9.9494	10.147	9.9484	9.9585	9.8803	9.7854	10.099	9.97	10.094	10.128	10.136	10.03	10.011	10.065	10.181
NaN	NaN	NaN	NaN	NaN	NaN	NaN	NaN	NaN	NaN	NaN	NaN	NaN	NaN	NaN	NaN	NaN	NaN	NaN	NaN	NaN	NaN	NaN	NaN	NaN	NaN	NaN	NaN	NaN	NaN	NaN	NaN	NaN	9.8552	10.389	10.004	10.047	10.056	10.192	10.161	10.048	10.159	10.081	10.153	10.043	10.089	10.053	9.9722	10.232	10.255
NaN	NaN	NaN	NaN	NaN	NaN	NaN	NaN	NaN	NaN	NaN	NaN	NaN	NaN	NaN	NaN	NaN	NaN	NaN	NaN	NaN	NaN	NaN	NaN	NaN	NaN	NaN	NaN	NaN	NaN	NaN	NaN	9.6414	10.214	10.218	10.078	10.28	10.204	10.092	10.554	10.129	10.397	10.256	10.178	10.21	10.206	10.194	10.056	10.234	10.29
NaN	NaN	NaN	NaN	NaN	NaN	NaN	NaN	NaN	NaN	NaN	NaN	NaN	NaN	NaN	NaN	NaN	NaN	NaN	NaN	NaN	NaN	NaN	NaN	NaN	NaN	NaN	NaN	NaN	NaN	NaN	NaN	9.9184	10.286	10.477	10.254	10.225	10.122	10.427	10.36	10.179	10.145	10.484	10.339	10.425	10.343	10.216	10.014	10.147	10.283
NaN	NaN	NaN	NaN	NaN	NaN	NaN	NaN	NaN	NaN	NaN	NaN	NaN	NaN	NaN	NaN	NaN	NaN	NaN	NaN	NaN	NaN	NaN	NaN	NaN	NaN	NaN	NaN	NaN	NaN	NaN	9.6058	10.284	10.392	NaN	NaN	10.278	10.538	10.382	10.47	10.167	10.415	10.438	10.436	10.352	10.491	10.043	9.9052	10.16	10.123
NaN	NaN	NaN	NaN	NaN	NaN	NaN	NaN	NaN	NaN	NaN	NaN	NaN	NaN	NaN	NaN	NaN	NaN	NaN	NaN	NaN	NaN	NaN	NaN	NaN	NaN	NaN	NaN	NaN	NaN	NaN	NaN	10.145	10.191	NaN	NaN	10.559	10.54	10.63	10.171	10.17	10.492	10.682	10.272	10.507	10.508	10.434	NaN	NaN	10.094
NaN	NaN	NaN	NaN	NaN	NaN	NaN	NaN	NaN	NaN	NaN	NaN	NaN	NaN	NaN	NaN	NaN	NaN	NaN	NaN	NaN	NaN	NaN	NaN	NaN	NaN	NaN	NaN	NaN	NaN	NaN	NaN	10.237	10.258	NaN	NaN	NaN	NaN	10.542	10.468	10.24	10.437	10.513	10.454	NaN	NaN	NaN	NaN	NaN	NaN
NaN	NaN	NaN	NaN	NaN	NaN	NaN	NaN	NaN	NaN	NaN	NaN	NaN	NaN	NaN	NaN	NaN	NaN	NaN	NaN	NaN	NaN	NaN	NaN	NaN	NaN	NaN	NaN	NaN	NaN	NaN	NaN	10.241	10.359	10.307	NaN	NaN	NaN	NaN	10.392	10.311	10.349	NaN	NaN	NaN	NaN	NaN	NaN	NaN	NaN
NaN	NaN	NaN	NaN	NaN	NaN	NaN	NaN	NaN	NaN	NaN	NaN	NaN	NaN	NaN	NaN	NaN	NaN	NaN	NaN	NaN	NaN	NaN	NaN	NaN	NaN	NaN	NaN	NaN	NaN	NaN	NaN	NaN	NaN	10.179	NaN	NaN	NaN	NaN	10.16	10.446	NaN	NaN	NaN	NaN	NaN	NaN	NaN	NaN	NaN
NaN	NaN	NaN	NaN	NaN	NaN	NaN	NaN	NaN	NaN	NaN	NaN	NaN	NaN	NaN	NaN	NaN	NaN	NaN	NaN	NaN	NaN	NaN	NaN	NaN	NaN	NaN	NaN	NaN	NaN	NaN	NaN	NaN	NaN	10.125	NaN	NaN	NaN	10.362	NaN	10.317	NaN	NaN	NaN	NaN	NaN	NaN	NaN	NaN	NaN
NaN	NaN	NaN	NaN	NaN	NaN	NaN	NaN	NaN	NaN	NaN	NaN	NaN	NaN	NaN	NaN	NaN	NaN	NaN	NaN	NaN	NaN	NaN	NaN	NaN	NaN	NaN	NaN	NaN	NaN	NaN	NaN	NaN	NaN	10.029	10.025	NaN	NaN	NaN	NaN	NaN	NaN	NaN	NaN	NaN	NaN	NaN	NaN	NaN	NaN
[truncated: 201 more columns]
