# Supplementary material for: Impact of Spatial Soil and Climate Input Data Aggregation on Regional Yield Simulations
Source: PLoS One. 2016 Apr 7;11(4):e0151782. doi: 10.1371/journal.pone.0151782 (PMC4824533; doi:10.1371/journal.pone.0151782)
Supplement: S1 Dataset — (ZIP) [file pone.0151782.s001.zip › Hoffmann_et_al_MinimalDataset/Fig5/Fig5_Maize_s050xc050.csv]

NaN	NaN	NaN	NaN	NaN	NaN	NaN	NaN	NaN	NaN	NaN	NaN	NaN	NaN	NaN	NaN	NaN	NaN	NaN	NaN	NaN	NaN	NaN	NaN	NaN	NaN	NaN	NaN	NaN	NaN	NaN	NaN	NaN	NaN	NaN	NaN	NaN	NaN	NaN	NaN	NaN	NaN	NaN	NaN	NaN	NaN	NaN	NaN	NaN	NaN
NaN	NaN	NaN	NaN	NaN	NaN	NaN	NaN	NaN	NaN	NaN	NaN	NaN	NaN	NaN	NaN	NaN	NaN	NaN	NaN	NaN	NaN	NaN	NaN	NaN	NaN	NaN	NaN	NaN	NaN	NaN	NaN	NaN	NaN	NaN	NaN	NaN	NaN	NaN	NaN	NaN	NaN	NaN	NaN	NaN	NaN	NaN	NaN	NaN	NaN
NaN	NaN	NaN	NaN	NaN	NaN	NaN	NaN	NaN	NaN	NaN	NaN	NaN	NaN	NaN	NaN	NaN	NaN	NaN	NaN	NaN	NaN	NaN	NaN	NaN	NaN	NaN	NaN	NaN	NaN	NaN	NaN	NaN	NaN	NaN	NaN	NaN	NaN	NaN	NaN	NaN	NaN	NaN	NaN	NaN	NaN	NaN	NaN	NaN	NaN
NaN	NaN	NaN	NaN	NaN	NaN	NaN	NaN	NaN	NaN	NaN	NaN	NaN	NaN	NaN	NaN	NaN	NaN	NaN	NaN	NaN	NaN	NaN	NaN	NaN	NaN	NaN	NaN	NaN	NaN	NaN	NaN	NaN	NaN	NaN	NaN	NaN	NaN	NaN	NaN	NaN	NaN	NaN	NaN	NaN	NaN	NaN	NaN	NaN	NaN
NaN	NaN	NaN	NaN	NaN	NaN	NaN	NaN	NaN	NaN	NaN	NaN	NaN	NaN	NaN	NaN	NaN	NaN	NaN	NaN	NaN	NaN	NaN	NaN	NaN	NaN	NaN	NaN	NaN	NaN	NaN	NaN	NaN	NaN	NaN	NaN	NaN	NaN	NaN	NaN	NaN	NaN	NaN	NaN	NaN	NaN	NaN	NaN	NaN	NaN
NaN	NaN	NaN	NaN	NaN	NaN	NaN	NaN	NaN	NaN	NaN	NaN	NaN	NaN	NaN	NaN	NaN	NaN	NaN	NaN	NaN	NaN	NaN	NaN	NaN	NaN	NaN	NaN	NaN	NaN	NaN	NaN	NaN	NaN	NaN	NaN	NaN	NaN	NaN	NaN	NaN	NaN	NaN	NaN	NaN	NaN	NaN	NaN	NaN	NaN
NaN	NaN	NaN	NaN	NaN	NaN	NaN	NaN	NaN	NaN	NaN	NaN	NaN	NaN	NaN	NaN	NaN	NaN	NaN	NaN	NaN	NaN	NaN	NaN	NaN	NaN	NaN	NaN	NaN	NaN	NaN	NaN	NaN	NaN	NaN	NaN	NaN	NaN	NaN	NaN	NaN	NaN	NaN	NaN	NaN	NaN	NaN	NaN	NaN	NaN
NaN	NaN	NaN	NaN	NaN	NaN	NaN	NaN	NaN	NaN	NaN	NaN	NaN	NaN	NaN	NaN	NaN	NaN	NaN	NaN	NaN	NaN	NaN	NaN	NaN	NaN	NaN	NaN	NaN	NaN	NaN	NaN	NaN	NaN	NaN	NaN	NaN	NaN	NaN	NaN	NaN	NaN	NaN	NaN	NaN	NaN	NaN	NaN	NaN	NaN
NaN	NaN	NaN	NaN	NaN	NaN	NaN	NaN	NaN	NaN	NaN	NaN	NaN	NaN	NaN	NaN	NaN	NaN	NaN	NaN	NaN	NaN	NaN	NaN	NaN	NaN	NaN	NaN	NaN	NaN	NaN	NaN	NaN	NaN	NaN	NaN	NaN	NaN	NaN	NaN	NaN	NaN	NaN	NaN	NaN	NaN	NaN	NaN	NaN	NaN
NaN	NaN	NaN	NaN	NaN	NaN	NaN	NaN	NaN	NaN	NaN	NaN	NaN	NaN	NaN	NaN	NaN	NaN	NaN	NaN	NaN	NaN	NaN	NaN	NaN	NaN	NaN	NaN	NaN	NaN	NaN	NaN	NaN	NaN	NaN	NaN	NaN	NaN	NaN	NaN	NaN	NaN	NaN	NaN	NaN	NaN	NaN	NaN	NaN	NaN
NaN	NaN	NaN	NaN	NaN	NaN	NaN	NaN	NaN	NaN	NaN	NaN	NaN	NaN	NaN	NaN	NaN	NaN	NaN	NaN	NaN	NaN	NaN	NaN	NaN	NaN	NaN	NaN	NaN	NaN	NaN	NaN	NaN	NaN	NaN	NaN	NaN	NaN	NaN	NaN	NaN	NaN	NaN	NaN	NaN	NaN	NaN	NaN	NaN	NaN
NaN	NaN	NaN	NaN	NaN	NaN	NaN	NaN	NaN	NaN	NaN	NaN	NaN	NaN	NaN	NaN	NaN	NaN	NaN	NaN	NaN	NaN	NaN	NaN	NaN	NaN	NaN	NaN	NaN	NaN	NaN	NaN	NaN	NaN	NaN	NaN	NaN	NaN	NaN	NaN	NaN	NaN	NaN	NaN	NaN	NaN	NaN	NaN	NaN	NaN
NaN	NaN	NaN	NaN	NaN	NaN	NaN	NaN	NaN	NaN	NaN	NaN	NaN	NaN	NaN	NaN	NaN	NaN	NaN	NaN	NaN	NaN	NaN	NaN	NaN	NaN	NaN	NaN	NaN	NaN	NaN	NaN	NaN	NaN	NaN	NaN	NaN	NaN	NaN	NaN	NaN	NaN	NaN	NaN	NaN	NaN	NaN	NaN	NaN	NaN
NaN	NaN	NaN	NaN	NaN	NaN	NaN	NaN	NaN	NaN	NaN	NaN	NaN	NaN	NaN	NaN	NaN	NaN	NaN	NaN	NaN	NaN	NaN	NaN	NaN	NaN	NaN	NaN	NaN	NaN	NaN	NaN	NaN	NaN	NaN	NaN	NaN	NaN	NaN	NaN	NaN	NaN	NaN	NaN	NaN	NaN	NaN	NaN	NaN	NaN
NaN	NaN	NaN	NaN	NaN	NaN	NaN	NaN	NaN	NaN	NaN	NaN	NaN	NaN	NaN	NaN	NaN	NaN	NaN	NaN	NaN	NaN	NaN	NaN	NaN	NaN	NaN	NaN	NaN	NaN	NaN	NaN	NaN	NaN	NaN	NaN	NaN	NaN	NaN	NaN	NaN	NaN	NaN	NaN	NaN	NaN	NaN	NaN	NaN	NaN
NaN	NaN	NaN	NaN	NaN	NaN	NaN	NaN	NaN	NaN	NaN	NaN	NaN	NaN	NaN	NaN	NaN	NaN	NaN	NaN	NaN	NaN	NaN	NaN	NaN	NaN	NaN	NaN	NaN	NaN	NaN	NaN	NaN	NaN	NaN	NaN	NaN	NaN	NaN	NaN	NaN	NaN	NaN	NaN	NaN	NaN	NaN	NaN	NaN	NaN
NaN	NaN	NaN	NaN	NaN	NaN	NaN	NaN	NaN	NaN	NaN	NaN	NaN	NaN	NaN	NaN	NaN	NaN	NaN	NaN	NaN	NaN	NaN	NaN	NaN	NaN	NaN	NaN	NaN	NaN	NaN	NaN	NaN	NaN	NaN	NaN	NaN	NaN	NaN	NaN	NaN	NaN	NaN	NaN	NaN	NaN	NaN	NaN	NaN	NaN
NaN	NaN	NaN	NaN	NaN	NaN	NaN	NaN	NaN	NaN	NaN	NaN	NaN	NaN	NaN	NaN	NaN	NaN	NaN	NaN	NaN	NaN	NaN	NaN	NaN	NaN	NaN	NaN	NaN	NaN	NaN	NaN	NaN	NaN	NaN	NaN	NaN	NaN	NaN	NaN	NaN	NaN	NaN	NaN	NaN	NaN	NaN	NaN	NaN	NaN
NaN	NaN	NaN	NaN	NaN	NaN	NaN	NaN	NaN	NaN	NaN	NaN	NaN	NaN	NaN	NaN	NaN	NaN	NaN	NaN	NaN	NaN	NaN	NaN	NaN	NaN	NaN	NaN	NaN	NaN	NaN	NaN	NaN	NaN	NaN	NaN	NaN	NaN	NaN	NaN	NaN	NaN	NaN	NaN	NaN	NaN	NaN	NaN	NaN	NaN
NaN	NaN	NaN	NaN	NaN	NaN	NaN	NaN	NaN	NaN	NaN	NaN	NaN	NaN	NaN	NaN	NaN	NaN	NaN	NaN	NaN	NaN	NaN	NaN	NaN	NaN	NaN	NaN	NaN	NaN	NaN	NaN	NaN	NaN	NaN	NaN	NaN	NaN	NaN	NaN	NaN	NaN	NaN	NaN	NaN	NaN	NaN	NaN	NaN	NaN
NaN	NaN	NaN	NaN	NaN	NaN	NaN	NaN	NaN	NaN	NaN	NaN	NaN	NaN	NaN	NaN	NaN	NaN	NaN	NaN	NaN	NaN	NaN	NaN	NaN	NaN	NaN	NaN	NaN	NaN	NaN	NaN	NaN	NaN	NaN	NaN	NaN	NaN	NaN	NaN	NaN	NaN	NaN	NaN	NaN	NaN	NaN	NaN	NaN	NaN
NaN	NaN	NaN	NaN	NaN	NaN	NaN	NaN	NaN	NaN	NaN	NaN	NaN	NaN	NaN	NaN	NaN	NaN	NaN	NaN	NaN	NaN	NaN	NaN	NaN	NaN	NaN	NaN	NaN	NaN	NaN	NaN	NaN	NaN	NaN	NaN	NaN	NaN	NaN	NaN	NaN	NaN	NaN	NaN	NaN	NaN	NaN	NaN	NaN	NaN
NaN	NaN	NaN	NaN	NaN	NaN	NaN	NaN	NaN	NaN	NaN	NaN	NaN	NaN	NaN	NaN	NaN	NaN	NaN	NaN	NaN	NaN	NaN	NaN	NaN	NaN	NaN	NaN	NaN	NaN	NaN	NaN	NaN	NaN	NaN	NaN	NaN	NaN	NaN	NaN	NaN	NaN	NaN	NaN	NaN	NaN	NaN	NaN	NaN	NaN
NaN	NaN	NaN	NaN	NaN	NaN	NaN	NaN	NaN	NaN	NaN	NaN	NaN	NaN	NaN	NaN	NaN	NaN	NaN	NaN	NaN	NaN	NaN	NaN	NaN	NaN	NaN	NaN	NaN	NaN	NaN	NaN	NaN	NaN	NaN	NaN	NaN	NaN	NaN	NaN	NaN	NaN	NaN	NaN	NaN	NaN	NaN	NaN	NaN	NaN
NaN	NaN	NaN	NaN	NaN	NaN	NaN	NaN	NaN	NaN	NaN	NaN	NaN	NaN	NaN	NaN	NaN	NaN	NaN	NaN	NaN	NaN	NaN	NaN	NaN	NaN	NaN	NaN	NaN	NaN	NaN	NaN	NaN	NaN	NaN	NaN	NaN	NaN	NaN	NaN	NaN	NaN	NaN	NaN	NaN	NaN	NaN	NaN	NaN	NaN
NaN	NaN	NaN	NaN	NaN	NaN	NaN	NaN	NaN	NaN	NaN	NaN	NaN	NaN	NaN	NaN	NaN	NaN	NaN	NaN	NaN	NaN	NaN	NaN	NaN	NaN	NaN	NaN	NaN	NaN	NaN	NaN	NaN	NaN	NaN	NaN	NaN	NaN	NaN	NaN	NaN	NaN	NaN	NaN	NaN	NaN	NaN	NaN	NaN	NaN
NaN	NaN	NaN	NaN	NaN	NaN	NaN	NaN	NaN	NaN	NaN	NaN	NaN	NaN	NaN	NaN	NaN	NaN	NaN	NaN	NaN	NaN	NaN	NaN	NaN	NaN	NaN	NaN	NaN	NaN	NaN	NaN	NaN	NaN	NaN	NaN	NaN	NaN	NaN	NaN	NaN	NaN	NaN	NaN	NaN	NaN	NaN	NaN	NaN	NaN
NaN	NaN	NaN	NaN	NaN	NaN	NaN	NaN	NaN	NaN	NaN	NaN	NaN	NaN	NaN	NaN	NaN	NaN	NaN	NaN	NaN	NaN	NaN	NaN	NaN	NaN	NaN	NaN	NaN	NaN	NaN	NaN	NaN	NaN	NaN	NaN	NaN	NaN	NaN	NaN	NaN	NaN	NaN	NaN	NaN	NaN	NaN	NaN	NaN	NaN
NaN	NaN	NaN	NaN	NaN	NaN	NaN	NaN	NaN	NaN	NaN	NaN	NaN	NaN	NaN	NaN	NaN	NaN	NaN	NaN	NaN	NaN	NaN	NaN	NaN	NaN	NaN	NaN	NaN	NaN	NaN	NaN	NaN	NaN	NaN	NaN	NaN	NaN	NaN	NaN	NaN	NaN	NaN	NaN	NaN	NaN	NaN	NaN	NaN	NaN
NaN	NaN	NaN	NaN	NaN	NaN	NaN	NaN	NaN	NaN	NaN	NaN	NaN	NaN	NaN	NaN	NaN	NaN	NaN	NaN	NaN	NaN	NaN	NaN	NaN	NaN	NaN	NaN	NaN	NaN	NaN	NaN	NaN	NaN	NaN	NaN	NaN	NaN	NaN	NaN	NaN	NaN	NaN	NaN	NaN	NaN	NaN	NaN	NaN	NaN
NaN	NaN	NaN	NaN	NaN	NaN	NaN	NaN	NaN	NaN	NaN	NaN	NaN	NaN	NaN	NaN	NaN	NaN	NaN	NaN	NaN	NaN	NaN	NaN	NaN	NaN	NaN	NaN	NaN	NaN	NaN	NaN	NaN	NaN	NaN	NaN	NaN	NaN	NaN	NaN	NaN	NaN	NaN	NaN	NaN	NaN	NaN	NaN	NaN	NaN
NaN	NaN	NaN	NaN	NaN	NaN	NaN	NaN	NaN	NaN	NaN	NaN	NaN	NaN	NaN	NaN	NaN	NaN	NaN	NaN	NaN	NaN	NaN	NaN	NaN	NaN	NaN	NaN	NaN	NaN	NaN	NaN	NaN	NaN	NaN	NaN	NaN	NaN	NaN	NaN	NaN	NaN	NaN	NaN	NaN	NaN	NaN	NaN	NaN	NaN
NaN	NaN	NaN	NaN	NaN	NaN	NaN	NaN	NaN	NaN	NaN	NaN	NaN	NaN	NaN	NaN	NaN	NaN	NaN	NaN	NaN	NaN	NaN	NaN	NaN	NaN	NaN	NaN	NaN	NaN	NaN	NaN	NaN	NaN	NaN	NaN	NaN	NaN	NaN	NaN	NaN	NaN	NaN	NaN	NaN	NaN	NaN	NaN	NaN	NaN
NaN	NaN	NaN	NaN	NaN	NaN	NaN	NaN	NaN	NaN	NaN	NaN	NaN	NaN	NaN	NaN	NaN	NaN	NaN	NaN	NaN	NaN	NaN	NaN	NaN	NaN	NaN	NaN	NaN	NaN	NaN	NaN	NaN	NaN	NaN	NaN	NaN	NaN	NaN	NaN	NaN	NaN	NaN	NaN	NaN	NaN	NaN	NaN	NaN	NaN
NaN	NaN	NaN	NaN	NaN	NaN	NaN	NaN	NaN	NaN	NaN	NaN	NaN	NaN	NaN	NaN	NaN	NaN	NaN	NaN	NaN	NaN	NaN	NaN	NaN	NaN	NaN	NaN	NaN	NaN	NaN	NaN	NaN	NaN	NaN	NaN	NaN	NaN	NaN	NaN	NaN	NaN	NaN	NaN	NaN	NaN	NaN	NaN	NaN	NaN
NaN	NaN	NaN	NaN	NaN	NaN	NaN	NaN	NaN	NaN	NaN	NaN	NaN	NaN	NaN	NaN	NaN	NaN	NaN	NaN	NaN	NaN	NaN	NaN	NaN	NaN	NaN	NaN	NaN	NaN	NaN	NaN	NaN	NaN	NaN	NaN	NaN	NaN	NaN	NaN	NaN	NaN	NaN	NaN	NaN	NaN	NaN	NaN	NaN	NaN
NaN	NaN	NaN	NaN	NaN	NaN	NaN	NaN	NaN	NaN	NaN	NaN	NaN	NaN	NaN	NaN	NaN	NaN	NaN	NaN	NaN	NaN	NaN	NaN	NaN	NaN	NaN	NaN	NaN	NaN	NaN	NaN	NaN	NaN	NaN	NaN	NaN	NaN	NaN	NaN	NaN	NaN	NaN	NaN	NaN	NaN	NaN	NaN	NaN	NaN
NaN	NaN	NaN	NaN	NaN	NaN	NaN	NaN	NaN	NaN	NaN	NaN	NaN	NaN	NaN	NaN	NaN	NaN	NaN	NaN	NaN	NaN	NaN	NaN	NaN	NaN	NaN	NaN	NaN	NaN	NaN	NaN	NaN	NaN	NaN	NaN	NaN	NaN	NaN	NaN	NaN	NaN	NaN	NaN	NaN	NaN	NaN	NaN	NaN	NaN
NaN	NaN	NaN	NaN	NaN	NaN	NaN	NaN	NaN	NaN	NaN	NaN	NaN	NaN	NaN	NaN	NaN	NaN	NaN	NaN	NaN	NaN	NaN	NaN	NaN	NaN	NaN	NaN	NaN	NaN	NaN	NaN	NaN	NaN	NaN	NaN	NaN	NaN	NaN	NaN	NaN	NaN	NaN	NaN	NaN	NaN	NaN	NaN	NaN	NaN
NaN	NaN	NaN	NaN	NaN	NaN	NaN	NaN	NaN	NaN	NaN	NaN	NaN	NaN	NaN	NaN	NaN	NaN	NaN	NaN	NaN	NaN	NaN	NaN	NaN	NaN	NaN	NaN	NaN	NaN	NaN	NaN	NaN	NaN	NaN	NaN	NaN	NaN	NaN	NaN	NaN	NaN	NaN	NaN	NaN	NaN	NaN	NaN	NaN	NaN
NaN	NaN	NaN	NaN	NaN	NaN	NaN	NaN	NaN	NaN	NaN	NaN	NaN	NaN	NaN	NaN	NaN	NaN	NaN	NaN	NaN	NaN	NaN	NaN	NaN	NaN	NaN	NaN	NaN	NaN	NaN	NaN	NaN	NaN	NaN	NaN	NaN	NaN	NaN	NaN	NaN	NaN	NaN	NaN	NaN	NaN	NaN	NaN	NaN	NaN
NaN	NaN	NaN	NaN	NaN	NaN	NaN	NaN	NaN	NaN	NaN	NaN	NaN	NaN	NaN	NaN	NaN	NaN	NaN	NaN	NaN	NaN	NaN	NaN	NaN	NaN	NaN	NaN	NaN	NaN	NaN	NaN	NaN	NaN	NaN	NaN	NaN	NaN	NaN	NaN	NaN	NaN	NaN	NaN	NaN	NaN	NaN	NaN	NaN	NaN
NaN	NaN	NaN	NaN	NaN	NaN	NaN	NaN	NaN	NaN	NaN	NaN	NaN	NaN	NaN	NaN	NaN	NaN	NaN	NaN	NaN	NaN	NaN	NaN	NaN	NaN	NaN	NaN	NaN	NaN	NaN	NaN	NaN	NaN	NaN	NaN	NaN	NaN	NaN	NaN	NaN	NaN	NaN	NaN	NaN	NaN	NaN	NaN	NaN	NaN
NaN	NaN	NaN	NaN	NaN	NaN	NaN	NaN	NaN	NaN	NaN	NaN	NaN	NaN	NaN	NaN	NaN	NaN	NaN	NaN	NaN	NaN	NaN	NaN	NaN	NaN	NaN	NaN	NaN	NaN	NaN	NaN	NaN	NaN	NaN	NaN	NaN	NaN	NaN	NaN	NaN	NaN	NaN	NaN	NaN	NaN	NaN	NaN	NaN	NaN
NaN	NaN	NaN	NaN	NaN	NaN	NaN	NaN	NaN	NaN	NaN	NaN	NaN	NaN	NaN	NaN	NaN	NaN	NaN	NaN	NaN	NaN	NaN	NaN	NaN	NaN	NaN	NaN	NaN	NaN	NaN	NaN	NaN	NaN	NaN	NaN	NaN	NaN	NaN	NaN	NaN	NaN	NaN	NaN	NaN	NaN	NaN	NaN	NaN	NaN
NaN	NaN	NaN	NaN	NaN	NaN	NaN	NaN	NaN	NaN	NaN	NaN	NaN	NaN	NaN	NaN	NaN	NaN	NaN	NaN	NaN	NaN	NaN	NaN	NaN	NaN	NaN	NaN	NaN	NaN	NaN	NaN	NaN	NaN	NaN	NaN	NaN	NaN	NaN	NaN	NaN	NaN	NaN	NaN	NaN	NaN	NaN	NaN	NaN	NaN
NaN	NaN	NaN	NaN	NaN	NaN	NaN	NaN	NaN	NaN	NaN	NaN	NaN	NaN	NaN	NaN	NaN	NaN	NaN	NaN	NaN	NaN	NaN	NaN	NaN	NaN	NaN	NaN	NaN	NaN	NaN	NaN	NaN	NaN	NaN	NaN	NaN	NaN	NaN	NaN	NaN	NaN	NaN	NaN	NaN	NaN	NaN	NaN	NaN	NaN
NaN	NaN	NaN	NaN	NaN	NaN	NaN	NaN	NaN	NaN	NaN	NaN	NaN	NaN	NaN	NaN	NaN	NaN	NaN	NaN	NaN	NaN	NaN	NaN	NaN	NaN	NaN	NaN	NaN	NaN	NaN	NaN	NaN	NaN	NaN	NaN	NaN	NaN	NaN	NaN	NaN	NaN	NaN	NaN	NaN	NaN	NaN	NaN	NaN	NaN
NaN	NaN	NaN	NaN	NaN	NaN	NaN	NaN	NaN	NaN	NaN	NaN	NaN	NaN	NaN	NaN	NaN	NaN	NaN	NaN	NaN	NaN	NaN	NaN	NaN	NaN	NaN	NaN	NaN	NaN	NaN	NaN	NaN	NaN	NaN	NaN	NaN	NaN	NaN	NaN	NaN	NaN	NaN	NaN	NaN	NaN	NaN	NaN	NaN	NaN
NaN	NaN	NaN	NaN	NaN	NaN	NaN	NaN	NaN	NaN	NaN	NaN	NaN	NaN	NaN	NaN	NaN	NaN	NaN	NaN	NaN	NaN	NaN	NaN	NaN	NaN	NaN	NaN	NaN	NaN	NaN	NaN	NaN	NaN	NaN	NaN	NaN	NaN	NaN	NaN	NaN	NaN	NaN	NaN	NaN	NaN	NaN	NaN	NaN	NaN
NaN	NaN	NaN	NaN	NaN	NaN	NaN	NaN	NaN	NaN	NaN	NaN	NaN	NaN	NaN	NaN	NaN	NaN	NaN	NaN	NaN	NaN	NaN	NaN	NaN	NaN	NaN	NaN	NaN	NaN	NaN	NaN	NaN	NaN	NaN	NaN	NaN	NaN	NaN	NaN	NaN	NaN	NaN	NaN	NaN	NaN	NaN	NaN	NaN	NaN
NaN	NaN	NaN	NaN	NaN	NaN	NaN	NaN	NaN	NaN	NaN	NaN	NaN	NaN	NaN	NaN	NaN	NaN	NaN	NaN	NaN	NaN	NaN	NaN	NaN	NaN	NaN	NaN	NaN	NaN	NaN	NaN	NaN	NaN	NaN	NaN	NaN	NaN	NaN	NaN	NaN	NaN	NaN	NaN	NaN	NaN	NaN	NaN	NaN	NaN
NaN	NaN	NaN	NaN	NaN	NaN	NaN	NaN	NaN	NaN	NaN	NaN	NaN	NaN	NaN	NaN	NaN	NaN	NaN	NaN	NaN	NaN	NaN	NaN	NaN	NaN	NaN	NaN	NaN	NaN	NaN	NaN	NaN	NaN	NaN	NaN	NaN	NaN	NaN	NaN	NaN	NaN	NaN	NaN	NaN	NaN	NaN	NaN	NaN	NaN
NaN	NaN	NaN	NaN	NaN	NaN	NaN	NaN	NaN	NaN	NaN	NaN	NaN	NaN	NaN	NaN	NaN	NaN	NaN	NaN	NaN	NaN	NaN	NaN	NaN	NaN	NaN	NaN	NaN	NaN	NaN	NaN	NaN	NaN	NaN	NaN	NaN	NaN	NaN	NaN	NaN	NaN	NaN	NaN	NaN	NaN	NaN	NaN	NaN	NaN
NaN	NaN	NaN	NaN	NaN	NaN	NaN	NaN	NaN	NaN	NaN	NaN	NaN	NaN	NaN	NaN	NaN	NaN	NaN	NaN	NaN	NaN	NaN	NaN	NaN	NaN	NaN	NaN	NaN	NaN	NaN	NaN	NaN	NaN	NaN	NaN	NaN	NaN	NaN	NaN	NaN	NaN	NaN	NaN	NaN	NaN	NaN	NaN	NaN	NaN
NaN	NaN	NaN	NaN	NaN	NaN	NaN	NaN	NaN	NaN	NaN	NaN	NaN	NaN	NaN	NaN	NaN	NaN	NaN	NaN	NaN	NaN	NaN	NaN	NaN	NaN	NaN	NaN	NaN	NaN	NaN	NaN	NaN	NaN	NaN	NaN	NaN	NaN	NaN	NaN	NaN	NaN	NaN	NaN	NaN	NaN	NaN	NaN	NaN	NaN
NaN	NaN	NaN	NaN	NaN	NaN	NaN	NaN	NaN	NaN	NaN	NaN	NaN	NaN	NaN	NaN	NaN	NaN	NaN	NaN	NaN	NaN	NaN	NaN	NaN	NaN	NaN	NaN	NaN	NaN	NaN	NaN	NaN	NaN	NaN	NaN	NaN	NaN	NaN	NaN	NaN	NaN	NaN	NaN	NaN	NaN	NaN	NaN	NaN	NaN
NaN	NaN	NaN	NaN	NaN	NaN	NaN	NaN	NaN	NaN	NaN	NaN	NaN	NaN	NaN	NaN	NaN	NaN	NaN	NaN	NaN	NaN	NaN	NaN	NaN	NaN	NaN	NaN	NaN	NaN	NaN	NaN	NaN	NaN	NaN	NaN	NaN	NaN	NaN	NaN	NaN	NaN	NaN	NaN	NaN	NaN	NaN	NaN	NaN	NaN
NaN	NaN	NaN	NaN	NaN	NaN	NaN	NaN	NaN	NaN	NaN	NaN	NaN	NaN	NaN	NaN	NaN	NaN	NaN	NaN	NaN	NaN	NaN	NaN	NaN	NaN	NaN	NaN	NaN	NaN	NaN	NaN	NaN	NaN	NaN	NaN	NaN	NaN	NaN	NaN	NaN	NaN	NaN	NaN	NaN	NaN	NaN	NaN	NaN	NaN
NaN	NaN	NaN	NaN	NaN	NaN	NaN	NaN	NaN	NaN	NaN	NaN	NaN	NaN	NaN	NaN	NaN	NaN	NaN	NaN	NaN	NaN	NaN	NaN	NaN	NaN	NaN	NaN	NaN	NaN	NaN	NaN	NaN	NaN	NaN	NaN	NaN	NaN	NaN	NaN	NaN	NaN	NaN	NaN	NaN	NaN	NaN	NaN	NaN	NaN
NaN	NaN	NaN	NaN	NaN	NaN	NaN	NaN	NaN	NaN	NaN	NaN	NaN	NaN	NaN	NaN	NaN	NaN	NaN	NaN	NaN	NaN	NaN	NaN	NaN	NaN	NaN	NaN	NaN	NaN	NaN	NaN	NaN	NaN	NaN	NaN	NaN	NaN	NaN	NaN	NaN	NaN	NaN	NaN	NaN	NaN	NaN	NaN	NaN	NaN
NaN	NaN	NaN	NaN	NaN	NaN	NaN	NaN	NaN	NaN	NaN	NaN	NaN	NaN	NaN	NaN	NaN	NaN	NaN	NaN	NaN	NaN	NaN	NaN	NaN	NaN	NaN	NaN	NaN	NaN	NaN	NaN	NaN	NaN	NaN	NaN	NaN	NaN	NaN	NaN	NaN	NaN	NaN	NaN	NaN	NaN	NaN	NaN	NaN	NaN
NaN	NaN	NaN	NaN	NaN	NaN	NaN	NaN	NaN	NaN	NaN	NaN	NaN	NaN	NaN	NaN	NaN	NaN	NaN	NaN	NaN	NaN	NaN	NaN	NaN	NaN	NaN	NaN	NaN	NaN	NaN	NaN	NaN	NaN	NaN	NaN	NaN	NaN	NaN	NaN	NaN	NaN	NaN	NaN	NaN	NaN	NaN	NaN	NaN	NaN
NaN	NaN	NaN	NaN	NaN	NaN	NaN	NaN	NaN	NaN	NaN	NaN	NaN	NaN	NaN	NaN	NaN	NaN	NaN	NaN	NaN	NaN	NaN	NaN	NaN	NaN	NaN	NaN	NaN	NaN	NaN	NaN	NaN	NaN	NaN	NaN	NaN	NaN	NaN	NaN	NaN	NaN	NaN	NaN	NaN	NaN	NaN	NaN	NaN	NaN
NaN	NaN	NaN	NaN	NaN	NaN	NaN	NaN	NaN	NaN	NaN	NaN	NaN	NaN	NaN	NaN	NaN	NaN	NaN	NaN	NaN	NaN	NaN	NaN	NaN	NaN	NaN	NaN	NaN	NaN	NaN	NaN	NaN	NaN	NaN	NaN	NaN	NaN	NaN	NaN	NaN	NaN	NaN	NaN	NaN	NaN	NaN	NaN	NaN	NaN
NaN	NaN	NaN	NaN	NaN	NaN	NaN	NaN	NaN	NaN	NaN	NaN	NaN	NaN	NaN	NaN	NaN	NaN	NaN	NaN	NaN	NaN	NaN	NaN	NaN	NaN	NaN	NaN	NaN	NaN	NaN	NaN	NaN	NaN	NaN	NaN	NaN	NaN	NaN	NaN	NaN	NaN	NaN	NaN	NaN	NaN	NaN	NaN	NaN	NaN
NaN	NaN	NaN	NaN	NaN	NaN	NaN	NaN	NaN	NaN	NaN	NaN	NaN	NaN	NaN	NaN	NaN	NaN	NaN	NaN	NaN	NaN	NaN	NaN	NaN	NaN	NaN	NaN	NaN	NaN	NaN	NaN	NaN	NaN	NaN	NaN	NaN	NaN	NaN	NaN	NaN	NaN	NaN	NaN	NaN	NaN	NaN	NaN	NaN	NaN
NaN	NaN	NaN	NaN	NaN	NaN	NaN	NaN	NaN	NaN	NaN	NaN	NaN	NaN	NaN	NaN	NaN	NaN	NaN	NaN	NaN	NaN	NaN	NaN	NaN	NaN	NaN	NaN	NaN	NaN	NaN	NaN	NaN	NaN	NaN	NaN	NaN	NaN	NaN	NaN	NaN	NaN	NaN	NaN	NaN	NaN	NaN	NaN	NaN	NaN
NaN	NaN	NaN	NaN	NaN	NaN	NaN	NaN	NaN	NaN	NaN	NaN	NaN	NaN	NaN	NaN	NaN	NaN	NaN	NaN	NaN	NaN	14.783	14.783	14.783	14.783	NaN	NaN	NaN	NaN	NaN	NaN	NaN	NaN	NaN	NaN	NaN	NaN	NaN	NaN	NaN	NaN	NaN	NaN	NaN	NaN	NaN	NaN	NaN	NaN
NaN	NaN	NaN	NaN	NaN	NaN	NaN	NaN	NaN	NaN	NaN	NaN	NaN	NaN	NaN	NaN	NaN	NaN	NaN	NaN	NaN	NaN	NaN	14.783	14.783	14.783	14.783	14.783	14.783	14.783	14.783	14.783	NaN	NaN	NaN	NaN	NaN	NaN	NaN	NaN	NaN	NaN	NaN	NaN	NaN	NaN	NaN	NaN	NaN	14.783
NaN	NaN	NaN	NaN	NaN	NaN	NaN	NaN	NaN	NaN	NaN	NaN	NaN	NaN	NaN	NaN	14.783	14.783	NaN	NaN	NaN	NaN	NaN	NaN	14.783	14.783	14.783	14.783	14.783	14.783	14.783	14.783	14.783	NaN	NaN	NaN	NaN	NaN	NaN	14.783	14.783	14.783	14.783	14.783	NaN	NaN	NaN	14.783	14.783	14.783
NaN	NaN	NaN	NaN	NaN	NaN	NaN	NaN	NaN	NaN	NaN	NaN	NaN	NaN	NaN	NaN	14.783	14.783	14.783	14.783	NaN	NaN	NaN	NaN	14.783	14.783	14.783	14.783	14.783	14.783	14.783	14.783	14.783	NaN	NaN	NaN	NaN	NaN	NaN	NaN	14.783	14.783	14.783	14.783	14.783	14.783	14.783	14.783	14.783	14.783
NaN	NaN	NaN	NaN	NaN	NaN	NaN	NaN	NaN	NaN	NaN	NaN	NaN	NaN	14.783	14.783	14.783	14.783	14.783	14.783	14.783	14.783	14.783	14.783	14.783	14.783	14.783	14.783	14.783	14.783	14.783	14.783	14.783	14.783	14.783	14.783	14.783	NaN	NaN	NaN	14.783	14.783	14.783	14.783	14.783	14.783	14.783	14.783	14.783	14.783
NaN	NaN	NaN	NaN	NaN	NaN	NaN	NaN	NaN	14.783	14.783	14.783	14.783	14.783	14.783	14.783	14.783	14.783	14.783	14.783	14.783	14.783	14.783	14.783	14.783	14.783	14.783	14.783	14.783	14.783	14.783	14.783	14.783	14.783	14.783	14.783	14.783	14.783	NaN	NaN	14.783	14.783	14.783	14.783	14.783	14.783	14.783	14.783	14.783	14.783
NaN	NaN	NaN	NaN	NaN	NaN	NaN	NaN	NaN	14.783	14.783	14.783	14.783	14.783	14.783	14.783	14.783	14.783	14.783	14.783	14.783	14.783	14.783	14.783	14.783	14.783	14.783	14.783	14.783	14.783	14.783	14.783	14.783	14.783	14.783	14.783	14.783	14.783	14.783	14.783	14.783	14.783	14.783	14.783	14.783	14.783	14.783	14.783	14.783	14.783
NaN	NaN	NaN	NaN	NaN	NaN	NaN	NaN	NaN	14.783	14.783	14.783	14.783	14.783	14.783	14.783	14.783	14.783	14.783	14.783	14.783	14.783	14.783	14.783	14.783	14.783	14.783	14.783	14.783	14.783	14.783	14.783	14.783	14.783	14.783	14.783	14.783	14.783	14.783	14.783	14.783	14.783	14.783	14.783	14.783	14.783	14.783	14.783	14.783	14.783
NaN	NaN	NaN	NaN	NaN	NaN	NaN	NaN	NaN	NaN	14.783	14.783	14.783	14.783	14.783	14.783	14.783	14.783	14.783	14.783	14.783	14.783	14.783	14.783	14.783	14.783	14.783	14.783	14.783	14.783	14.783	14.783	14.783	14.783	14.783	14.783	14.783	14.783	14.783	14.783	14.783	14.783	14.783	14.783	14.783	14.783	14.783	14.783	14.783	14.783
NaN	NaN	NaN	NaN	NaN	NaN	NaN	NaN	NaN	NaN	NaN	14.783	14.783	14.783	14.783	14.783	14.783	14.783	14.783	14.783	14.783	14.783	14.783	14.783	14.783	14.783	14.783	14.783	14.783	14.783	14.783	14.783	14.783	14.783	14.783	14.783	14.783	14.783	14.783	14.783	14.783	14.783	14.783	14.783	14.783	14.783	14.783	14.783	14.783	14.783
NaN	NaN	NaN	NaN	NaN	NaN	NaN	NaN	NaN	NaN	NaN	14.783	14.783	14.783	14.783	14.783	14.783	14.783	14.783	14.783	14.783	14.783	14.783	14.783	14.783	14.783	14.783	14.783	14.783	14.783	14.783	14.783	14.783	14.783	14.783	14.783	14.783	14.783	14.783	14.783	14.783	14.783	14.783	14.783	14.783	14.783	14.783	14.783	14.783	14.783
NaN	NaN	NaN	NaN	NaN	NaN	NaN	NaN	NaN	NaN	NaN	14.783	14.783	14.783	14.783	14.783	14.783	14.783	14.783	14.783	14.783	14.783	14.783	14.783	14.783	14.783	14.783	14.783	14.783	14.783	14.783	14.783	14.783	14.783	14.783	14.783	14.783	14.783	14.783	14.783	14.783	14.783	14.783	14.783	14.783	14.783	14.783	14.783	14.783	14.783
NaN	NaN	NaN	NaN	NaN	NaN	NaN	NaN	NaN	NaN	NaN	14.783	14.783	14.783	14.783	14.783	14.783	14.783	14.783	14.783	14.783	14.783	14.783	14.783	14.783	14.783	14.783	14.783	14.783	14.783	14.783	14.783	14.783	14.783	14.783	14.783	14.783	14.783	14.783	14.783	14.783	14.783	14.783	14.783	14.783	14.783	14.783	14.783	14.783	14.783
NaN	NaN	NaN	NaN	NaN	NaN	NaN	NaN	NaN	NaN	NaN	14.783	14.783	14.783	14.783	14.783	14.783	14.783	14.783	14.783	14.783	14.783	14.783	14.783	14.783	14.783	14.783	14.783	14.783	14.783	14.783	14.783	14.783	14.783	14.783	14.783	14.783	14.783	14.783	14.783	14.783	14.783	14.783	14.783	14.783	14.783	14.783	14.783	14.783	14.783
NaN	NaN	NaN	NaN	NaN	NaN	NaN	NaN	NaN	14.783	14.783	14.783	14.783	14.783	14.783	14.783	14.783	14.783	14.783	14.783	14.783	14.783	14.783	14.783	14.783	14.783	14.783	14.783	14.783	14.783	14.783	14.783	14.783	14.783	14.783	14.783	14.783	14.783	14.783	14.783	14.783	14.783	14.783	14.783	14.783	14.783	14.783	14.783	14.783	14.783
NaN	NaN	NaN	NaN	NaN	NaN	NaN	NaN	NaN	14.783	14.783	14.783	14.783	14.783	14.783	14.783	14.783	14.783	14.783	14.783	14.783	14.783	14.783	14.783	14.783	14.783	14.783	14.783	14.783	14.783	14.783	14.783	14.783	14.783	14.783	14.783	14.783	14.783	14.783	14.783	14.783	14.783	14.783	14.783	14.783	14.783	14.783	14.783	14.783	14.783
NaN	NaN	NaN	NaN	NaN	NaN	NaN	NaN	NaN	NaN	NaN	NaN	NaN	14.783	14.783	14.783	14.783	14.783	14.783	14.783	14.783	14.783	14.783	14.783	14.783	14.783	14.783	14.783	14.783	14.783	14.783	14.783	14.783	14.783	14.783	14.783	14.783	14.783	14.783	14.783	14.783	14.783	14.783	14.783	14.783	14.783	14.783	14.783	14.783	14.783
NaN	NaN	NaN	NaN	NaN	NaN	NaN	NaN	NaN	NaN	NaN	NaN	NaN	NaN	NaN	14.783	14.783	14.783	14.783	14.783	14.783	14.783	14.783	14.783	14.783	14.783	14.783	14.783	14.783	14.783	14.783	14.783	14.783	14.783	14.783	14.783	14.783	14.783	14.783	14.783	14.783	14.783	14.783	14.783	14.783	14.783	14.783	14.783	14.783	14.783
NaN	NaN	NaN	NaN	NaN	NaN	NaN	NaN	NaN	NaN	NaN	NaN	NaN	NaN	NaN	14.783	14.783	14.783	14.783	14.783	14.783	14.783	14.783	14.783	14.783	14.783	14.783	14.783	14.783	14.783	14.783	14.783	14.783	14.783	14.783	14.783	14.783	14.783	14.783	14.783	14.783	14.783	14.783	14.783	14.783	14.783	14.783	14.783	14.783	14.783
NaN	NaN	NaN	NaN	NaN	NaN	NaN	NaN	NaN	NaN	NaN	NaN	NaN	NaN	14.783	14.783	14.783	14.783	14.783	14.783	14.783	14.783	14.783	14.783	14.783	14.783	14.783	14.783	14.783	14.783	14.783	14.783	14.783	14.783	14.783	14.783	14.783	14.783	14.783	14.783	14.783	14.783	14.783	14.783	14.783	14.783	14.783	14.783	14.783	14.783
NaN	NaN	NaN	NaN	NaN	NaN	NaN	NaN	NaN	NaN	NaN	NaN	NaN	NaN	NaN	14.783	14.783	14.783	14.783	14.783	14.783	14.783	14.783	14.783	14.783	14.783	14.783	14.783	14.783	14.783	14.783	14.783	14.783	14.783	14.783	14.783	14.783	14.783	14.783	14.783	14.783	14.783	14.783	14.783	14.783	14.783	14.783	14.783	14.783	14.783
NaN	NaN	NaN	NaN	NaN	NaN	NaN	NaN	NaN	NaN	NaN	NaN	NaN	NaN	NaN	14.783	14.783	14.783	14.783	14.783	14.783	14.783	14.783	14.783	14.783	14.783	14.783	14.783	14.783	14.783	14.783	14.783	14.783	14.783	14.783	14.783	14.783	14.783	14.783	14.783	14.783	14.783	14.783	14.783	14.783	14.783	14.783	14.783	14.783	14.783
NaN	NaN	NaN	NaN	NaN	NaN	NaN	NaN	NaN	NaN	NaN	NaN	NaN	NaN	14.783	14.783	14.783	14.783	14.783	14.783	14.783	14.783	14.783	14.783	14.783	14.783	14.783	14.783	14.783	14.783	14.783	14.783	14.783	14.783	14.783	14.783	14.783	14.783	14.783	14.783	14.783	14.783	14.783	14.783	14.783	14.783	14.783	14.783	14.783	14.783
NaN	NaN	NaN	NaN	NaN	NaN	NaN	NaN	NaN	NaN	NaN	NaN	NaN	NaN	NaN	14.783	14.783	14.783	14.783	14.783	14.783	14.783	14.783	14.783	14.783	14.783	14.783	14.783	14.783	14.783	14.783	14.783	14.783	14.783	14.783	14.783	14.783	14.783	14.783	14.783	14.783	14.783	14.783	14.783	14.783	14.783	14.783	14.783	14.783	14.783
NaN	NaN	NaN	NaN	NaN	NaN	NaN	NaN	NaN	NaN	NaN	NaN	NaN	NaN	NaN	NaN	NaN	NaN	14.783	14.783	14.783	14.783	14.783	14.783	14.783	14.783	14.783	14.783	14.783	14.783	14.783	14.783	14.783	14.783	14.783	14.783	14.783	14.783	14.783	14.783	14.783	14.783	14.783	14.783	14.783	14.783	14.783	14.783	14.783	14.783
NaN	NaN	NaN	NaN	NaN	NaN	NaN	NaN	NaN	NaN	NaN	NaN	NaN	NaN	NaN	NaN	NaN	NaN	NaN	14.783	14.783	14.783	14.783	14.783	14.783	14.783	14.783	14.783	14.783	14.783	14.783	14.783	14.783	14.783	14.783	14.783	14.783	14.783	14.783	14.783	14.783	14.783	14.783	14.783	14.783	14.783	14.783	14.783	14.783	14.783
NaN	NaN	NaN	NaN	NaN	NaN	NaN	NaN	NaN	NaN	NaN	NaN	NaN	NaN	NaN	NaN	NaN	NaN	NaN	14.783	14.783	14.783	14.783	14.783	14.783	14.783	14.783	14.783	14.783	14.783	14.783	14.783	14.783	14.783	14.783	14.783	14.783	14.783	14.783	14.783	14.783	14.783	14.783	14.783	14.783	14.783	14.783	14.783	14.783	14.783
NaN	NaN	NaN	NaN	NaN	NaN	NaN	NaN	NaN	NaN	NaN	NaN	NaN	NaN	NaN	NaN	NaN	NaN	NaN	14.783	14.783	14.783	14.783	14.783	14.783	14.783	14.783	14.783	14.783	14.783	14.783	14.783	14.783	14.783	14.783	14.783	14.783	14.783	14.783	14.783	14.783	14.783	14.783	14.783	14.783	14.783	14.783	14.783	14.783	14.783
NaN	NaN	NaN	NaN	NaN	NaN	NaN	NaN	NaN	NaN	NaN	NaN	NaN	NaN	NaN	NaN	NaN	NaN	14.783	14.783	14.783	14.783	14.783	14.783	14.783	14.783	14.783	14.783	14.783	14.783	14.783	14.783	14.783	14.783	14.783	14.783	14.783	14.783	14.783	14.783	14.783	14.783	14.783	14.783	14.783	14.783	14.783	14.783	14.783	14.783
NaN	NaN	NaN	NaN	NaN	NaN	NaN	NaN	NaN	NaN	NaN	NaN	NaN	NaN	NaN	NaN	NaN	NaN	14.783	14.783	14.783	14.783	14.783	14.783	14.783	14.783	14.783	14.783	14.783	14.783	14.783	14.783	14.783	14.783	14.783	14.783	14.783	14.783	14.783	14.783	14.783	14.783	14.783	14.783	14.783	14.783	14.783	14.783	14.783	14.783
NaN	NaN	NaN	NaN	NaN	NaN	NaN	NaN	NaN	NaN	NaN	NaN	NaN	NaN	NaN	NaN	NaN	NaN	14.783	14.783	14.783	14.783	14.783	14.783	14.783	14.783	14.783	14.783	14.783	14.783	14.783	14.783	14.783	14.783	14.783	14.783	14.783	14.783	14.783	14.783	14.783	14.783	14.783	14.783	14.783	14.783	14.783	14.783	14.783	14.783
NaN	NaN	NaN	NaN	NaN	NaN	NaN	NaN	NaN	NaN	NaN	NaN	NaN	NaN	NaN	NaN	NaN	NaN	NaN	14.783	14.783	14.783	14.783	14.783	14.783	14.783	14.783	14.783	14.783	14.783	14.783	14.783	14.783	14.783	14.783	14.783	14.783	14.783	14.783	14.783	14.783	14.783	14.783	14.783	14.783	14.783	14.783	14.783	14.783	14.783
NaN	NaN	NaN	NaN	NaN	NaN	NaN	NaN	NaN	NaN	NaN	NaN	NaN	NaN	NaN	NaN	NaN	NaN	NaN	NaN	14.783	14.783	14.783	14.783	14.783	14.783	14.783	14.783	14.783	14.783	14.783	14.783	14.783	14.783	14.783	14.783	14.783	14.783	14.783	14.783	14.783	14.783	14.783	14.783	14.783	14.783	14.783	14.783	14.783	14.783
NaN	NaN	NaN	NaN	NaN	NaN	NaN	NaN	NaN	NaN	NaN	NaN	NaN	NaN	NaN	NaN	NaN	NaN	NaN	NaN	NaN	14.783	14.783	14.783	14.783	14.783	14.783	14.783	14.783	14.783	14.783	14.783	14.783	14.783	14.783	14.783	14.783	14.783	14.783	14.783	14.783	14.783	14.783	14.783	14.783	14.783	14.783	14.783	14.783	14.783
NaN	NaN	NaN	NaN	NaN	NaN	NaN	NaN	NaN	NaN	NaN	NaN	NaN	NaN	NaN	NaN	NaN	NaN	NaN	NaN	NaN	NaN	14.783	14.783	14.783	14.783	14.783	14.783	14.783	14.783	14.783	14.783	14.783	14.783	14.783	14.783	14.783	14.783	14.783	14.783	14.783	14.783	14.783	14.783	14.783	14.783	14.783	14.783	14.783	14.783
NaN	NaN	NaN	NaN	NaN	NaN	NaN	NaN	NaN	NaN	NaN	NaN	NaN	NaN	NaN	NaN	NaN	NaN	NaN	NaN	NaN	NaN	NaN	14.783	14.783	14.783	14.783	14.783	14.783	14.783	14.783	14.783	14.783	14.783	14.783	14.783	14.783	14.783	14.783	14.783	14.783	14.783	14.783	14.783	14.783	14.783	14.783	14.783	14.783	14.783
NaN	NaN	NaN	NaN	NaN	NaN	NaN	NaN	NaN	NaN	NaN	NaN	NaN	NaN	NaN	NaN	NaN	NaN	NaN	NaN	NaN	NaN	NaN	14.783	14.783	14.783	14.783	14.783	14.783	14.783	14.783	14.783	14.783	14.783	14.783	14.783	14.783	14.783	14.783	14.783	14.783	14.783	14.783	14.783	14.783	14.783	14.783	14.783	14.783	14.783
NaN	NaN	NaN	NaN	NaN	NaN	NaN	NaN	NaN	NaN	NaN	NaN	NaN	NaN	NaN	NaN	NaN	NaN	NaN	NaN	NaN	NaN	NaN	NaN	14.783	14.783	14.783	14.783	14.783	14.783	14.783	14.783	14.783	14.783	14.783	14.783	14.783	14.783	14.783	14.783	14.783	14.783	14.783	14.783	14.783	14.783	14.783	14.783	14.783	14.783
NaN	NaN	NaN	NaN	NaN	NaN	NaN	NaN	NaN	NaN	NaN	NaN	NaN	NaN	NaN	NaN	NaN	NaN	NaN	NaN	NaN	NaN	NaN	NaN	NaN	14.783	14.783	14.783	14.783	14.783	14.783	14.783	14.783	14.783	14.783	14.783	14.783	14.783	14.783	14.783	14.783	14.783	14.783	14.783	14.783	14.783	14.783	14.783	14.783	14.783
NaN	NaN	NaN	NaN	NaN	NaN	NaN	NaN	NaN	NaN	NaN	NaN	NaN	NaN	NaN	NaN	NaN	NaN	NaN	NaN	NaN	NaN	NaN	NaN	NaN	NaN	14.783	14.783	14.783	14.783	14.783	14.783	14.783	14.783	14.783	14.783	14.783	14.783	14.783	14.783	14.783	14.783	14.783	14.783	14.783	14.783	14.783	14.783	14.783	14.783
NaN	NaN	NaN	NaN	NaN	NaN	NaN	NaN	NaN	NaN	NaN	NaN	NaN	NaN	NaN	NaN	NaN	NaN	NaN	NaN	NaN	NaN	NaN	NaN	NaN	NaN	14.783	14.783	14.783	14.783	14.783	14.783	14.783	14.783	14.783	14.783	14.783	14.783	14.783	14.783	14.783	14.783	14.783	14.783	14.783	14.783	14.783	14.783	14.783	14.783
NaN	NaN	NaN	NaN	NaN	NaN	NaN	NaN	NaN	NaN	NaN	NaN	NaN	NaN	NaN	NaN	NaN	NaN	NaN	NaN	NaN	NaN	NaN	NaN	NaN	NaN	14.783	14.783	14.783	14.783	14.783	14.783	14.783	14.783	14.783	14.783	14.783	14.783	14.783	14.783	14.783	14.783	14.783	14.783	14.783	14.783	14.783	14.783	14.783	14.783
NaN	NaN	NaN	NaN	NaN	NaN	NaN	NaN	NaN	NaN	NaN	NaN	NaN	NaN	NaN	NaN	NaN	NaN	NaN	NaN	NaN	NaN	NaN	NaN	NaN	NaN	14.783	14.783	14.783	14.783	14.783	14.783	14.783	14.783	14.783	14.783	14.783	14.783	14.783	14.783	14.783	14.783	14.783	14.783	14.783	14.783	14.783	14.783	14.783	14.783
NaN	NaN	NaN	NaN	NaN	NaN	NaN	NaN	NaN	NaN	NaN	NaN	NaN	NaN	NaN	NaN	NaN	NaN	NaN	NaN	NaN	NaN	NaN	NaN	NaN	NaN	14.783	14.783	14.783	14.783	14.783	14.783	14.783	14.783	14.783	14.783	14.783	14.783	14.783	14.783	14.783	14.783	14.783	14.783	14.783	14.783	14.783	14.783	14.783	14.783
NaN	NaN	NaN	NaN	NaN	NaN	NaN	NaN	NaN	NaN	NaN	NaN	NaN	NaN	NaN	NaN	NaN	NaN	NaN	NaN	NaN	NaN	NaN	NaN	NaN	NaN	NaN	14.783	14.783	14.783	14.783	14.783	14.783	14.783	14.783	14.783	14.783	14.783	14.783	14.783	14.783	14.783	14.783	14.783	14.783	14.783	14.783	14.783	14.783	14.783
NaN	NaN	NaN	NaN	NaN	NaN	NaN	NaN	NaN	NaN	NaN	NaN	NaN	NaN	NaN	NaN	NaN	NaN	NaN	NaN	NaN	NaN	NaN	NaN	NaN	NaN	NaN	14.783	14.783	14.783	14.783	14.783	14.783	14.783	14.783	14.783	14.783	14.783	14.783	14.783	14.783	14.783	14.783	14.783	14.783	14.783	14.783	14.783	14.783	14.783
NaN	NaN	NaN	NaN	NaN	NaN	NaN	NaN	NaN	NaN	NaN	NaN	NaN	NaN	NaN	NaN	NaN	NaN	NaN	NaN	NaN	NaN	NaN	NaN	NaN	NaN	14.783	14.783	14.783	14.783	14.783	14.783	14.783	14.783	14.783	14.783	14.783	14.783	14.783	14.783	14.783	14.783	14.783	14.783	14.783	14.783	14.783	14.783	14.783	14.783
NaN	NaN	NaN	NaN	NaN	NaN	NaN	NaN	NaN	NaN	NaN	NaN	NaN	NaN	NaN	NaN	NaN	NaN	NaN	NaN	NaN	NaN	NaN	NaN	NaN	NaN	14.783	14.783	14.783	14.783	14.783	14.783	14.783	14.783	14.783	14.783	14.783	14.783	14.783	14.783	14.783	14.783	14.783	14.783	14.783	14.783	14.783	14.783	14.783	14.783
NaN	NaN	NaN	NaN	NaN	NaN	NaN	NaN	NaN	NaN	NaN	NaN	NaN	NaN	NaN	NaN	NaN	NaN	NaN	NaN	NaN	NaN	NaN	NaN	NaN	14.783	14.783	14.783	14.783	14.783	14.783	14.783	14.783	14.783	14.783	14.783	14.783	14.783	14.783	14.783	14.783	14.783	14.783	14.783	14.783	14.783	14.783	14.783	14.783	14.783
NaN	NaN	NaN	NaN	NaN	NaN	NaN	NaN	NaN	NaN	NaN	NaN	NaN	NaN	NaN	NaN	NaN	NaN	NaN	NaN	NaN	NaN	NaN	NaN	NaN	14.783	14.783	14.783	14.783	14.783	14.783	14.783	14.783	14.783	14.783	14.783	14.783	14.783	14.783	14.783	14.783	14.783	14.783	14.783	14.783	14.783	14.783	14.783	14.783	14.783
NaN	NaN	NaN	NaN	NaN	NaN	NaN	NaN	NaN	NaN	NaN	NaN	NaN	NaN	NaN	NaN	NaN	NaN	NaN	NaN	NaN	NaN	NaN	NaN	NaN	16.177	16.177	16.177	16.177	16.177	16.177	16.177	16.177	16.177	16.177	16.177	16.177	16.177	16.177	16.177	16.177	16.177	16.177	16.177	16.177	16.177	16.177	16.177	16.177	16.177
NaN	NaN	NaN	NaN	NaN	NaN	NaN	NaN	NaN	NaN	NaN	NaN	NaN	NaN	NaN	NaN	NaN	NaN	NaN	NaN	NaN	NaN	NaN	NaN	NaN	16.177	16.177	16.177	16.177	16.177	16.177	16.177	16.177	16.177	16.177	16.177	16.177	16.177	16.177	16.177	16.177	16.177	16.177	16.177	16.177	16.177	16.177	16.177	16.177	16.177
NaN	NaN	NaN	NaN	NaN	NaN	NaN	NaN	NaN	NaN	NaN	NaN	NaN	NaN	NaN	NaN	NaN	NaN	NaN	NaN	NaN	NaN	NaN	NaN	NaN	16.177	16.177	16.177	16.177	16.177	16.177	16.177	16.177	16.177	16.177	16.177	16.177	16.177	16.177	16.177	16.177	16.177	16.177	16.177	16.177	16.177	16.177	16.177	16.177	16.177
NaN	NaN	NaN	NaN	NaN	NaN	NaN	NaN	NaN	NaN	NaN	NaN	NaN	NaN	NaN	NaN	NaN	NaN	NaN	NaN	NaN	NaN	NaN	NaN	NaN	16.177	16.177	16.177	16.177	16.177	16.177	16.177	16.177	16.177	16.177	16.177	16.177	16.177	16.177	16.177	16.177	16.177	16.177	16.177	16.177	16.177	16.177	16.177	16.177	16.177
NaN	NaN	NaN	NaN	NaN	NaN	NaN	NaN	NaN	NaN	NaN	NaN	NaN	NaN	NaN	NaN	NaN	NaN	NaN	NaN	NaN	NaN	NaN	NaN	NaN	16.177	16.177	16.177	16.177	16.177	16.177	16.177	16.177	16.177	16.177	16.177	16.177	16.177	16.177	16.177	16.177	16.177	16.177	16.177	16.177	16.177	16.177	16.177	16.177	16.177
NaN	NaN	NaN	NaN	NaN	NaN	NaN	NaN	NaN	NaN	NaN	NaN	NaN	NaN	NaN	NaN	NaN	NaN	NaN	NaN	NaN	NaN	NaN	NaN	NaN	NaN	16.177	16.177	16.177	16.177	16.177	16.177	16.177	16.177	16.177	16.177	16.177	16.177	16.177	16.177	16.177	16.177	16.177	16.177	16.177	16.177	16.177	16.177	16.177	16.177
NaN	NaN	NaN	NaN	NaN	NaN	NaN	NaN	NaN	NaN	NaN	NaN	NaN	NaN	NaN	NaN	NaN	NaN	NaN	NaN	NaN	NaN	NaN	NaN	NaN	NaN	16.177	16.177	16.177	16.177	16.177	16.177	16.177	16.177	16.177	16.177	16.177	16.177	16.177	16.177	16.177	16.177	16.177	16.177	16.177	16.177	16.177	16.177	16.177	16.177
NaN	NaN	NaN	NaN	NaN	NaN	NaN	NaN	NaN	NaN	NaN	NaN	NaN	NaN	NaN	NaN	NaN	NaN	NaN	NaN	NaN	NaN	NaN	NaN	NaN	NaN	16.177	16.177	16.177	16.177	16.177	16.177	16.177	16.177	16.177	16.177	16.177	16.177	16.177	16.177	16.177	16.177	16.177	16.177	16.177	16.177	16.177	16.177	16.177	16.177
NaN	NaN	NaN	NaN	NaN	NaN	NaN	NaN	NaN	NaN	NaN	NaN	NaN	NaN	NaN	NaN	NaN	NaN	NaN	NaN	NaN	NaN	NaN	NaN	NaN	16.177	16.177	16.177	16.177	16.177	16.177	16.177	16.177	16.177	16.177	16.177	16.177	16.177	16.177	16.177	16.177	16.177	16.177	16.177	16.177	16.177	16.177	16.177	16.177	16.177
NaN	NaN	NaN	NaN	NaN	NaN	NaN	NaN	NaN	NaN	NaN	NaN	NaN	NaN	NaN	NaN	NaN	NaN	NaN	NaN	NaN	NaN	NaN	NaN	16.177	16.177	16.177	16.177	16.177	16.177	16.177	16.177	16.177	16.177	16.177	16.177	16.177	16.177	16.177	16.177	16.177	16.177	16.177	16.177	16.177	16.177	16.177	16.177	16.177	16.177
NaN	NaN	NaN	NaN	NaN	NaN	NaN	NaN	NaN	NaN	NaN	NaN	NaN	NaN	NaN	NaN	NaN	NaN	NaN	NaN	NaN	NaN	NaN	NaN	16.177	16.177	16.177	16.177	16.177	16.177	16.177	16.177	16.177	16.177	16.177	16.177	16.177	16.177	16.177	16.177	16.177	16.177	16.177	16.177	16.177	16.177	16.177	16.177	16.177	16.177
NaN	NaN	NaN	NaN	NaN	NaN	NaN	NaN	NaN	NaN	NaN	NaN	NaN	NaN	NaN	NaN	NaN	NaN	NaN	NaN	NaN	NaN	16.177	16.177	16.177	16.177	16.177	16.177	16.177	16.177	16.177	16.177	16.177	16.177	16.177	16.177	16.177	16.177	16.177	16.177	16.177	16.177	16.177	16.177	16.177	16.177	16.177	16.177	16.177	16.177
NaN	NaN	NaN	NaN	NaN	NaN	NaN	NaN	NaN	NaN	NaN	NaN	NaN	NaN	NaN	NaN	NaN	NaN	NaN	NaN	NaN	NaN	16.177	16.177	16.177	16.177	16.177	16.177	16.177	16.177	16.177	16.177	16.177	16.177	16.177	16.177	16.177	16.177	16.177	16.177	16.177	16.177	16.177	16.177	16.177	16.177	16.177	16.177	16.177	16.177
NaN	NaN	NaN	NaN	NaN	NaN	NaN	NaN	NaN	NaN	NaN	NaN	NaN	NaN	NaN	NaN	NaN	NaN	NaN	NaN	NaN	16.177	16.177	16.177	16.177	16.177	16.177	16.177	16.177	16.177	16.177	16.177	16.177	16.177	16.177	16.177	16.177	16.177	16.177	16.177	16.177	16.177	16.177	16.177	16.177	16.177	16.177	16.177	16.177	16.177
NaN	NaN	NaN	NaN	NaN	NaN	NaN	NaN	NaN	NaN	NaN	NaN	NaN	NaN	NaN	NaN	NaN	NaN	NaN	NaN	NaN	16.177	16.177	16.177	16.177	16.177	16.177	16.177	16.177	16.177	16.177	16.177	16.177	16.177	16.177	16.177	16.177	16.177	16.177	16.177	16.177	16.177	16.177	16.177	16.177	16.177	16.177	16.177	16.177	16.177
NaN	NaN	NaN	NaN	NaN	NaN	NaN	NaN	NaN	NaN	NaN	NaN	NaN	NaN	NaN	NaN	NaN	NaN	NaN	NaN	16.177	16.177	16.177	16.177	16.177	16.177	16.177	16.177	16.177	16.177	16.177	16.177	16.177	16.177	16.177	16.177	16.177	16.177	16.177	16.177	16.177	16.177	16.177	16.177	16.177	16.177	16.177	16.177	16.177	16.177
NaN	NaN	NaN	NaN	NaN	NaN	NaN	NaN	NaN	NaN	NaN	NaN	NaN	NaN	NaN	NaN	NaN	NaN	NaN	16.177	16.177	16.177	16.177	16.177	16.177	16.177	16.177	16.177	16.177	16.177	16.177	16.177	16.177	16.177	16.177	16.177	16.177	16.177	16.177	16.177	16.177	16.177	16.177	16.177	16.177	16.177	16.177	16.177	16.177	16.177
NaN	NaN	NaN	NaN	NaN	NaN	NaN	NaN	NaN	NaN	NaN	NaN	NaN	NaN	NaN	NaN	NaN	NaN	NaN	16.177	16.177	16.177	16.177	16.177	16.177	16.177	16.177	16.177	16.177	16.177	16.177	16.177	16.177	16.177	16.177	16.177	16.177	16.177	16.177	16.177	16.177	16.177	16.177	16.177	16.177	16.177	16.177	16.177	16.177	16.177
NaN	NaN	NaN	NaN	NaN	NaN	NaN	NaN	NaN	NaN	NaN	NaN	NaN	NaN	NaN	NaN	NaN	NaN	16.177	16.177	16.177	16.177	16.177	16.177	16.177	16.177	16.177	16.177	16.177	16.177	16.177	16.177	16.177	16.177	16.177	16.177	16.177	16.177	16.177	16.177	16.177	16.177	16.177	16.177	16.177	16.177	16.177	16.177	16.177	16.177
NaN	NaN	NaN	NaN	NaN	NaN	NaN	NaN	NaN	NaN	NaN	NaN	NaN	NaN	NaN	NaN	NaN	16.177	16.177	16.177	16.177	16.177	16.177	16.177	16.177	16.177	16.177	16.177	16.177	16.177	16.177	16.177	16.177	16.177	16.177	16.177	16.177	16.177	16.177	16.177	16.177	16.177	16.177	16.177	16.177	16.177	16.177	16.177	16.177	16.177
NaN	NaN	NaN	NaN	NaN	NaN	NaN	NaN	NaN	NaN	NaN	NaN	NaN	NaN	NaN	NaN	16.177	16.177	16.177	16.177	16.177	16.177	16.177	16.177	16.177	16.177	16.177	16.177	16.177	16.177	16.177	16.177	16.177	16.177	16.177	16.177	16.177	16.177	16.177	16.177	16.177	16.177	16.177	16.177	16.177	16.177	16.177	16.177	16.177	16.177
NaN	NaN	NaN	NaN	NaN	NaN	NaN	NaN	NaN	NaN	NaN	NaN	NaN	NaN	NaN	16.177	16.177	16.177	16.177	16.177	16.177	16.177	16.177	16.177	16.177	16.177	16.177	16.177	16.177	16.177	16.177	16.177	16.177	16.177	16.177	16.177	16.177	16.177	16.177	16.177	16.177	16.177	16.177	16.177	16.177	16.177	16.177	16.177	16.177	16.177
NaN	NaN	NaN	NaN	NaN	NaN	NaN	NaN	NaN	NaN	NaN	NaN	NaN	NaN	NaN	16.177	16.177	16.177	16.177	16.177	16.177	16.177	16.177	16.177	16.177	16.177	16.177	16.177	16.177	16.177	16.177	16.177	16.177	16.177	16.177	16.177	16.177	16.177	16.177	16.177	16.177	16.177	16.177	16.177	16.177	16.177	16.177	16.177	16.177	16.177
NaN	NaN	NaN	NaN	NaN	NaN	NaN	NaN	NaN	NaN	NaN	NaN	NaN	NaN	16.177	16.177	16.177	16.177	16.177	16.177	16.177	16.177	16.177	16.177	16.177	16.177	16.177	16.177	16.177	16.177	16.177	16.177	16.177	16.177	16.177	16.177	16.177	16.177	16.177	16.177	16.177	16.177	16.177	16.177	16.177	16.177	16.177	16.177	16.177	16.177
NaN	NaN	NaN	NaN	NaN	NaN	NaN	NaN	NaN	NaN	NaN	NaN	NaN	NaN	16.177	16.177	16.177	16.177	16.177	16.177	16.177	16.177	16.177	16.177	16.177	16.177	16.177	16.177	16.177	16.177	16.177	16.177	16.177	16.177	16.177	16.177	16.177	16.177	16.177	16.177	16.177	16.177	16.177	16.177	16.177	16.177	16.177	16.177	16.177	16.177
NaN	NaN	NaN	NaN	NaN	NaN	NaN	NaN	NaN	NaN	NaN	NaN	NaN	NaN	NaN	16.177	16.177	16.177	16.177	16.177	16.177	16.177	16.177	16.177	16.177	16.177	16.177	16.177	16.177	16.177	16.177	16.177	16.177	16.177	16.177	16.177	16.177	16.177	16.177	16.177	16.177	16.177	16.177	16.177	16.177	16.177	16.177	16.177	16.177	16.177
NaN	NaN	NaN	NaN	NaN	NaN	NaN	NaN	NaN	NaN	NaN	NaN	NaN	NaN	NaN	16.177	16.177	16.177	16.177	16.177	16.177	16.177	16.177	16.177	16.177	16.177	16.177	16.177	16.177	16.177	16.177	16.177	16.177	16.177	16.177	16.177	16.177	16.177	16.177	16.177	16.177	16.177	16.177	16.177	16.177	16.177	16.177	16.177	16.177	16.177
NaN	NaN	NaN	NaN	NaN	NaN	NaN	NaN	NaN	NaN	NaN	NaN	NaN	NaN	NaN	16.177	16.177	16.177	16.177	16.177	16.177	16.177	16.177	16.177	16.177	16.177	16.177	16.177	16.177	16.177	16.177	16.177	16.177	16.177	16.177	16.177	16.177	16.177	16.177	16.177	16.177	16.177	16.177	16.177	16.177	16.177	16.177	16.177	16.177	16.177
NaN	NaN	NaN	NaN	NaN	NaN	NaN	NaN	NaN	NaN	NaN	NaN	NaN	NaN	NaN	16.177	16.177	NaN	NaN	16.177	16.177	16.177	16.177	16.177	16.177	16.177	16.177	16.177	16.177	16.177	16.177	16.177	16.177	16.177	16.177	16.177	16.177	16.177	16.177	16.177	16.177	16.177	16.177	16.177	16.177	16.177	16.177	16.177	16.177	16.177
NaN	NaN	NaN	NaN	NaN	NaN	NaN	NaN	NaN	NaN	NaN	NaN	NaN	NaN	NaN	NaN	NaN	NaN	NaN	NaN	NaN	16.177	16.177	16.177	16.177	16.177	16.177	16.177	16.177	16.177	16.177	16.177	16.177	16.177	16.177	16.177	16.177	16.177	16.177	16.177	16.177	16.177	16.177	16.177	16.177	16.177	16.177	16.177	16.177	16.177
NaN	NaN	NaN	NaN	NaN	NaN	NaN	NaN	NaN	NaN	NaN	NaN	NaN	NaN	NaN	NaN	NaN	NaN	NaN	NaN	NaN	16.177	16.177	16.177	16.177	16.177	16.177	16.177	16.177	16.177	16.177	16.177	16.177	16.177	16.177	16.177	16.177	16.177	16.177	16.177	16.177	16.177	16.177	16.177	16.177	16.177	16.177	16.177	16.177	16.177
NaN	NaN	NaN	NaN	NaN	NaN	NaN	NaN	NaN	NaN	NaN	NaN	NaN	NaN	NaN	NaN	NaN	NaN	NaN	NaN	16.177	16.177	16.177	16.177	16.177	16.177	16.177	16.177	16.177	16.177	16.177	16.177	16.177	16.177	16.177	16.177	16.177	16.177	16.177	16.177	16.177	16.177	16.177	16.177	16.177	16.177	16.177	16.177	16.177	16.177
NaN	NaN	NaN	NaN	NaN	NaN	NaN	NaN	NaN	NaN	NaN	NaN	NaN	NaN	NaN	NaN	NaN	16.177	16.177	16.177	16.177	16.177	16.177	16.177	16.177	16.177	16.177	16.177	16.177	16.177	16.177	16.177	16.177	16.177	16.177	16.177	16.177	16.177	16.177	16.177	16.177	16.177	16.177	16.177	16.177	16.177	16.177	16.177	16.177	16.177
NaN	NaN	NaN	NaN	NaN	NaN	NaN	NaN	NaN	NaN	NaN	NaN	NaN	NaN	NaN	NaN	16.177	16.177	16.177	16.177	16.177	16.177	16.177	16.177	16.177	16.177	16.177	16.177	16.177	16.177	16.177	16.177	16.177	16.177	16.177	16.177	16.177	16.177	16.177	16.177	16.177	16.177	16.177	16.177	16.177	16.177	16.177	16.177	16.177	16.177
NaN	NaN	NaN	NaN	NaN	NaN	NaN	NaN	NaN	NaN	NaN	NaN	NaN	NaN	NaN	16.177	16.177	16.177	16.177	16.177	16.177	16.177	16.177	16.177	16.177	16.177	16.177	16.177	16.177	16.177	16.177	16.177	16.177	16.177	16.177	16.177	16.177	16.177	16.177	16.177	16.177	16.177	16.177	16.177	16.177	16.177	16.177	16.177	16.177	16.177
NaN	NaN	NaN	NaN	NaN	NaN	NaN	NaN	NaN	NaN	NaN	NaN	NaN	16.177	16.177	16.177	16.177	16.177	16.177	16.177	16.177	16.177	16.177	16.177	16.177	16.177	16.177	16.177	16.177	16.177	16.177	16.177	16.177	16.177	16.177	16.177	16.177	16.177	16.177	16.177	16.177	16.177	16.177	16.177	16.177	16.177	16.177	16.177	16.177	16.177
NaN	NaN	NaN	NaN	NaN	NaN	NaN	NaN	NaN	NaN	NaN	NaN	NaN	16.177	16.177	16.177	16.177	16.177	16.177	16.177	16.177	16.177	16.177	16.177	16.177	16.177	16.177	16.177	16.177	16.177	16.177	16.177	16.177	16.177	16.177	16.177	16.177	16.177	16.177	16.177	16.177	16.177	16.177	16.177	16.177	16.177	16.177	16.177	16.177	16.177
NaN	NaN	NaN	NaN	NaN	NaN	NaN	NaN	NaN	NaN	NaN	16.177	16.177	16.177	16.177	16.177	16.177	16.177	16.177	16.177	16.177	16.177	16.177	16.177	16.177	16.177	16.177	16.177	16.177	16.177	16.177	16.177	16.177	16.177	16.177	16.177	16.177	16.177	16.177	16.177	16.177	16.177	16.177	16.177	16.177	16.177	16.177	16.177	16.177	16.177
NaN	NaN	NaN	NaN	NaN	NaN	NaN	NaN	NaN	16.177	16.177	16.177	16.177	16.177	16.177	16.177	16.177	16.177	16.177	16.177	16.177	16.177	16.177	16.177	16.177	16.177	16.177	16.177	16.177	16.177	16.177	16.177	16.177	16.177	16.177	16.177	16.177	16.177	16.177	16.177	16.177	16.177	16.177	16.177	16.177	16.177	16.177	16.177	16.177	16.177
NaN	NaN	NaN	16.177	NaN	NaN	NaN	NaN	NaN	16.177	16.177	16.177	16.177	16.177	16.177	16.177	16.177	16.177	16.177	16.177	16.177	16.177	16.177	16.177	16.177	16.177	16.177	16.177	16.177	16.177	16.177	16.177	16.177	16.177	16.177	16.177	16.177	16.177	16.177	16.177	16.177	16.177	16.177	16.177	16.177	16.177	16.177	16.177	16.177	16.177
NaN	NaN	16.177	16.177	NaN	NaN	NaN	NaN	16.177	16.177	16.177	16.177	16.177	16.177	16.177	16.177	16.177	16.177	16.177	16.177	16.177	16.177	16.177	16.177	16.177	16.177	16.177	16.177	16.177	16.177	16.177	16.177	16.177	16.177	16.177	16.177	16.177	16.177	16.177	16.177	16.177	16.177	16.177	16.177	16.177	16.177	16.177	16.177	16.177	16.177
16.177	16.177	16.177	16.177	NaN	NaN	NaN	16.177	16.177	16.177	16.177	16.177	16.177	16.177	16.177	16.177	16.177	16.177	16.177	16.177	16.177	16.177	16.177	16.177	16.177	16.177	16.177	16.177	16.177	16.177	16.177	16.177	16.177	16.177	16.177	16.177	16.177	16.177	16.177	16.177	16.177	16.177	16.177	16.177	16.177	16.177	16.177	16.177	16.177	16.177
NaN	16.177	16.177	16.177	NaN	NaN	NaN	16.177	16.177	16.177	16.177	16.177	16.177	16.177	16.177	16.177	16.177	16.177	16.177	16.177	16.177	16.177	16.177	16.177	16.177	16.177	16.177	16.177	16.177	16.177	16.177	16.177	16.177	16.177	16.177	16.177	16.177	16.177	16.177	16.177	16.177	16.177	16.177	16.177	16.177	16.177	16.177	16.177	16.177	16.177
NaN	16.177	16.177	16.177	16.177	NaN	NaN	16.177	16.177	16.177	16.177	16.177	16.177	16.177	16.177	16.177	16.177	16.177	16.177	16.177	16.177	16.177	16.177	16.177	16.177	16.177	16.177	16.177	16.177	16.177	16.177	16.177	16.177	16.177	16.177	16.177	16.177	16.177	16.177	16.177	16.177	16.177	16.177	16.177	16.177	16.177	16.177	16.177	16.177	16.177
16.177	16.177	16.177	16.177	16.177	16.177	16.177	16.177	16.177	16.177	16.177	16.177	16.177	16.177	16.177	16.177	16.177	16.177	16.177	16.177	16.177	16.177	16.177	16.177	16.177	16.177	16.177	16.177	16.177	16.177	16.177	16.177	16.177	16.177	16.177	16.177	16.177	16.177	16.177	16.177	16.177	16.177	16.177	16.177	16.177	16.177	16.177	16.177	16.177	16.177
NaN	16.177	16.177	16.177	16.177	16.177	16.177	16.177	16.177	16.177	16.177	16.177	16.177	16.177	16.177	16.177	16.177	16.177	16.177	16.177	16.177	16.177	16.177	16.177	16.177	16.177	16.177	16.177	16.177	16.177	16.177	16.177	16.177	16.177	16.177	16.177	16.177	16.177	16.177	16.177	16.177	16.177	16.177	16.177	16.177	16.177	16.177	16.177	16.177	16.177
NaN	NaN	16.177	16.177	16.177	16.177	16.177	16.177	16.177	16.177	16.177	16.177	16.177	16.177	16.177	16.177	16.177	16.177	16.177	16.177	16.177	16.177	16.177	16.177	16.177	16.177	16.177	16.177	16.177	16.177	16.177	16.177	16.177	16.177	16.177	16.177	16.177	16.177	16.177	16.177	16.177	16.177	16.177	16.177	16.177	16.177	16.177	16.177	16.177	16.177
NaN	NaN	16.177	16.177	16.177	16.177	16.177	16.177	16.177	16.177	16.177	16.177	16.177	16.177	16.177	16.177	16.177	16.177	16.177	16.177	16.177	16.177	16.177	16.177	16.177	16.177	16.177	16.177	16.177	16.177	16.177	16.177	16.177	16.177	16.177	16.177	16.177	16.177	16.177	16.177	16.177	16.177	16.177	16.177	16.177	16.177	16.177	16.177	16.177	16.177
NaN	NaN	16.177	16.177	16.177	16.177	16.177	16.177	16.177	16.177	16.177	16.177	16.177	16.177	16.177	16.177	16.177	16.177	16.177	16.177	16.177	16.177	16.177	16.177	16.177	16.177	16.177	16.177	16.177	16.177	16.177	16.177	16.177	16.177	16.177	16.177	16.177	16.177	16.177	16.177	16.177	16.177	16.177	16.177	16.177	16.177	16.177	16.177	16.177	16.177
NaN	NaN	NaN	16.177	16.177	16.177	16.177	16.177	16.177	16.177	16.177	16.177	16.177	16.177	16.177	16.177	16.177	16.177	16.177	16.177	16.177	16.177	16.177	16.177	16.177	16.177	16.177	16.177	16.177	16.177	16.177	16.177	16.177	16.177	16.177	16.177	16.177	16.177	16.177	16.177	16.177	16.177	16.177	16.177	16.177	16.177	16.177	16.177	16.177	16.177
NaN	NaN	NaN	NaN	NaN	NaN	NaN	NaN	NaN	14.473	14.473	14.473	14.473	14.473	14.473	14.473	14.473	14.473	14.473	14.473	14.473	14.473	14.473	14.473	14.473	14.473	14.473	14.473	14.473	14.473	14.473	14.473	14.473	14.473	14.473	14.473	14.473	14.473	14.473	14.473	14.473	14.473	14.473	14.473	14.473	14.473	14.473	14.473	14.473	14.473
NaN	NaN	NaN	NaN	NaN	NaN	NaN	NaN	NaN	14.473	14.473	14.473	14.473	14.473	14.473	14.473	14.473	14.473	14.473	14.473	14.473	14.473	14.473	14.473	14.473	14.473	14.473	14.473	14.473	14.473	14.473	14.473	14.473	14.473	14.473	14.473	14.473	14.473	14.473	14.473	14.473	14.473	14.473	14.473	14.473	14.473	14.473	14.473	14.473	14.473
NaN	NaN	NaN	NaN	NaN	NaN	NaN	NaN	14.473	14.473	14.473	14.473	14.473	14.473	14.473	14.473	14.473	14.473	14.473	14.473	14.473	14.473	14.473	14.473	14.473	14.473	14.473	14.473	14.473	14.473	14.473	14.473	14.473	14.473	14.473	14.473	14.473	14.473	14.473	14.473	14.473	14.473	14.473	14.473	14.473	14.473	14.473	14.473	14.473	14.473
NaN	NaN	NaN	NaN	NaN	NaN	NaN	NaN	NaN	14.473	14.473	14.473	14.473	14.473	14.473	14.473	14.473	14.473	14.473	14.473	14.473	14.473	14.473	14.473	14.473	14.473	14.473	14.473	14.473	14.473	14.473	14.473	14.473	14.473	14.473	14.473	14.473	14.473	14.473	14.473	14.473	14.473	14.473	14.473	14.473	14.473	14.473	14.473	14.473	14.473
NaN	NaN	NaN	NaN	NaN	NaN	NaN	NaN	NaN	14.473	14.473	14.473	14.473	14.473	14.473	14.473	14.473	14.473	14.473	14.473	14.473	14.473	14.473	14.473	14.473	14.473	14.473	14.473	14.473	14.473	14.473	14.473	14.473	14.473	14.473	14.473	14.473	14.473	14.473	14.473	14.473	14.473	14.473	14.473	14.473	14.473	14.473	14.473	14.473	14.473
NaN	NaN	NaN	NaN	NaN	NaN	NaN	NaN	NaN	NaN	NaN	14.473	14.473	14.473	14.473	14.473	14.473	14.473	14.473	14.473	14.473	14.473	14.473	14.473	14.473	14.473	14.473	14.473	14.473	14.473	14.473	14.473	14.473	14.473	14.473	14.473	14.473	14.473	14.473	14.473	14.473	14.473	14.473	14.473	14.473	14.473	14.473	14.473	14.473	14.473
NaN	NaN	NaN	NaN	NaN	NaN	NaN	NaN	NaN	NaN	NaN	NaN	14.473	14.473	14.473	14.473	14.473	14.473	14.473	14.473	14.473	14.473	14.473	14.473	14.473	14.473	14.473	14.473	14.473	14.473	14.473	14.473	14.473	14.473	14.473	14.473	14.473	14.473	14.473	14.473	14.473	14.473	14.473	14.473	14.473	14.473	14.473	14.473	14.473	14.473
NaN	NaN	NaN	NaN	NaN	NaN	NaN	NaN	NaN	NaN	NaN	NaN	NaN	NaN	14.473	14.473	14.473	14.473	14.473	14.473	14.473	14.473	14.473	14.473	14.473	14.473	14.473	14.473	14.473	14.473	14.473	14.473	14.473	14.473	14.473	14.473	14.473	14.473	14.473	14.473	14.473	14.473	14.473	14.473	14.473	14.473	14.473	14.473	14.473	14.473
NaN	NaN	NaN	NaN	NaN	NaN	NaN	NaN	NaN	NaN	NaN	NaN	NaN	NaN	14.473	14.473	14.473	14.473	14.473	14.473	14.473	14.473	14.473	14.473	14.473	14.473	14.473	14.473	14.473	14.473	14.473	14.473	14.473	14.473	14.473	14.473	14.473	14.473	14.473	14.473	14.473	14.473	14.473	14.473	14.473	14.473	14.473	14.473	14.473	14.473
NaN	NaN	NaN	NaN	NaN	NaN	NaN	NaN	NaN	NaN	NaN	NaN	NaN	NaN	14.473	14.473	14.473	14.473	14.473	14.473	14.473	14.473	14.473	14.473	14.473	14.473	14.473	14.473	14.473	14.473	14.473	14.473	14.473	14.473	14.473	14.473	14.473	14.473	14.473	14.473	14.473	14.473	14.473	14.473	14.473	14.473	14.473	14.473	14.473	14.473
NaN	NaN	NaN	NaN	NaN	NaN	NaN	NaN	NaN	NaN	NaN	NaN	NaN	NaN	14.473	14.473	14.473	14.473	14.473	14.473	14.473	14.473	14.473	14.473	14.473	14.473	14.473	14.473	14.473	14.473	14.473	14.473	14.473	14.473	14.473	14.473	14.473	14.473	14.473	14.473	14.473	14.473	14.473	14.473	14.473	14.473	14.473	14.473	14.473	14.473
NaN	NaN	NaN	NaN	NaN	NaN	NaN	NaN	NaN	NaN	NaN	NaN	NaN	NaN	NaN	14.473	14.473	14.473	14.473	14.473	14.473	14.473	14.473	14.473	14.473	14.473	14.473	14.473	14.473	14.473	14.473	14.473	14.473	14.473	14.473	14.473	14.473	14.473	14.473	14.473	14.473	14.473	14.473	14.473	14.473	14.473	14.473	14.473	14.473	14.473
NaN	NaN	NaN	NaN	NaN	NaN	NaN	NaN	NaN	NaN	NaN	NaN	NaN	NaN	NaN	14.473	14.473	14.473	14.473	14.473	14.473	14.473	14.473	14.473	14.473	14.473	14.473	14.473	14.473	14.473	14.473	14.473	14.473	14.473	14.473	14.473	14.473	14.473	14.473	14.473	14.473	14.473	14.473	14.473	14.473	14.473	14.473	14.473	14.473	14.473
NaN	NaN	NaN	NaN	NaN	NaN	NaN	NaN	NaN	NaN	NaN	NaN	NaN	NaN	14.473	14.473	14.473	14.473	14.473	14.473	14.473	14.473	14.473	14.473	14.473	14.473	14.473	14.473	14.473	14.473	14.473	14.473	14.473	14.473	14.473	14.473	14.473	14.473	14.473	14.473	14.473	14.473	14.473	14.473	14.473	14.473	14.473	14.473	14.473	14.473
NaN	NaN	NaN	NaN	NaN	NaN	NaN	NaN	NaN	NaN	NaN	14.473	14.473	14.473	14.473	14.473	14.473	14.473	14.473	14.473	14.473	14.473	14.473	14.473	14.473	14.473	14.473	14.473	14.473	14.473	14.473	14.473	14.473	14.473	14.473	14.473	14.473	14.473	14.473	14.473	14.473	14.473	14.473	14.473	14.473	14.473	14.473	14.473	14.473	14.473
NaN	NaN	NaN	NaN	NaN	NaN	NaN	NaN	NaN	NaN	14.473	14.473	14.473	14.473	14.473	14.473	14.473	14.473	14.473	14.473	14.473	14.473	14.473	14.473	14.473	14.473	14.473	14.473	14.473	14.473	14.473	14.473	14.473	14.473	14.473	14.473	14.473	14.473	14.473	14.473	14.473	14.473	14.473	14.473	14.473	14.473	14.473	14.473	14.473	14.473
NaN	NaN	NaN	NaN	NaN	NaN	NaN	NaN	NaN	NaN	14.473	14.473	14.473	14.473	14.473	14.473	14.473	14.473	14.473	14.473	14.473	14.473	14.473	14.473	14.473	14.473	14.473	14.473	14.473	14.473	14.473	14.473	14.473	14.473	14.473	14.473	14.473	14.473	14.473	14.473	14.473	14.473	14.473	14.473	14.473	14.473	14.473	14.473	14.473	14.473
NaN	NaN	NaN	NaN	NaN	NaN	NaN	NaN	NaN	NaN	14.473	14.473	14.473	14.473	14.473	14.473	14.473	14.473	14.473	14.473	14.473	14.473	14.473	14.473	14.473	14.473	14.473	14.473	14.473	14.473	14.473	14.473	14.473	14.473	14.473	14.473	14.473	14.473	14.473	14.473	14.473	14.473	14.473	14.473	14.473	14.473	14.473	14.473	14.473	14.473
NaN	NaN	NaN	NaN	NaN	NaN	NaN	NaN	NaN	NaN	14.473	14.473	14.473	14.473	14.473	14.473	14.473	14.473	14.473	14.473	14.473	14.473	14.473	14.473	14.473	14.473	14.473	14.473	14.473	14.473	14.473	14.473	14.473	14.473	14.473	14.473	14.473	14.473	14.473	14.473	14.473	14.473	14.473	14.473	14.473	14.473	14.473	14.473	14.473	14.473
NaN	NaN	NaN	NaN	NaN	NaN	NaN	14.473	14.473	14.473	14.473	14.473	14.473	14.473	14.473	14.473	14.473	14.473	14.473	14.473	14.473	14.473	14.473	14.473	14.473	14.473	14.473	14.473	14.473	14.473	14.473	14.473	14.473	14.473	14.473	14.473	14.473	14.473	14.473	14.473	14.473	14.473	14.473	14.473	14.473	14.473	14.473	14.473	14.473	14.473
NaN	NaN	NaN	NaN	NaN	NaN	14.473	14.473	14.473	14.473	14.473	14.473	14.473	14.473	14.473	14.473	14.473	14.473	14.473	14.473	14.473	14.473	14.473	14.473	14.473	14.473	14.473	14.473	14.473	14.473	14.473	14.473	14.473	14.473	14.473	14.473	14.473	14.473	14.473	14.473	14.473	14.473	14.473	14.473	14.473	14.473	14.473	14.473	14.473	14.473
NaN	NaN	NaN	NaN	NaN	NaN	NaN	14.473	14.473	14.473	14.473	14.473	14.473	14.473	14.473	14.473	14.473	14.473	14.473	14.473	14.473	14.473	14.473	14.473	14.473	14.473	14.473	14.473	14.473	14.473	14.473	14.473	14.473	14.473	14.473	14.473	14.473	14.473	14.473	14.473	14.473	14.473	14.473	14.473	14.473	14.473	14.473	14.473	14.473	14.473
NaN	NaN	NaN	NaN	NaN	NaN	NaN	NaN	NaN	14.473	14.473	14.473	14.473	14.473	14.473	14.473	14.473	14.473	14.473	14.473	14.473	14.473	14.473	14.473	14.473	14.473	14.473	14.473	14.473	14.473	14.473	14.473	14.473	14.473	14.473	14.473	14.473	14.473	14.473	14.473	14.473	14.473	14.473	14.473	14.473	14.473	14.473	14.473	14.473	14.473
NaN	NaN	NaN	NaN	NaN	NaN	NaN	NaN	NaN	14.473	14.473	14.473	14.473	14.473	14.473	14.473	14.473	14.473	14.473	14.473	14.473	14.473	14.473	14.473	14.473	14.473	14.473	14.473	14.473	14.473	14.473	14.473	14.473	14.473	14.473	14.473	14.473	14.473	14.473	14.473	14.473	14.473	14.473	14.473	14.473	14.473	14.473	14.473	14.473	14.473
NaN	NaN	NaN	NaN	NaN	NaN	NaN	NaN	NaN	14.473	14.473	14.473	14.473	14.473	14.473	14.473	14.473	14.473	14.473	14.473	14.473	14.473	14.473	14.473	14.473	14.473	14.473	14.473	14.473	14.473	14.473	14.473	14.473	14.473	14.473	14.473	14.473	14.473	14.473	14.473	14.473	14.473	14.473	14.473	14.473	14.473	14.473	14.473	14.473	14.473
NaN	NaN	NaN	NaN	NaN	NaN	NaN	NaN	NaN	14.473	14.473	14.473	14.473	14.473	14.473	14.473	14.473	14.473	14.473	14.473	14.473	14.473	14.473	14.473	14.473	14.473	14.473	14.473	14.473	14.473	14.473	14.473	14.473	14.473	14.473	14.473	14.473	14.473	14.473	14.473	14.473	14.473	14.473	14.473	14.473	14.473	14.473	14.473	14.473	14.473
NaN	NaN	NaN	NaN	NaN	NaN	NaN	NaN	NaN	NaN	14.473	14.473	14.473	14.473	14.473	14.473	14.473	14.473	14.473	14.473	14.473	14.473	14.473	14.473	14.473	14.473	14.473	14.473	14.473	14.473	14.473	14.473	14.473	14.473	14.473	14.473	14.473	14.473	14.473	14.473	14.473	14.473	14.473	14.473	14.473	14.473	14.473	14.473	14.473	14.473
NaN	NaN	NaN	NaN	NaN	NaN	NaN	NaN	NaN	NaN	14.473	14.473	14.473	14.473	14.473	14.473	14.473	14.473	14.473	14.473	14.473	14.473	14.473	14.473	14.473	14.473	14.473	14.473	14.473	14.473	14.473	14.473	14.473	14.473	14.473	14.473	14.473	14.473	14.473	14.473	14.473	14.473	14.473	14.473	14.473	14.473	14.473	14.473	14.473	14.473
NaN	NaN	NaN	NaN	NaN	NaN	NaN	NaN	NaN	NaN	14.473	14.473	14.473	14.473	14.473	14.473	14.473	14.473	14.473	14.473	14.473	14.473	14.473	14.473	14.473	14.473	14.473	14.473	14.473	14.473	14.473	14.473	14.473	14.473	14.473	14.473	14.473	14.473	14.473	14.473	14.473	14.473	14.473	14.473	14.473	14.473	14.473	14.473	14.473	14.473
NaN	NaN	NaN	NaN	NaN	NaN	NaN	NaN	NaN	NaN	NaN	NaN	NaN	NaN	NaN	NaN	14.473	14.473	14.473	14.473	14.473	14.473	14.473	14.473	14.473	14.473	14.473	14.473	14.473	14.473	14.473	14.473	14.473	14.473	14.473	14.473	14.473	14.473	14.473	14.473	14.473	14.473	14.473	14.473	14.473	14.473	14.473	14.473	14.473	14.473
NaN	NaN	NaN	NaN	NaN	NaN	NaN	NaN	NaN	NaN	NaN	NaN	NaN	NaN	NaN	NaN	NaN	14.473	14.473	14.473	14.473	14.473	14.473	14.473	14.473	14.473	14.473	14.473	14.473	14.473	14.473	14.473	14.473	14.473	14.473	14.473	14.473	14.473	14.473	14.473	14.473	14.473	14.473	14.473	14.473	14.473	14.473	14.473	14.473	14.473
NaN	NaN	NaN	NaN	NaN	NaN	NaN	NaN	NaN	NaN	NaN	NaN	NaN	NaN	NaN	NaN	NaN	14.473	14.473	14.473	14.473	14.473	14.473	14.473	14.473	14.473	14.473	14.473	14.473	14.473	14.473	14.473	14.473	14.473	14.473	14.473	14.473	14.473	14.473	14.473	14.473	14.473	14.473	14.473	14.473	14.473	14.473	14.473	14.473	14.473
NaN	NaN	NaN	NaN	NaN	NaN	NaN	NaN	NaN	NaN	NaN	NaN	NaN	NaN	NaN	NaN	NaN	NaN	14.473	14.473	14.473	14.473	14.473	14.473	14.473	14.473	14.473	14.473	14.473	14.473	14.473	14.473	14.473	14.473	14.473	14.473	14.473	14.473	14.473	14.473	14.473	14.473	14.473	14.473	14.473	14.473	14.473	14.473	14.473	14.473
NaN	NaN	NaN	NaN	NaN	NaN	NaN	NaN	NaN	NaN	NaN	NaN	NaN	NaN	NaN	NaN	NaN	NaN	14.473	14.473	14.473	14.473	14.473	14.473	14.473	14.473	14.473	14.473	14.473	14.473	14.473	14.473	14.473	14.473	14.473	14.473	14.473	14.473	14.473	14.473	14.473	14.473	14.473	14.473	14.473	14.473	14.473	14.473	14.473	14.473
NaN	NaN	NaN	NaN	NaN	NaN	NaN	NaN	NaN	NaN	NaN	NaN	NaN	NaN	NaN	NaN	NaN	NaN	NaN	14.473	14.473	14.473	14.473	14.473	14.473	14.473	14.473	14.473	14.473	14.473	14.473	14.473	14.473	14.473	14.473	14.473	14.473	14.473	14.473	14.473	14.473	14.473	14.473	14.473	14.473	14.473	14.473	14.473	14.473	14.473
NaN	NaN	NaN	NaN	NaN	NaN	NaN	NaN	NaN	NaN	NaN	NaN	NaN	NaN	NaN	NaN	NaN	NaN	NaN	14.473	14.473	14.473	14.473	14.473	14.473	14.473	14.473	14.473	14.473	14.473	14.473	14.473	14.473	14.473	14.473	14.473	14.473	14.473	14.473	14.473	14.473	14.473	14.473	14.473	14.473	14.473	14.473	14.473	14.473	14.473
NaN	NaN	NaN	NaN	NaN	NaN	NaN	NaN	NaN	NaN	NaN	NaN	NaN	NaN	NaN	NaN	NaN	NaN	NaN	NaN	14.473	14.473	14.473	14.473	14.473	14.473	14.473	14.473	14.473	14.473	14.473	14.473	14.473	14.473	14.473	14.473	14.473	14.473	14.473	14.473	14.473	14.473	14.473	14.473	14.473	14.473	14.473	14.473	14.473	14.473
NaN	NaN	NaN	NaN	NaN	NaN	NaN	NaN	NaN	NaN	NaN	NaN	NaN	NaN	NaN	NaN	NaN	NaN	NaN	NaN	14.473	14.473	14.473	14.473	14.473	14.473	14.473	14.473	14.473	14.473	14.473	14.473	14.473	14.473	14.473	14.473	14.473	14.473	14.473	14.473	14.473	14.473	14.473	14.473	14.473	14.473	14.473	14.473	14.473	14.473
NaN	NaN	NaN	NaN	NaN	NaN	NaN	NaN	NaN	NaN	NaN	NaN	NaN	NaN	NaN	NaN	NaN	NaN	NaN	NaN	14.473	14.473	14.473	14.473	14.473	14.473	14.473	14.473	14.473	14.473	14.473	14.473	14.473	14.473	14.473	14.473	14.473	14.473	14.473	14.473	14.473	14.473	14.473	14.473	14.473	14.473	14.473	14.473	14.473	14.473
NaN	NaN	NaN	NaN	NaN	NaN	NaN	NaN	NaN	NaN	NaN	NaN	NaN	NaN	NaN	NaN	NaN	NaN	NaN	NaN	14.473	NaN	NaN	NaN	NaN	NaN	14.473	14.473	14.473	14.473	14.473	14.473	14.473	14.473	14.473	14.473	14.473	14.473	14.473	14.473	14.473	14.473	14.473	14.473	14.473	14.473	14.473	14.473	14.473	14.473
NaN	NaN	NaN	NaN	NaN	NaN	NaN	NaN	NaN	NaN	NaN	NaN	NaN	NaN	NaN	NaN	NaN	NaN	NaN	NaN	NaN	NaN	NaN	NaN	NaN	NaN	14.473	14.473	14.473	14.473	14.473	14.473	14.473	14.473	14.473	14.473	14.473	14.473	14.473	14.473	14.473	14.473	14.473	14.473	14.473	14.473	14.473	14.473	14.473	14.473
NaN	NaN	NaN	NaN	NaN	NaN	NaN	NaN	NaN	NaN	NaN	NaN	NaN	NaN	NaN	NaN	NaN	NaN	NaN	NaN	NaN	NaN	NaN	NaN	NaN	NaN	14.473	14.473	14.473	14.473	14.473	14.473	14.473	14.473	14.473	14.473	14.473	14.473	14.473	14.473	14.473	14.473	14.473	14.473	14.473	14.473	14.473	14.473	14.473	14.473
NaN	NaN	NaN	NaN	NaN	NaN	NaN	NaN	NaN	NaN	NaN	NaN	NaN	NaN	NaN	NaN	NaN	NaN	NaN	NaN	NaN	NaN	NaN	NaN	NaN	14.473	14.473	14.473	14.473	14.473	14.473	14.473	14.473	14.473	14.473	14.473	14.473	14.473	14.473	14.473	14.473	14.473	14.473	14.473	14.473	14.473	14.473	14.473	14.473	14.473
NaN	NaN	NaN	NaN	NaN	NaN	NaN	NaN	NaN	NaN	NaN	NaN	NaN	NaN	NaN	NaN	NaN	NaN	NaN	NaN	NaN	NaN	NaN	14.473	14.473	14.473	14.473	14.473	14.473	14.473	14.473	14.473	14.473	14.473	14.473	14.473	14.473	14.473	14.473	14.473	14.473	14.473	14.473	14.473	14.473	14.473	14.473	14.473	14.473	14.473
NaN	NaN	NaN	NaN	NaN	NaN	NaN	NaN	NaN	NaN	NaN	NaN	NaN	NaN	NaN	NaN	NaN	NaN	NaN	NaN	NaN	NaN	NaN	14.473	14.473	14.473	14.473	14.473	14.473	14.473	14.473	14.473	14.473	14.473	14.473	14.473	14.473	14.473	14.473	14.473	14.473	14.473	14.473	14.473	14.473	14.473	14.473	14.473	14.473	14.473
NaN	NaN	NaN	NaN	NaN	NaN	NaN	NaN	NaN	NaN	NaN	NaN	NaN	NaN	NaN	NaN	NaN	NaN	NaN	NaN	NaN	14.473	14.473	14.473	14.473	14.473	14.473	14.473	14.473	14.473	14.473	14.473	14.473	14.473	14.473	14.473	14.473	14.473	14.473	14.473	14.473	14.473	14.473	14.473	14.473	14.473	14.473	14.473	14.473	14.473
NaN	NaN	NaN	NaN	NaN	NaN	NaN	NaN	NaN	NaN	NaN	NaN	NaN	NaN	NaN	NaN	NaN	NaN	NaN	NaN	14.473	14.473	14.473	14.473	14.473	14.473	14.473	14.473	14.473	14.473	14.473	14.473	14.473	14.473	14.473	14.473	14.473	14.473	14.473	14.473	14.473	14.473	14.473	14.473	14.473	14.473	14.473	14.473	14.473	14.473
NaN	NaN	NaN	NaN	NaN	NaN	NaN	NaN	NaN	NaN	NaN	NaN	NaN	NaN	NaN	NaN	NaN	NaN	NaN	14.473	14.473	14.473	14.473	14.473	14.473	14.473	14.473	14.473	14.473	14.473	14.473	14.473	14.473	14.473	14.473	14.473	14.473	14.473	14.473	14.473	14.473	14.473	14.473	14.473	14.473	14.473	14.473	14.473	14.473	14.473
NaN	NaN	NaN	NaN	NaN	NaN	NaN	NaN	NaN	NaN	NaN	NaN	NaN	NaN	NaN	NaN	NaN	NaN	NaN	14.473	14.473	14.473	14.473	14.473	14.473	14.473	14.473	14.473	14.473	14.473	14.473	14.473	14.473	14.473	14.473	14.473	14.473	14.473	14.473	14.473	14.473	14.473	14.473	14.473	14.473	14.473	14.473	14.473	14.473	14.473
NaN	NaN	NaN	NaN	NaN	NaN	NaN	NaN	NaN	NaN	NaN	NaN	NaN	NaN	NaN	NaN	NaN	NaN	NaN	NaN	14.473	14.473	14.473	14.473	14.473	14.473	14.473	14.473	14.473	14.473	14.473	14.473	14.473	14.473	14.473	14.473	14.473	14.473	14.473	14.473	14.473	14.473	14.473	14.473	14.473	14.473	14.473	14.473	14.473	14.473
NaN	NaN	NaN	NaN	NaN	NaN	NaN	NaN	NaN	NaN	NaN	NaN	NaN	NaN	NaN	NaN	NaN	NaN	NaN	NaN	10.508	10.508	10.508	10.508	10.508	10.508	10.508	10.508	10.508	10.508	10.508	10.508	10.508	10.508	10.508	10.508	10.508	10.508	10.508	10.508	10.508	10.508	10.508	10.508	10.508	10.508	10.508	10.508	10.508	10.508
NaN	NaN	NaN	NaN	NaN	NaN	NaN	NaN	NaN	NaN	NaN	NaN	NaN	NaN	NaN	NaN	NaN	NaN	NaN	NaN	NaN	10.508	10.508	10.508	10.508	10.508	10.508	10.508	10.508	10.508	10.508	10.508	10.508	10.508	10.508	10.508	10.508	10.508	10.508	10.508	10.508	10.508	10.508	10.508	10.508	10.508	10.508	10.508	10.508	10.508
NaN	NaN	NaN	NaN	NaN	NaN	NaN	NaN	NaN	NaN	NaN	NaN	NaN	NaN	NaN	NaN	NaN	NaN	NaN	NaN	NaN	NaN	10.508	10.508	10.508	10.508	10.508	10.508	10.508	10.508	10.508	10.508	10.508	10.508	10.508	10.508	10.508	10.508	10.508	10.508	10.508	10.508	10.508	10.508	10.508	10.508	10.508	10.508	10.508	10.508
NaN	NaN	NaN	NaN	NaN	NaN	NaN	NaN	NaN	NaN	NaN	NaN	NaN	NaN	NaN	NaN	NaN	NaN	NaN	NaN	NaN	NaN	10.508	10.508	NaN	NaN	10.508	10.508	10.508	10.508	10.508	10.508	10.508	10.508	10.508	10.508	10.508	10.508	10.508	10.508	10.508	10.508	10.508	10.508	10.508	10.508	10.508	10.508	10.508	10.508
NaN	NaN	NaN	NaN	NaN	NaN	NaN	NaN	NaN	NaN	NaN	NaN	NaN	NaN	NaN	NaN	NaN	NaN	NaN	NaN	NaN	NaN	NaN	NaN	NaN	NaN	NaN	10.508	10.508	10.508	10.508	10.508	10.508	10.508	10.508	10.508	10.508	10.508	10.508	10.508	10.508	10.508	10.508	10.508	10.508	10.508	10.508	10.508	10.508	10.508
NaN	NaN	NaN	NaN	NaN	NaN	NaN	NaN	NaN	NaN	NaN	NaN	NaN	NaN	NaN	NaN	NaN	NaN	NaN	NaN	NaN	NaN	NaN	NaN	NaN	NaN	NaN	NaN	NaN	NaN	10.508	10.508	10.508	10.508	10.508	10.508	10.508	10.508	10.508	10.508	10.508	10.508	10.508	10.508	10.508	10.508	10.508	10.508	10.508	10.508
NaN	NaN	NaN	NaN	NaN	NaN	NaN	NaN	NaN	NaN	NaN	NaN	NaN	NaN	NaN	NaN	NaN	NaN	NaN	NaN	NaN	NaN	NaN	NaN	NaN	NaN	NaN	NaN	NaN	NaN	NaN	10.508	10.508	10.508	10.508	10.508	10.508	10.508	10.508	10.508	10.508	10.508	10.508	10.508	10.508	10.508	10.508	10.508	10.508	10.508
NaN	NaN	NaN	NaN	NaN	NaN	NaN	NaN	NaN	NaN	NaN	NaN	NaN	NaN	NaN	NaN	NaN	NaN	NaN	NaN	NaN	NaN	NaN	NaN	NaN	NaN	NaN	NaN	NaN	NaN	NaN	10.508	10.508	10.508	10.508	10.508	10.508	10.508	10.508	10.508	10.508	10.508	10.508	10.508	10.508	10.508	10.508	10.508	10.508	10.508
NaN	NaN	NaN	NaN	NaN	NaN	NaN	NaN	NaN	NaN	NaN	NaN	NaN	NaN	NaN	NaN	NaN	NaN	NaN	NaN	NaN	NaN	NaN	NaN	NaN	NaN	NaN	NaN	NaN	NaN	NaN	10.508	10.508	10.508	10.508	10.508	10.508	10.508	10.508	10.508	10.508	10.508	10.508	10.508	10.508	10.508	10.508	10.508	10.508	10.508
NaN	NaN	NaN	NaN	NaN	NaN	NaN	NaN	NaN	NaN	NaN	NaN	NaN	NaN	NaN	NaN	NaN	NaN	NaN	NaN	NaN	NaN	NaN	NaN	NaN	NaN	NaN	NaN	NaN	NaN	NaN	NaN	10.508	10.508	10.508	10.508	10.508	10.508	10.508	10.508	10.508	10.508	10.508	10.508	10.508	10.508	10.508	10.508	10.508	10.508
NaN	NaN	NaN	NaN	NaN	NaN	NaN	NaN	NaN	NaN	NaN	NaN	NaN	NaN	NaN	NaN	NaN	NaN	NaN	NaN	NaN	NaN	NaN	NaN	NaN	NaN	NaN	NaN	NaN	NaN	NaN	NaN	NaN	10.508	10.508	10.508	10.508	10.508	10.508	10.508	10.508	10.508	10.508	10.508	10.508	10.508	10.508	10.508	10.508	10.508
NaN	NaN	NaN	NaN	NaN	NaN	NaN	NaN	NaN	NaN	NaN	NaN	NaN	NaN	NaN	NaN	NaN	NaN	NaN	NaN	NaN	NaN	NaN	NaN	NaN	NaN	NaN	NaN	NaN	NaN	NaN	NaN	NaN	10.508	10.508	10.508	10.508	10.508	10.508	10.508	10.508	10.508	10.508	10.508	10.508	10.508	10.508	10.508	10.508	10.508
NaN	NaN	NaN	NaN	NaN	NaN	NaN	NaN	NaN	NaN	NaN	NaN	NaN	NaN	NaN	NaN	NaN	NaN	NaN	NaN	NaN	NaN	NaN	NaN	NaN	NaN	NaN	NaN	NaN	NaN	NaN	NaN	NaN	10.508	10.508	10.508	10.508	10.508	10.508	10.508	10.508	10.508	10.508	10.508	10.508	10.508	10.508	10.508	10.508	10.508
NaN	NaN	NaN	NaN	NaN	NaN	NaN	NaN	NaN	NaN	NaN	NaN	NaN	NaN	NaN	NaN	NaN	NaN	NaN	NaN	NaN	NaN	NaN	NaN	NaN	NaN	NaN	NaN	NaN	NaN	NaN	NaN	NaN	10.508	10.508	10.508	10.508	10.508	10.508	10.508	10.508	10.508	10.508	10.508	10.508	10.508	10.508	10.508	10.508	10.508
NaN	NaN	NaN	NaN	NaN	NaN	NaN	NaN	NaN	NaN	NaN	NaN	NaN	NaN	NaN	NaN	NaN	NaN	NaN	NaN	NaN	NaN	NaN	NaN	NaN	NaN	NaN	NaN	NaN	NaN	NaN	NaN	NaN	10.508	10.508	10.508	10.508	10.508	10.508	10.508	10.508	10.508	10.508	10.508	10.508	10.508	10.508	10.508	10.508	10.508
NaN	NaN	NaN	NaN	NaN	NaN	NaN	NaN	NaN	NaN	NaN	NaN	NaN	NaN	NaN	NaN	NaN	NaN	NaN	NaN	NaN	NaN	NaN	NaN	NaN	NaN	NaN	NaN	NaN	NaN	NaN	NaN	10.508	10.508	10.508	10.508	10.508	10.508	10.508	10.508	10.508	10.508	10.508	10.508	10.508	10.508	10.508	10.508	10.508	10.508
NaN	NaN	NaN	NaN	NaN	NaN	NaN	NaN	NaN	NaN	NaN	NaN	NaN	NaN	NaN	NaN	NaN	NaN	NaN	NaN	NaN	NaN	NaN	NaN	NaN	NaN	NaN	NaN	NaN	NaN	NaN	NaN	10.508	10.508	10.508	10.508	10.508	10.508	10.508	10.508	10.508	10.508	10.508	10.508	10.508	10.508	10.508	10.508	10.508	10.508
NaN	NaN	NaN	NaN	NaN	NaN	NaN	NaN	NaN	NaN	NaN	NaN	NaN	NaN	NaN	NaN	NaN	NaN	NaN	NaN	NaN	NaN	NaN	NaN	NaN	NaN	NaN	NaN	NaN	NaN	NaN	10.508	10.508	10.508	NaN	NaN	10.508	10.508	10.508	10.508	10.508	10.508	10.508	10.508	10.508	10.508	10.508	10.508	10.508	10.508
NaN	NaN	NaN	NaN	NaN	NaN	NaN	NaN	NaN	NaN	NaN	NaN	NaN	NaN	NaN	NaN	NaN	NaN	NaN	NaN	NaN	NaN	NaN	NaN	NaN	NaN	NaN	NaN	NaN	NaN	NaN	NaN	10.508	10.508	NaN	NaN	10.508	10.508	10.508	10.508	10.508	10.508	10.508	10.508	10.508	10.508	10.508	NaN	NaN	10.508
NaN	NaN	NaN	NaN	NaN	NaN	NaN	NaN	NaN	NaN	NaN	NaN	NaN	NaN	NaN	NaN	NaN	NaN	NaN	NaN	NaN	NaN	NaN	NaN	NaN	NaN	NaN	NaN	NaN	NaN	NaN	NaN	10.508	10.508	NaN	NaN	NaN	NaN	10.508	10.508	10.508	10.508	10.508	10.508	NaN	NaN	NaN	NaN	NaN	NaN
NaN	NaN	NaN	NaN	NaN	NaN	NaN	NaN	NaN	NaN	NaN	NaN	NaN	NaN	NaN	NaN	NaN	NaN	NaN	NaN	NaN	NaN	NaN	NaN	NaN	NaN	NaN	NaN	NaN	NaN	NaN	NaN	10.508	10.508	10.508	NaN	NaN	NaN	NaN	10.508	10.508	10.508	NaN	NaN	NaN	NaN	NaN	NaN	NaN	NaN
NaN	NaN	NaN	NaN	NaN	NaN	NaN	NaN	NaN	NaN	NaN	NaN	NaN	NaN	NaN	NaN	NaN	NaN	NaN	NaN	NaN	NaN	NaN	NaN	NaN	NaN	NaN	NaN	NaN	NaN	NaN	NaN	NaN	NaN	10.508	NaN	NaN	NaN	NaN	10.508	10.508	NaN	NaN	NaN	NaN	NaN	NaN	NaN	NaN	NaN
NaN	NaN	NaN	NaN	NaN	NaN	NaN	NaN	NaN	NaN	NaN	NaN	NaN	NaN	NaN	NaN	NaN	NaN	NaN	NaN	NaN	NaN	NaN	NaN	NaN	NaN	NaN	NaN	NaN	NaN	NaN	NaN	NaN	NaN	10.508	NaN	NaN	NaN	10.508	NaN	10.508	NaN	NaN	NaN	NaN	NaN	NaN	NaN	NaN	NaN
NaN	NaN	NaN	NaN	NaN	NaN	NaN	NaN	NaN	NaN	NaN	NaN	NaN	NaN	NaN	NaN	NaN	NaN	NaN	NaN	NaN	NaN	NaN	NaN	NaN	NaN	NaN	NaN	NaN	NaN	NaN	NaN	NaN	NaN	10.508	10.508	NaN	NaN	NaN	NaN	NaN	NaN	NaN	NaN	NaN	NaN	NaN	NaN	NaN	NaN
[truncated: 201 more columns]
