# Supplementary material for: Impact of Spatial Soil and Climate Input Data Aggregation on Regional Yield Simulations
Source: PLoS One. 2016 Apr 7;11(4):e0151782. doi: 10.1371/journal.pone.0151782 (PMC4824533; doi:10.1371/journal.pone.0151782)
Supplement: S1 Dataset — (ZIP) [file pone.0151782.s001.zip › Hoffmann_et_al_MinimalDataset/Fig5/Fig5_Maize_s100xc001.csv]

NaN	NaN	NaN	NaN	NaN	NaN	NaN	NaN	NaN	NaN	NaN	NaN	NaN	NaN	NaN	NaN	NaN	NaN	NaN	NaN	NaN	NaN	NaN	NaN	NaN	NaN	NaN	NaN	NaN	NaN	NaN	NaN	NaN	NaN	NaN	NaN	NaN	NaN	NaN	NaN	NaN	NaN	NaN	NaN	NaN	NaN	NaN	NaN	NaN	NaN
NaN	NaN	NaN	NaN	NaN	NaN	NaN	NaN	NaN	NaN	NaN	NaN	NaN	NaN	NaN	NaN	NaN	NaN	NaN	NaN	NaN	NaN	NaN	NaN	NaN	NaN	NaN	NaN	NaN	NaN	NaN	NaN	NaN	NaN	NaN	NaN	NaN	NaN	NaN	NaN	NaN	NaN	NaN	NaN	NaN	NaN	NaN	NaN	NaN	NaN
NaN	NaN	NaN	NaN	NaN	NaN	NaN	NaN	NaN	NaN	NaN	NaN	NaN	NaN	NaN	NaN	NaN	NaN	NaN	NaN	NaN	NaN	NaN	NaN	NaN	NaN	NaN	NaN	NaN	NaN	NaN	NaN	NaN	NaN	NaN	NaN	NaN	NaN	NaN	NaN	NaN	NaN	NaN	NaN	NaN	NaN	NaN	NaN	NaN	NaN
NaN	NaN	NaN	NaN	NaN	NaN	NaN	NaN	NaN	NaN	NaN	NaN	NaN	NaN	NaN	NaN	NaN	NaN	NaN	NaN	NaN	NaN	NaN	NaN	NaN	NaN	NaN	NaN	NaN	NaN	NaN	NaN	NaN	NaN	NaN	NaN	NaN	NaN	NaN	NaN	NaN	NaN	NaN	NaN	NaN	NaN	NaN	NaN	NaN	NaN
NaN	NaN	NaN	NaN	NaN	NaN	NaN	NaN	NaN	NaN	NaN	NaN	NaN	NaN	NaN	NaN	NaN	NaN	NaN	NaN	NaN	NaN	NaN	NaN	NaN	NaN	NaN	NaN	NaN	NaN	NaN	NaN	NaN	NaN	NaN	NaN	NaN	NaN	NaN	NaN	NaN	NaN	NaN	NaN	NaN	NaN	NaN	NaN	NaN	NaN
NaN	NaN	NaN	NaN	NaN	NaN	NaN	NaN	NaN	NaN	NaN	NaN	NaN	NaN	NaN	NaN	NaN	NaN	NaN	NaN	NaN	NaN	NaN	NaN	NaN	NaN	NaN	NaN	NaN	NaN	NaN	NaN	NaN	NaN	NaN	NaN	NaN	NaN	NaN	NaN	NaN	NaN	NaN	NaN	NaN	NaN	NaN	NaN	NaN	NaN
NaN	NaN	NaN	NaN	NaN	NaN	NaN	NaN	NaN	NaN	NaN	NaN	NaN	NaN	NaN	NaN	NaN	NaN	NaN	NaN	NaN	NaN	NaN	NaN	NaN	NaN	NaN	NaN	NaN	NaN	NaN	NaN	NaN	NaN	NaN	NaN	NaN	NaN	NaN	NaN	NaN	NaN	NaN	NaN	NaN	NaN	NaN	NaN	NaN	NaN
NaN	NaN	NaN	NaN	NaN	NaN	NaN	NaN	NaN	NaN	NaN	NaN	NaN	NaN	NaN	NaN	NaN	NaN	NaN	NaN	NaN	NaN	NaN	NaN	NaN	NaN	NaN	NaN	NaN	NaN	NaN	NaN	NaN	NaN	NaN	NaN	NaN	NaN	NaN	NaN	NaN	NaN	NaN	NaN	NaN	NaN	NaN	NaN	NaN	NaN
NaN	NaN	NaN	NaN	NaN	NaN	NaN	NaN	NaN	NaN	NaN	NaN	NaN	NaN	NaN	NaN	NaN	NaN	NaN	NaN	NaN	NaN	NaN	NaN	NaN	NaN	NaN	NaN	NaN	NaN	NaN	NaN	NaN	NaN	NaN	NaN	NaN	NaN	NaN	NaN	NaN	NaN	NaN	NaN	NaN	NaN	NaN	NaN	NaN	NaN
NaN	NaN	NaN	NaN	NaN	NaN	NaN	NaN	NaN	NaN	NaN	NaN	NaN	NaN	NaN	NaN	NaN	NaN	NaN	NaN	NaN	NaN	NaN	NaN	NaN	NaN	NaN	NaN	NaN	NaN	NaN	NaN	NaN	NaN	NaN	NaN	NaN	NaN	NaN	NaN	NaN	NaN	NaN	NaN	NaN	NaN	NaN	NaN	NaN	NaN
NaN	NaN	NaN	NaN	NaN	NaN	NaN	NaN	NaN	NaN	NaN	NaN	NaN	NaN	NaN	NaN	NaN	NaN	NaN	NaN	NaN	NaN	NaN	NaN	NaN	NaN	NaN	NaN	NaN	NaN	NaN	NaN	NaN	NaN	NaN	NaN	NaN	NaN	NaN	NaN	NaN	NaN	NaN	NaN	NaN	NaN	NaN	NaN	NaN	NaN
NaN	NaN	NaN	NaN	NaN	NaN	NaN	NaN	NaN	NaN	NaN	NaN	NaN	NaN	NaN	NaN	NaN	NaN	NaN	NaN	NaN	NaN	NaN	NaN	NaN	NaN	NaN	NaN	NaN	NaN	NaN	NaN	NaN	NaN	NaN	NaN	NaN	NaN	NaN	NaN	NaN	NaN	NaN	NaN	NaN	NaN	NaN	NaN	NaN	NaN
NaN	NaN	NaN	NaN	NaN	NaN	NaN	NaN	NaN	NaN	NaN	NaN	NaN	NaN	NaN	NaN	NaN	NaN	NaN	NaN	NaN	NaN	NaN	NaN	NaN	NaN	NaN	NaN	NaN	NaN	NaN	NaN	NaN	NaN	NaN	NaN	NaN	NaN	NaN	NaN	NaN	NaN	NaN	NaN	NaN	NaN	NaN	NaN	NaN	NaN
NaN	NaN	NaN	NaN	NaN	NaN	NaN	NaN	NaN	NaN	NaN	NaN	NaN	NaN	NaN	NaN	NaN	NaN	NaN	NaN	NaN	NaN	NaN	NaN	NaN	NaN	NaN	NaN	NaN	NaN	NaN	NaN	NaN	NaN	NaN	NaN	NaN	NaN	NaN	NaN	NaN	NaN	NaN	NaN	NaN	NaN	NaN	NaN	NaN	NaN
NaN	NaN	NaN	NaN	NaN	NaN	NaN	NaN	NaN	NaN	NaN	NaN	NaN	NaN	NaN	NaN	NaN	NaN	NaN	NaN	NaN	NaN	NaN	NaN	NaN	NaN	NaN	NaN	NaN	NaN	NaN	NaN	NaN	NaN	NaN	NaN	NaN	NaN	NaN	NaN	NaN	NaN	NaN	NaN	NaN	NaN	NaN	NaN	NaN	NaN
NaN	NaN	NaN	NaN	NaN	NaN	NaN	NaN	NaN	NaN	NaN	NaN	NaN	NaN	NaN	NaN	NaN	NaN	NaN	NaN	NaN	NaN	NaN	NaN	NaN	NaN	NaN	NaN	NaN	NaN	NaN	NaN	NaN	NaN	NaN	NaN	NaN	NaN	NaN	NaN	NaN	NaN	NaN	NaN	NaN	NaN	NaN	NaN	NaN	NaN
NaN	NaN	NaN	NaN	NaN	NaN	NaN	NaN	NaN	NaN	NaN	NaN	NaN	NaN	NaN	NaN	NaN	NaN	NaN	NaN	NaN	NaN	NaN	NaN	NaN	NaN	NaN	NaN	NaN	NaN	NaN	NaN	NaN	NaN	NaN	NaN	NaN	NaN	NaN	NaN	NaN	NaN	NaN	NaN	NaN	NaN	NaN	NaN	NaN	NaN
NaN	NaN	NaN	NaN	NaN	NaN	NaN	NaN	NaN	NaN	NaN	NaN	NaN	NaN	NaN	NaN	NaN	NaN	NaN	NaN	NaN	NaN	NaN	NaN	NaN	NaN	NaN	NaN	NaN	NaN	NaN	NaN	NaN	NaN	NaN	NaN	NaN	NaN	NaN	NaN	NaN	NaN	NaN	NaN	NaN	NaN	NaN	NaN	NaN	NaN
NaN	NaN	NaN	NaN	NaN	NaN	NaN	NaN	NaN	NaN	NaN	NaN	NaN	NaN	NaN	NaN	NaN	NaN	NaN	NaN	NaN	NaN	NaN	NaN	NaN	NaN	NaN	NaN	NaN	NaN	NaN	NaN	NaN	NaN	NaN	NaN	NaN	NaN	NaN	NaN	NaN	NaN	NaN	NaN	NaN	NaN	NaN	NaN	NaN	NaN
NaN	NaN	NaN	NaN	NaN	NaN	NaN	NaN	NaN	NaN	NaN	NaN	NaN	NaN	NaN	NaN	NaN	NaN	NaN	NaN	NaN	NaN	NaN	NaN	NaN	NaN	NaN	NaN	NaN	NaN	NaN	NaN	NaN	NaN	NaN	NaN	NaN	NaN	NaN	NaN	NaN	NaN	NaN	NaN	NaN	NaN	NaN	NaN	NaN	NaN
NaN	NaN	NaN	NaN	NaN	NaN	NaN	NaN	NaN	NaN	NaN	NaN	NaN	NaN	NaN	NaN	NaN	NaN	NaN	NaN	NaN	NaN	NaN	NaN	NaN	NaN	NaN	NaN	NaN	NaN	NaN	NaN	NaN	NaN	NaN	NaN	NaN	NaN	NaN	NaN	NaN	NaN	NaN	NaN	NaN	NaN	NaN	NaN	NaN	NaN
NaN	NaN	NaN	NaN	NaN	NaN	NaN	NaN	NaN	NaN	NaN	NaN	NaN	NaN	NaN	NaN	NaN	NaN	NaN	NaN	NaN	NaN	NaN	NaN	NaN	NaN	NaN	NaN	NaN	NaN	NaN	NaN	NaN	NaN	NaN	NaN	NaN	NaN	NaN	NaN	NaN	NaN	NaN	NaN	NaN	NaN	NaN	NaN	NaN	NaN
NaN	NaN	NaN	NaN	NaN	NaN	NaN	NaN	NaN	NaN	NaN	NaN	NaN	NaN	NaN	NaN	NaN	NaN	NaN	NaN	NaN	NaN	NaN	NaN	NaN	NaN	NaN	NaN	NaN	NaN	NaN	NaN	NaN	NaN	NaN	NaN	NaN	NaN	NaN	NaN	NaN	NaN	NaN	NaN	NaN	NaN	NaN	NaN	NaN	NaN
NaN	NaN	NaN	NaN	NaN	NaN	NaN	NaN	NaN	NaN	NaN	NaN	NaN	NaN	NaN	NaN	NaN	NaN	NaN	NaN	NaN	NaN	NaN	NaN	NaN	NaN	NaN	NaN	NaN	NaN	NaN	NaN	NaN	NaN	NaN	NaN	NaN	NaN	NaN	NaN	NaN	NaN	NaN	NaN	NaN	NaN	NaN	NaN	NaN	NaN
NaN	NaN	NaN	NaN	NaN	NaN	NaN	NaN	NaN	NaN	NaN	NaN	NaN	NaN	NaN	NaN	NaN	NaN	NaN	NaN	NaN	NaN	NaN	NaN	NaN	NaN	NaN	NaN	NaN	NaN	NaN	NaN	NaN	NaN	NaN	NaN	NaN	NaN	NaN	NaN	NaN	NaN	NaN	NaN	NaN	NaN	NaN	NaN	NaN	NaN
NaN	NaN	NaN	NaN	NaN	NaN	NaN	NaN	NaN	NaN	NaN	NaN	NaN	NaN	NaN	NaN	NaN	NaN	NaN	NaN	NaN	NaN	NaN	NaN	NaN	NaN	NaN	NaN	NaN	NaN	NaN	NaN	NaN	NaN	NaN	NaN	NaN	NaN	NaN	NaN	NaN	NaN	NaN	NaN	NaN	NaN	NaN	NaN	NaN	NaN
NaN	NaN	NaN	NaN	NaN	NaN	NaN	NaN	NaN	NaN	NaN	NaN	NaN	NaN	NaN	NaN	NaN	NaN	NaN	NaN	NaN	NaN	NaN	NaN	NaN	NaN	NaN	NaN	NaN	NaN	NaN	NaN	NaN	NaN	NaN	NaN	NaN	NaN	NaN	NaN	NaN	NaN	NaN	NaN	NaN	NaN	NaN	NaN	NaN	NaN
NaN	NaN	NaN	NaN	NaN	NaN	NaN	NaN	NaN	NaN	NaN	NaN	NaN	NaN	NaN	NaN	NaN	NaN	NaN	NaN	NaN	NaN	NaN	NaN	NaN	NaN	NaN	NaN	NaN	NaN	NaN	NaN	NaN	NaN	NaN	NaN	NaN	NaN	NaN	NaN	NaN	NaN	NaN	NaN	NaN	NaN	NaN	NaN	NaN	NaN
NaN	NaN	NaN	NaN	NaN	NaN	NaN	NaN	NaN	NaN	NaN	NaN	NaN	NaN	NaN	NaN	NaN	NaN	NaN	NaN	NaN	NaN	NaN	NaN	NaN	NaN	NaN	NaN	NaN	NaN	NaN	NaN	NaN	NaN	NaN	NaN	NaN	NaN	NaN	NaN	NaN	NaN	NaN	NaN	NaN	NaN	NaN	NaN	NaN	NaN
NaN	NaN	NaN	NaN	NaN	NaN	NaN	NaN	NaN	NaN	NaN	NaN	NaN	NaN	NaN	NaN	NaN	NaN	NaN	NaN	NaN	NaN	NaN	NaN	NaN	NaN	NaN	NaN	NaN	NaN	NaN	NaN	NaN	NaN	NaN	NaN	NaN	NaN	NaN	NaN	NaN	NaN	NaN	NaN	NaN	NaN	NaN	NaN	NaN	NaN
NaN	NaN	NaN	NaN	NaN	NaN	NaN	NaN	NaN	NaN	NaN	NaN	NaN	NaN	NaN	NaN	NaN	NaN	NaN	NaN	NaN	NaN	NaN	NaN	NaN	NaN	NaN	NaN	NaN	NaN	NaN	NaN	NaN	NaN	NaN	NaN	NaN	NaN	NaN	NaN	NaN	NaN	NaN	NaN	NaN	NaN	NaN	NaN	NaN	NaN
NaN	NaN	NaN	NaN	NaN	NaN	NaN	NaN	NaN	NaN	NaN	NaN	NaN	NaN	NaN	NaN	NaN	NaN	NaN	NaN	NaN	NaN	NaN	NaN	NaN	NaN	NaN	NaN	NaN	NaN	NaN	NaN	NaN	NaN	NaN	NaN	NaN	NaN	NaN	NaN	NaN	NaN	NaN	NaN	NaN	NaN	NaN	NaN	NaN	NaN
NaN	NaN	NaN	NaN	NaN	NaN	NaN	NaN	NaN	NaN	NaN	NaN	NaN	NaN	NaN	NaN	NaN	NaN	NaN	NaN	NaN	NaN	NaN	NaN	NaN	NaN	NaN	NaN	NaN	NaN	NaN	NaN	NaN	NaN	NaN	NaN	NaN	NaN	NaN	NaN	NaN	NaN	NaN	NaN	NaN	NaN	NaN	NaN	NaN	NaN
NaN	NaN	NaN	NaN	NaN	NaN	NaN	NaN	NaN	NaN	NaN	NaN	NaN	NaN	NaN	NaN	NaN	NaN	NaN	NaN	NaN	NaN	NaN	NaN	NaN	NaN	NaN	NaN	NaN	NaN	NaN	NaN	NaN	NaN	NaN	NaN	NaN	NaN	NaN	NaN	NaN	NaN	NaN	NaN	NaN	NaN	NaN	NaN	NaN	NaN
NaN	NaN	NaN	NaN	NaN	NaN	NaN	NaN	NaN	NaN	NaN	NaN	NaN	NaN	NaN	NaN	NaN	NaN	NaN	NaN	NaN	NaN	NaN	NaN	NaN	NaN	NaN	NaN	NaN	NaN	NaN	NaN	NaN	NaN	NaN	NaN	NaN	NaN	NaN	NaN	NaN	NaN	NaN	NaN	NaN	NaN	NaN	NaN	NaN	NaN
NaN	NaN	NaN	NaN	NaN	NaN	NaN	NaN	NaN	NaN	NaN	NaN	NaN	NaN	NaN	NaN	NaN	NaN	NaN	NaN	NaN	NaN	NaN	NaN	NaN	NaN	NaN	NaN	NaN	NaN	NaN	NaN	NaN	NaN	NaN	NaN	NaN	NaN	NaN	NaN	NaN	NaN	NaN	NaN	NaN	NaN	NaN	NaN	NaN	NaN
NaN	NaN	NaN	NaN	NaN	NaN	NaN	NaN	NaN	NaN	NaN	NaN	NaN	NaN	NaN	NaN	NaN	NaN	NaN	NaN	NaN	NaN	NaN	NaN	NaN	NaN	NaN	NaN	NaN	NaN	NaN	NaN	NaN	NaN	NaN	NaN	NaN	NaN	NaN	NaN	NaN	NaN	NaN	NaN	NaN	NaN	NaN	NaN	NaN	NaN
NaN	NaN	NaN	NaN	NaN	NaN	NaN	NaN	NaN	NaN	NaN	NaN	NaN	NaN	NaN	NaN	NaN	NaN	NaN	NaN	NaN	NaN	NaN	NaN	NaN	NaN	NaN	NaN	NaN	NaN	NaN	NaN	NaN	NaN	NaN	NaN	NaN	NaN	NaN	NaN	NaN	NaN	NaN	NaN	NaN	NaN	NaN	NaN	NaN	NaN
NaN	NaN	NaN	NaN	NaN	NaN	NaN	NaN	NaN	NaN	NaN	NaN	NaN	NaN	NaN	NaN	NaN	NaN	NaN	NaN	NaN	NaN	NaN	NaN	NaN	NaN	NaN	NaN	NaN	NaN	NaN	NaN	NaN	NaN	NaN	NaN	NaN	NaN	NaN	NaN	NaN	NaN	NaN	NaN	NaN	NaN	NaN	NaN	NaN	NaN
NaN	NaN	NaN	NaN	NaN	NaN	NaN	NaN	NaN	NaN	NaN	NaN	NaN	NaN	NaN	NaN	NaN	NaN	NaN	NaN	NaN	NaN	NaN	NaN	NaN	NaN	NaN	NaN	NaN	NaN	NaN	NaN	NaN	NaN	NaN	NaN	NaN	NaN	NaN	NaN	NaN	NaN	NaN	NaN	NaN	NaN	NaN	NaN	NaN	NaN
NaN	NaN	NaN	NaN	NaN	NaN	NaN	NaN	NaN	NaN	NaN	NaN	NaN	NaN	NaN	NaN	NaN	NaN	NaN	NaN	NaN	NaN	NaN	NaN	NaN	NaN	NaN	NaN	NaN	NaN	NaN	NaN	NaN	NaN	NaN	NaN	NaN	NaN	NaN	NaN	NaN	NaN	NaN	NaN	NaN	NaN	NaN	NaN	NaN	NaN
NaN	NaN	NaN	NaN	NaN	NaN	NaN	NaN	NaN	NaN	NaN	NaN	NaN	NaN	NaN	NaN	NaN	NaN	NaN	NaN	NaN	NaN	NaN	NaN	NaN	NaN	NaN	NaN	NaN	NaN	NaN	NaN	NaN	NaN	NaN	NaN	NaN	NaN	NaN	NaN	NaN	NaN	NaN	NaN	NaN	NaN	NaN	NaN	NaN	NaN
NaN	NaN	NaN	NaN	NaN	NaN	NaN	NaN	NaN	NaN	NaN	NaN	NaN	NaN	NaN	NaN	NaN	NaN	NaN	NaN	NaN	NaN	NaN	NaN	NaN	NaN	NaN	NaN	NaN	NaN	NaN	NaN	NaN	NaN	NaN	NaN	NaN	NaN	NaN	NaN	NaN	NaN	NaN	NaN	NaN	NaN	NaN	NaN	NaN	NaN
NaN	NaN	NaN	NaN	NaN	NaN	NaN	NaN	NaN	NaN	NaN	NaN	NaN	NaN	NaN	NaN	NaN	NaN	NaN	NaN	NaN	NaN	NaN	NaN	NaN	NaN	NaN	NaN	NaN	NaN	NaN	NaN	NaN	NaN	NaN	NaN	NaN	NaN	NaN	NaN	NaN	NaN	NaN	NaN	NaN	NaN	NaN	NaN	NaN	NaN
NaN	NaN	NaN	NaN	NaN	NaN	NaN	NaN	NaN	NaN	NaN	NaN	NaN	NaN	NaN	NaN	NaN	NaN	NaN	NaN	NaN	NaN	NaN	NaN	NaN	NaN	NaN	NaN	NaN	NaN	NaN	NaN	NaN	NaN	NaN	NaN	NaN	NaN	NaN	NaN	NaN	NaN	NaN	NaN	NaN	NaN	NaN	NaN	NaN	NaN
NaN	NaN	NaN	NaN	NaN	NaN	NaN	NaN	NaN	NaN	NaN	NaN	NaN	NaN	NaN	NaN	NaN	NaN	NaN	NaN	NaN	NaN	NaN	NaN	NaN	NaN	NaN	NaN	NaN	NaN	NaN	NaN	NaN	NaN	NaN	NaN	NaN	NaN	NaN	NaN	NaN	NaN	NaN	NaN	NaN	NaN	NaN	NaN	NaN	NaN
NaN	NaN	NaN	NaN	NaN	NaN	NaN	NaN	NaN	NaN	NaN	NaN	NaN	NaN	NaN	NaN	NaN	NaN	NaN	NaN	NaN	NaN	NaN	NaN	NaN	NaN	NaN	NaN	NaN	NaN	NaN	NaN	NaN	NaN	NaN	NaN	NaN	NaN	NaN	NaN	NaN	NaN	NaN	NaN	NaN	NaN	NaN	NaN	NaN	NaN
NaN	NaN	NaN	NaN	NaN	NaN	NaN	NaN	NaN	NaN	NaN	NaN	NaN	NaN	NaN	NaN	NaN	NaN	NaN	NaN	NaN	NaN	NaN	NaN	NaN	NaN	NaN	NaN	NaN	NaN	NaN	NaN	NaN	NaN	NaN	NaN	NaN	NaN	NaN	NaN	NaN	NaN	NaN	NaN	NaN	NaN	NaN	NaN	NaN	NaN
NaN	NaN	NaN	NaN	NaN	NaN	NaN	NaN	NaN	NaN	NaN	NaN	NaN	NaN	NaN	NaN	NaN	NaN	NaN	NaN	NaN	NaN	NaN	NaN	NaN	NaN	NaN	NaN	NaN	NaN	NaN	NaN	NaN	NaN	NaN	NaN	NaN	NaN	NaN	NaN	NaN	NaN	NaN	NaN	NaN	NaN	NaN	NaN	NaN	NaN
NaN	NaN	NaN	NaN	NaN	NaN	NaN	NaN	NaN	NaN	NaN	NaN	NaN	NaN	NaN	NaN	NaN	NaN	NaN	NaN	NaN	NaN	NaN	NaN	NaN	NaN	NaN	NaN	NaN	NaN	NaN	NaN	NaN	NaN	NaN	NaN	NaN	NaN	NaN	NaN	NaN	NaN	NaN	NaN	NaN	NaN	NaN	NaN	NaN	NaN
NaN	NaN	NaN	NaN	NaN	NaN	NaN	NaN	NaN	NaN	NaN	NaN	NaN	NaN	NaN	NaN	NaN	NaN	NaN	NaN	NaN	NaN	NaN	NaN	NaN	NaN	NaN	NaN	NaN	NaN	NaN	NaN	NaN	NaN	NaN	NaN	NaN	NaN	NaN	NaN	NaN	NaN	NaN	NaN	NaN	NaN	NaN	NaN	NaN	NaN
NaN	NaN	NaN	NaN	NaN	NaN	NaN	NaN	NaN	NaN	NaN	NaN	NaN	NaN	NaN	NaN	NaN	NaN	NaN	NaN	NaN	NaN	NaN	NaN	NaN	NaN	NaN	NaN	NaN	NaN	NaN	NaN	NaN	NaN	NaN	NaN	NaN	NaN	NaN	NaN	NaN	NaN	NaN	NaN	NaN	NaN	NaN	NaN	NaN	NaN
NaN	NaN	NaN	NaN	NaN	NaN	NaN	NaN	NaN	NaN	NaN	NaN	NaN	NaN	NaN	NaN	NaN	NaN	NaN	NaN	NaN	NaN	NaN	NaN	NaN	NaN	NaN	NaN	NaN	NaN	NaN	NaN	NaN	NaN	NaN	NaN	NaN	NaN	NaN	NaN	NaN	NaN	NaN	NaN	NaN	NaN	NaN	NaN	NaN	NaN
NaN	NaN	NaN	NaN	NaN	NaN	NaN	NaN	NaN	NaN	NaN	NaN	NaN	NaN	NaN	NaN	NaN	NaN	NaN	NaN	NaN	NaN	NaN	NaN	NaN	NaN	NaN	NaN	NaN	NaN	NaN	NaN	NaN	NaN	NaN	NaN	NaN	NaN	NaN	NaN	NaN	NaN	NaN	NaN	NaN	NaN	NaN	NaN	NaN	NaN
NaN	NaN	NaN	NaN	NaN	NaN	NaN	NaN	NaN	NaN	NaN	NaN	NaN	NaN	NaN	NaN	NaN	NaN	NaN	NaN	NaN	NaN	NaN	NaN	NaN	NaN	NaN	NaN	NaN	NaN	NaN	NaN	NaN	NaN	NaN	NaN	NaN	NaN	NaN	NaN	NaN	NaN	NaN	NaN	NaN	NaN	NaN	NaN	NaN	NaN
NaN	NaN	NaN	NaN	NaN	NaN	NaN	NaN	NaN	NaN	NaN	NaN	NaN	NaN	NaN	NaN	NaN	NaN	NaN	NaN	NaN	NaN	NaN	NaN	NaN	NaN	NaN	NaN	NaN	NaN	NaN	NaN	NaN	NaN	NaN	NaN	NaN	NaN	NaN	NaN	NaN	NaN	NaN	NaN	NaN	NaN	NaN	NaN	NaN	NaN
NaN	NaN	NaN	NaN	NaN	NaN	NaN	NaN	NaN	NaN	NaN	NaN	NaN	NaN	NaN	NaN	NaN	NaN	NaN	NaN	NaN	NaN	NaN	NaN	NaN	NaN	NaN	NaN	NaN	NaN	NaN	NaN	NaN	NaN	NaN	NaN	NaN	NaN	NaN	NaN	NaN	NaN	NaN	NaN	NaN	NaN	NaN	NaN	NaN	NaN
NaN	NaN	NaN	NaN	NaN	NaN	NaN	NaN	NaN	NaN	NaN	NaN	NaN	NaN	NaN	NaN	NaN	NaN	NaN	NaN	NaN	NaN	NaN	NaN	NaN	NaN	NaN	NaN	NaN	NaN	NaN	NaN	NaN	NaN	NaN	NaN	NaN	NaN	NaN	NaN	NaN	NaN	NaN	NaN	NaN	NaN	NaN	NaN	NaN	NaN
NaN	NaN	NaN	NaN	NaN	NaN	NaN	NaN	NaN	NaN	NaN	NaN	NaN	NaN	NaN	NaN	NaN	NaN	NaN	NaN	NaN	NaN	NaN	NaN	NaN	NaN	NaN	NaN	NaN	NaN	NaN	NaN	NaN	NaN	NaN	NaN	NaN	NaN	NaN	NaN	NaN	NaN	NaN	NaN	NaN	NaN	NaN	NaN	NaN	NaN
NaN	NaN	NaN	NaN	NaN	NaN	NaN	NaN	NaN	NaN	NaN	NaN	NaN	NaN	NaN	NaN	NaN	NaN	NaN	NaN	NaN	NaN	NaN	NaN	NaN	NaN	NaN	NaN	NaN	NaN	NaN	NaN	NaN	NaN	NaN	NaN	NaN	NaN	NaN	NaN	NaN	NaN	NaN	NaN	NaN	NaN	NaN	NaN	NaN	NaN
NaN	NaN	NaN	NaN	NaN	NaN	NaN	NaN	NaN	NaN	NaN	NaN	NaN	NaN	NaN	NaN	NaN	NaN	NaN	NaN	NaN	NaN	NaN	NaN	NaN	NaN	NaN	NaN	NaN	NaN	NaN	NaN	NaN	NaN	NaN	NaN	NaN	NaN	NaN	NaN	NaN	NaN	NaN	NaN	NaN	NaN	NaN	NaN	NaN	NaN
NaN	NaN	NaN	NaN	NaN	NaN	NaN	NaN	NaN	NaN	NaN	NaN	NaN	NaN	NaN	NaN	NaN	NaN	NaN	NaN	NaN	NaN	NaN	NaN	NaN	NaN	NaN	NaN	NaN	NaN	NaN	NaN	NaN	NaN	NaN	NaN	NaN	NaN	NaN	NaN	NaN	NaN	NaN	NaN	NaN	NaN	NaN	NaN	NaN	NaN
NaN	NaN	NaN	NaN	NaN	NaN	NaN	NaN	NaN	NaN	NaN	NaN	NaN	NaN	NaN	NaN	NaN	NaN	NaN	NaN	NaN	NaN	NaN	NaN	NaN	NaN	NaN	NaN	NaN	NaN	NaN	NaN	NaN	NaN	NaN	NaN	NaN	NaN	NaN	NaN	NaN	NaN	NaN	NaN	NaN	NaN	NaN	NaN	NaN	NaN
NaN	NaN	NaN	NaN	NaN	NaN	NaN	NaN	NaN	NaN	NaN	NaN	NaN	NaN	NaN	NaN	NaN	NaN	NaN	NaN	NaN	NaN	NaN	NaN	NaN	NaN	NaN	NaN	NaN	NaN	NaN	NaN	NaN	NaN	NaN	NaN	NaN	NaN	NaN	NaN	NaN	NaN	NaN	NaN	NaN	NaN	NaN	NaN	NaN	NaN
NaN	NaN	NaN	NaN	NaN	NaN	NaN	NaN	NaN	NaN	NaN	NaN	NaN	NaN	NaN	NaN	NaN	NaN	NaN	NaN	NaN	NaN	NaN	NaN	NaN	NaN	NaN	NaN	NaN	NaN	NaN	NaN	NaN	NaN	NaN	NaN	NaN	NaN	NaN	NaN	NaN	NaN	NaN	NaN	NaN	NaN	NaN	NaN	NaN	NaN
NaN	NaN	NaN	NaN	NaN	NaN	NaN	NaN	NaN	NaN	NaN	NaN	NaN	NaN	NaN	NaN	NaN	NaN	NaN	NaN	NaN	NaN	NaN	15.135	15.096	NaN	NaN	NaN	NaN	NaN	NaN	NaN	NaN	NaN	NaN	NaN	NaN	NaN	NaN	NaN	NaN	NaN	NaN	NaN	NaN	NaN	NaN	NaN	NaN	NaN
NaN	NaN	NaN	NaN	NaN	NaN	NaN	NaN	NaN	NaN	NaN	NaN	NaN	NaN	NaN	NaN	NaN	NaN	NaN	NaN	14.881	14.88	15.209	15.185	15.372	NaN	NaN	NaN	NaN	NaN	NaN	NaN	NaN	NaN	NaN	NaN	NaN	NaN	NaN	NaN	NaN	NaN	NaN	NaN	NaN	NaN	NaN	NaN	NaN	NaN
NaN	NaN	NaN	NaN	NaN	NaN	NaN	NaN	NaN	NaN	NaN	NaN	NaN	NaN	NaN	NaN	NaN	NaN	NaN	NaN	NaN	NaN	15.162	15.181	15.19	NaN	NaN	NaN	NaN	NaN	NaN	NaN	NaN	NaN	NaN	NaN	NaN	NaN	NaN	NaN	NaN	NaN	NaN	NaN	NaN	NaN	NaN	NaN	NaN	NaN
NaN	NaN	NaN	NaN	NaN	NaN	NaN	NaN	NaN	NaN	NaN	NaN	NaN	NaN	NaN	NaN	NaN	NaN	NaN	NaN	NaN	NaN	14.761	14.762	14.855	14.805	NaN	NaN	NaN	NaN	NaN	NaN	NaN	NaN	NaN	NaN	NaN	NaN	NaN	NaN	NaN	NaN	NaN	NaN	NaN	NaN	NaN	NaN	NaN	NaN
NaN	NaN	NaN	NaN	NaN	NaN	NaN	NaN	NaN	NaN	NaN	NaN	NaN	NaN	NaN	NaN	NaN	NaN	NaN	NaN	NaN	NaN	NaN	14.803	15.018	14.813	14.764	14.732	14.798	14.569	14.532	14.675	NaN	NaN	NaN	NaN	NaN	NaN	NaN	NaN	NaN	NaN	NaN	NaN	NaN	NaN	NaN	NaN	NaN	14.628
NaN	NaN	NaN	NaN	NaN	NaN	NaN	NaN	NaN	NaN	NaN	NaN	NaN	NaN	NaN	NaN	14.75	14.673	NaN	NaN	NaN	NaN	NaN	NaN	14.69	14.726	14.588	14.719	14.902	14.9	14.644	14.566	14.699	NaN	NaN	NaN	NaN	NaN	NaN	14.951	14.944	14.862	14.852	14.773	NaN	NaN	NaN	14.599	14.506	14.507
NaN	NaN	NaN	NaN	NaN	NaN	NaN	NaN	NaN	NaN	NaN	NaN	NaN	NaN	NaN	NaN	14.77	14.694	14.745	14.628	NaN	NaN	NaN	NaN	14.863	14.815	14.719	14.772	14.824	14.758	14.847	14.638	14.725	NaN	NaN	NaN	NaN	NaN	NaN	NaN	14.81	14.798	14.762	14.722	14.851	14.683	14.623	14.674	14.578	14.71
NaN	NaN	NaN	NaN	NaN	NaN	NaN	NaN	NaN	NaN	NaN	NaN	NaN	NaN	14.728	14.909	14.574	14.639	14.714	14.667	14.616	14.721	14.605	14.708	14.7	14.693	14.672	14.644	14.59	14.692	14.784	14.813	14.863	14.726	14.592	14.687	14.644	NaN	NaN	NaN	14.737	14.908	14.903	14.76	14.699	14.777	14.668	14.609	14.761	14.654
NaN	NaN	NaN	NaN	NaN	NaN	NaN	NaN	NaN	14.923	15.033	14.765	14.832	14.804	14.793	14.678	14.555	14.82	14.794	14.636	14.613	14.866	14.614	14.569	14.569	14.581	14.514	14.697	14.832	14.8	14.772	14.742	14.648	14.774	14.601	14.649	14.712	14.587	NaN	NaN	14.705	14.865	14.778	14.7	14.728	14.759	14.686	14.66	14.62	14.706
NaN	NaN	NaN	NaN	NaN	NaN	NaN	NaN	NaN	14.927	14.881	14.851	14.702	14.707	14.828	14.929	14.849	14.823	14.898	14.704	14.661	14.757	14.658	14.588	14.722	14.776	14.693	14.634	14.728	14.697	14.743	14.716	14.731	14.672	14.869	14.58	14.633	14.704	14.851	14.708	14.802	14.826	14.685	14.836	14.765	14.698	14.603	14.63	14.633	14.632
NaN	NaN	NaN	NaN	NaN	NaN	NaN	NaN	NaN	14.871	15.157	14.886	14.759	14.911	14.88	14.917	15.006	14.886	15.129	14.991	14.679	14.47	14.632	14.361	14.539	14.548	14.724	14.638	14.717	14.814	14.81	14.679	14.802	14.773	14.8	14.793	14.593	14.799	14.819	14.753	14.824	14.689	14.654	14.722	14.721	14.701	14.713	14.563	14.656	14.569
NaN	NaN	NaN	NaN	NaN	NaN	NaN	NaN	NaN	NaN	14.8	14.833	14.888	14.997	14.953	14.937	14.905	15.115	15.182	15.234	14.96	14.73	14.619	14.475	14.652	14.808	14.705	14.773	14.709	14.856	14.719	14.879	14.816	14.78	14.904	14.868	14.874	14.905	14.9	14.715	14.72	14.669	14.728	14.703	14.626	14.688	14.92	14.803	14.572	14.577
NaN	NaN	NaN	NaN	NaN	NaN	NaN	NaN	NaN	NaN	NaN	14.93	14.907	14.999	14.958	14.923	15.07	15.112	15.321	15.214	14.962	14.853	14.776	14.567	14.521	14.652	14.887	14.946	15.078	14.84	14.821	14.892	14.753	14.876	14.835	14.899	14.799	14.965	14.985	14.684	14.747	14.761	14.699	14.693	14.668	14.728	14.691	14.845	14.648	14.784
NaN	NaN	NaN	NaN	NaN	NaN	NaN	NaN	NaN	NaN	NaN	15.084	15.019	14.876	15.119	15.252	15.077	15.167	15.188	15.124	15.003	14.849	14.777	14.769	14.729	14.628	14.632	14.89	14.92	14.878	14.98	14.983	14.776	14.678	15.174	14.992	14.816	14.894	14.856	14.792	14.775	14.879	14.671	14.741	14.735	14.802	14.703	14.882	14.547	14.766
NaN	NaN	NaN	NaN	NaN	NaN	NaN	NaN	NaN	NaN	NaN	15.165	15.267	14.9	14.905	15.192	15.035	15.143	15.198	15.04	14.935	14.879	14.861	14.86	14.733	14.691	14.726	14.651	14.983	14.961	15.126	15.125	15.091	15.018	15.052	14.91	14.924	14.837	14.682	14.724	14.582	14.838	14.759	14.766	14.767	14.813	14.879	14.856	14.581	14.543
NaN	NaN	NaN	NaN	NaN	NaN	NaN	NaN	NaN	NaN	NaN	15.224	15.257	15.159	15.017	15.204	15.144	15.057	15.03	15.016	14.909	14.955	14.871	14.659	14.802	14.66	14.659	14.699	14.792	14.661	14.905	14.906	14.991	15.205	14.941	14.865	14.797	14.759	14.612	14.615	14.676	14.806	14.859	14.78	14.857	14.87	14.788	14.836	14.604	14.604
NaN	NaN	NaN	NaN	NaN	NaN	NaN	NaN	NaN	NaN	NaN	15.114	15.094	15.031	15.072	15.27	15.054	14.974	14.957	14.948	15.01	14.873	14.764	14.663	14.754	14.671	14.736	14.684	14.717	14.609	15.148	15.097	15.094	15.082	14.87	14.996	14.755	14.791	14.553	14.584	14.564	14.688	14.667	14.746	14.712	14.819	14.778	14.789	14.668	14.588
NaN	NaN	NaN	NaN	NaN	NaN	NaN	NaN	NaN	15.377	14.979	15.175	14.817	14.861	14.841	14.999	14.924	15.06	14.847	14.894	14.765	14.833	14.771	14.569	14.813	14.713	14.811	14.779	14.762	14.725	14.665	14.589	14.487	14.711	15.027	15.002	14.891	14.695	14.89	14.878	14.583	14.664	14.741	14.791	14.822	14.771	14.866	14.711	14.731	14.667
NaN	NaN	NaN	NaN	NaN	NaN	NaN	NaN	NaN	15.368	15.225	15.078	14.994	14.932	14.86	14.866	14.961	14.739	14.908	14.829	14.774	14.913	14.674	14.688	15.025	14.643	14.674	14.842	14.736	14.746	14.626	14.761	14.748	14.648	14.553	14.817	14.857	14.736	14.705	15.03	14.621	14.674	14.6	14.789	14.757	14.652	14.712	14.864	14.883	14.569
NaN	NaN	NaN	NaN	NaN	NaN	NaN	NaN	NaN	NaN	NaN	NaN	NaN	14.878	14.98	14.849	14.892	14.855	14.965	14.776	14.991	14.663	14.757	14.736	14.914	14.848	14.665	14.641	14.734	14.674	14.827	14.745	14.82	14.849	14.715	14.731	14.764	14.821	14.891	14.683	14.658	14.614	14.673	14.73	14.759	14.692	14.774	14.775	14.868	14.641
NaN	NaN	NaN	NaN	NaN	NaN	NaN	NaN	NaN	NaN	NaN	NaN	NaN	NaN	NaN	14.842	14.987	14.903	14.898	14.909	14.87	14.765	14.783	14.976	14.807	14.882	14.857	14.646	14.751	15.049	15.129	14.968	14.864	14.853	14.732	14.664	14.627	14.788	14.747	14.643	14.563	14.614	14.573	14.937	14.767	14.741	14.672	14.835	14.82	14.811
NaN	NaN	NaN	NaN	NaN	NaN	NaN	NaN	NaN	NaN	NaN	NaN	NaN	NaN	NaN	15.065	14.886	14.849	14.789	14.745	14.912	14.874	14.871	14.863	14.797	14.768	14.901	14.837	14.977	14.946	15.058	14.758	14.901	14.892	14.737	14.751	14.51	14.782	14.779	14.652	14.534	14.787	14.543	14.822	14.68	14.755	14.722	15.079	14.727	14.74
NaN	NaN	NaN	NaN	NaN	NaN	NaN	NaN	NaN	NaN	NaN	NaN	NaN	NaN	14.922	14.736	14.648	14.77	14.865	14.712	15.058	14.895	14.869	14.891	14.915	14.775	14.764	14.952	14.895	14.835	14.919	14.687	14.847	14.765	14.767	14.669	14.76	14.701	14.552	14.686	14.533	14.578	14.576	14.751	14.707	14.781	14.653	14.845	14.896	14.752
NaN	NaN	NaN	NaN	NaN	NaN	NaN	NaN	NaN	NaN	NaN	NaN	NaN	NaN	NaN	14.922	14.879	14.719	14.882	14.975	14.724	14.91	14.897	14.763	14.884	14.704	14.929	14.755	14.911	14.835	15.448	14.908	14.858	14.86	15.12	14.59	14.579	14.752	14.611	14.585	14.583	14.646	14.704	14.782	14.807	14.862	14.938	14.728	14.786	14.772
NaN	NaN	NaN	NaN	NaN	NaN	NaN	NaN	NaN	NaN	NaN	NaN	NaN	NaN	NaN	14.888	14.887	14.794	14.936	14.821	14.795	14.77	14.869	14.873	14.888	14.806	14.922	15.293	14.929	15.012	15.009	15.081	14.835	14.754	14.636	14.507	14.958	14.682	14.751	14.693	14.533	14.698	14.46	14.884	15.013	14.849	14.813	14.818	14.741	15.18
NaN	NaN	NaN	NaN	NaN	NaN	NaN	NaN	NaN	NaN	NaN	NaN	NaN	NaN	14.925	15.029	14.882	14.846	14.864	14.841	14.846	14.849	14.766	14.749	14.923	14.832	14.804	14.871	14.871	14.903	14.789	14.773	14.838	14.664	14.869	15.008	14.874	14.75	14.66	14.551	14.514	14.515	14.544	14.481	14.724	14.735	14.795	14.849	14.827	14.734
NaN	NaN	NaN	NaN	NaN	NaN	NaN	NaN	NaN	NaN	NaN	NaN	NaN	NaN	NaN	15.013	14.956	14.862	14.981	14.811	14.848	14.856	14.874	14.761	14.776	14.867	14.862	14.901	15.019	14.92	14.819	14.931	14.734	14.758	14.677	14.921	14.839	14.774	14.658	14.652	14.557	14.642	14.635	14.63	14.384	14.607	14.858	14.746	14.739	14.71
NaN	NaN	NaN	NaN	NaN	NaN	NaN	NaN	NaN	NaN	NaN	NaN	NaN	NaN	NaN	NaN	NaN	NaN	14.783	14.882	14.84	14.867	14.792	14.864	14.729	14.831	15.19	14.754	14.809	14.921	14.853	14.876	14.88	14.713	14.844	14.876	14.884	14.672	14.672	14.703	14.838	14.848	14.715	14.735	14.585	14.61	14.486	14.83	14.762	15.147
NaN	NaN	NaN	NaN	NaN	NaN	NaN	NaN	NaN	NaN	NaN	NaN	NaN	NaN	NaN	NaN	NaN	NaN	NaN	14.887	14.825	14.731	14.768	14.831	14.832	14.84	14.769	14.862	14.831	14.746	14.753	15.155	14.77	14.736	14.759	14.933	14.987	14.727	14.723	14.689	14.884	14.95	14.894	14.781	14.57	14.646	14.762	14.696	14.764	14.922
NaN	NaN	NaN	NaN	NaN	NaN	NaN	NaN	NaN	NaN	NaN	NaN	NaN	NaN	NaN	NaN	NaN	NaN	NaN	14.88	14.756	14.75	14.703	14.812	14.705	14.8	14.733	14.863	14.781	14.877	14.737	14.7	14.736	15.104	14.837	14.861	14.984	14.947	14.928	14.796	14.966	14.975	14.922	14.811	14.805	14.685	14.607	14.695	14.719	14.918
NaN	NaN	NaN	NaN	NaN	NaN	NaN	NaN	NaN	NaN	NaN	NaN	NaN	NaN	NaN	NaN	NaN	NaN	NaN	14.809	14.768	14.644	14.785	14.93	14.699	14.792	14.88	14.875	14.797	14.905	14.733	14.689	14.719	14.907	14.864	14.882	14.842	14.797	14.835	14.719	14.678	14.925	14.793	14.821	14.814	14.816	14.779	14.943	14.883	14.865
NaN	NaN	NaN	NaN	NaN	NaN	NaN	NaN	NaN	NaN	NaN	NaN	NaN	NaN	NaN	NaN	NaN	NaN	14.703	14.789	14.784	14.77	14.761	14.432	14.368	14.835	14.839	14.737	15.137	14.774	14.807	14.822	14.767	14.879	14.8	14.974	14.898	14.877	14.813	14.773	14.688	14.893	14.966	14.945	14.945	15.125	14.76	14.633	14.82	14.885
NaN	NaN	NaN	NaN	NaN	NaN	NaN	NaN	NaN	NaN	NaN	NaN	NaN	NaN	NaN	NaN	NaN	NaN	14.708	14.959	14.978	14.613	14.318	14.382	14.292	14.408	14.735	14.826	14.822	14.922	14.689	14.778	14.842	14.899	14.903	14.957	14.974	14.905	15.048	14.93	14.808	14.816	15.016	14.818	14.829	14.814	14.782	14.698	15.025	14.974
NaN	NaN	NaN	NaN	NaN	NaN	NaN	NaN	NaN	NaN	NaN	NaN	NaN	NaN	NaN	NaN	NaN	NaN	14.644	14.592	14.622	14.742	14.307	14.35	14.519	14.503	14.77	14.732	14.874	14.894	14.596	14.815	14.836	14.776	14.765	14.944	15.106	14.952	14.943	14.961	14.974	14.998	14.828	14.902	14.898	14.794	14.791	14.686	14.737	14.999
NaN	NaN	NaN	NaN	NaN	NaN	NaN	NaN	NaN	NaN	NaN	NaN	NaN	NaN	NaN	NaN	NaN	NaN	NaN	14.653	14.545	14.698	14.507	14.236	14.316	14.384	14.434	14.769	14.794	14.469	14.474	14.83	14.776	14.817	14.937	14.903	14.871	14.907	14.98	14.913	15.001	15.113	14.755	14.78	14.733	14.832	14.783	14.683	14.928	14.821
NaN	NaN	NaN	NaN	NaN	NaN	NaN	NaN	NaN	NaN	NaN	NaN	NaN	NaN	NaN	NaN	NaN	NaN	NaN	NaN	14.544	14.481	14.734	14.452	14.48	14.381	14.354	14.785	14.842	14.768	14.925	14.834	14.859	14.879	14.902	15.117	14.956	14.951	15.042	15.086	15.066	15.048	15.303	14.772	14.935	14.796	14.842	14.715	14.718	14.576
NaN	NaN	NaN	NaN	NaN	NaN	NaN	NaN	NaN	NaN	NaN	NaN	NaN	NaN	NaN	NaN	NaN	NaN	NaN	NaN	NaN	14.513	14.513	14.638	14.599	14.461	14.581	14.692	14.776	14.884	14.809	14.963	14.981	14.736	15.011	14.905	14.873	14.947	15.054	15.27	15.015	15.094	15.094	15.127	15.103	14.958	14.917	14.73	14.741	14.65
NaN	NaN	NaN	NaN	NaN	NaN	NaN	NaN	NaN	NaN	NaN	NaN	NaN	NaN	NaN	NaN	NaN	NaN	NaN	NaN	NaN	NaN	14.435	14.541	14.438	14.379	14.367	14.376	14.791	14.715	14.804	14.751	14.737	14.901	14.87	14.925	14.822	14.775	15.402	14.923	14.924	15.099	15.023	15.124	15.124	14.788	14.969	14.821	14.832	14.591
NaN	NaN	NaN	NaN	NaN	NaN	NaN	NaN	NaN	NaN	NaN	NaN	NaN	NaN	NaN	NaN	NaN	NaN	NaN	NaN	NaN	NaN	NaN	14.725	14.659	14.467	14.451	14.532	14.498	14.711	14.71	14.822	15	14.76	14.849	14.845	14.88	14.813	14.728	14.879	15.042	14.994	15.16	15.016	14.968	14.858	14.901	14.954	14.765	14.6
NaN	NaN	NaN	NaN	NaN	NaN	NaN	NaN	NaN	NaN	NaN	NaN	NaN	NaN	NaN	NaN	NaN	NaN	NaN	NaN	NaN	NaN	NaN	14.687	14.779	14.708	14.443	14.599	14.52	14.55	14.508	14.867	14.869	14.816	14.912	14.801	14.862	14.876	14.818	14.897	14.895	14.859	15.009	15.063	14.938	15.141	14.943	14.962	14.748	14.657
NaN	NaN	NaN	NaN	NaN	NaN	NaN	NaN	NaN	NaN	NaN	NaN	NaN	NaN	NaN	NaN	NaN	NaN	NaN	NaN	NaN	NaN	NaN	NaN	14.745	14.792	14.703	14.528	14.497	14.487	14.535	14.783	14.784	14.944	14.842	15.006	14.756	14.827	14.873	14.882	14.961	14.968	15.049	15.087	14.989	14.947	14.89	14.78	14.711	14.814
NaN	NaN	NaN	NaN	NaN	NaN	NaN	NaN	NaN	NaN	NaN	NaN	NaN	NaN	NaN	NaN	NaN	NaN	NaN	NaN	NaN	NaN	NaN	NaN	NaN	14.736	14.832	14.901	14.52	14.61	14.5	14.51	14.785	14.911	14.855	14.833	14.784	14.813	14.847	14.972	14.762	14.898	14.923	14.973	14.988	15.163	14.919	15.079	14.687	14.638
NaN	NaN	NaN	NaN	NaN	NaN	NaN	NaN	NaN	NaN	NaN	NaN	NaN	NaN	NaN	NaN	NaN	NaN	NaN	NaN	NaN	NaN	NaN	NaN	NaN	NaN	14.702	14.671	14.536	14.543	14.551	14.531	14.525	14.86	14.819	14.865	14.876	14.948	14.882	14.935	14.903	14.946	14.904	14.997	15.023	14.892	14.891	14.937	14.701	14.667
NaN	NaN	NaN	NaN	NaN	NaN	NaN	NaN	NaN	NaN	NaN	NaN	NaN	NaN	NaN	NaN	NaN	NaN	NaN	NaN	NaN	NaN	NaN	NaN	NaN	NaN	14.72	14.736	14.516	14.591	14.504	14.533	14.496	14.611	14.794	14.95	14.946	14.903	15.003	14.953	14.906	14.97	14.94	15.1	14.939	14.918	15.058	14.871	14.662	14.643
NaN	NaN	NaN	NaN	NaN	NaN	NaN	NaN	NaN	NaN	NaN	NaN	NaN	NaN	NaN	NaN	NaN	NaN	NaN	NaN	NaN	NaN	NaN	NaN	NaN	NaN	14.693	14.714	14.575	14.493	14.538	14.532	14.514	14.48	14.908	14.905	15.134	14.923	14.978	14.936	14.97	14.918	14.834	15.008	14.965	14.86	14.797	14.929	14.63	14.634
NaN	NaN	NaN	NaN	NaN	NaN	NaN	NaN	NaN	NaN	NaN	NaN	NaN	NaN	NaN	NaN	NaN	NaN	NaN	NaN	NaN	NaN	NaN	NaN	NaN	NaN	14.718	14.804	14.73	14.589	14.511	14.511	14.419	14.468	14.935	15.056	14.862	14.956	15.013	14.937	14.981	15.079	14.996	15.013	15.024	14.923	14.995	14.714	14.581	14.612
NaN	NaN	NaN	NaN	NaN	NaN	NaN	NaN	NaN	NaN	NaN	NaN	NaN	NaN	NaN	NaN	NaN	NaN	NaN	NaN	NaN	NaN	NaN	NaN	NaN	NaN	14.754	14.649	14.711	14.547	14.553	14.554	14.411	14.404	15.033	14.962	15.102	14.964	15.092	14.982	14.956	15.055	14.98	15.041	14.973	15.048	15.05	14.911	14.614	14.668
NaN	NaN	NaN	NaN	NaN	NaN	NaN	NaN	NaN	NaN	NaN	NaN	NaN	NaN	NaN	NaN	NaN	NaN	NaN	NaN	NaN	NaN	NaN	NaN	NaN	NaN	NaN	14.688	14.639	14.597	14.482	14.522	14.537	14.5	14.903	14.852	14.961	15.148	15.126	15.014	15.097	14.969	15.068	15.159	14.753	14.779	14.823	14.936	14.763	14.678
NaN	NaN	NaN	NaN	NaN	NaN	NaN	NaN	NaN	NaN	NaN	NaN	NaN	NaN	NaN	NaN	NaN	NaN	NaN	NaN	NaN	NaN	NaN	NaN	NaN	NaN	NaN	14.776	14.711	14.475	14.497	14.552	14.548	14.6	15.077	14.905	15	14.92	15.025	14.944	14.986	14.994	15.101	14.79	14.819	14.747	14.795	14.692	14.778	14.798
NaN	NaN	NaN	NaN	NaN	NaN	NaN	NaN	NaN	NaN	NaN	NaN	NaN	NaN	NaN	NaN	NaN	NaN	NaN	NaN	NaN	NaN	NaN	NaN	NaN	NaN	14.855	14.849	14.929	14.566	14.722	14.51	14.577	14.928	14.861	14.875	14.892	14.844	14.985	15.065	14.95	15.059	15.009	14.909	14.971	14.778	14.841	14.824	14.701	14.843
NaN	NaN	NaN	NaN	NaN	NaN	NaN	NaN	NaN	NaN	NaN	NaN	NaN	NaN	NaN	NaN	NaN	NaN	NaN	NaN	NaN	NaN	NaN	NaN	NaN	NaN	14.761	14.815	14.808	14.562	14.607	14.797	14.618	14.723	14.784	14.848	14.813	14.931	14.86	14.85	15.053	14.9	14.943	14.953	15.095	14.921	14.865	14.866	14.815	14.667
NaN	NaN	NaN	NaN	NaN	NaN	NaN	NaN	NaN	NaN	NaN	NaN	NaN	NaN	NaN	NaN	NaN	NaN	NaN	NaN	NaN	NaN	NaN	NaN	NaN	14.623	14.648	14.684	14.796	14.875	14.877	14.635	14.531	14.659	14.918	14.85	14.842	14.893	14.804	14.817	14.918	14.952	14.943	14.818	14.805	14.868	14.847	14.687	14.792	14.705
NaN	NaN	NaN	NaN	NaN	NaN	NaN	NaN	NaN	NaN	NaN	NaN	NaN	NaN	NaN	NaN	NaN	NaN	NaN	NaN	NaN	NaN	NaN	NaN	NaN	14.641	14.653	14.677	14.87	14.861	14.648	14.699	14.638	14.666	14.7	14.931	14.844	14.952	14.903	14.767	14.814	14.879	15.072	14.786	14.747	14.744	14.672	14.883	15.058	14.91
NaN	NaN	NaN	NaN	NaN	NaN	NaN	NaN	NaN	NaN	NaN	NaN	NaN	NaN	NaN	NaN	NaN	NaN	NaN	NaN	NaN	NaN	NaN	NaN	NaN	16.83	16.827	16.848	16.931	16.915	16.825	16.86	16.89	16.89	16.86	16.9	17.042	17.023	16.95	16.932	16.928	16.933	16.949	16.936	16.982	16.963	16.947	16.931	16.936	17.119
NaN	NaN	NaN	NaN	NaN	NaN	NaN	NaN	NaN	NaN	NaN	NaN	NaN	NaN	NaN	NaN	NaN	NaN	NaN	NaN	NaN	NaN	NaN	NaN	NaN	16.868	16.857	16.855	16.969	17.002	16.893	16.878	16.875	16.877	16.903	16.912	17.037	16.984	16.95	16.925	16.93	16.939	16.96	16.945	16.975	16.944	16.969	16.927	16.936	17.14
NaN	NaN	NaN	NaN	NaN	NaN	NaN	NaN	NaN	NaN	NaN	NaN	NaN	NaN	NaN	NaN	NaN	NaN	NaN	NaN	NaN	NaN	NaN	NaN	NaN	16.882	16.883	16.872	16.969	17.018	16.914	16.926	16.909	16.913	16.912	16.909	17.031	17.021	16.967	16.941	16.95	16.946	16.952	16.964	16.972	16.962	16.953	16.951	16.925	17.202
NaN	NaN	NaN	NaN	NaN	NaN	NaN	NaN	NaN	NaN	NaN	NaN	NaN	NaN	NaN	NaN	NaN	NaN	NaN	NaN	NaN	NaN	NaN	NaN	NaN	16.894	16.89	16.923	16.989	17.044	16.926	16.949	16.94	16.941	16.937	16.912	17.044	17.037	17.013	16.982	16.968	16.965	16.988	16.989	16.998	16.996	16.965	16.944	16.958	17.196
NaN	NaN	NaN	NaN	NaN	NaN	NaN	NaN	NaN	NaN	NaN	NaN	NaN	NaN	NaN	NaN	NaN	NaN	NaN	NaN	NaN	NaN	NaN	NaN	NaN	16.934	16.908	16.904	17.013	17.038	16.941	16.953	16.952	16.95	16.95	16.931	17.04	17.029	17.033	17.015	17.014	17.014	17.007	16.997	16.999	16.995	16.979	16.961	16.96	17.225
NaN	NaN	NaN	NaN	NaN	NaN	NaN	NaN	NaN	NaN	NaN	NaN	NaN	NaN	NaN	NaN	NaN	NaN	NaN	NaN	NaN	NaN	NaN	NaN	NaN	NaN	16.921	16.918	16.996	17.049	16.955	16.978	16.961	16.955	16.949	16.926	17.017	17.033	17.038	17.041	17.041	17.026	17.04	17.031	17.024	17	16.969	16.977	16.959	17.196
NaN	NaN	NaN	NaN	NaN	NaN	NaN	NaN	NaN	NaN	NaN	NaN	NaN	NaN	NaN	NaN	NaN	NaN	NaN	NaN	NaN	NaN	NaN	NaN	NaN	NaN	16.918	16.918	17.027	17.025	16.978	16.988	16.958	16.912	16.936	16.925	17.042	17.029	17.052	17.04	17.041	17.04	17.048	17.045	17.042	17.035	16.949	16.988	16.97	17.208
NaN	NaN	NaN	NaN	NaN	NaN	NaN	NaN	NaN	NaN	NaN	NaN	NaN	NaN	NaN	NaN	NaN	NaN	NaN	NaN	NaN	NaN	NaN	NaN	NaN	NaN	16.914	16.914	16.988	16.986	16.94	16.945	16.92	16.907	16.918	16.918	17.016	17.021	17.034	17.022	17.031	17.032	17.045	17.045	17.046	16.939	16.956	16.981	16.998	17.231
NaN	NaN	NaN	NaN	NaN	NaN	NaN	NaN	NaN	NaN	NaN	NaN	NaN	NaN	NaN	NaN	NaN	NaN	NaN	NaN	NaN	NaN	NaN	NaN	NaN	16.904	16.866	16.866	16.976	16.971	16.993	16.897	16.912	16.907	16.908	16.883	17.003	16.994	16.99	17.003	17.013	17.006	17.031	17.008	17	16.926	16.931	16.956	16.966	17.202
NaN	NaN	NaN	NaN	NaN	NaN	NaN	NaN	NaN	NaN	NaN	NaN	NaN	NaN	NaN	NaN	NaN	NaN	NaN	NaN	NaN	NaN	NaN	NaN	16.897	16.764	16.746	16.851	16.828	16.966	17.014	16.917	16.911	16.892	16.885	16.886	17.001	16.974	16.975	16.982	16.988	16.991	16.993	16.996	17.015	16.915	16.887	16.918	16.941	17.196
NaN	NaN	NaN	NaN	NaN	NaN	NaN	NaN	NaN	NaN	NaN	NaN	NaN	NaN	NaN	NaN	NaN	NaN	NaN	NaN	NaN	NaN	NaN	NaN	16.887	16.781	16.748	16.819	16.812	16.843	16.871	16.798	16.778	16.772	16.776	16.878	16.87	16.947	16.976	16.967	16.963	16.983	16.889	16.878	16.766	16.784	16.786	16.787	16.787	17.09
NaN	NaN	NaN	NaN	NaN	NaN	NaN	NaN	NaN	NaN	NaN	NaN	NaN	NaN	NaN	NaN	NaN	NaN	NaN	NaN	NaN	NaN	16.929	16.911	16.782	16.763	16.733	16.816	16.808	16.831	16.792	16.732	16.775	16.768	16.785	16.883	16.875	16.982	16.975	16.965	16.955	16.963	16.865	16.886	16.783	16.878	16.889	16.895	16.784	17.055
NaN	NaN	NaN	NaN	NaN	NaN	NaN	NaN	NaN	NaN	NaN	NaN	NaN	NaN	NaN	NaN	NaN	NaN	NaN	NaN	NaN	NaN	16.914	16.911	16.808	16.784	16.763	16.805	16.806	16.825	16.812	16.746	16.765	16.78	16.783	16.879	16.88	16.977	16.957	16.959	16.963	16.947	16.869	16.877	16.885	16.87	16.866	16.886	16.778	17.073
NaN	NaN	NaN	NaN	NaN	NaN	NaN	NaN	NaN	NaN	NaN	NaN	NaN	NaN	NaN	NaN	NaN	NaN	NaN	NaN	NaN	16.927	16.928	16.935	16.816	16.803	16.783	16.829	16.81	16.809	16.817	16.768	16.746	16.759	16.791	16.895	16.896	16.862	16.965	16.962	16.955	16.965	16.877	16.876	16.859	16.856	16.873	16.869	16.797	17.073
NaN	NaN	NaN	NaN	NaN	NaN	NaN	NaN	NaN	NaN	NaN	NaN	NaN	NaN	NaN	NaN	NaN	NaN	NaN	NaN	NaN	16.942	16.947	16.947	16.826	16.804	16.803	16.768	16.826	16.832	16.799	16.776	16.73	16.761	16.791	16.882	16.899	16.889	16.974	16.95	16.947	16.972	16.875	16.869	16.865	16.862	16.862	16.857	16.776	17.067
NaN	NaN	NaN	NaN	NaN	NaN	NaN	NaN	NaN	NaN	NaN	NaN	NaN	NaN	NaN	NaN	NaN	NaN	NaN	NaN	17.212	16.939	16.94	16.86	16.866	16.832	16.803	16.787	16.823	16.852	16.84	16.827	16.81	16.761	16.789	16.897	16.902	16.886	16.859	16.957	16.96	16.981	16.869	16.865	16.876	16.865	16.869	16.875	16.888	17.061
NaN	NaN	NaN	NaN	NaN	NaN	NaN	NaN	NaN	NaN	NaN	NaN	NaN	NaN	NaN	NaN	NaN	NaN	NaN	17.232	17.198	16.945	16.939	16.863	16.889	16.851	16.814	16.757	16.874	16.852	16.862	16.812	16.808	16.848	16.783	16.903	16.921	16.893	16.872	16.967	16.963	16.965	16.871	16.893	16.892	16.891	16.884	16.886	16.886	17.166
NaN	NaN	NaN	NaN	NaN	NaN	NaN	NaN	NaN	NaN	NaN	NaN	NaN	NaN	NaN	NaN	NaN	NaN	NaN	17.188	17.204	16.925	16.84	16.834	16.843	16.822	16.784	16.886	16.884	16.88	16.842	16.834	16.818	16.819	16.759	16.84	16.891	16.897	16.878	16.989	16.968	16.97	16.854	16.895	16.893	16.896	16.895	16.888	16.897	17.164
NaN	NaN	NaN	NaN	NaN	NaN	NaN	NaN	NaN	NaN	NaN	NaN	NaN	NaN	NaN	NaN	NaN	NaN	17.191	17.181	17.182	16.911	16.859	16.855	16.835	16.806	16.775	16.866	16.893	16.885	16.851	16.854	16.829	16.819	16.714	16.837	16.858	16.868	16.891	16.885	16.983	16.979	16.868	16.866	16.855	16.874	16.875	16.88	16.882	17.121
NaN	NaN	NaN	NaN	NaN	NaN	NaN	NaN	NaN	NaN	NaN	NaN	NaN	NaN	NaN	NaN	NaN	17.275	17.206	17.172	17.141	16.876	16.876	16.853	16.852	16.868	16.835	16.859	16.887	16.87	16.871	16.844	16.826	16.803	16.69	16.802	16.813	16.861	16.88	16.867	16.88	16.992	16.869	16.864	16.862	16.859	16.87	16.871	16.883	17.137
NaN	NaN	NaN	NaN	NaN	NaN	NaN	NaN	NaN	NaN	NaN	NaN	NaN	NaN	NaN	NaN	17.212	17.174	17.188	17.13	16.866	16.893	16.878	16.866	16.861	16.883	16.876	16.858	16.862	16.867	16.873	16.871	16.826	16.815	16.789	16.768	16.825	16.829	16.872	16.882	16.899	16.888	16.897	16.876	16.858	16.86	16.863	16.882	16.902	17.108
NaN	NaN	NaN	NaN	NaN	NaN	NaN	NaN	NaN	NaN	NaN	NaN	NaN	NaN	NaN	17.197	17.184	17.136	17.167	17.176	16.847	16.86	16.879	16.877	16.833	16.844	16.885	16.858	16.999	16.99	16.977	16.981	16.953	16.943	16.922	16.798	16.838	16.851	16.892	16.903	16.917	16.91	16.912	17.018	16.998	16.991	16.986	16.982	17.276	17.28
NaN	NaN	NaN	NaN	NaN	NaN	NaN	NaN	NaN	NaN	NaN	NaN	NaN	NaN	NaN	17.223	17.247	17.245	17.219	17.257	16.976	16.775	16.813	16.786	16.803	16.92	16.907	16.873	16.999	16.995	16.973	16.973	16.956	16.963	16.95	16.832	16.88	16.893	16.923	16.939	16.933	16.927	16.912	16.907	17.034	17.029	17.018	16.984	17.278	17.291
NaN	NaN	NaN	NaN	NaN	NaN	NaN	NaN	NaN	NaN	NaN	NaN	NaN	NaN	17.203	17.241	17.252	17.197	17.226	17.224	16.963	16.855	16.82	16.832	16.816	16.802	16.909	17.003	17.008	16.987	16.973	16.967	16.969	16.968	16.961	16.974	16.892	16.936	16.938	16.982	16.958	16.917	16.914	16.899	16.898	16.905	17.014	17.022	17.314	17.281
NaN	NaN	NaN	NaN	NaN	NaN	NaN	NaN	NaN	NaN	NaN	NaN	NaN	NaN	17.197	17.224	17.231	17.212	17.229	17.225	16.846	16.853	16.865	16.804	16.82	16.804	16.894	16.999	16.995	16.986	16.971	16.968	16.984	16.984	16.985	16.978	16.902	16.929	16.923	16.93	16.976	16.922	16.889	16.879	16.891	16.899	16.901	17.024	17.308	17.336
NaN	NaN	NaN	NaN	NaN	NaN	NaN	NaN	NaN	NaN	NaN	NaN	NaN	NaN	NaN	17.163	17.201	17.207	17.201	17.214	16.865	16.874	16.866	16.85	16.807	16.816	16.765	16.994	16.972	16.971	16.984	16.97	16.985	16.977	16.991	16.985	16.988	16.912	16.914	16.934	16.936	16.917	16.885	16.869	16.879	16.888	16.883	17.025	17.312	17.317
NaN	NaN	NaN	NaN	NaN	NaN	NaN	NaN	NaN	NaN	NaN	NaN	NaN	NaN	NaN	17.167	17.195	17.173	17.184	17.165	16.935	16.855	16.868	16.872	16.852	16.81	16.796	16.966	16.949	16.978	16.991	16.982	16.981	16.996	17.011	17	17.005	16.914	16.921	16.906	16.92	16.916	16.887	16.851	16.866	16.877	16.868	17.006	17.308	17.325
NaN	NaN	NaN	NaN	NaN	NaN	NaN	NaN	NaN	NaN	NaN	NaN	NaN	NaN	NaN	17.154	17.153	17.188	17.191	17.157	16.913	16.941	16.876	16.871	16.866	16.902	16.881	16.918	17.015	16.952	16.961	17	17.003	16.997	17.011	17.026	16.921	16.933	16.948	16.981	16.959	16.908	16.873	16.862	16.873	16.911	16.901	16.914	17.326	17.34
NaN	NaN	NaN	NaN	NaN	NaN	NaN	NaN	NaN	NaN	NaN	NaN	NaN	NaN	NaN	17.157	17.166	NaN	NaN	17.154	16.905	16.879	16.818	16.836	16.884	16.885	16.858	16.959	16.917	16.962	16.953	16.972	16.977	17.004	17.019	17.001	16.915	16.936	16.961	16.98	16.964	16.954	16.924	16.885	16.898	16.905	16.899	16.925	17.327	17.338
NaN	NaN	NaN	NaN	NaN	NaN	NaN	NaN	NaN	NaN	NaN	NaN	NaN	NaN	NaN	NaN	NaN	NaN	NaN	NaN	NaN	16.899	16.846	16.834	16.87	16.874	16.87	16.969	16.982	16.964	16.985	16.965	16.978	16.99	16.993	17	17.007	16.931	16.943	16.963	17.011	16.978	16.943	16.914	16.915	16.924	16.915	16.94	17.201	17.353
NaN	NaN	NaN	NaN	NaN	NaN	NaN	NaN	NaN	NaN	NaN	NaN	NaN	NaN	NaN	NaN	NaN	NaN	NaN	NaN	NaN	16.928	16.856	16.848	16.807	16.815	16.981	16.971	16.974	16.943	16.996	16.968	16.982	16.981	16.991	16.974	16.95	16.924	16.972	16.963	17.007	16.983	16.96	16.933	17.041	17.042	16.922	16.928	17.22	17.348
NaN	NaN	NaN	NaN	NaN	NaN	NaN	NaN	NaN	NaN	NaN	NaN	NaN	NaN	NaN	NaN	NaN	NaN	NaN	NaN	16.92	16.913	16.894	16.863	16.899	16.819	16.935	16.995	16.972	16.986	17.045	16.985	16.994	16.978	16.988	16.929	16.948	16.941	16.929	16.947	17.006	16.984	16.957	16.936	17.053	16.947	16.959	16.962	17.248	17.325
NaN	NaN	NaN	NaN	NaN	NaN	NaN	NaN	NaN	NaN	NaN	NaN	NaN	NaN	NaN	NaN	NaN	16.871	16.886	16.879	16.877	16.947	16.962	17.056	17.017	16.922	16.932	16.944	16.981	16.965	17.065	17.048	16.997	16.994	17.003	16.946	16.903	16.936	16.939	16.916	16.956	16.956	16.966	16.98	16.96	16.96	16.977	16.968	16.977	17.096
NaN	NaN	NaN	NaN	NaN	NaN	NaN	NaN	NaN	NaN	NaN	NaN	NaN	NaN	NaN	NaN	16.85	16.864	16.889	16.893	16.898	17.042	16.982	17.01	17.012	16.922	16.938	16.959	16.996	16.976	16.964	17.075	17.07	17.012	16.974	16.988	16.913	16.913	16.912	17.026	17.026	17.032	17.055	16.982	16.967	16.969	16.98	16.954	16.958	17.082
NaN	NaN	NaN	NaN	NaN	NaN	NaN	NaN	NaN	NaN	NaN	NaN	NaN	NaN	NaN	16.839	16.856	16.867	16.861	16.891	16.924	16.966	16.987	17.012	17.019	16.935	16.944	16.998	16.959	16.997	16.998	17.083	17.081	17.066	16.988	16.884	16.903	16.902	16.933	17.058	17.062	17.054	17.068	16.969	17.002	16.995	16.981	17.005	16.968	17.085
NaN	NaN	NaN	NaN	NaN	NaN	NaN	NaN	NaN	NaN	NaN	NaN	NaN	16.699	16.673	16.689	16.822	16.823	16.816	16.871	16.974	16.956	16.99	17.006	17.021	16.944	16.945	16.952	16.955	16.964	17.006	16.992	17.069	17.069	17.069	16.9	16.908	16.918	17.039	17.04	17.061	17.034	16.952	16.958	17.011	16.997	16.99	16.971	16.992	17.081
NaN	NaN	NaN	NaN	NaN	NaN	NaN	NaN	NaN	NaN	NaN	NaN	NaN	16.695	16.677	16.691	16.832	16.812	16.807	16.855	16.916	16.963	16.965	16.984	17.001	16.919	16.938	16.949	16.95	16.948	16.951	16.953	17.081	17.027	17.029	16.948	16.93	16.912	17.038	17.047	17.069	17.069	16.96	16.972	16.996	17.015	17.003	17.006	17.007	17.057
NaN	NaN	NaN	NaN	NaN	NaN	NaN	NaN	NaN	NaN	NaN	16.888	16.914	16.69	16.682	16.679	16.647	16.773	16.781	16.833	16.938	16.906	16.986	16.953	16.973	16.917	16.932	16.957	16.946	16.952	16.964	16.96	16.934	16.929	16.933	16.944	16.955	16.894	17.008	17.008	17.048	17.049	16.958	17.06	17.062	17.061	17.064	17.035	17.042	17.064
NaN	NaN	NaN	NaN	NaN	NaN	NaN	NaN	NaN	17.061	16.99	16.891	16.906	16.632	16.683	16.666	16.633	16.756	16.736	16.792	16.933	16.932	16.957	17.028	16.965	16.966	16.993	17.023	17.045	17.054	16.964	16.955	16.953	16.942	16.943	16.954	16.949	16.92	17.062	17.02	17.07	17.063	17.03	17.053	17.056	17.069	17.058	17.066	17.073	17.087
NaN	NaN	NaN	17.212	NaN	NaN	NaN	NaN	NaN	17.079	17.021	17.011	16.901	16.635	16.67	16.631	16.587	16.578	16.704	16.735	16.92	16.917	16.958	16.97	16.952	16.953	16.977	17.026	16.978	17.007	17.046	16.965	16.958	16.962	16.953	16.947	16.894	16.901	17.022	17.006	17.012	17.083	17.082	17	17.116	17.032	17.1	17.099	17.128	17.112
NaN	NaN	17.309	17.16	NaN	NaN	NaN	NaN	17.118	17.101	17.021	17.059	16.923	16.648	16.648	16.589	16.586	16.57	16.561	16.708	16.861	16.86	16.954	16.991	17.002	17.052	16.987	16.981	16.977	16.956	16.961	16.92	16.91	16.941	16.931	16.929	16.886	16.913	17.005	17.067	17.026	17.078	17.07	17.114	17.128	17.031	17.052	17.151	17.086	17.058
17.242	17.243	17.246	17.104	NaN	NaN	NaN	17.149	17.146	17.095	17.056	17.053	16.907	16.62	16.594	16.588	16.58	16.573	16.571	16.836	16.824	16.828	16.898	16.985	17.052	17.022	16.965	17	16.99	16.993	16.958	16.961	16.919	16.946	16.958	16.895	16.908	17.016	17.041	17.052	17.034	17.096	17.094	17.114	17.126	17.004	17.034	17.124	17.03	17.034
NaN	16.949	16.947	16.856	NaN	NaN	NaN	16.861	16.848	16.854	16.846	16.672	16.661	16.624	16.6	16.569	16.562	16.553	16.574	16.616	16.872	16.84	16.906	16.948	17.009	17.053	17.054	17.001	17	17.01	16.98	16.971	16.956	16.944	16.949	16.942	16.934	17.043	17.067	17.069	17.051	17.111	17.123	17.09	17.109	17.019	17.012	16.981	15.798	17
NaN	16.993	16.955	16.916	16.929	NaN	NaN	16.84	16.836	16.831	16.825	16.799	16.66	16.618	16.602	16.552	16.58	16.596	16.604	16.629	16.638	16.656	16.701	16.846	16.843	16.917	16.949	17.082	17.071	16.983	16.979	17.021	17.021	17.013	17.057	16.919	17.059	17.053	17.057	17.074	17.089	17.011	17.045	17.032	16.986	17.064	17.052	16.997	16.934	17.03
16.979	16.979	16.959	16.954	16.937	16.931	16.888	16.882	16.857	16.856	16.822	16.796	16.812	16.804	16.631	16.586	16.619	16.585	16.651	16.667	16.691	16.698	16.746	16.882	16.88	16.869	16.915	17.039	17.076	17.008	17.076	17.017	17.043	17.031	17.036	17.059	17.054	17.049	17.058	17.106	17.073	17.028	17.004	17.007	17.022	17.012	17.079	17.009	17.018	15.85
NaN	17.006	16.971	16.955	16.911	16.918	16.904	16.884	16.882	16.913	16.872	16.82	16.822	16.797	16.69	16.658	16.657	16.642	16.648	16.68	16.722	16.747	16.72	16.796	16.92	16.924	16.89	17.049	17.065	17.069	17.04	17.063	17.039	17.066	17.055	17.039	17.028	17.025	17.022	17.032	17.01	16.97	17.027	17.019	17.015	16.986	17.007	17.015	17.016	15.844
NaN	NaN	17.018	16.94	16.946	16.918	16.905	16.894	16.916	16.914	16.907	16.887	16.814	16.807	16.827	16.687	16.748	16.723	16.697	16.723	16.757	16.73	16.708	16.882	16.802	16.815	16.922	17.055	17.07	17.041	17.069	17.049	17.052	17.062	17.031	16.998	16.995	17.008	17.03	17.002	17.007	17.025	17.058	17.057	17.016	17.069	16.989	16.973	17.015	15.887
NaN	NaN	17.01	17.035	16.91	16.883	16.894	16.896	16.871	16.866	16.846	16.868	16.864	16.854	16.846	16.762	16.775	16.769	16.759	16.798	16.789	16.889	16.675	16.872	16.79	16.83	16.934	17.066	17.045	17.048	17.021	17.001	17.014	16.968	17.013	17.009	17.007	17.005	16.991	17.018	17.023	17.031	17.057	17.069	17.043	17.062	17.024	16.947	17.027	15.893
NaN	NaN	17.025	16.968	16.928	16.931	16.951	16.897	16.89	16.919	16.869	16.849	16.845	16.848	16.87	16.869	16.868	16.776	16.775	16.807	16.801	16.889	16.912	16.89	16.908	16.824	16.867	17.073	17.027	17.025	17.036	17.006	16.97	17.009	16.998	16.998	17.037	16.985	17.026	17.014	17.017	17.033	17.085	17.089	17.07	17.043	17.036	17.01	17.039	17.031
NaN	NaN	NaN	16.946	17.007	16.932	17.016	16.972	16.967	16.969	16.94	16.871	16.875	16.866	16.888	16.884	16.892	16.802	16.802	16.838	16.772	16.954	16.923	16.908	16.91	16.839	16.83	17.044	17.061	17.075	17.014	16.994	16.993	16.955	16.989	16.977	16.991	16.983	16.974	16.96	16.959	16.95	17.039	17.091	17.035	17.017	17.019	17.037	17.016	17.092
NaN	NaN	NaN	NaN	NaN	NaN	NaN	NaN	NaN	16.98	16.957	16.946	16.905	16.913	16.871	16.877	16.895	16.826	16.893	16.902	16.94	16.947	16.924	16.908	16.89	16.841	16.867	16.927	16.985	17.024	16.946	16.971	16.95	16.942	16.901	16.833	16.978	16.971	16.957	16.922	16.954	16.946	16.987	16.967	16.972	17.013	16.988	16.972	16.941	16.927
NaN	NaN	NaN	NaN	NaN	NaN	NaN	NaN	NaN	17.027	16.992	16.998	16.97	16.968	16.909	16.786	16.85	16.902	16.975	16.959	16.873	16.856	16.926	16.92	16.813	16.838	16.861	16.877	16.994	17.001	16.951	16.952	16.991	16.951	16.845	16.852	16.851	16.846	16.867	16.887	16.908	16.904	16.93	16.953	16.955	16.957	16.942	16.902	16.917	16.871
NaN	NaN	NaN	NaN	NaN	NaN	NaN	NaN	17.066	17.066	17.057	17.022	17.003	16.983	16.943	16.908	16.952	16.895	16.987	16.968	16.878	16.851	16.847	16.841	16.838	16.855	16.838	16.928	16.938	16.961	16.952	16.927	16.909	16.915	16.798	16.803	16.852	16.853	16.851	16.857	16.884	16.887	16.893	16.952	16.953	16.949	16.934	16.911	16.906	16.886
NaN	NaN	NaN	NaN	NaN	NaN	NaN	NaN	NaN	17.227	17.234	17.171	17.133	17.118	17.089	17.037	17.121	17.04	17.111	16.974	16.871	16.88	16.865	16.851	16.844	16.857	16.799	16.91	16.919	16.842	16.968	16.864	16.902	16.889	16.888	16.786	16.793	16.855	16.837	16.829	16.84	16.835	16.833	16.894	16.889	16.891	16.884	16.901	16.874	16.876
NaN	NaN	NaN	NaN	NaN	NaN	NaN	NaN	NaN	17.246	17.225	17.205	17.193	17.068	17.021	17.156	17.119	17.072	17.071	17.008	16.907	16.89	16.899	16.904	16.896	16.852	17.117	17.096	17.058	17.06	16.914	16.903	16.972	17.015	16.972	16.872	16.9	16.929	16.976	16.945	16.972	16.97	16.991	17.024	16.894	16.883	16.903	16.885	16.907	16.892
NaN	NaN	NaN	NaN	NaN	NaN	NaN	NaN	NaN	NaN	NaN	17.222	17.153	17.112	17.069	17.196	17.127	17.116	17.12	17.042	16.961	16.952	16.921	16.928	16.892	16.9	17.098	17.033	17.069	16.989	16.955	16.946	17.016	16.978	16.959	16.933	16.853	16.858	16.89	16.933	16.934	16.978	16.987	17.018	17.013	16.997	17.016	16.922	16.949	16.905
NaN	NaN	NaN	NaN	NaN	NaN	NaN	NaN	NaN	NaN	NaN	NaN	17.122	17.135	17.108	17.168	17.165	17.161	17.125	16.932	16.967	16.963	16.974	16.929	16.892	16.907	17.13	17.08	17.09	17.063	16.986	16.991	16.924	16.996	16.922	16.919	16.94	16.939	16.938	16.885	16.913	16.932	16.949	17.027	17.014	17.018	17.031	16.923	17.023	16.919
NaN	NaN	NaN	NaN	NaN	NaN	NaN	NaN	NaN	NaN	NaN	NaN	NaN	NaN	17.166	17.181	17.206	17.185	17.192	16.997	16.979	16.98	16.982	16.92	16.896	16.904	17.13	17.1	17.079	17.096	17.028	16.98	16.978	16.902	16.998	16.971	16.983	16.892	16.903	16.949	16.917	16.92	16.943	17.018	17.009	17.018	17.051	16.931	16.945	16.909
NaN	NaN	NaN	NaN	NaN	NaN	NaN	NaN	NaN	NaN	NaN	NaN	NaN	NaN	17.291	17.244	17.289	17.192	17.201	16.995	17.007	16.985	17.009	16.978	16.927	16.928	17.164	17.136	17.108	17.077	17.05	16.986	17.029	16.949	16.894	17.001	16.96	16.931	16.901	16.933	17.003	17.047	16.949	16.984	17.025	17.034	17.051	16.9	16.893	16.896
NaN	NaN	NaN	NaN	NaN	NaN	NaN	NaN	NaN	NaN	NaN	NaN	NaN	NaN	17.265	17.284	17.287	17.262	17.235	17.041	17.05	17.061	17.033	16.989	16.948	16.959	17.186	17.128	17.146	17.103	17.08	17.064	17.059	17.016	16.923	16.879	16.994	16.945	16.976	16.987	16.953	17.004	16.93	16.97	17.017	17.056	17.058	16.911	16.898	16.865
NaN	NaN	NaN	NaN	NaN	NaN	NaN	NaN	NaN	NaN	NaN	NaN	NaN	NaN	17.284	17.288	17.276	17.283	17.221	17.124	17.055	17.051	17.033	17.037	16.967	16.995	17.187	17.14	17.176	17.144	17.104	17.056	17.084	17.052	16.962	16.906	17.014	16.988	16.985	17.014	16.991	16.987	17.07	16.965	17.045	17.013	17.023	16.911	16.882	16.841
NaN	NaN	NaN	NaN	NaN	NaN	NaN	NaN	NaN	NaN	NaN	NaN	NaN	NaN	NaN	17.291	17.269	17.272	17.218	17.072	17.097	17.048	17.066	17.035	16.972	16.951	17.221	17.177	17.192	17.182	17.105	17.112	17.118	17.067	17.026	16.943	17.022	17.007	17.029	16.998	17.006	16.985	17.052	16.957	17.034	17.03	17.038	16.916	16.876	16.864
NaN	NaN	NaN	NaN	NaN	NaN	NaN	NaN	NaN	NaN	NaN	NaN	NaN	NaN	NaN	17.313	17.309	17.287	17.257	17.085	17.106	16.997	17.061	17.047	16.988	16.944	17.232	17.183	17.175	17.154	17.147	17.162	17.064	17.092	17.081	16.961	17.088	17.056	17.025	17.025	17.029	17.048	17.045	17.098	17.003	17.044	17.055	16.9	16.916	16.886
NaN	NaN	NaN	NaN	NaN	NaN	NaN	NaN	NaN	NaN	NaN	NaN	NaN	NaN	17.297	17.339	17.364	17.366	17.18	17.192	17.155	17.09	17.022	16.996	17.028	16.962	17.223	17.156	17.181	17.173	17.154	17.166	17.137	17.184	17.126	17.002	16.952	17.085	17.063	17.052	17.026	17.012	17.049	17.083	17.011	17.037	17.048	16.893	16.885	16.869
NaN	NaN	NaN	NaN	NaN	NaN	NaN	NaN	NaN	NaN	NaN	17.131	17.137	17.279	17.251	17.321	17.352	17.353	17.225	17.122	17.148	17.121	16.998	16.978	17.015	17.005	17.243	17.182	17.179	17.159	17.144	17.142	17.123	17.181	17.099	17.01	16.962	16.948	17.079	17.049	17.031	17.009	17.04	17.065	17.064	16.994	17.044	16.882	16.869	16.885
NaN	NaN	NaN	NaN	NaN	NaN	NaN	NaN	NaN	NaN	17.135	17.116	17.127	16.982	17.017	17.124	17.009	17.052	17.048	17.243	17.259	17.234	17.106	17.076	17.07	17.1	17.056	17.01	17.006	17.012	16.989	17.053	17.03	17.199	17.085	17.16	17.006	16.94	17.063	17.029	17.01	17.007	17.006	16.993	17.034	16.969	16.997	16.883	16.873	16.884
NaN	NaN	NaN	NaN	NaN	NaN	NaN	NaN	NaN	NaN	17.075	17.014	17.113	17	17.046	17.086	17.011	16.985	16.995	17.263	17.213	17.218	17.197	17.122	17.045	17.102	17.054	17.052	17.064	16.998	16.951	17.027	16.998	17.164	17.23	17.167	17.036	16.959	16.897	16.988	17.002	16.989	16.995	16.987	17.046	17.108	17.009	17.029	17.028	17.018
NaN	NaN	NaN	NaN	NaN	NaN	NaN	NaN	NaN	NaN	17.094	17.081	17.001	16.996	16.964	17.094	17.104	17.011	16.939	17.263	17.243	17.216	17.156	17.055	17.047	17.058	17.077	17.099	17.014	17.008	17.036	17.054	17.088	17.131	17.14	17.171	17.03	16.992	16.885	16.998	17.003	16.977	16.968	17.02	17.031	17.085	16.985	16.996	17.029	17.033
NaN	NaN	NaN	NaN	NaN	NaN	NaN	NaN	NaN	NaN	17.074	17.094	16.975	16.941	16.9	16.915	16.959	16.986	16.934	17.144	17.154	17.211	17.096	17.021	17.013	17.111	17.109	17.064	17.067	17.044	17.175	17.099	17.106	17.212	17.228	17.132	17.035	16.969	16.891	16.982	16.995	16.947	16.913	16.953	17.021	17.11	16.976	16.985	17.011	17.012
NaN	NaN	NaN	NaN	NaN	NaN	NaN	17.169	17.101	17.093	16.94	16.993	16.9	16.93	16.951	16.999	16.976	16.926	16.883	17.186	17.14	17.196	17.092	16.983	17.048	17.161	16.977	17.114	17.126	17.225	17.209	17.173	17.045	17.275	17.297	17.172	17.144	17.048	16.934	16.969	16.946	16.936	16.809	16.953	17.002	17.074	16.976	16.966	16.988	16.967
NaN	NaN	NaN	NaN	NaN	NaN	17.242	17.069	17.078	16.947	16.94	17.046	16.995	17.022	17.036	16.978	16.983	16.92	16.908	17.205	17.238	17.187	17.141	17.299	17.107	17.006	17.137	17.115	17.142	17.142	17.119	17.096	16.923	17.075	17.087	17.245	17.143	17.049	17.031	16.843	16.958	16.951	16.934	16.99	17.012	17.073	17.115	16.964	16.976	16.972
NaN	NaN	NaN	NaN	NaN	NaN	NaN	17.238	16.919	16.911	16.971	17.04	16.974	16.91	17.014	17.028	17.035	16.974	16.964	17.188	17.176	17.145	17.174	17.114	16.981	17.014	16.912	17.142	17.078	16.897	16.999	16.943	17.007	16.895	17.182	17.241	17.163	17.077	17.031	16.951	17.051	17.087	16.955	17.012	16.866	16.875	16.916	16.961	16.973	16.998
NaN	NaN	NaN	NaN	NaN	NaN	NaN	NaN	NaN	16.933	17.047	17.001	16.938	16.898	16.986	17.008	17.041	17.023	16.985	17.195	17.081	17.191	17.179	17.181	16.788	17.011	16.858	17.042	17.075	16.934	16.882	16.848	16.906	16.832	17.111	17.15	17.129	17.093	17.018	16.92	16.865	16.865	16.991	16.969	17.005	16.843	16.84	16.882	16.88	16.918
NaN	NaN	NaN	NaN	NaN	NaN	NaN	NaN	NaN	17.091	17.024	17.074	16.957	16.951	16.948	16.975	17.035	17.019	16.97	17.259	17.112	17.172	17.103	17.037	17.061	16.88	16.655	16.843	17.031	16.929	17.016	16.631	16.777	16.872	17.06	17.173	17.182	17.123	17.045	16.974	16.928	16.864	17.014	16.956	16.981	16.851	16.826	16.81	16.807	16.901
NaN	NaN	NaN	NaN	NaN	NaN	NaN	NaN	NaN	16.929	16.909	16.926	17.02	17.012	16.975	16.976	17.026	16.923	16.894	17.136	17.031	17.133	16.992	17.05	16.999	16.806	16.861	16.831	16.9	16.855	17.033	16.808	16.6	16.841	17.199	17.175	17.243	17.179	17.118	17.004	16.961	16.859	16.887	16.971	16.996	16.846	16.893	16.81	16.82	16.755
NaN	NaN	NaN	NaN	NaN	NaN	NaN	NaN	NaN	16.863	16.971	16.895	16.938	16.981	16.873	16.928	16.95	16.856	16.834	17.025	17.153	17.22	17.045	16.992	17.078	17.116	16.885	16.879	16.722	16.649	16.933	16.674	16.608	16.603	16.541	16.936	17.223	17.151	17.122	17.04	16.99	16.905	16.899	16.925	16.996	16.828	16.847	16.74	16.791	16.681
NaN	NaN	NaN	NaN	NaN	NaN	NaN	NaN	NaN	NaN	16.894	16.794	16.946	17.112	16.802	17.045	17.054	17.066	16.868	16.877	16.944	16.971	16.862	16.803	16.839	16.958	16.723	16.836	16.673	16.749	16.687	16.768	16.814	16.864	16.524	16.414	16.895	17.078	17.098	17.066	17.007	16.858	16.898	16.922	16.976	16.803	16.736	16.696	16.65	16.663
NaN	NaN	NaN	NaN	NaN	NaN	NaN	NaN	NaN	NaN	17.134	16.931	16.807	16.838	16.876	17.005	17.047	17.032	16.887	16.856	17.038	16.876	16.759	16.801	16.846	17.015	17.095	16.958	16.57	16.581	16.704	16.757	16.646	16.691	16.677	16.68	16.69	16.98	17.011	16.918	16.879	16.795	16.879	16.932	16.956	16.797	16.737	16.699	16.664	16.674
NaN	NaN	NaN	NaN	NaN	NaN	NaN	NaN	NaN	NaN	17.124	17.055	16.956	16.924	16.848	16.89	17.013	16.999	16.889	16.909	16.924	16.919	17.03	16.788	16.728	17.055	16.849	16.889	16.823	17.007	16.81	16.669	16.651	16.715	16.662	16.63	16.714	16.559	16.851	16.916	16.687	16.808	16.77	17.055	16.905	16.777	16.785	16.702	16.663	16.673
NaN	NaN	NaN	NaN	NaN	NaN	NaN	NaN	NaN	NaN	NaN	NaN	NaN	NaN	NaN	NaN	17.09	16.917	16.799	16.866	17.132	17.015	16.872	16.76	16.745	16.914	16.731	16.985	16.979	17.021	16.937	16.802	16.814	16.944	16.759	16.498	16.643	16.986	17.043	17.034	16.974	16.925	16.939	16.85	16.956	16.761	16.759	16.663	16.623	16.626
NaN	NaN	NaN	NaN	NaN	NaN	NaN	NaN	NaN	NaN	NaN	NaN	NaN	NaN	NaN	NaN	NaN	16.999	16.932	16.872	16.991	16.931	16.867	16.814	17.005	16.942	16.922	16.924	16.691	16.818	16.481	16.738	16.92	16.826	16.749	16.493	16.697	16.757	17.101	16.834	16.811	16.729	16.743	16.861	16.833	16.734	16.698	16.646	16.55	16.614
NaN	NaN	NaN	NaN	NaN	NaN	NaN	NaN	NaN	NaN	NaN	NaN	NaN	NaN	NaN	NaN	NaN	17.048	16.995	16.914	17.032	16.937	16.917	16.887	16.945	16.893	17.01	17.009	16.654	16.385	16.496	16.863	16.523	16.874	16.462	16.842	16.629	16.808	17.119	16.516	16.514	16.684	16.651	16.541	16.772	16.704	16.669	16.625	16.564	16.484
NaN	NaN	NaN	NaN	NaN	NaN	NaN	NaN	NaN	NaN	NaN	NaN	NaN	NaN	NaN	NaN	NaN	NaN	16.984	16.954	16.911	16.875	17.057	16.789	16.641	16.955	17.046	16.828	16.373	15.893	15.942	16.835	16.445	16.467	16.902	16.293	16.754	16.389	16.333	16.829	16.927	16.427	16.489	16.621	16.582	16.673	16.61	16.724	16.568	16.475
NaN	NaN	NaN	NaN	NaN	NaN	NaN	NaN	NaN	NaN	NaN	NaN	NaN	NaN	NaN	NaN	NaN	NaN	17.078	17.025	16.994	17.002	16.699	16.581	16.466	16.773	16.6	16.473	16.438	15.574	15.779	16.541	16.299	16.519	16.637	16.311	16.908	16.331	16.357	16.534	16.771	16.715	16.35	16.341	16.512	16.508	16.678	16.677	16.52	16.464
NaN	NaN	NaN	NaN	NaN	NaN	NaN	NaN	NaN	NaN	NaN	NaN	NaN	NaN	NaN	NaN	NaN	NaN	NaN	16.978	16.746	16.84	16.095	16.152	16.435	16.222	15.893	16.05	15.763	15.587	15.928	16.138	16.469	16.927	16.506	16.944	16.587	16.982	16.866	16.586	16.872	16.509	16.489	16.235	16.45	16.549	16.708	16.686	16.499	16.384
NaN	NaN	NaN	NaN	NaN	NaN	NaN	NaN	NaN	NaN	NaN	NaN	NaN	NaN	NaN	NaN	NaN	NaN	NaN	16.485	16.292	16.366	16.302	16.315	16.045	15.671	15.332	15.255	14.834	15.264	15.765	15.813	16.68	17.108	16.949	16.346	16.491	16.825	16.413	16.476	16.392	16.778	16.742	16.238	16.414	16.66	16.515	16.511	16.505	16.494
NaN	NaN	NaN	NaN	NaN	NaN	NaN	NaN	NaN	NaN	NaN	NaN	NaN	NaN	NaN	NaN	NaN	NaN	NaN	NaN	16.172	16.428	16.37	15.658	15.755	15.667	15.084	14.597	14.856	15.376	16.237	16.197	16.922	15.52	16.303	15.909	16.184	16.482	16.314	16.221	16.619	16.59	16.799	16.394	16.573	16.338	16.552	16.441	16.421	16.424
NaN	NaN	NaN	NaN	NaN	NaN	NaN	NaN	NaN	NaN	NaN	NaN	NaN	NaN	NaN	NaN	NaN	NaN	NaN	NaN	16.36	16.127	16.061	15.626	15.328	15.427	15.016	14.912	15.419	15.755	16.464	15.856	15.654	16.024	16.132	16.249	16.329	16.056	15.938	16.181	16.302	16.763	16.847	16.551	16.323	16.438	16.518	16.506	16.319	16.365
NaN	NaN	NaN	NaN	NaN	NaN	NaN	NaN	NaN	NaN	NaN	NaN	NaN	NaN	NaN	NaN	NaN	NaN	NaN	NaN	16.159	15.968	15.565	15.319	14.753	16.926	14.804	15.262	15.764	16.381	15.65	15.465	15.548	16.182	16.432	16.522	16.388	16.302	16.225	16.2	16.478	16.662	16.422	16.417	16.353	16.394	16.055	16.101	16.244	16.09
NaN	NaN	NaN	NaN	NaN	NaN	NaN	NaN	NaN	NaN	NaN	NaN	NaN	NaN	NaN	NaN	NaN	NaN	NaN	NaN	15.692	NaN	NaN	NaN	NaN	NaN	14.751	15.243	15.923	15.858	15.702	15.474	15.562	15.912	16.388	16.338	16.308	16.195	16.019	16.601	16.458	16.717	16.557	16.496	16.426	16.253	16.11	15.981	16.121	16.257
NaN	NaN	NaN	NaN	NaN	NaN	NaN	NaN	NaN	NaN	NaN	NaN	NaN	NaN	NaN	NaN	NaN	NaN	NaN	NaN	NaN	NaN	NaN	NaN	NaN	NaN	15.076	15.65	15.464	15.53	15.473	15.225	15.31	16.482	16.605	16.608	16.754	15.888	16.056	16.029	16.475	16.444	16.571	16.608	16.038	16.166	16.085	15.833	16.01	16.078
NaN	NaN	NaN	NaN	NaN	NaN	NaN	NaN	NaN	NaN	NaN	NaN	NaN	NaN	NaN	NaN	NaN	NaN	NaN	NaN	NaN	NaN	NaN	NaN	NaN	NaN	15.28	15.41	15.67	15.235	15.03	15.71	16.648	16.633	16.52	16.789	16.283	15.375	15.551	16.122	15.88	16.4	16.692	16.116	15.936	16.229	15.818	15.854	16.026	16.042
NaN	NaN	NaN	NaN	NaN	NaN	NaN	NaN	NaN	NaN	NaN	NaN	NaN	NaN	NaN	NaN	NaN	NaN	NaN	NaN	NaN	NaN	NaN	NaN	NaN	14.937	15.29	15.26	15.379	15.02	15.115	15.124	15.487	15.954	16.657	16.718	16.567	16.554	15.844	15.994	15.825	15.961	16.38	16.353	15.928	16.041	15.701	15.948	15.896	16.005
NaN	NaN	NaN	NaN	NaN	NaN	NaN	NaN	NaN	NaN	NaN	NaN	NaN	NaN	NaN	NaN	NaN	NaN	NaN	NaN	NaN	NaN	NaN	14.095	14.854	14.915	15.169	15.254	15.118	15.472	15.148	15.382	15.61	16.43	16.79	16.87	16.183	16.364	16.809	16.82	16.302	15.689	15.69	16	15.934	16.18	15.996	16.021	16.07	16.061
NaN	NaN	NaN	NaN	NaN	NaN	NaN	NaN	NaN	NaN	NaN	NaN	NaN	NaN	NaN	NaN	NaN	NaN	NaN	NaN	NaN	NaN	NaN	14.102	15.151	15.13	15.15	15.216	14.984	15.136	15.311	16.063	16.92	16.416	17.065	15.735	15.551	15.664	16.187	16.383	15.95	15.711	15.289	14.874	16.096	16.234	15.917	16.052	15.929	16.04
NaN	NaN	NaN	NaN	NaN	NaN	NaN	NaN	NaN	NaN	NaN	NaN	NaN	NaN	NaN	NaN	NaN	NaN	NaN	NaN	NaN	13.932	14.572	15.322	14.92	15.111	15.45	15.128	15.102	15.146	15.316	16.815	16.51	17.208	15.688	15.589	15.177	15.954	16.139	16.59	16.363	16.379	16.11	16.335	16.007	16.42	16.167	16.092	16.003	16.154
NaN	NaN	NaN	NaN	NaN	NaN	NaN	NaN	NaN	NaN	NaN	NaN	NaN	NaN	NaN	NaN	NaN	NaN	NaN	NaN	14.422	14.458	14.945	15.593	15.41	15.126	16.094	15.515	15.114	15.368	16.924	15.309	15.966	16.6	15.975	16.046	15.534	15.591	15.586	16.404	16.479	16.122	16.446	16.581	16.187	16.078	16.22	16.059	16.111	16.128
NaN	NaN	NaN	NaN	NaN	NaN	NaN	NaN	NaN	NaN	NaN	NaN	NaN	NaN	NaN	NaN	NaN	NaN	NaN	14.239	14.869	15.018	15.132	15.596	16.284	16.551	15.828	16.773	16.758	16.909	16.259	16.177	15.605	16.806	15.54	15.629	15.355	15.412	15.35	15.662	16.186	16.605	16.341	15.667	16.571	16.546	16.244	16.1	16.047	15.93
NaN	NaN	NaN	NaN	NaN	NaN	NaN	NaN	NaN	NaN	NaN	NaN	NaN	NaN	NaN	NaN	NaN	NaN	NaN	14.576	14.936	15.114	15.222	15.628	14.748	15.649	15.726	15.019	15.758	15.673	15.003	16.006	15.231	15.824	15.162	15.173	15.425	15.213	15.281	15.71	16.378	16.912	15.789	15.565	16.44	16.412	16.069	15.992	15.931	16.02
NaN	NaN	NaN	NaN	NaN	NaN	NaN	NaN	NaN	NaN	NaN	NaN	NaN	NaN	NaN	NaN	NaN	NaN	NaN	NaN	14.848	14.791	14.848	15.627	14.825	14.948	15.013	15.724	15.5	15.7	15.123	15.095	15.112	14.962	15.03	14.578	15.158	15.296	15.691	16.182	15.646	16.252	15.847	15.481	15.994	16.022	16.011	16.007	15.985	15.638
NaN	NaN	NaN	NaN	NaN	NaN	NaN	NaN	NaN	NaN	NaN	NaN	NaN	NaN	NaN	NaN	NaN	NaN	NaN	NaN	11.134	11.072	11.09	11.114	11.408	11.156	11.115	11.136	11.11	11	11.301	11.08	11.256	11.361	10.83	11.043	11.17	11.258	11.405	11.221	11.475	11.476	11.377	11.027	11.259	11.171	11.012	11.208	11.345	11.653
NaN	NaN	NaN	NaN	NaN	NaN	NaN	NaN	NaN	NaN	NaN	NaN	NaN	NaN	NaN	NaN	NaN	NaN	NaN	NaN	NaN	11.06	11.184	10.971	11.2	11.272	11.163	10.936	10.751	11.009	10.8	11.312	10.866	10.756	10.91	11.347	11.175	11.555	11.399	11.224	11.015	11.099	11.276	11.223	11.238	11.002	11.33	11.297	11.263	11.18
NaN	NaN	NaN	NaN	NaN	NaN	NaN	NaN	NaN	NaN	NaN	NaN	NaN	NaN	NaN	NaN	NaN	NaN	NaN	NaN	NaN	NaN	10.951	11.06	11.229	11.171	11.292	11.077	10.981	10.767	11.108	11.076	10.701	10.728	10.721	10.715	11.257	11.113	11.521	11.665	11.118	11.176	11.209	11.049	11.128	10.918	11.283	11.122	11.093	11.258
NaN	NaN	NaN	NaN	NaN	NaN	NaN	NaN	NaN	NaN	NaN	NaN	NaN	NaN	NaN	NaN	NaN	NaN	NaN	NaN	NaN	NaN	10.949	11.167	NaN	NaN	11.002	11.071	10.924	10.792	10.864	10.768	10.78	10.793	11.121	11.11	11.101	11.215	11.423	11.51	11.325	11.25	11.192	10.795	10.876	10.903	10.886	10.99	11.19	11.14
NaN	NaN	NaN	NaN	NaN	NaN	NaN	NaN	NaN	NaN	NaN	NaN	NaN	NaN	NaN	NaN	NaN	NaN	NaN	NaN	NaN	NaN	NaN	NaN	NaN	NaN	NaN	10.994	10.887	10.754	10.932	11.01	10.875	11.253	11.27	11.22	11.222	11.289	11.459	11.163	11.335	11.235	10.89	10.997	10.654	10.895	10.923	11.107	11.02	10.923
NaN	NaN	NaN	NaN	NaN	NaN	NaN	NaN	NaN	NaN	NaN	NaN	NaN	NaN	NaN	NaN	NaN	NaN	NaN	NaN	NaN	NaN	NaN	NaN	NaN	NaN	NaN	NaN	NaN	NaN	11.214	11.383	11.482	11.003	10.815	11.074	11.286	11.547	11.451	11.315	11.133	11.093	11.164	10.878	10.728	10.744	10.896	10.89	10.978	10.912
NaN	NaN	NaN	NaN	NaN	NaN	NaN	NaN	NaN	NaN	NaN	NaN	NaN	NaN	NaN	NaN	NaN	NaN	NaN	NaN	NaN	NaN	NaN	NaN	NaN	NaN	NaN	NaN	NaN	NaN	NaN	10.955	10.76	10.733	10.766	10.916	11.473	11.336	11.174	11.499	11.181	11.317	10.759	10.741	10.582	10.89	11.026	10.985	10.87	11.04
NaN	NaN	NaN	NaN	NaN	NaN	NaN	NaN	NaN	NaN	NaN	NaN	NaN	NaN	NaN	NaN	NaN	NaN	NaN	NaN	NaN	NaN	NaN	NaN	NaN	NaN	NaN	NaN	NaN	NaN	NaN	11.005	11.043	10.95	11.535	11.416	11.754	11.198	11.366	11.282	11.425	11.089	10.928	10.741	10.624	10.631	10.796	10.968	10.937	11.012
NaN	NaN	NaN	NaN	NaN	NaN	NaN	NaN	NaN	NaN	NaN	NaN	NaN	NaN	NaN	NaN	NaN	NaN	NaN	NaN	NaN	NaN	NaN	NaN	NaN	NaN	NaN	NaN	NaN	NaN	NaN	10.867	10.799	11.255	11.249	10.925	11.582	10.864	11.305	11.14	11.441	11.352	11.237	11.065	10.982	10.58	10.648	10.75	10.781	11.025
NaN	NaN	NaN	NaN	NaN	NaN	NaN	NaN	NaN	NaN	NaN	NaN	NaN	NaN	NaN	NaN	NaN	NaN	NaN	NaN	NaN	NaN	NaN	NaN	NaN	NaN	NaN	NaN	NaN	NaN	NaN	NaN	10.87	10.826	10.703	10.673	11.424	10.79	11.37	11.3	11.107	11.151	10.947	11.164	10.891	10.76	10.689	10.831	11.016	11.118
NaN	NaN	NaN	NaN	NaN	NaN	NaN	NaN	NaN	NaN	NaN	NaN	NaN	NaN	NaN	NaN	NaN	NaN	NaN	NaN	NaN	NaN	NaN	NaN	NaN	NaN	NaN	NaN	NaN	NaN	NaN	NaN	NaN	10.603	10.676	10.889	10.657	10.785	10.823	11.147	11.182	11.18	11.084	10.957	10.976	10.678	10.753	10.953	11.04	10.953
NaN	NaN	NaN	NaN	NaN	NaN	NaN	NaN	NaN	NaN	NaN	NaN	NaN	NaN	NaN	NaN	NaN	NaN	NaN	NaN	NaN	NaN	NaN	NaN	NaN	NaN	NaN	NaN	NaN	NaN	NaN	NaN	NaN	10.493	10.762	11.282	10.809	10.664	10.898	11.071	11.419	11.137	10.876	10.831	10.836	10.756	10.796	10.987	11.11	10.71
NaN	NaN	NaN	NaN	NaN	NaN	NaN	NaN	NaN	NaN	NaN	NaN	NaN	NaN	NaN	NaN	NaN	NaN	NaN	NaN	NaN	NaN	NaN	NaN	NaN	NaN	NaN	NaN	NaN	NaN	NaN	NaN	NaN	10.541	11.018	11.068	10.945	10.86	11.104	10.913	10.797	11.09	10.907	10.695	10.862	10.812	10.815	10.76	10.706	10.667
NaN	NaN	NaN	NaN	NaN	NaN	NaN	NaN	NaN	NaN	NaN	NaN	NaN	NaN	NaN	NaN	NaN	NaN	NaN	NaN	NaN	NaN	NaN	NaN	NaN	NaN	NaN	NaN	NaN	NaN	NaN	NaN	NaN	10.507	10.63	10.646	10.858	10.607	10.642	10.58	10.458	10.86	10.718	10.82	10.892	10.973	10.767	10.799	10.866	11.008
NaN	NaN	NaN	NaN	NaN	NaN	NaN	NaN	NaN	NaN	NaN	NaN	NaN	NaN	NaN	NaN	NaN	NaN	NaN	NaN	NaN	NaN	NaN	NaN	NaN	NaN	NaN	NaN	NaN	NaN	NaN	NaN	NaN	10.563	11.22	10.715	10.786	10.819	10.885	10.94	10.986	10.933	10.802	10.938	10.823	10.857	10.808	10.74	11.099	11.024
NaN	NaN	NaN	NaN	NaN	NaN	NaN	NaN	NaN	NaN	NaN	NaN	NaN	NaN	NaN	NaN	NaN	NaN	NaN	NaN	NaN	NaN	NaN	NaN	NaN	NaN	NaN	NaN	NaN	NaN	NaN	NaN	10.316	11.057	10.996	10.788	11.025	10.952	10.875	11.348	10.881	11.146	11.073	10.924	10.986	11.002	11.081	10.836	11.113	11.168
NaN	NaN	NaN	NaN	NaN	NaN	NaN	NaN	NaN	NaN	NaN	NaN	NaN	NaN	NaN	NaN	NaN	NaN	NaN	NaN	NaN	NaN	NaN	NaN	NaN	NaN	NaN	NaN	NaN	NaN	NaN	NaN	10.592	11.062	11.209	10.978	11.057	10.8	11.228	11.152	10.92	10.898	11.249	11.081	11.338	11.219	11.009	10.762	10.974	11.147
NaN	NaN	NaN	NaN	NaN	NaN	NaN	NaN	NaN	NaN	NaN	NaN	NaN	NaN	NaN	NaN	NaN	NaN	NaN	NaN	NaN	NaN	NaN	NaN	NaN	NaN	NaN	NaN	NaN	NaN	NaN	10.265	11.022	11.085	NaN	NaN	11.011	11.395	11.156	11.281	10.925	11.175	11.247	11.247	11.281	11.347	10.834	10.743	10.986	10.889
NaN	NaN	NaN	NaN	NaN	NaN	NaN	NaN	NaN	NaN	NaN	NaN	NaN	NaN	NaN	NaN	NaN	NaN	NaN	NaN	NaN	NaN	NaN	NaN	NaN	NaN	NaN	NaN	NaN	NaN	NaN	NaN	10.927	10.967	NaN	NaN	11.379	11.366	11.574	10.911	10.929	11.327	11.565	11.037	11.414	11.402	11.337	NaN	NaN	10.911
NaN	NaN	NaN	NaN	NaN	NaN	NaN	NaN	NaN	NaN	NaN	NaN	NaN	NaN	NaN	NaN	NaN	NaN	NaN	NaN	NaN	NaN	NaN	NaN	NaN	NaN	NaN	NaN	NaN	NaN	NaN	NaN	11.07	11.073	NaN	NaN	NaN	NaN	11.388	11.267	11.06	11.233	11.32	11.307	NaN	NaN	NaN	NaN	NaN	NaN
NaN	NaN	NaN	NaN	NaN	NaN	NaN	NaN	NaN	NaN	NaN	NaN	NaN	NaN	NaN	NaN	NaN	NaN	NaN	NaN	NaN	NaN	NaN	NaN	NaN	NaN	NaN	NaN	NaN	NaN	NaN	NaN	11.087	11.199	11.152	NaN	NaN	NaN	NaN	11.217	11.124	11.174	NaN	NaN	NaN	NaN	NaN	NaN	NaN	NaN
NaN	NaN	NaN	NaN	NaN	NaN	NaN	NaN	NaN	NaN	NaN	NaN	NaN	NaN	NaN	NaN	NaN	NaN	NaN	NaN	NaN	NaN	NaN	NaN	NaN	NaN	NaN	NaN	NaN	NaN	NaN	NaN	NaN	NaN	11.057	NaN	NaN	NaN	NaN	10.907	11.28	NaN	NaN	NaN	NaN	NaN	NaN	NaN	NaN	NaN
NaN	NaN	NaN	NaN	NaN	NaN	NaN	NaN	NaN	NaN	NaN	NaN	NaN	NaN	NaN	NaN	NaN	NaN	NaN	NaN	NaN	NaN	NaN	NaN	NaN	NaN	NaN	NaN	NaN	NaN	NaN	NaN	NaN	NaN	10.939	NaN	NaN	NaN	11.241	NaN	11.158	NaN	NaN	NaN	NaN	NaN	NaN	NaN	NaN	NaN
NaN	NaN	NaN	NaN	NaN	NaN	NaN	NaN	NaN	NaN	NaN	NaN	NaN	NaN	NaN	NaN	NaN	NaN	NaN	NaN	NaN	NaN	NaN	NaN	NaN	NaN	NaN	NaN	NaN	NaN	NaN	NaN	NaN	NaN	10.827	10.875	NaN	NaN	NaN	NaN	NaN	NaN	NaN	NaN	NaN	NaN	NaN	NaN	NaN	NaN
[truncated: 201 more columns]
