# Supplementary material for: Impact of Spatial Soil and Climate Input Data Aggregation on Regional Yield Simulations
Source: PLoS One. 2016 Apr 7;11(4):e0151782. doi: 10.1371/journal.pone.0151782 (PMC4824533; doi:10.1371/journal.pone.0151782)
Supplement: S1 Dataset — (ZIP) [file pone.0151782.s001.zip › Hoffmann_et_al_MinimalDataset/Fig5/Fig5_Maize_s100xc100.csv]

NaN	NaN	NaN	NaN	NaN	NaN	NaN	NaN	NaN	NaN	NaN	NaN	NaN	NaN	NaN	NaN	NaN	NaN	NaN	NaN	NaN	NaN	NaN	NaN	NaN	NaN	NaN	NaN	NaN	NaN	NaN	NaN	NaN	NaN	NaN	NaN	NaN	NaN	NaN	NaN	NaN	NaN	NaN	NaN	NaN	NaN	NaN	NaN	NaN	NaN
NaN	NaN	NaN	NaN	NaN	NaN	NaN	NaN	NaN	NaN	NaN	NaN	NaN	NaN	NaN	NaN	NaN	NaN	NaN	NaN	NaN	NaN	NaN	NaN	NaN	NaN	NaN	NaN	NaN	NaN	NaN	NaN	NaN	NaN	NaN	NaN	NaN	NaN	NaN	NaN	NaN	NaN	NaN	NaN	NaN	NaN	NaN	NaN	NaN	NaN
NaN	NaN	NaN	NaN	NaN	NaN	NaN	NaN	NaN	NaN	NaN	NaN	NaN	NaN	NaN	NaN	NaN	NaN	NaN	NaN	NaN	NaN	NaN	NaN	NaN	NaN	NaN	NaN	NaN	NaN	NaN	NaN	NaN	NaN	NaN	NaN	NaN	NaN	NaN	NaN	NaN	NaN	NaN	NaN	NaN	NaN	NaN	NaN	NaN	NaN
NaN	NaN	NaN	NaN	NaN	NaN	NaN	NaN	NaN	NaN	NaN	NaN	NaN	NaN	NaN	NaN	NaN	NaN	NaN	NaN	NaN	NaN	NaN	NaN	NaN	NaN	NaN	NaN	NaN	NaN	NaN	NaN	NaN	NaN	NaN	NaN	NaN	NaN	NaN	NaN	NaN	NaN	NaN	NaN	NaN	NaN	NaN	NaN	NaN	NaN
NaN	NaN	NaN	NaN	NaN	NaN	NaN	NaN	NaN	NaN	NaN	NaN	NaN	NaN	NaN	NaN	NaN	NaN	NaN	NaN	NaN	NaN	NaN	NaN	NaN	NaN	NaN	NaN	NaN	NaN	NaN	NaN	NaN	NaN	NaN	NaN	NaN	NaN	NaN	NaN	NaN	NaN	NaN	NaN	NaN	NaN	NaN	NaN	NaN	NaN
NaN	NaN	NaN	NaN	NaN	NaN	NaN	NaN	NaN	NaN	NaN	NaN	NaN	NaN	NaN	NaN	NaN	NaN	NaN	NaN	NaN	NaN	NaN	NaN	NaN	NaN	NaN	NaN	NaN	NaN	NaN	NaN	NaN	NaN	NaN	NaN	NaN	NaN	NaN	NaN	NaN	NaN	NaN	NaN	NaN	NaN	NaN	NaN	NaN	NaN
NaN	NaN	NaN	NaN	NaN	NaN	NaN	NaN	NaN	NaN	NaN	NaN	NaN	NaN	NaN	NaN	NaN	NaN	NaN	NaN	NaN	NaN	NaN	NaN	NaN	NaN	NaN	NaN	NaN	NaN	NaN	NaN	NaN	NaN	NaN	NaN	NaN	NaN	NaN	NaN	NaN	NaN	NaN	NaN	NaN	NaN	NaN	NaN	NaN	NaN
NaN	NaN	NaN	NaN	NaN	NaN	NaN	NaN	NaN	NaN	NaN	NaN	NaN	NaN	NaN	NaN	NaN	NaN	NaN	NaN	NaN	NaN	NaN	NaN	NaN	NaN	NaN	NaN	NaN	NaN	NaN	NaN	NaN	NaN	NaN	NaN	NaN	NaN	NaN	NaN	NaN	NaN	NaN	NaN	NaN	NaN	NaN	NaN	NaN	NaN
NaN	NaN	NaN	NaN	NaN	NaN	NaN	NaN	NaN	NaN	NaN	NaN	NaN	NaN	NaN	NaN	NaN	NaN	NaN	NaN	NaN	NaN	NaN	NaN	NaN	NaN	NaN	NaN	NaN	NaN	NaN	NaN	NaN	NaN	NaN	NaN	NaN	NaN	NaN	NaN	NaN	NaN	NaN	NaN	NaN	NaN	NaN	NaN	NaN	NaN
NaN	NaN	NaN	NaN	NaN	NaN	NaN	NaN	NaN	NaN	NaN	NaN	NaN	NaN	NaN	NaN	NaN	NaN	NaN	NaN	NaN	NaN	NaN	NaN	NaN	NaN	NaN	NaN	NaN	NaN	NaN	NaN	NaN	NaN	NaN	NaN	NaN	NaN	NaN	NaN	NaN	NaN	NaN	NaN	NaN	NaN	NaN	NaN	NaN	NaN
NaN	NaN	NaN	NaN	NaN	NaN	NaN	NaN	NaN	NaN	NaN	NaN	NaN	NaN	NaN	NaN	NaN	NaN	NaN	NaN	NaN	NaN	NaN	NaN	NaN	NaN	NaN	NaN	NaN	NaN	NaN	NaN	NaN	NaN	NaN	NaN	NaN	NaN	NaN	NaN	NaN	NaN	NaN	NaN	NaN	NaN	NaN	NaN	NaN	NaN
NaN	NaN	NaN	NaN	NaN	NaN	NaN	NaN	NaN	NaN	NaN	NaN	NaN	NaN	NaN	NaN	NaN	NaN	NaN	NaN	NaN	NaN	NaN	NaN	NaN	NaN	NaN	NaN	NaN	NaN	NaN	NaN	NaN	NaN	NaN	NaN	NaN	NaN	NaN	NaN	NaN	NaN	NaN	NaN	NaN	NaN	NaN	NaN	NaN	NaN
NaN	NaN	NaN	NaN	NaN	NaN	NaN	NaN	NaN	NaN	NaN	NaN	NaN	NaN	NaN	NaN	NaN	NaN	NaN	NaN	NaN	NaN	NaN	NaN	NaN	NaN	NaN	NaN	NaN	NaN	NaN	NaN	NaN	NaN	NaN	NaN	NaN	NaN	NaN	NaN	NaN	NaN	NaN	NaN	NaN	NaN	NaN	NaN	NaN	NaN
NaN	NaN	NaN	NaN	NaN	NaN	NaN	NaN	NaN	NaN	NaN	NaN	NaN	NaN	NaN	NaN	NaN	NaN	NaN	NaN	NaN	NaN	NaN	NaN	NaN	NaN	NaN	NaN	NaN	NaN	NaN	NaN	NaN	NaN	NaN	NaN	NaN	NaN	NaN	NaN	NaN	NaN	NaN	NaN	NaN	NaN	NaN	NaN	NaN	NaN
NaN	NaN	NaN	NaN	NaN	NaN	NaN	NaN	NaN	NaN	NaN	NaN	NaN	NaN	NaN	NaN	NaN	NaN	NaN	NaN	NaN	NaN	NaN	NaN	NaN	NaN	NaN	NaN	NaN	NaN	NaN	NaN	NaN	NaN	NaN	NaN	NaN	NaN	NaN	NaN	NaN	NaN	NaN	NaN	NaN	NaN	NaN	NaN	NaN	NaN
NaN	NaN	NaN	NaN	NaN	NaN	NaN	NaN	NaN	NaN	NaN	NaN	NaN	NaN	NaN	NaN	NaN	NaN	NaN	NaN	NaN	NaN	NaN	NaN	NaN	NaN	NaN	NaN	NaN	NaN	NaN	NaN	NaN	NaN	NaN	NaN	NaN	NaN	NaN	NaN	NaN	NaN	NaN	NaN	NaN	NaN	NaN	NaN	NaN	NaN
NaN	NaN	NaN	NaN	NaN	NaN	NaN	NaN	NaN	NaN	NaN	NaN	NaN	NaN	NaN	NaN	NaN	NaN	NaN	NaN	NaN	NaN	NaN	NaN	NaN	NaN	NaN	NaN	NaN	NaN	NaN	NaN	NaN	NaN	NaN	NaN	NaN	NaN	NaN	NaN	NaN	NaN	NaN	NaN	NaN	NaN	NaN	NaN	NaN	NaN
NaN	NaN	NaN	NaN	NaN	NaN	NaN	NaN	NaN	NaN	NaN	NaN	NaN	NaN	NaN	NaN	NaN	NaN	NaN	NaN	NaN	NaN	NaN	NaN	NaN	NaN	NaN	NaN	NaN	NaN	NaN	NaN	NaN	NaN	NaN	NaN	NaN	NaN	NaN	NaN	NaN	NaN	NaN	NaN	NaN	NaN	NaN	NaN	NaN	NaN
NaN	NaN	NaN	NaN	NaN	NaN	NaN	NaN	NaN	NaN	NaN	NaN	NaN	NaN	NaN	NaN	NaN	NaN	NaN	NaN	NaN	NaN	NaN	NaN	NaN	NaN	NaN	NaN	NaN	NaN	NaN	NaN	NaN	NaN	NaN	NaN	NaN	NaN	NaN	NaN	NaN	NaN	NaN	NaN	NaN	NaN	NaN	NaN	NaN	NaN
NaN	NaN	NaN	NaN	NaN	NaN	NaN	NaN	NaN	NaN	NaN	NaN	NaN	NaN	NaN	NaN	NaN	NaN	NaN	NaN	NaN	NaN	NaN	NaN	NaN	NaN	NaN	NaN	NaN	NaN	NaN	NaN	NaN	NaN	NaN	NaN	NaN	NaN	NaN	NaN	NaN	NaN	NaN	NaN	NaN	NaN	NaN	NaN	NaN	NaN
NaN	NaN	NaN	NaN	NaN	NaN	NaN	NaN	NaN	NaN	NaN	NaN	NaN	NaN	NaN	NaN	NaN	NaN	NaN	NaN	NaN	NaN	NaN	NaN	NaN	NaN	NaN	NaN	NaN	NaN	NaN	NaN	NaN	NaN	NaN	NaN	NaN	NaN	NaN	NaN	NaN	NaN	NaN	NaN	NaN	NaN	NaN	NaN	NaN	NaN
NaN	NaN	NaN	NaN	NaN	NaN	NaN	NaN	NaN	NaN	NaN	NaN	NaN	NaN	NaN	NaN	NaN	NaN	NaN	NaN	NaN	NaN	NaN	NaN	NaN	NaN	NaN	NaN	NaN	NaN	NaN	NaN	NaN	NaN	NaN	NaN	NaN	NaN	NaN	NaN	NaN	NaN	NaN	NaN	NaN	NaN	NaN	NaN	NaN	NaN
NaN	NaN	NaN	NaN	NaN	NaN	NaN	NaN	NaN	NaN	NaN	NaN	NaN	NaN	NaN	NaN	NaN	NaN	NaN	NaN	NaN	NaN	NaN	NaN	NaN	NaN	NaN	NaN	NaN	NaN	NaN	NaN	NaN	NaN	NaN	NaN	NaN	NaN	NaN	NaN	NaN	NaN	NaN	NaN	NaN	NaN	NaN	NaN	NaN	NaN
NaN	NaN	NaN	NaN	NaN	NaN	NaN	NaN	NaN	NaN	NaN	NaN	NaN	NaN	NaN	NaN	NaN	NaN	NaN	NaN	NaN	NaN	NaN	NaN	NaN	NaN	NaN	NaN	NaN	NaN	NaN	NaN	NaN	NaN	NaN	NaN	NaN	NaN	NaN	NaN	NaN	NaN	NaN	NaN	NaN	NaN	NaN	NaN	NaN	NaN
NaN	NaN	NaN	NaN	NaN	NaN	NaN	NaN	NaN	NaN	NaN	NaN	NaN	NaN	NaN	NaN	NaN	NaN	NaN	NaN	NaN	NaN	NaN	NaN	NaN	NaN	NaN	NaN	NaN	NaN	NaN	NaN	NaN	NaN	NaN	NaN	NaN	NaN	NaN	NaN	NaN	NaN	NaN	NaN	NaN	NaN	NaN	NaN	NaN	NaN
NaN	NaN	NaN	NaN	NaN	NaN	NaN	NaN	NaN	NaN	NaN	NaN	NaN	NaN	NaN	NaN	NaN	NaN	NaN	NaN	NaN	NaN	NaN	NaN	NaN	NaN	NaN	NaN	NaN	NaN	NaN	NaN	NaN	NaN	NaN	NaN	NaN	NaN	NaN	NaN	NaN	NaN	NaN	NaN	NaN	NaN	NaN	NaN	NaN	NaN
NaN	NaN	NaN	NaN	NaN	NaN	NaN	NaN	NaN	NaN	NaN	NaN	NaN	NaN	NaN	NaN	NaN	NaN	NaN	NaN	NaN	NaN	NaN	NaN	NaN	NaN	NaN	NaN	NaN	NaN	NaN	NaN	NaN	NaN	NaN	NaN	NaN	NaN	NaN	NaN	NaN	NaN	NaN	NaN	NaN	NaN	NaN	NaN	NaN	NaN
NaN	NaN	NaN	NaN	NaN	NaN	NaN	NaN	NaN	NaN	NaN	NaN	NaN	NaN	NaN	NaN	NaN	NaN	NaN	NaN	NaN	NaN	NaN	NaN	NaN	NaN	NaN	NaN	NaN	NaN	NaN	NaN	NaN	NaN	NaN	NaN	NaN	NaN	NaN	NaN	NaN	NaN	NaN	NaN	NaN	NaN	NaN	NaN	NaN	NaN
NaN	NaN	NaN	NaN	NaN	NaN	NaN	NaN	NaN	NaN	NaN	NaN	NaN	NaN	NaN	NaN	NaN	NaN	NaN	NaN	NaN	NaN	NaN	NaN	NaN	NaN	NaN	NaN	NaN	NaN	NaN	NaN	NaN	NaN	NaN	NaN	NaN	NaN	NaN	NaN	NaN	NaN	NaN	NaN	NaN	NaN	NaN	NaN	NaN	NaN
NaN	NaN	NaN	NaN	NaN	NaN	NaN	NaN	NaN	NaN	NaN	NaN	NaN	NaN	NaN	NaN	NaN	NaN	NaN	NaN	NaN	NaN	NaN	NaN	NaN	NaN	NaN	NaN	NaN	NaN	NaN	NaN	NaN	NaN	NaN	NaN	NaN	NaN	NaN	NaN	NaN	NaN	NaN	NaN	NaN	NaN	NaN	NaN	NaN	NaN
NaN	NaN	NaN	NaN	NaN	NaN	NaN	NaN	NaN	NaN	NaN	NaN	NaN	NaN	NaN	NaN	NaN	NaN	NaN	NaN	NaN	NaN	NaN	NaN	NaN	NaN	NaN	NaN	NaN	NaN	NaN	NaN	NaN	NaN	NaN	NaN	NaN	NaN	NaN	NaN	NaN	NaN	NaN	NaN	NaN	NaN	NaN	NaN	NaN	NaN
NaN	NaN	NaN	NaN	NaN	NaN	NaN	NaN	NaN	NaN	NaN	NaN	NaN	NaN	NaN	NaN	NaN	NaN	NaN	NaN	NaN	NaN	NaN	NaN	NaN	NaN	NaN	NaN	NaN	NaN	NaN	NaN	NaN	NaN	NaN	NaN	NaN	NaN	NaN	NaN	NaN	NaN	NaN	NaN	NaN	NaN	NaN	NaN	NaN	NaN
NaN	NaN	NaN	NaN	NaN	NaN	NaN	NaN	NaN	NaN	NaN	NaN	NaN	NaN	NaN	NaN	NaN	NaN	NaN	NaN	NaN	NaN	NaN	NaN	NaN	NaN	NaN	NaN	NaN	NaN	NaN	NaN	NaN	NaN	NaN	NaN	NaN	NaN	NaN	NaN	NaN	NaN	NaN	NaN	NaN	NaN	NaN	NaN	NaN	NaN
NaN	NaN	NaN	NaN	NaN	NaN	NaN	NaN	NaN	NaN	NaN	NaN	NaN	NaN	NaN	NaN	NaN	NaN	NaN	NaN	NaN	NaN	NaN	NaN	NaN	NaN	NaN	NaN	NaN	NaN	NaN	NaN	NaN	NaN	NaN	NaN	NaN	NaN	NaN	NaN	NaN	NaN	NaN	NaN	NaN	NaN	NaN	NaN	NaN	NaN
NaN	NaN	NaN	NaN	NaN	NaN	NaN	NaN	NaN	NaN	NaN	NaN	NaN	NaN	NaN	NaN	NaN	NaN	NaN	NaN	NaN	NaN	NaN	NaN	NaN	NaN	NaN	NaN	NaN	NaN	NaN	NaN	NaN	NaN	NaN	NaN	NaN	NaN	NaN	NaN	NaN	NaN	NaN	NaN	NaN	NaN	NaN	NaN	NaN	NaN
NaN	NaN	NaN	NaN	NaN	NaN	NaN	NaN	NaN	NaN	NaN	NaN	NaN	NaN	NaN	NaN	NaN	NaN	NaN	NaN	NaN	NaN	NaN	NaN	NaN	NaN	NaN	NaN	NaN	NaN	NaN	NaN	NaN	NaN	NaN	NaN	NaN	NaN	NaN	NaN	NaN	NaN	NaN	NaN	NaN	NaN	NaN	NaN	NaN	NaN
NaN	NaN	NaN	NaN	NaN	NaN	NaN	NaN	NaN	NaN	NaN	NaN	NaN	NaN	NaN	NaN	NaN	NaN	NaN	NaN	NaN	NaN	NaN	NaN	NaN	NaN	NaN	NaN	NaN	NaN	NaN	NaN	NaN	NaN	NaN	NaN	NaN	NaN	NaN	NaN	NaN	NaN	NaN	NaN	NaN	NaN	NaN	NaN	NaN	NaN
NaN	NaN	NaN	NaN	NaN	NaN	NaN	NaN	NaN	NaN	NaN	NaN	NaN	NaN	NaN	NaN	NaN	NaN	NaN	NaN	NaN	NaN	NaN	NaN	NaN	NaN	NaN	NaN	NaN	NaN	NaN	NaN	NaN	NaN	NaN	NaN	NaN	NaN	NaN	NaN	NaN	NaN	NaN	NaN	NaN	NaN	NaN	NaN	NaN	NaN
NaN	NaN	NaN	NaN	NaN	NaN	NaN	NaN	NaN	NaN	NaN	NaN	NaN	NaN	NaN	NaN	NaN	NaN	NaN	NaN	NaN	NaN	NaN	NaN	NaN	NaN	NaN	NaN	NaN	NaN	NaN	NaN	NaN	NaN	NaN	NaN	NaN	NaN	NaN	NaN	NaN	NaN	NaN	NaN	NaN	NaN	NaN	NaN	NaN	NaN
NaN	NaN	NaN	NaN	NaN	NaN	NaN	NaN	NaN	NaN	NaN	NaN	NaN	NaN	NaN	NaN	NaN	NaN	NaN	NaN	NaN	NaN	NaN	NaN	NaN	NaN	NaN	NaN	NaN	NaN	NaN	NaN	NaN	NaN	NaN	NaN	NaN	NaN	NaN	NaN	NaN	NaN	NaN	NaN	NaN	NaN	NaN	NaN	NaN	NaN
NaN	NaN	NaN	NaN	NaN	NaN	NaN	NaN	NaN	NaN	NaN	NaN	NaN	NaN	NaN	NaN	NaN	NaN	NaN	NaN	NaN	NaN	NaN	NaN	NaN	NaN	NaN	NaN	NaN	NaN	NaN	NaN	NaN	NaN	NaN	NaN	NaN	NaN	NaN	NaN	NaN	NaN	NaN	NaN	NaN	NaN	NaN	NaN	NaN	NaN
NaN	NaN	NaN	NaN	NaN	NaN	NaN	NaN	NaN	NaN	NaN	NaN	NaN	NaN	NaN	NaN	NaN	NaN	NaN	NaN	NaN	NaN	NaN	NaN	NaN	NaN	NaN	NaN	NaN	NaN	NaN	NaN	NaN	NaN	NaN	NaN	NaN	NaN	NaN	NaN	NaN	NaN	NaN	NaN	NaN	NaN	NaN	NaN	NaN	NaN
NaN	NaN	NaN	NaN	NaN	NaN	NaN	NaN	NaN	NaN	NaN	NaN	NaN	NaN	NaN	NaN	NaN	NaN	NaN	NaN	NaN	NaN	NaN	NaN	NaN	NaN	NaN	NaN	NaN	NaN	NaN	NaN	NaN	NaN	NaN	NaN	NaN	NaN	NaN	NaN	NaN	NaN	NaN	NaN	NaN	NaN	NaN	NaN	NaN	NaN
NaN	NaN	NaN	NaN	NaN	NaN	NaN	NaN	NaN	NaN	NaN	NaN	NaN	NaN	NaN	NaN	NaN	NaN	NaN	NaN	NaN	NaN	NaN	NaN	NaN	NaN	NaN	NaN	NaN	NaN	NaN	NaN	NaN	NaN	NaN	NaN	NaN	NaN	NaN	NaN	NaN	NaN	NaN	NaN	NaN	NaN	NaN	NaN	NaN	NaN
NaN	NaN	NaN	NaN	NaN	NaN	NaN	NaN	NaN	NaN	NaN	NaN	NaN	NaN	NaN	NaN	NaN	NaN	NaN	NaN	NaN	NaN	NaN	NaN	NaN	NaN	NaN	NaN	NaN	NaN	NaN	NaN	NaN	NaN	NaN	NaN	NaN	NaN	NaN	NaN	NaN	NaN	NaN	NaN	NaN	NaN	NaN	NaN	NaN	NaN
NaN	NaN	NaN	NaN	NaN	NaN	NaN	NaN	NaN	NaN	NaN	NaN	NaN	NaN	NaN	NaN	NaN	NaN	NaN	NaN	NaN	NaN	NaN	NaN	NaN	NaN	NaN	NaN	NaN	NaN	NaN	NaN	NaN	NaN	NaN	NaN	NaN	NaN	NaN	NaN	NaN	NaN	NaN	NaN	NaN	NaN	NaN	NaN	NaN	NaN
NaN	NaN	NaN	NaN	NaN	NaN	NaN	NaN	NaN	NaN	NaN	NaN	NaN	NaN	NaN	NaN	NaN	NaN	NaN	NaN	NaN	NaN	NaN	NaN	NaN	NaN	NaN	NaN	NaN	NaN	NaN	NaN	NaN	NaN	NaN	NaN	NaN	NaN	NaN	NaN	NaN	NaN	NaN	NaN	NaN	NaN	NaN	NaN	NaN	NaN
NaN	NaN	NaN	NaN	NaN	NaN	NaN	NaN	NaN	NaN	NaN	NaN	NaN	NaN	NaN	NaN	NaN	NaN	NaN	NaN	NaN	NaN	NaN	NaN	NaN	NaN	NaN	NaN	NaN	NaN	NaN	NaN	NaN	NaN	NaN	NaN	NaN	NaN	NaN	NaN	NaN	NaN	NaN	NaN	NaN	NaN	NaN	NaN	NaN	NaN
NaN	NaN	NaN	NaN	NaN	NaN	NaN	NaN	NaN	NaN	NaN	NaN	NaN	NaN	NaN	NaN	NaN	NaN	NaN	NaN	NaN	NaN	NaN	NaN	NaN	NaN	NaN	NaN	NaN	NaN	NaN	NaN	NaN	NaN	NaN	NaN	NaN	NaN	NaN	NaN	NaN	NaN	NaN	NaN	NaN	NaN	NaN	NaN	NaN	NaN
NaN	NaN	NaN	NaN	NaN	NaN	NaN	NaN	NaN	NaN	NaN	NaN	NaN	NaN	NaN	NaN	NaN	NaN	NaN	NaN	NaN	NaN	NaN	NaN	NaN	NaN	NaN	NaN	NaN	NaN	NaN	NaN	NaN	NaN	NaN	NaN	NaN	NaN	NaN	NaN	NaN	NaN	NaN	NaN	NaN	NaN	NaN	NaN	NaN	NaN
NaN	NaN	NaN	NaN	NaN	NaN	NaN	NaN	NaN	NaN	NaN	NaN	NaN	NaN	NaN	NaN	NaN	NaN	NaN	NaN	NaN	NaN	NaN	NaN	NaN	NaN	NaN	NaN	NaN	NaN	NaN	NaN	NaN	NaN	NaN	NaN	NaN	NaN	NaN	NaN	NaN	NaN	NaN	NaN	NaN	NaN	NaN	NaN	NaN	NaN
NaN	NaN	NaN	NaN	NaN	NaN	NaN	NaN	NaN	NaN	NaN	NaN	NaN	NaN	NaN	NaN	NaN	NaN	NaN	NaN	NaN	NaN	NaN	NaN	NaN	NaN	NaN	NaN	NaN	NaN	NaN	NaN	NaN	NaN	NaN	NaN	NaN	NaN	NaN	NaN	NaN	NaN	NaN	NaN	NaN	NaN	NaN	NaN	NaN	NaN
NaN	NaN	NaN	NaN	NaN	NaN	NaN	NaN	NaN	NaN	NaN	NaN	NaN	NaN	NaN	NaN	NaN	NaN	NaN	NaN	NaN	NaN	NaN	NaN	NaN	NaN	NaN	NaN	NaN	NaN	NaN	NaN	NaN	NaN	NaN	NaN	NaN	NaN	NaN	NaN	NaN	NaN	NaN	NaN	NaN	NaN	NaN	NaN	NaN	NaN
NaN	NaN	NaN	NaN	NaN	NaN	NaN	NaN	NaN	NaN	NaN	NaN	NaN	NaN	NaN	NaN	NaN	NaN	NaN	NaN	NaN	NaN	NaN	NaN	NaN	NaN	NaN	NaN	NaN	NaN	NaN	NaN	NaN	NaN	NaN	NaN	NaN	NaN	NaN	NaN	NaN	NaN	NaN	NaN	NaN	NaN	NaN	NaN	NaN	NaN
NaN	NaN	NaN	NaN	NaN	NaN	NaN	NaN	NaN	NaN	NaN	NaN	NaN	NaN	NaN	NaN	NaN	NaN	NaN	NaN	NaN	NaN	NaN	NaN	NaN	NaN	NaN	NaN	NaN	NaN	NaN	NaN	NaN	NaN	NaN	NaN	NaN	NaN	NaN	NaN	NaN	NaN	NaN	NaN	NaN	NaN	NaN	NaN	NaN	NaN
NaN	NaN	NaN	NaN	NaN	NaN	NaN	NaN	NaN	NaN	NaN	NaN	NaN	NaN	NaN	NaN	NaN	NaN	NaN	NaN	NaN	NaN	NaN	NaN	NaN	NaN	NaN	NaN	NaN	NaN	NaN	NaN	NaN	NaN	NaN	NaN	NaN	NaN	NaN	NaN	NaN	NaN	NaN	NaN	NaN	NaN	NaN	NaN	NaN	NaN
NaN	NaN	NaN	NaN	NaN	NaN	NaN	NaN	NaN	NaN	NaN	NaN	NaN	NaN	NaN	NaN	NaN	NaN	NaN	NaN	NaN	NaN	NaN	NaN	NaN	NaN	NaN	NaN	NaN	NaN	NaN	NaN	NaN	NaN	NaN	NaN	NaN	NaN	NaN	NaN	NaN	NaN	NaN	NaN	NaN	NaN	NaN	NaN	NaN	NaN
NaN	NaN	NaN	NaN	NaN	NaN	NaN	NaN	NaN	NaN	NaN	NaN	NaN	NaN	NaN	NaN	NaN	NaN	NaN	NaN	NaN	NaN	NaN	NaN	NaN	NaN	NaN	NaN	NaN	NaN	NaN	NaN	NaN	NaN	NaN	NaN	NaN	NaN	NaN	NaN	NaN	NaN	NaN	NaN	NaN	NaN	NaN	NaN	NaN	NaN
NaN	NaN	NaN	NaN	NaN	NaN	NaN	NaN	NaN	NaN	NaN	NaN	NaN	NaN	NaN	NaN	NaN	NaN	NaN	NaN	NaN	NaN	NaN	NaN	NaN	NaN	NaN	NaN	NaN	NaN	NaN	NaN	NaN	NaN	NaN	NaN	NaN	NaN	NaN	NaN	NaN	NaN	NaN	NaN	NaN	NaN	NaN	NaN	NaN	NaN
NaN	NaN	NaN	NaN	NaN	NaN	NaN	NaN	NaN	NaN	NaN	NaN	NaN	NaN	NaN	NaN	NaN	NaN	NaN	NaN	NaN	NaN	NaN	NaN	NaN	NaN	NaN	NaN	NaN	NaN	NaN	NaN	NaN	NaN	NaN	NaN	NaN	NaN	NaN	NaN	NaN	NaN	NaN	NaN	NaN	NaN	NaN	NaN	NaN	NaN
NaN	NaN	NaN	NaN	NaN	NaN	NaN	NaN	NaN	NaN	NaN	NaN	NaN	NaN	NaN	NaN	NaN	NaN	NaN	NaN	NaN	NaN	NaN	NaN	NaN	NaN	NaN	NaN	NaN	NaN	NaN	NaN	NaN	NaN	NaN	NaN	NaN	NaN	NaN	NaN	NaN	NaN	NaN	NaN	NaN	NaN	NaN	NaN	NaN	NaN
NaN	NaN	NaN	NaN	NaN	NaN	NaN	NaN	NaN	NaN	NaN	NaN	NaN	NaN	NaN	NaN	NaN	NaN	NaN	NaN	NaN	NaN	NaN	NaN	NaN	NaN	NaN	NaN	NaN	NaN	NaN	NaN	NaN	NaN	NaN	NaN	NaN	NaN	NaN	NaN	NaN	NaN	NaN	NaN	NaN	NaN	NaN	NaN	NaN	NaN
NaN	NaN	NaN	NaN	NaN	NaN	NaN	NaN	NaN	NaN	NaN	NaN	NaN	NaN	NaN	NaN	NaN	NaN	NaN	NaN	NaN	NaN	NaN	NaN	NaN	NaN	NaN	NaN	NaN	NaN	NaN	NaN	NaN	NaN	NaN	NaN	NaN	NaN	NaN	NaN	NaN	NaN	NaN	NaN	NaN	NaN	NaN	NaN	NaN	NaN
NaN	NaN	NaN	NaN	NaN	NaN	NaN	NaN	NaN	NaN	NaN	NaN	NaN	NaN	NaN	NaN	NaN	NaN	NaN	NaN	NaN	NaN	NaN	NaN	NaN	NaN	NaN	NaN	NaN	NaN	NaN	NaN	NaN	NaN	NaN	NaN	NaN	NaN	NaN	NaN	NaN	NaN	NaN	NaN	NaN	NaN	NaN	NaN	NaN	NaN
NaN	NaN	NaN	NaN	NaN	NaN	NaN	NaN	NaN	NaN	NaN	NaN	NaN	NaN	NaN	NaN	NaN	NaN	NaN	NaN	NaN	NaN	NaN	NaN	NaN	NaN	NaN	NaN	NaN	NaN	NaN	NaN	NaN	NaN	NaN	NaN	NaN	NaN	NaN	NaN	NaN	NaN	NaN	NaN	NaN	NaN	NaN	NaN	NaN	NaN
NaN	NaN	NaN	NaN	NaN	NaN	NaN	NaN	NaN	NaN	NaN	NaN	NaN	NaN	NaN	NaN	NaN	NaN	NaN	NaN	NaN	NaN	NaN	15.04	15.04	NaN	NaN	NaN	NaN	NaN	NaN	NaN	NaN	NaN	NaN	NaN	NaN	NaN	NaN	NaN	NaN	NaN	NaN	NaN	NaN	NaN	NaN	NaN	NaN	NaN
NaN	NaN	NaN	NaN	NaN	NaN	NaN	NaN	NaN	NaN	NaN	NaN	NaN	NaN	NaN	NaN	NaN	NaN	NaN	NaN	15.04	15.04	15.04	15.04	15.04	NaN	NaN	NaN	NaN	NaN	NaN	NaN	NaN	NaN	NaN	NaN	NaN	NaN	NaN	NaN	NaN	NaN	NaN	NaN	NaN	NaN	NaN	NaN	NaN	NaN
NaN	NaN	NaN	NaN	NaN	NaN	NaN	NaN	NaN	NaN	NaN	NaN	NaN	NaN	NaN	NaN	NaN	NaN	NaN	NaN	NaN	NaN	15.04	15.04	15.04	NaN	NaN	NaN	NaN	NaN	NaN	NaN	NaN	NaN	NaN	NaN	NaN	NaN	NaN	NaN	NaN	NaN	NaN	NaN	NaN	NaN	NaN	NaN	NaN	NaN
NaN	NaN	NaN	NaN	NaN	NaN	NaN	NaN	NaN	NaN	NaN	NaN	NaN	NaN	NaN	NaN	NaN	NaN	NaN	NaN	NaN	NaN	15.04	15.04	15.04	15.04	NaN	NaN	NaN	NaN	NaN	NaN	NaN	NaN	NaN	NaN	NaN	NaN	NaN	NaN	NaN	NaN	NaN	NaN	NaN	NaN	NaN	NaN	NaN	NaN
NaN	NaN	NaN	NaN	NaN	NaN	NaN	NaN	NaN	NaN	NaN	NaN	NaN	NaN	NaN	NaN	NaN	NaN	NaN	NaN	NaN	NaN	NaN	15.04	15.04	15.04	15.04	15.04	15.04	15.04	15.04	15.04	NaN	NaN	NaN	NaN	NaN	NaN	NaN	NaN	NaN	NaN	NaN	NaN	NaN	NaN	NaN	NaN	NaN	15.04
NaN	NaN	NaN	NaN	NaN	NaN	NaN	NaN	NaN	NaN	NaN	NaN	NaN	NaN	NaN	NaN	15.04	15.04	NaN	NaN	NaN	NaN	NaN	NaN	15.04	15.04	15.04	15.04	15.04	15.04	15.04	15.04	15.04	NaN	NaN	NaN	NaN	NaN	NaN	15.04	15.04	15.04	15.04	15.04	NaN	NaN	NaN	15.04	15.04	15.04
NaN	NaN	NaN	NaN	NaN	NaN	NaN	NaN	NaN	NaN	NaN	NaN	NaN	NaN	NaN	NaN	15.04	15.04	15.04	15.04	NaN	NaN	NaN	NaN	15.04	15.04	15.04	15.04	15.04	15.04	15.04	15.04	15.04	NaN	NaN	NaN	NaN	NaN	NaN	NaN	15.04	15.04	15.04	15.04	15.04	15.04	15.04	15.04	15.04	15.04
NaN	NaN	NaN	NaN	NaN	NaN	NaN	NaN	NaN	NaN	NaN	NaN	NaN	NaN	15.04	15.04	15.04	15.04	15.04	15.04	15.04	15.04	15.04	15.04	15.04	15.04	15.04	15.04	15.04	15.04	15.04	15.04	15.04	15.04	15.04	15.04	15.04	NaN	NaN	NaN	15.04	15.04	15.04	15.04	15.04	15.04	15.04	15.04	15.04	15.04
NaN	NaN	NaN	NaN	NaN	NaN	NaN	NaN	NaN	15.04	15.04	15.04	15.04	15.04	15.04	15.04	15.04	15.04	15.04	15.04	15.04	15.04	15.04	15.04	15.04	15.04	15.04	15.04	15.04	15.04	15.04	15.04	15.04	15.04	15.04	15.04	15.04	15.04	NaN	NaN	15.04	15.04	15.04	15.04	15.04	15.04	15.04	15.04	15.04	15.04
NaN	NaN	NaN	NaN	NaN	NaN	NaN	NaN	NaN	15.04	15.04	15.04	15.04	15.04	15.04	15.04	15.04	15.04	15.04	15.04	15.04	15.04	15.04	15.04	15.04	15.04	15.04	15.04	15.04	15.04	15.04	15.04	15.04	15.04	15.04	15.04	15.04	15.04	15.04	15.04	15.04	15.04	15.04	15.04	15.04	15.04	15.04	15.04	15.04	15.04
NaN	NaN	NaN	NaN	NaN	NaN	NaN	NaN	NaN	15.04	15.04	15.04	15.04	15.04	15.04	15.04	15.04	15.04	15.04	15.04	15.04	15.04	15.04	15.04	15.04	15.04	15.04	15.04	15.04	15.04	15.04	15.04	15.04	15.04	15.04	15.04	15.04	15.04	15.04	15.04	15.04	15.04	15.04	15.04	15.04	15.04	15.04	15.04	15.04	15.04
NaN	NaN	NaN	NaN	NaN	NaN	NaN	NaN	NaN	NaN	15.04	15.04	15.04	15.04	15.04	15.04	15.04	15.04	15.04	15.04	15.04	15.04	15.04	15.04	15.04	15.04	15.04	15.04	15.04	15.04	15.04	15.04	15.04	15.04	15.04	15.04	15.04	15.04	15.04	15.04	15.04	15.04	15.04	15.04	15.04	15.04	15.04	15.04	15.04	15.04
NaN	NaN	NaN	NaN	NaN	NaN	NaN	NaN	NaN	NaN	NaN	15.04	15.04	15.04	15.04	15.04	15.04	15.04	15.04	15.04	15.04	15.04	15.04	15.04	15.04	15.04	15.04	15.04	15.04	15.04	15.04	15.04	15.04	15.04	15.04	15.04	15.04	15.04	15.04	15.04	15.04	15.04	15.04	15.04	15.04	15.04	15.04	15.04	15.04	15.04
NaN	NaN	NaN	NaN	NaN	NaN	NaN	NaN	NaN	NaN	NaN	15.04	15.04	15.04	15.04	15.04	15.04	15.04	15.04	15.04	15.04	15.04	15.04	15.04	15.04	15.04	15.04	15.04	15.04	15.04	15.04	15.04	15.04	15.04	15.04	15.04	15.04	15.04	15.04	15.04	15.04	15.04	15.04	15.04	15.04	15.04	15.04	15.04	15.04	15.04
NaN	NaN	NaN	NaN	NaN	NaN	NaN	NaN	NaN	NaN	NaN	15.04	15.04	15.04	15.04	15.04	15.04	15.04	15.04	15.04	15.04	15.04	15.04	15.04	15.04	15.04	15.04	15.04	15.04	15.04	15.04	15.04	15.04	15.04	15.04	15.04	15.04	15.04	15.04	15.04	15.04	15.04	15.04	15.04	15.04	15.04	15.04	15.04	15.04	15.04
NaN	NaN	NaN	NaN	NaN	NaN	NaN	NaN	NaN	NaN	NaN	15.04	15.04	15.04	15.04	15.04	15.04	15.04	15.04	15.04	15.04	15.04	15.04	15.04	15.04	15.04	15.04	15.04	15.04	15.04	15.04	15.04	15.04	15.04	15.04	15.04	15.04	15.04	15.04	15.04	15.04	15.04	15.04	15.04	15.04	15.04	15.04	15.04	15.04	15.04
NaN	NaN	NaN	NaN	NaN	NaN	NaN	NaN	NaN	NaN	NaN	15.04	15.04	15.04	15.04	15.04	15.04	15.04	15.04	15.04	15.04	15.04	15.04	15.04	15.04	15.04	15.04	15.04	15.04	15.04	15.04	15.04	15.04	15.04	15.04	15.04	15.04	15.04	15.04	15.04	15.04	15.04	15.04	15.04	15.04	15.04	15.04	15.04	15.04	15.04
NaN	NaN	NaN	NaN	NaN	NaN	NaN	NaN	NaN	15.04	15.04	15.04	15.04	15.04	15.04	15.04	15.04	15.04	15.04	15.04	15.04	15.04	15.04	15.04	15.04	15.04	15.04	15.04	15.04	15.04	15.04	15.04	15.04	15.04	15.04	15.04	15.04	15.04	15.04	15.04	15.04	15.04	15.04	15.04	15.04	15.04	15.04	15.04	15.04	15.04
NaN	NaN	NaN	NaN	NaN	NaN	NaN	NaN	NaN	15.04	15.04	15.04	15.04	15.04	15.04	15.04	15.04	15.04	15.04	15.04	15.04	15.04	15.04	15.04	15.04	15.04	15.04	15.04	15.04	15.04	15.04	15.04	15.04	15.04	15.04	15.04	15.04	15.04	15.04	15.04	15.04	15.04	15.04	15.04	15.04	15.04	15.04	15.04	15.04	15.04
NaN	NaN	NaN	NaN	NaN	NaN	NaN	NaN	NaN	NaN	NaN	NaN	NaN	15.04	15.04	15.04	15.04	15.04	15.04	15.04	15.04	15.04	15.04	15.04	15.04	15.04	15.04	15.04	15.04	15.04	15.04	15.04	15.04	15.04	15.04	15.04	15.04	15.04	15.04	15.04	15.04	15.04	15.04	15.04	15.04	15.04	15.04	15.04	15.04	15.04
NaN	NaN	NaN	NaN	NaN	NaN	NaN	NaN	NaN	NaN	NaN	NaN	NaN	NaN	NaN	15.04	15.04	15.04	15.04	15.04	15.04	15.04	15.04	15.04	15.04	15.04	15.04	15.04	15.04	15.04	15.04	15.04	15.04	15.04	15.04	15.04	15.04	15.04	15.04	15.04	15.04	15.04	15.04	15.04	15.04	15.04	15.04	15.04	15.04	15.04
NaN	NaN	NaN	NaN	NaN	NaN	NaN	NaN	NaN	NaN	NaN	NaN	NaN	NaN	NaN	15.04	15.04	15.04	15.04	15.04	15.04	15.04	15.04	15.04	15.04	15.04	15.04	15.04	15.04	15.04	15.04	15.04	15.04	15.04	15.04	15.04	15.04	15.04	15.04	15.04	15.04	15.04	15.04	15.04	15.04	15.04	15.04	15.04	15.04	15.04
NaN	NaN	NaN	NaN	NaN	NaN	NaN	NaN	NaN	NaN	NaN	NaN	NaN	NaN	15.04	15.04	15.04	15.04	15.04	15.04	15.04	15.04	15.04	15.04	15.04	15.04	15.04	15.04	15.04	15.04	15.04	15.04	15.04	15.04	15.04	15.04	15.04	15.04	15.04	15.04	15.04	15.04	15.04	15.04	15.04	15.04	15.04	15.04	15.04	15.04
NaN	NaN	NaN	NaN	NaN	NaN	NaN	NaN	NaN	NaN	NaN	NaN	NaN	NaN	NaN	15.04	15.04	15.04	15.04	15.04	15.04	15.04	15.04	15.04	15.04	15.04	15.04	15.04	15.04	15.04	15.04	15.04	15.04	15.04	15.04	15.04	15.04	15.04	15.04	15.04	15.04	15.04	15.04	15.04	15.04	15.04	15.04	15.04	15.04	15.04
NaN	NaN	NaN	NaN	NaN	NaN	NaN	NaN	NaN	NaN	NaN	NaN	NaN	NaN	NaN	15.04	15.04	15.04	15.04	15.04	15.04	15.04	15.04	15.04	15.04	15.04	15.04	15.04	15.04	15.04	15.04	15.04	15.04	15.04	15.04	15.04	15.04	15.04	15.04	15.04	15.04	15.04	15.04	15.04	15.04	15.04	15.04	15.04	15.04	15.04
NaN	NaN	NaN	NaN	NaN	NaN	NaN	NaN	NaN	NaN	NaN	NaN	NaN	NaN	15.04	15.04	15.04	15.04	15.04	15.04	15.04	15.04	15.04	15.04	15.04	15.04	15.04	15.04	15.04	15.04	15.04	15.04	15.04	15.04	15.04	15.04	15.04	15.04	15.04	15.04	15.04	15.04	15.04	15.04	15.04	15.04	15.04	15.04	15.04	15.04
NaN	NaN	NaN	NaN	NaN	NaN	NaN	NaN	NaN	NaN	NaN	NaN	NaN	NaN	NaN	15.04	15.04	15.04	15.04	15.04	15.04	15.04	15.04	15.04	15.04	15.04	15.04	15.04	15.04	15.04	15.04	15.04	15.04	15.04	15.04	15.04	15.04	15.04	15.04	15.04	15.04	15.04	15.04	15.04	15.04	15.04	15.04	15.04	15.04	15.04
NaN	NaN	NaN	NaN	NaN	NaN	NaN	NaN	NaN	NaN	NaN	NaN	NaN	NaN	NaN	NaN	NaN	NaN	15.04	15.04	15.04	15.04	15.04	15.04	15.04	15.04	15.04	15.04	15.04	15.04	15.04	15.04	15.04	15.04	15.04	15.04	15.04	15.04	15.04	15.04	15.04	15.04	15.04	15.04	15.04	15.04	15.04	15.04	15.04	15.04
NaN	NaN	NaN	NaN	NaN	NaN	NaN	NaN	NaN	NaN	NaN	NaN	NaN	NaN	NaN	NaN	NaN	NaN	NaN	15.04	15.04	15.04	15.04	15.04	15.04	15.04	15.04	15.04	15.04	15.04	15.04	15.04	15.04	15.04	15.04	15.04	15.04	15.04	15.04	15.04	15.04	15.04	15.04	15.04	15.04	15.04	15.04	15.04	15.04	15.04
NaN	NaN	NaN	NaN	NaN	NaN	NaN	NaN	NaN	NaN	NaN	NaN	NaN	NaN	NaN	NaN	NaN	NaN	NaN	15.04	15.04	15.04	15.04	15.04	15.04	15.04	15.04	15.04	15.04	15.04	15.04	15.04	15.04	15.04	15.04	15.04	15.04	15.04	15.04	15.04	15.04	15.04	15.04	15.04	15.04	15.04	15.04	15.04	15.04	15.04
NaN	NaN	NaN	NaN	NaN	NaN	NaN	NaN	NaN	NaN	NaN	NaN	NaN	NaN	NaN	NaN	NaN	NaN	NaN	15.04	15.04	15.04	15.04	15.04	15.04	15.04	15.04	15.04	15.04	15.04	15.04	15.04	15.04	15.04	15.04	15.04	15.04	15.04	15.04	15.04	15.04	15.04	15.04	15.04	15.04	15.04	15.04	15.04	15.04	15.04
NaN	NaN	NaN	NaN	NaN	NaN	NaN	NaN	NaN	NaN	NaN	NaN	NaN	NaN	NaN	NaN	NaN	NaN	15.04	15.04	15.04	15.04	15.04	15.04	15.04	15.04	15.04	15.04	15.04	15.04	15.04	15.04	15.04	15.04	15.04	15.04	15.04	15.04	15.04	15.04	15.04	15.04	15.04	15.04	15.04	15.04	15.04	15.04	15.04	15.04
NaN	NaN	NaN	NaN	NaN	NaN	NaN	NaN	NaN	NaN	NaN	NaN	NaN	NaN	NaN	NaN	NaN	NaN	15.04	15.04	15.04	15.04	15.04	15.04	15.04	15.04	15.04	15.04	15.04	15.04	15.04	15.04	15.04	15.04	15.04	15.04	15.04	15.04	15.04	15.04	15.04	15.04	15.04	15.04	15.04	15.04	15.04	15.04	15.04	15.04
NaN	NaN	NaN	NaN	NaN	NaN	NaN	NaN	NaN	NaN	NaN	NaN	NaN	NaN	NaN	NaN	NaN	NaN	15.04	15.04	15.04	15.04	15.04	15.04	15.04	15.04	15.04	15.04	15.04	15.04	15.04	15.04	15.04	15.04	15.04	15.04	15.04	15.04	15.04	15.04	15.04	15.04	15.04	15.04	15.04	15.04	15.04	15.04	15.04	15.04
NaN	NaN	NaN	NaN	NaN	NaN	NaN	NaN	NaN	NaN	NaN	NaN	NaN	NaN	NaN	NaN	NaN	NaN	NaN	15.04	15.04	15.04	15.04	15.04	15.04	15.04	15.04	15.04	15.04	15.04	15.04	15.04	15.04	15.04	15.04	15.04	15.04	15.04	15.04	15.04	15.04	15.04	15.04	15.04	15.04	15.04	15.04	15.04	15.04	15.04
NaN	NaN	NaN	NaN	NaN	NaN	NaN	NaN	NaN	NaN	NaN	NaN	NaN	NaN	NaN	NaN	NaN	NaN	NaN	NaN	15.04	15.04	15.04	15.04	15.04	15.04	15.04	15.04	15.04	15.04	15.04	15.04	15.04	15.04	15.04	15.04	15.04	15.04	15.04	15.04	15.04	15.04	15.04	15.04	15.04	15.04	15.04	15.04	15.04	15.04
NaN	NaN	NaN	NaN	NaN	NaN	NaN	NaN	NaN	NaN	NaN	NaN	NaN	NaN	NaN	NaN	NaN	NaN	NaN	NaN	NaN	15.04	15.04	15.04	15.04	15.04	15.04	15.04	15.04	15.04	15.04	15.04	15.04	15.04	15.04	15.04	15.04	15.04	15.04	15.04	15.04	15.04	15.04	15.04	15.04	15.04	15.04	15.04	15.04	15.04
NaN	NaN	NaN	NaN	NaN	NaN	NaN	NaN	NaN	NaN	NaN	NaN	NaN	NaN	NaN	NaN	NaN	NaN	NaN	NaN	NaN	NaN	15.04	15.04	15.04	15.04	15.04	15.04	15.04	15.04	15.04	15.04	15.04	15.04	15.04	15.04	15.04	15.04	15.04	15.04	15.04	15.04	15.04	15.04	15.04	15.04	15.04	15.04	15.04	15.04
NaN	NaN	NaN	NaN	NaN	NaN	NaN	NaN	NaN	NaN	NaN	NaN	NaN	NaN	NaN	NaN	NaN	NaN	NaN	NaN	NaN	NaN	NaN	15.04	15.04	15.04	15.04	15.04	15.04	15.04	15.04	15.04	15.04	15.04	15.04	15.04	15.04	15.04	15.04	15.04	15.04	15.04	15.04	15.04	15.04	15.04	15.04	15.04	15.04	15.04
NaN	NaN	NaN	NaN	NaN	NaN	NaN	NaN	NaN	NaN	NaN	NaN	NaN	NaN	NaN	NaN	NaN	NaN	NaN	NaN	NaN	NaN	NaN	15.04	15.04	15.04	15.04	15.04	15.04	15.04	15.04	15.04	15.04	15.04	15.04	15.04	15.04	15.04	15.04	15.04	15.04	15.04	15.04	15.04	15.04	15.04	15.04	15.04	15.04	15.04
NaN	NaN	NaN	NaN	NaN	NaN	NaN	NaN	NaN	NaN	NaN	NaN	NaN	NaN	NaN	NaN	NaN	NaN	NaN	NaN	NaN	NaN	NaN	NaN	15.04	15.04	15.04	15.04	15.04	15.04	15.04	15.04	15.04	15.04	15.04	15.04	15.04	15.04	15.04	15.04	15.04	15.04	15.04	15.04	15.04	15.04	15.04	15.04	15.04	15.04
NaN	NaN	NaN	NaN	NaN	NaN	NaN	NaN	NaN	NaN	NaN	NaN	NaN	NaN	NaN	NaN	NaN	NaN	NaN	NaN	NaN	NaN	NaN	NaN	NaN	15.04	15.04	15.04	15.04	15.04	15.04	15.04	15.04	15.04	15.04	15.04	15.04	15.04	15.04	15.04	15.04	15.04	15.04	15.04	15.04	15.04	15.04	15.04	15.04	15.04
NaN	NaN	NaN	NaN	NaN	NaN	NaN	NaN	NaN	NaN	NaN	NaN	NaN	NaN	NaN	NaN	NaN	NaN	NaN	NaN	NaN	NaN	NaN	NaN	NaN	NaN	15.04	15.04	15.04	15.04	15.04	15.04	15.04	15.04	15.04	15.04	15.04	15.04	15.04	15.04	15.04	15.04	15.04	15.04	15.04	15.04	15.04	15.04	15.04	15.04
NaN	NaN	NaN	NaN	NaN	NaN	NaN	NaN	NaN	NaN	NaN	NaN	NaN	NaN	NaN	NaN	NaN	NaN	NaN	NaN	NaN	NaN	NaN	NaN	NaN	NaN	15.04	15.04	15.04	15.04	15.04	15.04	15.04	15.04	15.04	15.04	15.04	15.04	15.04	15.04	15.04	15.04	15.04	15.04	15.04	15.04	15.04	15.04	15.04	15.04
NaN	NaN	NaN	NaN	NaN	NaN	NaN	NaN	NaN	NaN	NaN	NaN	NaN	NaN	NaN	NaN	NaN	NaN	NaN	NaN	NaN	NaN	NaN	NaN	NaN	NaN	15.04	15.04	15.04	15.04	15.04	15.04	15.04	15.04	15.04	15.04	15.04	15.04	15.04	15.04	15.04	15.04	15.04	15.04	15.04	15.04	15.04	15.04	15.04	15.04
NaN	NaN	NaN	NaN	NaN	NaN	NaN	NaN	NaN	NaN	NaN	NaN	NaN	NaN	NaN	NaN	NaN	NaN	NaN	NaN	NaN	NaN	NaN	NaN	NaN	NaN	15.04	15.04	15.04	15.04	15.04	15.04	15.04	15.04	15.04	15.04	15.04	15.04	15.04	15.04	15.04	15.04	15.04	15.04	15.04	15.04	15.04	15.04	15.04	15.04
NaN	NaN	NaN	NaN	NaN	NaN	NaN	NaN	NaN	NaN	NaN	NaN	NaN	NaN	NaN	NaN	NaN	NaN	NaN	NaN	NaN	NaN	NaN	NaN	NaN	NaN	15.04	15.04	15.04	15.04	15.04	15.04	15.04	15.04	15.04	15.04	15.04	15.04	15.04	15.04	15.04	15.04	15.04	15.04	15.04	15.04	15.04	15.04	15.04	15.04
NaN	NaN	NaN	NaN	NaN	NaN	NaN	NaN	NaN	NaN	NaN	NaN	NaN	NaN	NaN	NaN	NaN	NaN	NaN	NaN	NaN	NaN	NaN	NaN	NaN	NaN	NaN	15.04	15.04	15.04	15.04	15.04	15.04	15.04	15.04	15.04	15.04	15.04	15.04	15.04	15.04	15.04	15.04	15.04	15.04	15.04	15.04	15.04	15.04	15.04
NaN	NaN	NaN	NaN	NaN	NaN	NaN	NaN	NaN	NaN	NaN	NaN	NaN	NaN	NaN	NaN	NaN	NaN	NaN	NaN	NaN	NaN	NaN	NaN	NaN	NaN	NaN	15.04	15.04	15.04	15.04	15.04	15.04	15.04	15.04	15.04	15.04	15.04	15.04	15.04	15.04	15.04	15.04	15.04	15.04	15.04	15.04	15.04	15.04	15.04
NaN	NaN	NaN	NaN	NaN	NaN	NaN	NaN	NaN	NaN	NaN	NaN	NaN	NaN	NaN	NaN	NaN	NaN	NaN	NaN	NaN	NaN	NaN	NaN	NaN	NaN	15.04	15.04	15.04	15.04	15.04	15.04	15.04	15.04	15.04	15.04	15.04	15.04	15.04	15.04	15.04	15.04	15.04	15.04	15.04	15.04	15.04	15.04	15.04	15.04
NaN	NaN	NaN	NaN	NaN	NaN	NaN	NaN	NaN	NaN	NaN	NaN	NaN	NaN	NaN	NaN	NaN	NaN	NaN	NaN	NaN	NaN	NaN	NaN	NaN	NaN	15.04	15.04	15.04	15.04	15.04	15.04	15.04	15.04	15.04	15.04	15.04	15.04	15.04	15.04	15.04	15.04	15.04	15.04	15.04	15.04	15.04	15.04	15.04	15.04
NaN	NaN	NaN	NaN	NaN	NaN	NaN	NaN	NaN	NaN	NaN	NaN	NaN	NaN	NaN	NaN	NaN	NaN	NaN	NaN	NaN	NaN	NaN	NaN	NaN	15.04	15.04	15.04	15.04	15.04	15.04	15.04	15.04	15.04	15.04	15.04	15.04	15.04	15.04	15.04	15.04	15.04	15.04	15.04	15.04	15.04	15.04	15.04	15.04	15.04
NaN	NaN	NaN	NaN	NaN	NaN	NaN	NaN	NaN	NaN	NaN	NaN	NaN	NaN	NaN	NaN	NaN	NaN	NaN	NaN	NaN	NaN	NaN	NaN	NaN	15.04	15.04	15.04	15.04	15.04	15.04	15.04	15.04	15.04	15.04	15.04	15.04	15.04	15.04	15.04	15.04	15.04	15.04	15.04	15.04	15.04	15.04	15.04	15.04	15.04
NaN	NaN	NaN	NaN	NaN	NaN	NaN	NaN	NaN	NaN	NaN	NaN	NaN	NaN	NaN	NaN	NaN	NaN	NaN	NaN	NaN	NaN	NaN	NaN	NaN	16.523	16.523	16.523	16.523	16.523	16.523	16.523	16.523	16.523	16.523	16.523	16.523	16.523	16.523	16.523	16.523	16.523	16.523	16.523	16.523	16.523	16.523	16.523	16.523	16.523
NaN	NaN	NaN	NaN	NaN	NaN	NaN	NaN	NaN	NaN	NaN	NaN	NaN	NaN	NaN	NaN	NaN	NaN	NaN	NaN	NaN	NaN	NaN	NaN	NaN	16.523	16.523	16.523	16.523	16.523	16.523	16.523	16.523	16.523	16.523	16.523	16.523	16.523	16.523	16.523	16.523	16.523	16.523	16.523	16.523	16.523	16.523	16.523	16.523	16.523
NaN	NaN	NaN	NaN	NaN	NaN	NaN	NaN	NaN	NaN	NaN	NaN	NaN	NaN	NaN	NaN	NaN	NaN	NaN	NaN	NaN	NaN	NaN	NaN	NaN	16.523	16.523	16.523	16.523	16.523	16.523	16.523	16.523	16.523	16.523	16.523	16.523	16.523	16.523	16.523	16.523	16.523	16.523	16.523	16.523	16.523	16.523	16.523	16.523	16.523
NaN	NaN	NaN	NaN	NaN	NaN	NaN	NaN	NaN	NaN	NaN	NaN	NaN	NaN	NaN	NaN	NaN	NaN	NaN	NaN	NaN	NaN	NaN	NaN	NaN	16.523	16.523	16.523	16.523	16.523	16.523	16.523	16.523	16.523	16.523	16.523	16.523	16.523	16.523	16.523	16.523	16.523	16.523	16.523	16.523	16.523	16.523	16.523	16.523	16.523
NaN	NaN	NaN	NaN	NaN	NaN	NaN	NaN	NaN	NaN	NaN	NaN	NaN	NaN	NaN	NaN	NaN	NaN	NaN	NaN	NaN	NaN	NaN	NaN	NaN	16.523	16.523	16.523	16.523	16.523	16.523	16.523	16.523	16.523	16.523	16.523	16.523	16.523	16.523	16.523	16.523	16.523	16.523	16.523	16.523	16.523	16.523	16.523	16.523	16.523
NaN	NaN	NaN	NaN	NaN	NaN	NaN	NaN	NaN	NaN	NaN	NaN	NaN	NaN	NaN	NaN	NaN	NaN	NaN	NaN	NaN	NaN	NaN	NaN	NaN	NaN	16.523	16.523	16.523	16.523	16.523	16.523	16.523	16.523	16.523	16.523	16.523	16.523	16.523	16.523	16.523	16.523	16.523	16.523	16.523	16.523	16.523	16.523	16.523	16.523
NaN	NaN	NaN	NaN	NaN	NaN	NaN	NaN	NaN	NaN	NaN	NaN	NaN	NaN	NaN	NaN	NaN	NaN	NaN	NaN	NaN	NaN	NaN	NaN	NaN	NaN	16.523	16.523	16.523	16.523	16.523	16.523	16.523	16.523	16.523	16.523	16.523	16.523	16.523	16.523	16.523	16.523	16.523	16.523	16.523	16.523	16.523	16.523	16.523	16.523
NaN	NaN	NaN	NaN	NaN	NaN	NaN	NaN	NaN	NaN	NaN	NaN	NaN	NaN	NaN	NaN	NaN	NaN	NaN	NaN	NaN	NaN	NaN	NaN	NaN	NaN	16.523	16.523	16.523	16.523	16.523	16.523	16.523	16.523	16.523	16.523	16.523	16.523	16.523	16.523	16.523	16.523	16.523	16.523	16.523	16.523	16.523	16.523	16.523	16.523
NaN	NaN	NaN	NaN	NaN	NaN	NaN	NaN	NaN	NaN	NaN	NaN	NaN	NaN	NaN	NaN	NaN	NaN	NaN	NaN	NaN	NaN	NaN	NaN	NaN	16.523	16.523	16.523	16.523	16.523	16.523	16.523	16.523	16.523	16.523	16.523	16.523	16.523	16.523	16.523	16.523	16.523	16.523	16.523	16.523	16.523	16.523	16.523	16.523	16.523
NaN	NaN	NaN	NaN	NaN	NaN	NaN	NaN	NaN	NaN	NaN	NaN	NaN	NaN	NaN	NaN	NaN	NaN	NaN	NaN	NaN	NaN	NaN	NaN	16.523	16.523	16.523	16.523	16.523	16.523	16.523	16.523	16.523	16.523	16.523	16.523	16.523	16.523	16.523	16.523	16.523	16.523	16.523	16.523	16.523	16.523	16.523	16.523	16.523	16.523
NaN	NaN	NaN	NaN	NaN	NaN	NaN	NaN	NaN	NaN	NaN	NaN	NaN	NaN	NaN	NaN	NaN	NaN	NaN	NaN	NaN	NaN	NaN	NaN	16.523	16.523	16.523	16.523	16.523	16.523	16.523	16.523	16.523	16.523	16.523	16.523	16.523	16.523	16.523	16.523	16.523	16.523	16.523	16.523	16.523	16.523	16.523	16.523	16.523	16.523
NaN	NaN	NaN	NaN	NaN	NaN	NaN	NaN	NaN	NaN	NaN	NaN	NaN	NaN	NaN	NaN	NaN	NaN	NaN	NaN	NaN	NaN	16.523	16.523	16.523	16.523	16.523	16.523	16.523	16.523	16.523	16.523	16.523	16.523	16.523	16.523	16.523	16.523	16.523	16.523	16.523	16.523	16.523	16.523	16.523	16.523	16.523	16.523	16.523	16.523
NaN	NaN	NaN	NaN	NaN	NaN	NaN	NaN	NaN	NaN	NaN	NaN	NaN	NaN	NaN	NaN	NaN	NaN	NaN	NaN	NaN	NaN	16.523	16.523	16.523	16.523	16.523	16.523	16.523	16.523	16.523	16.523	16.523	16.523	16.523	16.523	16.523	16.523	16.523	16.523	16.523	16.523	16.523	16.523	16.523	16.523	16.523	16.523	16.523	16.523
NaN	NaN	NaN	NaN	NaN	NaN	NaN	NaN	NaN	NaN	NaN	NaN	NaN	NaN	NaN	NaN	NaN	NaN	NaN	NaN	NaN	16.523	16.523	16.523	16.523	16.523	16.523	16.523	16.523	16.523	16.523	16.523	16.523	16.523	16.523	16.523	16.523	16.523	16.523	16.523	16.523	16.523	16.523	16.523	16.523	16.523	16.523	16.523	16.523	16.523
NaN	NaN	NaN	NaN	NaN	NaN	NaN	NaN	NaN	NaN	NaN	NaN	NaN	NaN	NaN	NaN	NaN	NaN	NaN	NaN	NaN	16.523	16.523	16.523	16.523	16.523	16.523	16.523	16.523	16.523	16.523	16.523	16.523	16.523	16.523	16.523	16.523	16.523	16.523	16.523	16.523	16.523	16.523	16.523	16.523	16.523	16.523	16.523	16.523	16.523
NaN	NaN	NaN	NaN	NaN	NaN	NaN	NaN	NaN	NaN	NaN	NaN	NaN	NaN	NaN	NaN	NaN	NaN	NaN	NaN	16.523	16.523	16.523	16.523	16.523	16.523	16.523	16.523	16.523	16.523	16.523	16.523	16.523	16.523	16.523	16.523	16.523	16.523	16.523	16.523	16.523	16.523	16.523	16.523	16.523	16.523	16.523	16.523	16.523	16.523
NaN	NaN	NaN	NaN	NaN	NaN	NaN	NaN	NaN	NaN	NaN	NaN	NaN	NaN	NaN	NaN	NaN	NaN	NaN	16.523	16.523	16.523	16.523	16.523	16.523	16.523	16.523	16.523	16.523	16.523	16.523	16.523	16.523	16.523	16.523	16.523	16.523	16.523	16.523	16.523	16.523	16.523	16.523	16.523	16.523	16.523	16.523	16.523	16.523	16.523
NaN	NaN	NaN	NaN	NaN	NaN	NaN	NaN	NaN	NaN	NaN	NaN	NaN	NaN	NaN	NaN	NaN	NaN	NaN	16.523	16.523	16.523	16.523	16.523	16.523	16.523	16.523	16.523	16.523	16.523	16.523	16.523	16.523	16.523	16.523	16.523	16.523	16.523	16.523	16.523	16.523	16.523	16.523	16.523	16.523	16.523	16.523	16.523	16.523	16.523
NaN	NaN	NaN	NaN	NaN	NaN	NaN	NaN	NaN	NaN	NaN	NaN	NaN	NaN	NaN	NaN	NaN	NaN	16.523	16.523	16.523	16.523	16.523	16.523	16.523	16.523	16.523	16.523	16.523	16.523	16.523	16.523	16.523	16.523	16.523	16.523	16.523	16.523	16.523	16.523	16.523	16.523	16.523	16.523	16.523	16.523	16.523	16.523	16.523	16.523
NaN	NaN	NaN	NaN	NaN	NaN	NaN	NaN	NaN	NaN	NaN	NaN	NaN	NaN	NaN	NaN	NaN	16.523	16.523	16.523	16.523	16.523	16.523	16.523	16.523	16.523	16.523	16.523	16.523	16.523	16.523	16.523	16.523	16.523	16.523	16.523	16.523	16.523	16.523	16.523	16.523	16.523	16.523	16.523	16.523	16.523	16.523	16.523	16.523	16.523
NaN	NaN	NaN	NaN	NaN	NaN	NaN	NaN	NaN	NaN	NaN	NaN	NaN	NaN	NaN	NaN	16.523	16.523	16.523	16.523	16.523	16.523	16.523	16.523	16.523	16.523	16.523	16.523	16.523	16.523	16.523	16.523	16.523	16.523	16.523	16.523	16.523	16.523	16.523	16.523	16.523	16.523	16.523	16.523	16.523	16.523	16.523	16.523	16.523	16.523
NaN	NaN	NaN	NaN	NaN	NaN	NaN	NaN	NaN	NaN	NaN	NaN	NaN	NaN	NaN	16.523	16.523	16.523	16.523	16.523	16.523	16.523	16.523	16.523	16.523	16.523	16.523	16.523	16.523	16.523	16.523	16.523	16.523	16.523	16.523	16.523	16.523	16.523	16.523	16.523	16.523	16.523	16.523	16.523	16.523	16.523	16.523	16.523	16.523	16.523
NaN	NaN	NaN	NaN	NaN	NaN	NaN	NaN	NaN	NaN	NaN	NaN	NaN	NaN	NaN	16.523	16.523	16.523	16.523	16.523	16.523	16.523	16.523	16.523	16.523	16.523	16.523	16.523	16.523	16.523	16.523	16.523	16.523	16.523	16.523	16.523	16.523	16.523	16.523	16.523	16.523	16.523	16.523	16.523	16.523	16.523	16.523	16.523	16.523	16.523
NaN	NaN	NaN	NaN	NaN	NaN	NaN	NaN	NaN	NaN	NaN	NaN	NaN	NaN	16.523	16.523	16.523	16.523	16.523	16.523	16.523	16.523	16.523	16.523	16.523	16.523	16.523	16.523	16.523	16.523	16.523	16.523	16.523	16.523	16.523	16.523	16.523	16.523	16.523	16.523	16.523	16.523	16.523	16.523	16.523	16.523	16.523	16.523	16.523	16.523
NaN	NaN	NaN	NaN	NaN	NaN	NaN	NaN	NaN	NaN	NaN	NaN	NaN	NaN	16.523	16.523	16.523	16.523	16.523	16.523	16.523	16.523	16.523	16.523	16.523	16.523	16.523	16.523	16.523	16.523	16.523	16.523	16.523	16.523	16.523	16.523	16.523	16.523	16.523	16.523	16.523	16.523	16.523	16.523	16.523	16.523	16.523	16.523	16.523	16.523
NaN	NaN	NaN	NaN	NaN	NaN	NaN	NaN	NaN	NaN	NaN	NaN	NaN	NaN	NaN	16.523	16.523	16.523	16.523	16.523	16.523	16.523	16.523	16.523	16.523	16.523	16.523	16.523	16.523	16.523	16.523	16.523	16.523	16.523	16.523	16.523	16.523	16.523	16.523	16.523	16.523	16.523	16.523	16.523	16.523	16.523	16.523	16.523	16.523	16.523
NaN	NaN	NaN	NaN	NaN	NaN	NaN	NaN	NaN	NaN	NaN	NaN	NaN	NaN	NaN	16.523	16.523	16.523	16.523	16.523	16.523	16.523	16.523	16.523	16.523	16.523	16.523	16.523	16.523	16.523	16.523	16.523	16.523	16.523	16.523	16.523	16.523	16.523	16.523	16.523	16.523	16.523	16.523	16.523	16.523	16.523	16.523	16.523	16.523	16.523
NaN	NaN	NaN	NaN	NaN	NaN	NaN	NaN	NaN	NaN	NaN	NaN	NaN	NaN	NaN	16.523	16.523	16.523	16.523	16.523	16.523	16.523	16.523	16.523	16.523	16.523	16.523	16.523	16.523	16.523	16.523	16.523	16.523	16.523	16.523	16.523	16.523	16.523	16.523	16.523	16.523	16.523	16.523	16.523	16.523	16.523	16.523	16.523	16.523	16.523
NaN	NaN	NaN	NaN	NaN	NaN	NaN	NaN	NaN	NaN	NaN	NaN	NaN	NaN	NaN	16.523	16.523	NaN	NaN	16.523	16.523	16.523	16.523	16.523	16.523	16.523	16.523	16.523	16.523	16.523	16.523	16.523	16.523	16.523	16.523	16.523	16.523	16.523	16.523	16.523	16.523	16.523	16.523	16.523	16.523	16.523	16.523	16.523	16.523	16.523
NaN	NaN	NaN	NaN	NaN	NaN	NaN	NaN	NaN	NaN	NaN	NaN	NaN	NaN	NaN	NaN	NaN	NaN	NaN	NaN	NaN	16.523	16.523	16.523	16.523	16.523	16.523	16.523	16.523	16.523	16.523	16.523	16.523	16.523	16.523	16.523	16.523	16.523	16.523	16.523	16.523	16.523	16.523	16.523	16.523	16.523	16.523	16.523	16.523	16.523
NaN	NaN	NaN	NaN	NaN	NaN	NaN	NaN	NaN	NaN	NaN	NaN	NaN	NaN	NaN	NaN	NaN	NaN	NaN	NaN	NaN	16.523	16.523	16.523	16.523	16.523	16.523	16.523	16.523	16.523	16.523	16.523	16.523	16.523	16.523	16.523	16.523	16.523	16.523	16.523	16.523	16.523	16.523	16.523	16.523	16.523	16.523	16.523	16.523	16.523
NaN	NaN	NaN	NaN	NaN	NaN	NaN	NaN	NaN	NaN	NaN	NaN	NaN	NaN	NaN	NaN	NaN	NaN	NaN	NaN	16.523	16.523	16.523	16.523	16.523	16.523	16.523	16.523	16.523	16.523	16.523	16.523	16.523	16.523	16.523	16.523	16.523	16.523	16.523	16.523	16.523	16.523	16.523	16.523	16.523	16.523	16.523	16.523	16.523	16.523
NaN	NaN	NaN	NaN	NaN	NaN	NaN	NaN	NaN	NaN	NaN	NaN	NaN	NaN	NaN	NaN	NaN	16.523	16.523	16.523	16.523	16.523	16.523	16.523	16.523	16.523	16.523	16.523	16.523	16.523	16.523	16.523	16.523	16.523	16.523	16.523	16.523	16.523	16.523	16.523	16.523	16.523	16.523	16.523	16.523	16.523	16.523	16.523	16.523	16.523
NaN	NaN	NaN	NaN	NaN	NaN	NaN	NaN	NaN	NaN	NaN	NaN	NaN	NaN	NaN	NaN	16.523	16.523	16.523	16.523	16.523	16.523	16.523	16.523	16.523	16.523	16.523	16.523	16.523	16.523	16.523	16.523	16.523	16.523	16.523	16.523	16.523	16.523	16.523	16.523	16.523	16.523	16.523	16.523	16.523	16.523	16.523	16.523	16.523	16.523
NaN	NaN	NaN	NaN	NaN	NaN	NaN	NaN	NaN	NaN	NaN	NaN	NaN	NaN	NaN	16.523	16.523	16.523	16.523	16.523	16.523	16.523	16.523	16.523	16.523	16.523	16.523	16.523	16.523	16.523	16.523	16.523	16.523	16.523	16.523	16.523	16.523	16.523	16.523	16.523	16.523	16.523	16.523	16.523	16.523	16.523	16.523	16.523	16.523	16.523
NaN	NaN	NaN	NaN	NaN	NaN	NaN	NaN	NaN	NaN	NaN	NaN	NaN	16.523	16.523	16.523	16.523	16.523	16.523	16.523	16.523	16.523	16.523	16.523	16.523	16.523	16.523	16.523	16.523	16.523	16.523	16.523	16.523	16.523	16.523	16.523	16.523	16.523	16.523	16.523	16.523	16.523	16.523	16.523	16.523	16.523	16.523	16.523	16.523	16.523
NaN	NaN	NaN	NaN	NaN	NaN	NaN	NaN	NaN	NaN	NaN	NaN	NaN	16.523	16.523	16.523	16.523	16.523	16.523	16.523	16.523	16.523	16.523	16.523	16.523	16.523	16.523	16.523	16.523	16.523	16.523	16.523	16.523	16.523	16.523	16.523	16.523	16.523	16.523	16.523	16.523	16.523	16.523	16.523	16.523	16.523	16.523	16.523	16.523	16.523
NaN	NaN	NaN	NaN	NaN	NaN	NaN	NaN	NaN	NaN	NaN	16.523	16.523	16.523	16.523	16.523	16.523	16.523	16.523	16.523	16.523	16.523	16.523	16.523	16.523	16.523	16.523	16.523	16.523	16.523	16.523	16.523	16.523	16.523	16.523	16.523	16.523	16.523	16.523	16.523	16.523	16.523	16.523	16.523	16.523	16.523	16.523	16.523	16.523	16.523
NaN	NaN	NaN	NaN	NaN	NaN	NaN	NaN	NaN	16.523	16.523	16.523	16.523	16.523	16.523	16.523	16.523	16.523	16.523	16.523	16.523	16.523	16.523	16.523	16.523	16.523	16.523	16.523	16.523	16.523	16.523	16.523	16.523	16.523	16.523	16.523	16.523	16.523	16.523	16.523	16.523	16.523	16.523	16.523	16.523	16.523	16.523	16.523	16.523	16.523
NaN	NaN	NaN	16.523	NaN	NaN	NaN	NaN	NaN	16.523	16.523	16.523	16.523	16.523	16.523	16.523	16.523	16.523	16.523	16.523	16.523	16.523	16.523	16.523	16.523	16.523	16.523	16.523	16.523	16.523	16.523	16.523	16.523	16.523	16.523	16.523	16.523	16.523	16.523	16.523	16.523	16.523	16.523	16.523	16.523	16.523	16.523	16.523	16.523	16.523
NaN	NaN	16.523	16.523	NaN	NaN	NaN	NaN	16.523	16.523	16.523	16.523	16.523	16.523	16.523	16.523	16.523	16.523	16.523	16.523	16.523	16.523	16.523	16.523	16.523	16.523	16.523	16.523	16.523	16.523	16.523	16.523	16.523	16.523	16.523	16.523	16.523	16.523	16.523	16.523	16.523	16.523	16.523	16.523	16.523	16.523	16.523	16.523	16.523	16.523
16.523	16.523	16.523	16.523	NaN	NaN	NaN	16.523	16.523	16.523	16.523	16.523	16.523	16.523	16.523	16.523	16.523	16.523	16.523	16.523	16.523	16.523	16.523	16.523	16.523	16.523	16.523	16.523	16.523	16.523	16.523	16.523	16.523	16.523	16.523	16.523	16.523	16.523	16.523	16.523	16.523	16.523	16.523	16.523	16.523	16.523	16.523	16.523	16.523	16.523
NaN	16.523	16.523	16.523	NaN	NaN	NaN	16.523	16.523	16.523	16.523	16.523	16.523	16.523	16.523	16.523	16.523	16.523	16.523	16.523	16.523	16.523	16.523	16.523	16.523	16.523	16.523	16.523	16.523	16.523	16.523	16.523	16.523	16.523	16.523	16.523	16.523	16.523	16.523	16.523	16.523	16.523	16.523	16.523	16.523	16.523	16.523	16.523	16.523	16.523
NaN	16.523	16.523	16.523	16.523	NaN	NaN	16.523	16.523	16.523	16.523	16.523	16.523	16.523	16.523	16.523	16.523	16.523	16.523	16.523	16.523	16.523	16.523	16.523	16.523	16.523	16.523	16.523	16.523	16.523	16.523	16.523	16.523	16.523	16.523	16.523	16.523	16.523	16.523	16.523	16.523	16.523	16.523	16.523	16.523	16.523	16.523	16.523	16.523	16.523
16.523	16.523	16.523	16.523	16.523	16.523	16.523	16.523	16.523	16.523	16.523	16.523	16.523	16.523	16.523	16.523	16.523	16.523	16.523	16.523	16.523	16.523	16.523	16.523	16.523	16.523	16.523	16.523	16.523	16.523	16.523	16.523	16.523	16.523	16.523	16.523	16.523	16.523	16.523	16.523	16.523	16.523	16.523	16.523	16.523	16.523	16.523	16.523	16.523	16.523
NaN	16.523	16.523	16.523	16.523	16.523	16.523	16.523	16.523	16.523	16.523	16.523	16.523	16.523	16.523	16.523	16.523	16.523	16.523	16.523	16.523	16.523	16.523	16.523	16.523	16.523	16.523	16.523	16.523	16.523	16.523	16.523	16.523	16.523	16.523	16.523	16.523	16.523	16.523	16.523	16.523	16.523	16.523	16.523	16.523	16.523	16.523	16.523	16.523	16.523
NaN	NaN	16.523	16.523	16.523	16.523	16.523	16.523	16.523	16.523	16.523	16.523	16.523	16.523	16.523	16.523	16.523	16.523	16.523	16.523	16.523	16.523	16.523	16.523	16.523	16.523	16.523	16.523	16.523	16.523	16.523	16.523	16.523	16.523	16.523	16.523	16.523	16.523	16.523	16.523	16.523	16.523	16.523	16.523	16.523	16.523	16.523	16.523	16.523	16.523
NaN	NaN	16.523	16.523	16.523	16.523	16.523	16.523	16.523	16.523	16.523	16.523	16.523	16.523	16.523	16.523	16.523	16.523	16.523	16.523	16.523	16.523	16.523	16.523	16.523	16.523	16.523	16.523	16.523	16.523	16.523	16.523	16.523	16.523	16.523	16.523	16.523	16.523	16.523	16.523	16.523	16.523	16.523	16.523	16.523	16.523	16.523	16.523	16.523	16.523
NaN	NaN	16.523	16.523	16.523	16.523	16.523	16.523	16.523	16.523	16.523	16.523	16.523	16.523	16.523	16.523	16.523	16.523	16.523	16.523	16.523	16.523	16.523	16.523	16.523	16.523	16.523	16.523	16.523	16.523	16.523	16.523	16.523	16.523	16.523	16.523	16.523	16.523	16.523	16.523	16.523	16.523	16.523	16.523	16.523	16.523	16.523	16.523	16.523	16.523
NaN	NaN	NaN	16.523	16.523	16.523	16.523	16.523	16.523	16.523	16.523	16.523	16.523	16.523	16.523	16.523	16.523	16.523	16.523	16.523	16.523	16.523	16.523	16.523	16.523	16.523	16.523	16.523	16.523	16.523	16.523	16.523	16.523	16.523	16.523	16.523	16.523	16.523	16.523	16.523	16.523	16.523	16.523	16.523	16.523	16.523	16.523	16.523	16.523	16.523
NaN	NaN	NaN	NaN	NaN	NaN	NaN	NaN	NaN	16.523	16.523	16.523	16.523	16.523	16.523	16.523	16.523	16.523	16.523	16.523	16.523	16.523	16.523	16.523	16.523	16.523	16.523	16.523	16.523	16.523	16.523	16.523	16.523	16.523	16.523	16.523	16.523	16.523	16.523	16.523	16.523	16.523	16.523	16.523	16.523	16.523	16.523	16.523	16.523	16.523
NaN	NaN	NaN	NaN	NaN	NaN	NaN	NaN	NaN	16.523	16.523	16.523	16.523	16.523	16.523	16.523	16.523	16.523	16.523	16.523	16.523	16.523	16.523	16.523	16.523	16.523	16.523	16.523	16.523	16.523	16.523	16.523	16.523	16.523	16.523	16.523	16.523	16.523	16.523	16.523	16.523	16.523	16.523	16.523	16.523	16.523	16.523	16.523	16.523	16.523
NaN	NaN	NaN	NaN	NaN	NaN	NaN	NaN	16.523	16.523	16.523	16.523	16.523	16.523	16.523	16.523	16.523	16.523	16.523	16.523	16.523	16.523	16.523	16.523	16.523	16.523	16.523	16.523	16.523	16.523	16.523	16.523	16.523	16.523	16.523	16.523	16.523	16.523	16.523	16.523	16.523	16.523	16.523	16.523	16.523	16.523	16.523	16.523	16.523	16.523
NaN	NaN	NaN	NaN	NaN	NaN	NaN	NaN	NaN	16.523	16.523	16.523	16.523	16.523	16.523	16.523	16.523	16.523	16.523	16.523	16.523	16.523	16.523	16.523	16.523	16.523	16.523	16.523	16.523	16.523	16.523	16.523	16.523	16.523	16.523	16.523	16.523	16.523	16.523	16.523	16.523	16.523	16.523	16.523	16.523	16.523	16.523	16.523	16.523	16.523
NaN	NaN	NaN	NaN	NaN	NaN	NaN	NaN	NaN	16.523	16.523	16.523	16.523	16.523	16.523	16.523	16.523	16.523	16.523	16.523	16.523	16.523	16.523	16.523	16.523	16.523	16.523	16.523	16.523	16.523	16.523	16.523	16.523	16.523	16.523	16.523	16.523	16.523	16.523	16.523	16.523	16.523	16.523	16.523	16.523	16.523	16.523	16.523	16.523	16.523
NaN	NaN	NaN	NaN	NaN	NaN	NaN	NaN	NaN	NaN	NaN	16.523	16.523	16.523	16.523	16.523	16.523	16.523	16.523	16.523	16.523	16.523	16.523	16.523	16.523	16.523	16.523	16.523	16.523	16.523	16.523	16.523	16.523	16.523	16.523	16.523	16.523	16.523	16.523	16.523	16.523	16.523	16.523	16.523	16.523	16.523	16.523	16.523	16.523	16.523
NaN	NaN	NaN	NaN	NaN	NaN	NaN	NaN	NaN	NaN	NaN	NaN	16.523	16.523	16.523	16.523	16.523	16.523	16.523	16.523	16.523	16.523	16.523	16.523	16.523	16.523	16.523	16.523	16.523	16.523	16.523	16.523	16.523	16.523	16.523	16.523	16.523	16.523	16.523	16.523	16.523	16.523	16.523	16.523	16.523	16.523	16.523	16.523	16.523	16.523
NaN	NaN	NaN	NaN	NaN	NaN	NaN	NaN	NaN	NaN	NaN	NaN	NaN	NaN	16.523	16.523	16.523	16.523	16.523	16.523	16.523	16.523	16.523	16.523	16.523	16.523	16.523	16.523	16.523	16.523	16.523	16.523	16.523	16.523	16.523	16.523	16.523	16.523	16.523	16.523	16.523	16.523	16.523	16.523	16.523	16.523	16.523	16.523	16.523	16.523
NaN	NaN	NaN	NaN	NaN	NaN	NaN	NaN	NaN	NaN	NaN	NaN	NaN	NaN	16.523	16.523	16.523	16.523	16.523	16.523	16.523	16.523	16.523	16.523	16.523	16.523	16.523	16.523	16.523	16.523	16.523	16.523	16.523	16.523	16.523	16.523	16.523	16.523	16.523	16.523	16.523	16.523	16.523	16.523	16.523	16.523	16.523	16.523	16.523	16.523
NaN	NaN	NaN	NaN	NaN	NaN	NaN	NaN	NaN	NaN	NaN	NaN	NaN	NaN	16.523	16.523	16.523	16.523	16.523	16.523	16.523	16.523	16.523	16.523	16.523	16.523	16.523	16.523	16.523	16.523	16.523	16.523	16.523	16.523	16.523	16.523	16.523	16.523	16.523	16.523	16.523	16.523	16.523	16.523	16.523	16.523	16.523	16.523	16.523	16.523
NaN	NaN	NaN	NaN	NaN	NaN	NaN	NaN	NaN	NaN	NaN	NaN	NaN	NaN	16.523	16.523	16.523	16.523	16.523	16.523	16.523	16.523	16.523	16.523	16.523	16.523	16.523	16.523	16.523	16.523	16.523	16.523	16.523	16.523	16.523	16.523	16.523	16.523	16.523	16.523	16.523	16.523	16.523	16.523	16.523	16.523	16.523	16.523	16.523	16.523
NaN	NaN	NaN	NaN	NaN	NaN	NaN	NaN	NaN	NaN	NaN	NaN	NaN	NaN	NaN	16.523	16.523	16.523	16.523	16.523	16.523	16.523	16.523	16.523	16.523	16.523	16.523	16.523	16.523	16.523	16.523	16.523	16.523	16.523	16.523	16.523	16.523	16.523	16.523	16.523	16.523	16.523	16.523	16.523	16.523	16.523	16.523	16.523	16.523	16.523
NaN	NaN	NaN	NaN	NaN	NaN	NaN	NaN	NaN	NaN	NaN	NaN	NaN	NaN	NaN	16.523	16.523	16.523	16.523	16.523	16.523	16.523	16.523	16.523	16.523	16.523	16.523	16.523	16.523	16.523	16.523	16.523	16.523	16.523	16.523	16.523	16.523	16.523	16.523	16.523	16.523	16.523	16.523	16.523	16.523	16.523	16.523	16.523	16.523	16.523
NaN	NaN	NaN	NaN	NaN	NaN	NaN	NaN	NaN	NaN	NaN	NaN	NaN	NaN	16.523	16.523	16.523	16.523	16.523	16.523	16.523	16.523	16.523	16.523	16.523	16.523	16.523	16.523	16.523	16.523	16.523	16.523	16.523	16.523	16.523	16.523	16.523	16.523	16.523	16.523	16.523	16.523	16.523	16.523	16.523	16.523	16.523	16.523	16.523	16.523
NaN	NaN	NaN	NaN	NaN	NaN	NaN	NaN	NaN	NaN	NaN	16.523	16.523	16.523	16.523	16.523	16.523	16.523	16.523	16.523	16.523	16.523	16.523	16.523	16.523	16.523	16.523	16.523	16.523	16.523	16.523	16.523	16.523	16.523	16.523	16.523	16.523	16.523	16.523	16.523	16.523	16.523	16.523	16.523	16.523	16.523	16.523	16.523	16.523	16.523
NaN	NaN	NaN	NaN	NaN	NaN	NaN	NaN	NaN	NaN	16.523	16.523	16.523	16.523	16.523	16.523	16.523	16.523	16.523	16.523	16.523	16.523	16.523	16.523	16.523	16.523	16.523	16.523	16.523	16.523	16.523	16.523	16.523	16.523	16.523	16.523	16.523	16.523	16.523	16.523	16.523	16.523	16.523	16.523	16.523	16.523	16.523	16.523	16.523	16.523
NaN	NaN	NaN	NaN	NaN	NaN	NaN	NaN	NaN	NaN	16.523	16.523	16.523	16.523	16.523	16.523	16.523	16.523	16.523	16.523	16.523	16.523	16.523	16.523	16.523	16.523	16.523	16.523	16.523	16.523	16.523	16.523	16.523	16.523	16.523	16.523	16.523	16.523	16.523	16.523	16.523	16.523	16.523	16.523	16.523	16.523	16.523	16.523	16.523	16.523
NaN	NaN	NaN	NaN	NaN	NaN	NaN	NaN	NaN	NaN	16.523	16.523	16.523	16.523	16.523	16.523	16.523	16.523	16.523	16.523	16.523	16.523	16.523	16.523	16.523	16.523	16.523	16.523	16.523	16.523	16.523	16.523	16.523	16.523	16.523	16.523	16.523	16.523	16.523	16.523	16.523	16.523	16.523	16.523	16.523	16.523	16.523	16.523	16.523	16.523
NaN	NaN	NaN	NaN	NaN	NaN	NaN	NaN	NaN	NaN	16.523	16.523	16.523	16.523	16.523	16.523	16.523	16.523	16.523	16.523	16.523	16.523	16.523	16.523	16.523	16.523	16.523	16.523	16.523	16.523	16.523	16.523	16.523	16.523	16.523	16.523	16.523	16.523	16.523	16.523	16.523	16.523	16.523	16.523	16.523	16.523	16.523	16.523	16.523	16.523
NaN	NaN	NaN	NaN	NaN	NaN	NaN	16.523	16.523	16.523	16.523	16.523	16.523	16.523	16.523	16.523	16.523	16.523	16.523	16.523	16.523	16.523	16.523	16.523	16.523	16.523	16.523	16.523	16.523	16.523	16.523	16.523	16.523	16.523	16.523	16.523	16.523	16.523	16.523	16.523	16.523	16.523	16.523	16.523	16.523	16.523	16.523	16.523	16.523	16.523
NaN	NaN	NaN	NaN	NaN	NaN	16.523	16.523	16.523	16.523	16.523	16.523	16.523	16.523	16.523	16.523	16.523	16.523	16.523	16.523	16.523	16.523	16.523	16.523	16.523	16.523	16.523	16.523	16.523	16.523	16.523	16.523	16.523	16.523	16.523	16.523	16.523	16.523	16.523	16.523	16.523	16.523	16.523	16.523	16.523	16.523	16.523	16.523	16.523	16.523
NaN	NaN	NaN	NaN	NaN	NaN	NaN	16.523	16.523	16.523	16.523	16.523	16.523	16.523	16.523	16.523	16.523	16.523	16.523	16.523	16.523	16.523	16.523	16.523	16.523	16.523	16.523	16.523	16.523	16.523	16.523	16.523	16.523	16.523	16.523	16.523	16.523	16.523	16.523	16.523	16.523	16.523	16.523	16.523	16.523	16.523	16.523	16.523	16.523	16.523
NaN	NaN	NaN	NaN	NaN	NaN	NaN	NaN	NaN	16.523	16.523	16.523	16.523	16.523	16.523	16.523	16.523	16.523	16.523	16.523	16.523	16.523	16.523	16.523	16.523	16.523	16.523	16.523	16.523	16.523	16.523	16.523	16.523	16.523	16.523	16.523	16.523	16.523	16.523	16.523	16.523	16.523	16.523	16.523	16.523	16.523	16.523	16.523	16.523	16.523
NaN	NaN	NaN	NaN	NaN	NaN	NaN	NaN	NaN	16.523	16.523	16.523	16.523	16.523	16.523	16.523	16.523	16.523	16.523	16.523	16.523	16.523	16.523	16.523	16.523	16.523	16.523	16.523	16.523	16.523	16.523	16.523	16.523	16.523	16.523	16.523	16.523	16.523	16.523	16.523	16.523	16.523	16.523	16.523	16.523	16.523	16.523	16.523	16.523	16.523
NaN	NaN	NaN	NaN	NaN	NaN	NaN	NaN	NaN	16.523	16.523	16.523	16.523	16.523	16.523	16.523	16.523	16.523	16.523	16.523	16.523	16.523	16.523	16.523	16.523	16.523	16.523	16.523	16.523	16.523	16.523	16.523	16.523	16.523	16.523	16.523	16.523	16.523	16.523	16.523	16.523	16.523	16.523	16.523	16.523	16.523	16.523	16.523	16.523	16.523
NaN	NaN	NaN	NaN	NaN	NaN	NaN	NaN	NaN	16.523	16.523	16.523	16.523	16.523	16.523	16.523	16.523	16.523	16.523	16.523	16.523	16.523	16.523	16.523	16.523	16.523	16.523	16.523	16.523	16.523	16.523	16.523	16.523	16.523	16.523	16.523	16.523	16.523	16.523	16.523	16.523	16.523	16.523	16.523	16.523	16.523	16.523	16.523	16.523	16.523
NaN	NaN	NaN	NaN	NaN	NaN	NaN	NaN	NaN	NaN	16.523	16.523	16.523	16.523	16.523	16.523	16.523	16.523	16.523	16.523	16.523	16.523	16.523	16.523	16.523	16.523	16.523	16.523	16.523	16.523	16.523	16.523	16.523	16.523	16.523	16.523	16.523	16.523	16.523	16.523	16.523	16.523	16.523	16.523	16.523	16.523	16.523	16.523	16.523	16.523
NaN	NaN	NaN	NaN	NaN	NaN	NaN	NaN	NaN	NaN	16.523	16.523	16.523	16.523	16.523	16.523	16.523	16.523	16.523	16.523	16.523	16.523	16.523	16.523	16.523	16.523	16.523	16.523	16.523	16.523	16.523	16.523	16.523	16.523	16.523	16.523	16.523	16.523	16.523	16.523	16.523	16.523	16.523	16.523	16.523	16.523	16.523	16.523	16.523	16.523
NaN	NaN	NaN	NaN	NaN	NaN	NaN	NaN	NaN	NaN	16.523	16.523	16.523	16.523	16.523	16.523	16.523	16.523	16.523	16.523	16.523	16.523	16.523	16.523	16.523	16.523	16.523	16.523	16.523	16.523	16.523	16.523	16.523	16.523	16.523	16.523	16.523	16.523	16.523	16.523	16.523	16.523	16.523	16.523	16.523	16.523	16.523	16.523	16.523	16.523
NaN	NaN	NaN	NaN	NaN	NaN	NaN	NaN	NaN	NaN	NaN	NaN	NaN	NaN	NaN	NaN	16.523	16.523	16.523	16.523	16.523	16.523	16.523	16.523	16.523	16.523	16.523	16.523	16.523	16.523	16.523	16.523	16.523	16.523	16.523	16.523	16.523	16.523	16.523	16.523	16.523	16.523	16.523	16.523	16.523	16.523	16.523	16.523	16.523	16.523
NaN	NaN	NaN	NaN	NaN	NaN	NaN	NaN	NaN	NaN	NaN	NaN	NaN	NaN	NaN	NaN	NaN	16.523	16.523	16.523	16.523	16.523	16.523	16.523	16.523	16.523	16.523	16.523	16.523	16.523	16.523	16.523	16.523	16.523	16.523	16.523	16.523	16.523	16.523	16.523	16.523	16.523	16.523	16.523	16.523	16.523	16.523	16.523	16.523	16.523
NaN	NaN	NaN	NaN	NaN	NaN	NaN	NaN	NaN	NaN	NaN	NaN	NaN	NaN	NaN	NaN	NaN	16.523	16.523	16.523	16.523	16.523	16.523	16.523	16.523	16.523	16.523	16.523	16.523	16.523	16.523	16.523	16.523	16.523	16.523	16.523	16.523	16.523	16.523	16.523	16.523	16.523	16.523	16.523	16.523	16.523	16.523	16.523	16.523	16.523
NaN	NaN	NaN	NaN	NaN	NaN	NaN	NaN	NaN	NaN	NaN	NaN	NaN	NaN	NaN	NaN	NaN	NaN	16.523	16.523	16.523	16.523	16.523	16.523	16.523	16.523	16.523	16.523	16.523	16.523	16.523	16.523	16.523	16.523	16.523	16.523	16.523	16.523	16.523	16.523	16.523	16.523	16.523	16.523	16.523	16.523	16.523	16.523	16.523	16.523
NaN	NaN	NaN	NaN	NaN	NaN	NaN	NaN	NaN	NaN	NaN	NaN	NaN	NaN	NaN	NaN	NaN	NaN	16.523	16.523	16.523	16.523	16.523	16.523	16.523	16.523	16.523	16.523	16.523	16.523	16.523	16.523	16.523	16.523	16.523	16.523	16.523	16.523	16.523	16.523	16.523	16.523	16.523	16.523	16.523	16.523	16.523	16.523	16.523	16.523
NaN	NaN	NaN	NaN	NaN	NaN	NaN	NaN	NaN	NaN	NaN	NaN	NaN	NaN	NaN	NaN	NaN	NaN	NaN	16.523	16.523	16.523	16.523	16.523	16.523	16.523	16.523	16.523	16.523	16.523	16.523	16.523	16.523	16.523	16.523	16.523	16.523	16.523	16.523	16.523	16.523	16.523	16.523	16.523	16.523	16.523	16.523	16.523	16.523	16.523
NaN	NaN	NaN	NaN	NaN	NaN	NaN	NaN	NaN	NaN	NaN	NaN	NaN	NaN	NaN	NaN	NaN	NaN	NaN	16.523	16.523	16.523	16.523	16.523	16.523	16.523	16.523	16.523	16.523	16.523	16.523	16.523	16.523	16.523	16.523	16.523	16.523	16.523	16.523	16.523	16.523	16.523	16.523	16.523	16.523	16.523	16.523	16.523	16.523	16.523
NaN	NaN	NaN	NaN	NaN	NaN	NaN	NaN	NaN	NaN	NaN	NaN	NaN	NaN	NaN	NaN	NaN	NaN	NaN	NaN	16.523	16.523	16.523	16.523	16.523	16.523	16.523	16.523	16.523	16.523	16.523	16.523	16.523	16.523	16.523	16.523	16.523	16.523	16.523	16.523	16.523	16.523	16.523	16.523	16.523	16.523	16.523	16.523	16.523	16.523
NaN	NaN	NaN	NaN	NaN	NaN	NaN	NaN	NaN	NaN	NaN	NaN	NaN	NaN	NaN	NaN	NaN	NaN	NaN	NaN	16.523	16.523	16.523	16.523	16.523	16.523	16.523	16.523	16.523	16.523	16.523	16.523	16.523	16.523	16.523	16.523	16.523	16.523	16.523	16.523	16.523	16.523	16.523	16.523	16.523	16.523	16.523	16.523	16.523	16.523
NaN	NaN	NaN	NaN	NaN	NaN	NaN	NaN	NaN	NaN	NaN	NaN	NaN	NaN	NaN	NaN	NaN	NaN	NaN	NaN	16.523	16.523	16.523	16.523	16.523	16.523	16.523	16.523	16.523	16.523	16.523	16.523	16.523	16.523	16.523	16.523	16.523	16.523	16.523	16.523	16.523	16.523	16.523	16.523	16.523	16.523	16.523	16.523	16.523	16.523
NaN	NaN	NaN	NaN	NaN	NaN	NaN	NaN	NaN	NaN	NaN	NaN	NaN	NaN	NaN	NaN	NaN	NaN	NaN	NaN	16.523	NaN	NaN	NaN	NaN	NaN	16.523	16.523	16.523	16.523	16.523	16.523	16.523	16.523	16.523	16.523	16.523	16.523	16.523	16.523	16.523	16.523	16.523	16.523	16.523	16.523	16.523	16.523	16.523	16.523
NaN	NaN	NaN	NaN	NaN	NaN	NaN	NaN	NaN	NaN	NaN	NaN	NaN	NaN	NaN	NaN	NaN	NaN	NaN	NaN	NaN	NaN	NaN	NaN	NaN	NaN	16.523	16.523	16.523	16.523	16.523	16.523	16.523	16.523	16.523	16.523	16.523	16.523	16.523	16.523	16.523	16.523	16.523	16.523	16.523	16.523	16.523	16.523	16.523	16.523
NaN	NaN	NaN	NaN	NaN	NaN	NaN	NaN	NaN	NaN	NaN	NaN	NaN	NaN	NaN	NaN	NaN	NaN	NaN	NaN	NaN	NaN	NaN	NaN	NaN	NaN	16.523	16.523	16.523	16.523	16.523	16.523	16.523	16.523	16.523	16.523	16.523	16.523	16.523	16.523	16.523	16.523	16.523	16.523	16.523	16.523	16.523	16.523	16.523	16.523
NaN	NaN	NaN	NaN	NaN	NaN	NaN	NaN	NaN	NaN	NaN	NaN	NaN	NaN	NaN	NaN	NaN	NaN	NaN	NaN	NaN	NaN	NaN	NaN	NaN	16.523	16.523	16.523	16.523	16.523	16.523	16.523	16.523	16.523	16.523	16.523	16.523	16.523	16.523	16.523	16.523	16.523	16.523	16.523	16.523	16.523	16.523	16.523	16.523	16.523
NaN	NaN	NaN	NaN	NaN	NaN	NaN	NaN	NaN	NaN	NaN	NaN	NaN	NaN	NaN	NaN	NaN	NaN	NaN	NaN	NaN	NaN	NaN	16.523	16.523	16.523	16.523	16.523	16.523	16.523	16.523	16.523	16.523	16.523	16.523	16.523	16.523	16.523	16.523	16.523	16.523	16.523	16.523	16.523	16.523	16.523	16.523	16.523	16.523	16.523
NaN	NaN	NaN	NaN	NaN	NaN	NaN	NaN	NaN	NaN	NaN	NaN	NaN	NaN	NaN	NaN	NaN	NaN	NaN	NaN	NaN	NaN	NaN	16.523	16.523	16.523	16.523	16.523	16.523	16.523	16.523	16.523	16.523	16.523	16.523	16.523	16.523	16.523	16.523	16.523	16.523	16.523	16.523	16.523	16.523	16.523	16.523	16.523	16.523	16.523
NaN	NaN	NaN	NaN	NaN	NaN	NaN	NaN	NaN	NaN	NaN	NaN	NaN	NaN	NaN	NaN	NaN	NaN	NaN	NaN	NaN	16.523	16.523	16.523	16.523	16.523	16.523	16.523	16.523	16.523	16.523	16.523	16.523	16.523	16.523	16.523	16.523	16.523	16.523	16.523	16.523	16.523	16.523	16.523	16.523	16.523	16.523	16.523	16.523	16.523
NaN	NaN	NaN	NaN	NaN	NaN	NaN	NaN	NaN	NaN	NaN	NaN	NaN	NaN	NaN	NaN	NaN	NaN	NaN	NaN	16.523	16.523	16.523	16.523	16.523	16.523	16.523	16.523	16.523	16.523	16.523	16.523	16.523	16.523	16.523	16.523	16.523	16.523	16.523	16.523	16.523	16.523	16.523	16.523	16.523	16.523	16.523	16.523	16.523	16.523
NaN	NaN	NaN	NaN	NaN	NaN	NaN	NaN	NaN	NaN	NaN	NaN	NaN	NaN	NaN	NaN	NaN	NaN	NaN	16.523	16.523	16.523	16.523	16.523	16.523	16.523	16.523	16.523	16.523	16.523	16.523	16.523	16.523	16.523	16.523	16.523	16.523	16.523	16.523	16.523	16.523	16.523	16.523	16.523	16.523	16.523	16.523	16.523	16.523	16.523
NaN	NaN	NaN	NaN	NaN	NaN	NaN	NaN	NaN	NaN	NaN	NaN	NaN	NaN	NaN	NaN	NaN	NaN	NaN	16.523	16.523	16.523	16.523	16.523	16.523	16.523	16.523	16.523	16.523	16.523	16.523	16.523	16.523	16.523	16.523	16.523	16.523	16.523	16.523	16.523	16.523	16.523	16.523	16.523	16.523	16.523	16.523	16.523	16.523	16.523
NaN	NaN	NaN	NaN	NaN	NaN	NaN	NaN	NaN	NaN	NaN	NaN	NaN	NaN	NaN	NaN	NaN	NaN	NaN	NaN	16.523	16.523	16.523	16.523	16.523	16.523	16.523	16.523	16.523	16.523	16.523	16.523	16.523	16.523	16.523	16.523	16.523	16.523	16.523	16.523	16.523	16.523	16.523	16.523	16.523	16.523	16.523	16.523	16.523	16.523
NaN	NaN	NaN	NaN	NaN	NaN	NaN	NaN	NaN	NaN	NaN	NaN	NaN	NaN	NaN	NaN	NaN	NaN	NaN	NaN	10.769	10.769	10.769	10.769	10.769	10.769	10.769	10.769	10.769	10.769	10.769	10.769	10.769	10.769	10.769	10.769	10.769	10.769	10.769	10.769	10.769	10.769	10.769	10.769	10.769	10.769	10.769	10.769	10.769	10.769
NaN	NaN	NaN	NaN	NaN	NaN	NaN	NaN	NaN	NaN	NaN	NaN	NaN	NaN	NaN	NaN	NaN	NaN	NaN	NaN	NaN	10.769	10.769	10.769	10.769	10.769	10.769	10.769	10.769	10.769	10.769	10.769	10.769	10.769	10.769	10.769	10.769	10.769	10.769	10.769	10.769	10.769	10.769	10.769	10.769	10.769	10.769	10.769	10.769	10.769
NaN	NaN	NaN	NaN	NaN	NaN	NaN	NaN	NaN	NaN	NaN	NaN	NaN	NaN	NaN	NaN	NaN	NaN	NaN	NaN	NaN	NaN	10.769	10.769	10.769	10.769	10.769	10.769	10.769	10.769	10.769	10.769	10.769	10.769	10.769	10.769	10.769	10.769	10.769	10.769	10.769	10.769	10.769	10.769	10.769	10.769	10.769	10.769	10.769	10.769
NaN	NaN	NaN	NaN	NaN	NaN	NaN	NaN	NaN	NaN	NaN	NaN	NaN	NaN	NaN	NaN	NaN	NaN	NaN	NaN	NaN	NaN	10.769	10.769	NaN	NaN	10.769	10.769	10.769	10.769	10.769	10.769	10.769	10.769	10.769	10.769	10.769	10.769	10.769	10.769	10.769	10.769	10.769	10.769	10.769	10.769	10.769	10.769	10.769	10.769
NaN	NaN	NaN	NaN	NaN	NaN	NaN	NaN	NaN	NaN	NaN	NaN	NaN	NaN	NaN	NaN	NaN	NaN	NaN	NaN	NaN	NaN	NaN	NaN	NaN	NaN	NaN	10.769	10.769	10.769	10.769	10.769	10.769	10.769	10.769	10.769	10.769	10.769	10.769	10.769	10.769	10.769	10.769	10.769	10.769	10.769	10.769	10.769	10.769	10.769
NaN	NaN	NaN	NaN	NaN	NaN	NaN	NaN	NaN	NaN	NaN	NaN	NaN	NaN	NaN	NaN	NaN	NaN	NaN	NaN	NaN	NaN	NaN	NaN	NaN	NaN	NaN	NaN	NaN	NaN	10.769	10.769	10.769	10.769	10.769	10.769	10.769	10.769	10.769	10.769	10.769	10.769	10.769	10.769	10.769	10.769	10.769	10.769	10.769	10.769
NaN	NaN	NaN	NaN	NaN	NaN	NaN	NaN	NaN	NaN	NaN	NaN	NaN	NaN	NaN	NaN	NaN	NaN	NaN	NaN	NaN	NaN	NaN	NaN	NaN	NaN	NaN	NaN	NaN	NaN	NaN	10.769	10.769	10.769	10.769	10.769	10.769	10.769	10.769	10.769	10.769	10.769	10.769	10.769	10.769	10.769	10.769	10.769	10.769	10.769
NaN	NaN	NaN	NaN	NaN	NaN	NaN	NaN	NaN	NaN	NaN	NaN	NaN	NaN	NaN	NaN	NaN	NaN	NaN	NaN	NaN	NaN	NaN	NaN	NaN	NaN	NaN	NaN	NaN	NaN	NaN	10.769	10.769	10.769	10.769	10.769	10.769	10.769	10.769	10.769	10.769	10.769	10.769	10.769	10.769	10.769	10.769	10.769	10.769	10.769
NaN	NaN	NaN	NaN	NaN	NaN	NaN	NaN	NaN	NaN	NaN	NaN	NaN	NaN	NaN	NaN	NaN	NaN	NaN	NaN	NaN	NaN	NaN	NaN	NaN	NaN	NaN	NaN	NaN	NaN	NaN	10.769	10.769	10.769	10.769	10.769	10.769	10.769	10.769	10.769	10.769	10.769	10.769	10.769	10.769	10.769	10.769	10.769	10.769	10.769
NaN	NaN	NaN	NaN	NaN	NaN	NaN	NaN	NaN	NaN	NaN	NaN	NaN	NaN	NaN	NaN	NaN	NaN	NaN	NaN	NaN	NaN	NaN	NaN	NaN	NaN	NaN	NaN	NaN	NaN	NaN	NaN	10.769	10.769	10.769	10.769	10.769	10.769	10.769	10.769	10.769	10.769	10.769	10.769	10.769	10.769	10.769	10.769	10.769	10.769
NaN	NaN	NaN	NaN	NaN	NaN	NaN	NaN	NaN	NaN	NaN	NaN	NaN	NaN	NaN	NaN	NaN	NaN	NaN	NaN	NaN	NaN	NaN	NaN	NaN	NaN	NaN	NaN	NaN	NaN	NaN	NaN	NaN	10.769	10.769	10.769	10.769	10.769	10.769	10.769	10.769	10.769	10.769	10.769	10.769	10.769	10.769	10.769	10.769	10.769
NaN	NaN	NaN	NaN	NaN	NaN	NaN	NaN	NaN	NaN	NaN	NaN	NaN	NaN	NaN	NaN	NaN	NaN	NaN	NaN	NaN	NaN	NaN	NaN	NaN	NaN	NaN	NaN	NaN	NaN	NaN	NaN	NaN	10.769	10.769	10.769	10.769	10.769	10.769	10.769	10.769	10.769	10.769	10.769	10.769	10.769	10.769	10.769	10.769	10.769
NaN	NaN	NaN	NaN	NaN	NaN	NaN	NaN	NaN	NaN	NaN	NaN	NaN	NaN	NaN	NaN	NaN	NaN	NaN	NaN	NaN	NaN	NaN	NaN	NaN	NaN	NaN	NaN	NaN	NaN	NaN	NaN	NaN	10.769	10.769	10.769	10.769	10.769	10.769	10.769	10.769	10.769	10.769	10.769	10.769	10.769	10.769	10.769	10.769	10.769
NaN	NaN	NaN	NaN	NaN	NaN	NaN	NaN	NaN	NaN	NaN	NaN	NaN	NaN	NaN	NaN	NaN	NaN	NaN	NaN	NaN	NaN	NaN	NaN	NaN	NaN	NaN	NaN	NaN	NaN	NaN	NaN	NaN	10.769	10.769	10.769	10.769	10.769	10.769	10.769	10.769	10.769	10.769	10.769	10.769	10.769	10.769	10.769	10.769	10.769
NaN	NaN	NaN	NaN	NaN	NaN	NaN	NaN	NaN	NaN	NaN	NaN	NaN	NaN	NaN	NaN	NaN	NaN	NaN	NaN	NaN	NaN	NaN	NaN	NaN	NaN	NaN	NaN	NaN	NaN	NaN	NaN	NaN	10.769	10.769	10.769	10.769	10.769	10.769	10.769	10.769	10.769	10.769	10.769	10.769	10.769	10.769	10.769	10.769	10.769
NaN	NaN	NaN	NaN	NaN	NaN	NaN	NaN	NaN	NaN	NaN	NaN	NaN	NaN	NaN	NaN	NaN	NaN	NaN	NaN	NaN	NaN	NaN	NaN	NaN	NaN	NaN	NaN	NaN	NaN	NaN	NaN	10.769	10.769	10.769	10.769	10.769	10.769	10.769	10.769	10.769	10.769	10.769	10.769	10.769	10.769	10.769	10.769	10.769	10.769
NaN	NaN	NaN	NaN	NaN	NaN	NaN	NaN	NaN	NaN	NaN	NaN	NaN	NaN	NaN	NaN	NaN	NaN	NaN	NaN	NaN	NaN	NaN	NaN	NaN	NaN	NaN	NaN	NaN	NaN	NaN	NaN	10.769	10.769	10.769	10.769	10.769	10.769	10.769	10.769	10.769	10.769	10.769	10.769	10.769	10.769	10.769	10.769	10.769	10.769
NaN	NaN	NaN	NaN	NaN	NaN	NaN	NaN	NaN	NaN	NaN	NaN	NaN	NaN	NaN	NaN	NaN	NaN	NaN	NaN	NaN	NaN	NaN	NaN	NaN	NaN	NaN	NaN	NaN	NaN	NaN	10.769	10.769	10.769	NaN	NaN	10.769	10.769	10.769	10.769	10.769	10.769	10.769	10.769	10.769	10.769	10.769	10.769	10.769	10.769
NaN	NaN	NaN	NaN	NaN	NaN	NaN	NaN	NaN	NaN	NaN	NaN	NaN	NaN	NaN	NaN	NaN	NaN	NaN	NaN	NaN	NaN	NaN	NaN	NaN	NaN	NaN	NaN	NaN	NaN	NaN	NaN	10.769	10.769	NaN	NaN	10.769	10.769	10.769	10.769	10.769	10.769	10.769	10.769	10.769	10.769	10.769	NaN	NaN	10.769
NaN	NaN	NaN	NaN	NaN	NaN	NaN	NaN	NaN	NaN	NaN	NaN	NaN	NaN	NaN	NaN	NaN	NaN	NaN	NaN	NaN	NaN	NaN	NaN	NaN	NaN	NaN	NaN	NaN	NaN	NaN	NaN	10.769	10.769	NaN	NaN	NaN	NaN	10.769	10.769	10.769	10.769	10.769	10.769	NaN	NaN	NaN	NaN	NaN	NaN
NaN	NaN	NaN	NaN	NaN	NaN	NaN	NaN	NaN	NaN	NaN	NaN	NaN	NaN	NaN	NaN	NaN	NaN	NaN	NaN	NaN	NaN	NaN	NaN	NaN	NaN	NaN	NaN	NaN	NaN	NaN	NaN	10.769	10.769	10.769	NaN	NaN	NaN	NaN	10.769	10.769	10.769	NaN	NaN	NaN	NaN	NaN	NaN	NaN	NaN
NaN	NaN	NaN	NaN	NaN	NaN	NaN	NaN	NaN	NaN	NaN	NaN	NaN	NaN	NaN	NaN	NaN	NaN	NaN	NaN	NaN	NaN	NaN	NaN	NaN	NaN	NaN	NaN	NaN	NaN	NaN	NaN	NaN	NaN	10.769	NaN	NaN	NaN	NaN	10.769	10.769	NaN	NaN	NaN	NaN	NaN	NaN	NaN	NaN	NaN
NaN	NaN	NaN	NaN	NaN	NaN	NaN	NaN	NaN	NaN	NaN	NaN	NaN	NaN	NaN	NaN	NaN	NaN	NaN	NaN	NaN	NaN	NaN	NaN	NaN	NaN	NaN	NaN	NaN	NaN	NaN	NaN	NaN	NaN	10.769	NaN	NaN	NaN	10.769	NaN	10.769	NaN	NaN	NaN	NaN	NaN	NaN	NaN	NaN	NaN
NaN	NaN	NaN	NaN	NaN	NaN	NaN	NaN	NaN	NaN	NaN	NaN	NaN	NaN	NaN	NaN	NaN	NaN	NaN	NaN	NaN	NaN	NaN	NaN	NaN	NaN	NaN	NaN	NaN	NaN	NaN	NaN	NaN	NaN	10.769	10.769	NaN	NaN	NaN	NaN	NaN	NaN	NaN	NaN	NaN	NaN	NaN	NaN	NaN	NaN
[truncated: 201 more columns]
