# Supplementary material for: Impact of Spatial Soil and Climate Input Data Aggregation on Regional Yield Simulations
Source: PLoS One. 2016 Apr 7;11(4):e0151782. doi: 10.1371/journal.pone.0151782 (PMC4824533; doi:10.1371/journal.pone.0151782)
Supplement: S1 Dataset — (ZIP) [file pone.0151782.s001.zip › Hoffmann_et_al_MinimalDataset/Fig5/Fig5_Wheat_s001xc001.csv]

NaN	NaN	NaN	NaN	NaN	NaN	NaN	NaN	NaN	NaN	NaN	NaN	NaN	NaN	NaN	NaN	NaN	NaN	NaN	NaN	NaN	NaN	NaN	NaN	NaN	NaN	NaN	NaN	NaN	NaN	NaN	NaN	NaN	NaN	NaN	NaN	NaN	NaN	NaN	NaN	NaN	NaN	NaN	NaN	NaN	NaN	NaN	NaN	NaN	NaN
NaN	NaN	NaN	NaN	NaN	NaN	NaN	NaN	NaN	NaN	NaN	NaN	NaN	NaN	NaN	NaN	NaN	NaN	NaN	NaN	NaN	NaN	NaN	NaN	NaN	NaN	NaN	NaN	NaN	NaN	NaN	NaN	NaN	NaN	NaN	NaN	NaN	NaN	NaN	NaN	NaN	NaN	NaN	NaN	NaN	NaN	NaN	NaN	NaN	NaN
NaN	NaN	NaN	NaN	NaN	NaN	NaN	NaN	NaN	NaN	NaN	NaN	NaN	NaN	NaN	NaN	NaN	NaN	NaN	NaN	NaN	NaN	NaN	NaN	NaN	NaN	NaN	NaN	NaN	NaN	NaN	NaN	NaN	NaN	NaN	NaN	NaN	NaN	NaN	NaN	NaN	NaN	NaN	NaN	NaN	NaN	NaN	NaN	NaN	NaN
NaN	NaN	NaN	NaN	NaN	NaN	NaN	NaN	NaN	NaN	NaN	NaN	NaN	NaN	NaN	NaN	NaN	NaN	NaN	NaN	NaN	NaN	NaN	NaN	NaN	NaN	NaN	NaN	NaN	NaN	NaN	NaN	NaN	NaN	NaN	NaN	NaN	NaN	NaN	NaN	NaN	NaN	NaN	NaN	NaN	NaN	NaN	NaN	NaN	NaN
NaN	NaN	NaN	NaN	NaN	NaN	NaN	NaN	NaN	NaN	NaN	NaN	NaN	NaN	NaN	NaN	NaN	NaN	NaN	NaN	NaN	NaN	NaN	NaN	NaN	NaN	NaN	NaN	NaN	NaN	NaN	NaN	NaN	NaN	NaN	NaN	NaN	NaN	NaN	NaN	NaN	NaN	NaN	NaN	NaN	NaN	NaN	NaN	NaN	NaN
NaN	NaN	NaN	NaN	NaN	NaN	NaN	NaN	NaN	NaN	NaN	NaN	NaN	NaN	NaN	NaN	NaN	NaN	NaN	NaN	NaN	NaN	NaN	NaN	NaN	NaN	NaN	NaN	NaN	NaN	NaN	NaN	NaN	NaN	NaN	NaN	NaN	NaN	NaN	NaN	NaN	NaN	NaN	NaN	NaN	NaN	NaN	NaN	NaN	NaN
NaN	NaN	NaN	NaN	NaN	NaN	NaN	NaN	NaN	NaN	NaN	NaN	NaN	NaN	NaN	NaN	NaN	NaN	NaN	NaN	NaN	NaN	NaN	NaN	NaN	NaN	NaN	NaN	NaN	NaN	NaN	NaN	NaN	NaN	NaN	NaN	NaN	NaN	NaN	NaN	NaN	NaN	NaN	NaN	NaN	NaN	NaN	NaN	NaN	NaN
NaN	NaN	NaN	NaN	NaN	NaN	NaN	NaN	NaN	NaN	NaN	NaN	NaN	NaN	NaN	NaN	NaN	NaN	NaN	NaN	NaN	NaN	NaN	NaN	NaN	NaN	NaN	NaN	NaN	NaN	NaN	NaN	NaN	NaN	NaN	NaN	NaN	NaN	NaN	NaN	NaN	NaN	NaN	NaN	NaN	NaN	NaN	NaN	NaN	NaN
NaN	NaN	NaN	NaN	NaN	NaN	NaN	NaN	NaN	NaN	NaN	NaN	NaN	NaN	NaN	NaN	NaN	NaN	NaN	NaN	NaN	NaN	NaN	NaN	NaN	NaN	NaN	NaN	NaN	NaN	NaN	NaN	NaN	NaN	NaN	NaN	NaN	NaN	NaN	NaN	NaN	NaN	NaN	NaN	NaN	NaN	NaN	NaN	NaN	NaN
NaN	NaN	NaN	NaN	NaN	NaN	NaN	NaN	NaN	NaN	NaN	NaN	NaN	NaN	NaN	NaN	NaN	NaN	NaN	NaN	NaN	NaN	NaN	NaN	NaN	NaN	NaN	NaN	NaN	NaN	NaN	NaN	NaN	NaN	NaN	NaN	NaN	NaN	NaN	NaN	NaN	NaN	NaN	NaN	NaN	NaN	NaN	NaN	NaN	NaN
NaN	NaN	NaN	NaN	NaN	NaN	NaN	NaN	NaN	NaN	NaN	NaN	NaN	NaN	NaN	NaN	NaN	NaN	NaN	NaN	NaN	NaN	NaN	NaN	NaN	NaN	NaN	NaN	NaN	NaN	NaN	NaN	NaN	NaN	NaN	NaN	NaN	NaN	NaN	NaN	NaN	NaN	NaN	NaN	NaN	NaN	NaN	NaN	NaN	NaN
NaN	NaN	NaN	NaN	NaN	NaN	NaN	NaN	NaN	NaN	NaN	NaN	NaN	NaN	NaN	NaN	NaN	NaN	NaN	NaN	NaN	NaN	NaN	NaN	NaN	NaN	NaN	NaN	NaN	NaN	NaN	NaN	NaN	NaN	NaN	NaN	NaN	NaN	NaN	NaN	NaN	NaN	NaN	NaN	NaN	NaN	NaN	NaN	NaN	NaN
NaN	NaN	NaN	NaN	NaN	NaN	NaN	NaN	NaN	NaN	NaN	NaN	NaN	NaN	NaN	NaN	NaN	NaN	NaN	NaN	NaN	NaN	NaN	NaN	NaN	NaN	NaN	NaN	NaN	NaN	NaN	NaN	NaN	NaN	NaN	NaN	NaN	NaN	NaN	NaN	NaN	NaN	NaN	NaN	NaN	NaN	NaN	NaN	NaN	NaN
NaN	NaN	NaN	NaN	NaN	NaN	NaN	NaN	NaN	NaN	NaN	NaN	NaN	NaN	NaN	NaN	NaN	NaN	NaN	NaN	NaN	NaN	NaN	NaN	NaN	NaN	NaN	NaN	NaN	NaN	NaN	NaN	NaN	NaN	NaN	NaN	NaN	NaN	NaN	NaN	NaN	NaN	NaN	NaN	NaN	NaN	NaN	NaN	NaN	NaN
NaN	NaN	NaN	NaN	NaN	NaN	NaN	NaN	NaN	NaN	NaN	NaN	NaN	NaN	NaN	NaN	NaN	NaN	NaN	NaN	NaN	NaN	NaN	NaN	NaN	NaN	NaN	NaN	NaN	NaN	NaN	NaN	NaN	NaN	NaN	NaN	NaN	NaN	NaN	NaN	NaN	NaN	NaN	NaN	NaN	NaN	NaN	NaN	NaN	NaN
NaN	NaN	NaN	NaN	NaN	NaN	NaN	NaN	NaN	NaN	NaN	NaN	NaN	NaN	NaN	NaN	NaN	NaN	NaN	NaN	NaN	NaN	NaN	NaN	NaN	NaN	NaN	NaN	NaN	NaN	NaN	NaN	NaN	NaN	NaN	NaN	NaN	NaN	NaN	NaN	NaN	NaN	NaN	NaN	NaN	NaN	NaN	NaN	NaN	NaN
NaN	NaN	NaN	NaN	NaN	NaN	NaN	NaN	NaN	NaN	NaN	NaN	NaN	NaN	NaN	NaN	NaN	NaN	NaN	NaN	NaN	NaN	NaN	NaN	NaN	NaN	NaN	NaN	NaN	NaN	NaN	NaN	NaN	NaN	NaN	NaN	NaN	NaN	NaN	NaN	NaN	NaN	NaN	NaN	NaN	NaN	NaN	NaN	NaN	NaN
NaN	NaN	NaN	NaN	NaN	NaN	NaN	NaN	NaN	NaN	NaN	NaN	NaN	NaN	NaN	NaN	NaN	NaN	NaN	NaN	NaN	NaN	NaN	NaN	NaN	NaN	NaN	NaN	NaN	NaN	NaN	NaN	NaN	NaN	NaN	NaN	NaN	NaN	NaN	NaN	NaN	NaN	NaN	NaN	NaN	NaN	NaN	NaN	NaN	NaN
NaN	NaN	NaN	NaN	NaN	NaN	NaN	NaN	NaN	NaN	NaN	NaN	NaN	NaN	NaN	NaN	NaN	NaN	NaN	NaN	NaN	NaN	NaN	NaN	NaN	NaN	NaN	NaN	NaN	NaN	NaN	NaN	NaN	NaN	NaN	NaN	NaN	NaN	NaN	NaN	NaN	NaN	NaN	NaN	NaN	NaN	NaN	NaN	NaN	NaN
NaN	NaN	NaN	NaN	NaN	NaN	NaN	NaN	NaN	NaN	NaN	NaN	NaN	NaN	NaN	NaN	NaN	NaN	NaN	NaN	NaN	NaN	NaN	NaN	NaN	NaN	NaN	NaN	NaN	NaN	NaN	NaN	NaN	NaN	NaN	NaN	NaN	NaN	NaN	NaN	NaN	NaN	NaN	NaN	NaN	NaN	NaN	NaN	NaN	NaN
NaN	NaN	NaN	NaN	NaN	NaN	NaN	NaN	NaN	NaN	NaN	NaN	NaN	NaN	NaN	NaN	NaN	NaN	NaN	NaN	NaN	NaN	NaN	NaN	NaN	NaN	NaN	NaN	NaN	NaN	NaN	NaN	NaN	NaN	NaN	NaN	NaN	NaN	NaN	NaN	NaN	NaN	NaN	NaN	NaN	NaN	NaN	NaN	NaN	NaN
NaN	NaN	NaN	NaN	NaN	NaN	NaN	NaN	NaN	NaN	NaN	NaN	NaN	NaN	NaN	NaN	NaN	NaN	NaN	NaN	NaN	NaN	NaN	NaN	NaN	NaN	NaN	NaN	NaN	NaN	NaN	NaN	NaN	NaN	NaN	NaN	NaN	NaN	NaN	NaN	NaN	NaN	NaN	NaN	NaN	NaN	NaN	NaN	NaN	NaN
NaN	NaN	NaN	NaN	NaN	NaN	NaN	NaN	NaN	NaN	NaN	NaN	NaN	NaN	NaN	NaN	NaN	NaN	NaN	NaN	NaN	NaN	NaN	NaN	NaN	NaN	NaN	NaN	NaN	NaN	NaN	NaN	NaN	NaN	NaN	NaN	NaN	NaN	NaN	NaN	NaN	NaN	NaN	NaN	NaN	NaN	NaN	NaN	NaN	NaN
NaN	NaN	NaN	NaN	NaN	NaN	NaN	NaN	NaN	NaN	NaN	NaN	NaN	NaN	NaN	NaN	NaN	NaN	NaN	NaN	NaN	NaN	NaN	NaN	NaN	NaN	NaN	NaN	NaN	NaN	NaN	NaN	NaN	NaN	NaN	NaN	NaN	NaN	NaN	NaN	NaN	NaN	NaN	NaN	NaN	NaN	NaN	NaN	NaN	NaN
NaN	NaN	NaN	NaN	NaN	NaN	NaN	NaN	NaN	NaN	NaN	NaN	NaN	NaN	NaN	NaN	NaN	NaN	NaN	NaN	NaN	NaN	NaN	NaN	NaN	NaN	NaN	NaN	NaN	NaN	NaN	NaN	NaN	NaN	NaN	NaN	NaN	NaN	NaN	NaN	NaN	NaN	NaN	NaN	NaN	NaN	NaN	NaN	NaN	NaN
NaN	NaN	NaN	NaN	NaN	NaN	NaN	NaN	NaN	NaN	NaN	NaN	NaN	NaN	NaN	NaN	NaN	NaN	NaN	NaN	NaN	NaN	NaN	NaN	NaN	NaN	NaN	NaN	NaN	NaN	NaN	NaN	NaN	NaN	NaN	NaN	NaN	NaN	NaN	NaN	NaN	NaN	NaN	NaN	NaN	NaN	NaN	NaN	NaN	NaN
NaN	NaN	NaN	NaN	NaN	NaN	NaN	NaN	NaN	NaN	NaN	NaN	NaN	NaN	NaN	NaN	NaN	NaN	NaN	NaN	NaN	NaN	NaN	NaN	NaN	NaN	NaN	NaN	NaN	NaN	NaN	NaN	NaN	NaN	NaN	NaN	NaN	NaN	NaN	NaN	NaN	NaN	NaN	NaN	NaN	NaN	NaN	NaN	NaN	NaN
NaN	NaN	NaN	NaN	NaN	NaN	NaN	NaN	NaN	NaN	NaN	NaN	NaN	NaN	NaN	NaN	NaN	NaN	NaN	NaN	NaN	NaN	NaN	NaN	NaN	NaN	NaN	NaN	NaN	NaN	NaN	NaN	NaN	NaN	NaN	NaN	NaN	NaN	NaN	NaN	NaN	NaN	NaN	NaN	NaN	NaN	NaN	NaN	NaN	NaN
NaN	NaN	NaN	NaN	NaN	NaN	NaN	NaN	NaN	NaN	NaN	NaN	NaN	NaN	NaN	NaN	NaN	NaN	NaN	NaN	NaN	NaN	NaN	NaN	NaN	NaN	NaN	NaN	NaN	NaN	NaN	NaN	NaN	NaN	NaN	NaN	NaN	NaN	NaN	NaN	NaN	NaN	NaN	NaN	NaN	NaN	NaN	NaN	NaN	NaN
NaN	NaN	NaN	NaN	NaN	NaN	NaN	NaN	NaN	NaN	NaN	NaN	NaN	NaN	NaN	NaN	NaN	NaN	NaN	NaN	NaN	NaN	NaN	NaN	NaN	NaN	NaN	NaN	NaN	NaN	NaN	NaN	NaN	NaN	NaN	NaN	NaN	NaN	NaN	NaN	NaN	NaN	NaN	NaN	NaN	NaN	NaN	NaN	NaN	NaN
NaN	NaN	NaN	NaN	NaN	NaN	NaN	NaN	NaN	NaN	NaN	NaN	NaN	NaN	NaN	NaN	NaN	NaN	NaN	NaN	NaN	NaN	NaN	NaN	NaN	NaN	NaN	NaN	NaN	NaN	NaN	NaN	NaN	NaN	NaN	NaN	NaN	NaN	NaN	NaN	NaN	NaN	NaN	NaN	NaN	NaN	NaN	NaN	NaN	NaN
NaN	NaN	NaN	NaN	NaN	NaN	NaN	NaN	NaN	NaN	NaN	NaN	NaN	NaN	NaN	NaN	NaN	NaN	NaN	NaN	NaN	NaN	NaN	NaN	NaN	NaN	NaN	NaN	NaN	NaN	NaN	NaN	NaN	NaN	NaN	NaN	NaN	NaN	NaN	NaN	NaN	NaN	NaN	NaN	NaN	NaN	NaN	NaN	NaN	NaN
NaN	NaN	NaN	NaN	NaN	NaN	NaN	NaN	NaN	NaN	NaN	NaN	NaN	NaN	NaN	NaN	NaN	NaN	NaN	NaN	NaN	NaN	NaN	NaN	NaN	NaN	NaN	NaN	NaN	NaN	NaN	NaN	NaN	NaN	NaN	NaN	NaN	NaN	NaN	NaN	NaN	NaN	NaN	NaN	NaN	NaN	NaN	NaN	NaN	NaN
NaN	NaN	NaN	NaN	NaN	NaN	NaN	NaN	NaN	NaN	NaN	NaN	NaN	NaN	NaN	NaN	NaN	NaN	NaN	NaN	NaN	NaN	NaN	NaN	NaN	NaN	NaN	NaN	NaN	NaN	NaN	NaN	NaN	NaN	NaN	NaN	NaN	NaN	NaN	NaN	NaN	NaN	NaN	NaN	NaN	NaN	NaN	NaN	NaN	NaN
NaN	NaN	NaN	NaN	NaN	NaN	NaN	NaN	NaN	NaN	NaN	NaN	NaN	NaN	NaN	NaN	NaN	NaN	NaN	NaN	NaN	NaN	NaN	NaN	NaN	NaN	NaN	NaN	NaN	NaN	NaN	NaN	NaN	NaN	NaN	NaN	NaN	NaN	NaN	NaN	NaN	NaN	NaN	NaN	NaN	NaN	NaN	NaN	NaN	NaN
NaN	NaN	NaN	NaN	NaN	NaN	NaN	NaN	NaN	NaN	NaN	NaN	NaN	NaN	NaN	NaN	NaN	NaN	NaN	NaN	NaN	NaN	NaN	NaN	NaN	NaN	NaN	NaN	NaN	NaN	NaN	NaN	NaN	NaN	NaN	NaN	NaN	NaN	NaN	NaN	NaN	NaN	NaN	NaN	NaN	NaN	NaN	NaN	NaN	NaN
NaN	NaN	NaN	NaN	NaN	NaN	NaN	NaN	NaN	NaN	NaN	NaN	NaN	NaN	NaN	NaN	NaN	NaN	NaN	NaN	NaN	NaN	NaN	NaN	NaN	NaN	NaN	NaN	NaN	NaN	NaN	NaN	NaN	NaN	NaN	NaN	NaN	NaN	NaN	NaN	NaN	NaN	NaN	NaN	NaN	NaN	NaN	NaN	NaN	NaN
NaN	NaN	NaN	NaN	NaN	NaN	NaN	NaN	NaN	NaN	NaN	NaN	NaN	NaN	NaN	NaN	NaN	NaN	NaN	NaN	NaN	NaN	NaN	NaN	NaN	NaN	NaN	NaN	NaN	NaN	NaN	NaN	NaN	NaN	NaN	NaN	NaN	NaN	NaN	NaN	NaN	NaN	NaN	NaN	NaN	NaN	NaN	NaN	NaN	NaN
NaN	NaN	NaN	NaN	NaN	NaN	NaN	NaN	NaN	NaN	NaN	NaN	NaN	NaN	NaN	NaN	NaN	NaN	NaN	NaN	NaN	NaN	NaN	NaN	NaN	NaN	NaN	NaN	NaN	NaN	NaN	NaN	NaN	NaN	NaN	NaN	NaN	NaN	NaN	NaN	NaN	NaN	NaN	NaN	NaN	NaN	NaN	NaN	NaN	NaN
NaN	NaN	NaN	NaN	NaN	NaN	NaN	NaN	NaN	NaN	NaN	NaN	NaN	NaN	NaN	NaN	NaN	NaN	NaN	NaN	NaN	NaN	NaN	NaN	NaN	NaN	NaN	NaN	NaN	NaN	NaN	NaN	NaN	NaN	NaN	NaN	NaN	NaN	NaN	NaN	NaN	NaN	NaN	NaN	NaN	NaN	NaN	NaN	NaN	NaN
NaN	NaN	NaN	NaN	NaN	NaN	NaN	NaN	NaN	NaN	NaN	NaN	NaN	NaN	NaN	NaN	NaN	NaN	NaN	NaN	NaN	NaN	NaN	NaN	NaN	NaN	NaN	NaN	NaN	NaN	NaN	NaN	NaN	NaN	NaN	NaN	NaN	NaN	NaN	NaN	NaN	NaN	NaN	NaN	NaN	NaN	NaN	NaN	NaN	NaN
NaN	NaN	NaN	NaN	NaN	NaN	NaN	NaN	NaN	NaN	NaN	NaN	NaN	NaN	NaN	NaN	NaN	NaN	NaN	NaN	NaN	NaN	NaN	NaN	NaN	NaN	NaN	NaN	NaN	NaN	NaN	NaN	NaN	NaN	NaN	NaN	NaN	NaN	NaN	NaN	NaN	NaN	NaN	NaN	NaN	NaN	NaN	NaN	NaN	NaN
NaN	NaN	NaN	NaN	NaN	NaN	NaN	NaN	NaN	NaN	NaN	NaN	NaN	NaN	NaN	NaN	NaN	NaN	NaN	NaN	NaN	NaN	NaN	NaN	NaN	NaN	NaN	NaN	NaN	NaN	NaN	NaN	NaN	NaN	NaN	NaN	NaN	NaN	NaN	NaN	NaN	NaN	NaN	NaN	NaN	NaN	NaN	NaN	NaN	NaN
NaN	NaN	NaN	NaN	NaN	NaN	NaN	NaN	NaN	NaN	NaN	NaN	NaN	NaN	NaN	NaN	NaN	NaN	NaN	NaN	NaN	NaN	NaN	NaN	NaN	NaN	NaN	NaN	NaN	NaN	NaN	NaN	NaN	NaN	NaN	NaN	NaN	NaN	NaN	NaN	NaN	NaN	NaN	NaN	NaN	NaN	NaN	NaN	NaN	NaN
NaN	NaN	NaN	NaN	NaN	NaN	NaN	NaN	NaN	NaN	NaN	NaN	NaN	NaN	NaN	NaN	NaN	NaN	NaN	NaN	NaN	NaN	NaN	NaN	NaN	NaN	NaN	NaN	NaN	NaN	NaN	NaN	NaN	NaN	NaN	NaN	NaN	NaN	NaN	NaN	NaN	NaN	NaN	NaN	NaN	NaN	NaN	NaN	NaN	NaN
NaN	NaN	NaN	NaN	NaN	NaN	NaN	NaN	NaN	NaN	NaN	NaN	NaN	NaN	NaN	NaN	NaN	NaN	NaN	NaN	NaN	NaN	NaN	NaN	NaN	NaN	NaN	NaN	NaN	NaN	NaN	NaN	NaN	NaN	NaN	NaN	NaN	NaN	NaN	NaN	NaN	NaN	NaN	NaN	NaN	NaN	NaN	NaN	NaN	NaN
NaN	NaN	NaN	NaN	NaN	NaN	NaN	NaN	NaN	NaN	NaN	NaN	NaN	NaN	NaN	NaN	NaN	NaN	NaN	NaN	NaN	NaN	NaN	NaN	NaN	NaN	NaN	NaN	NaN	NaN	NaN	NaN	NaN	NaN	NaN	NaN	NaN	NaN	NaN	NaN	NaN	NaN	NaN	NaN	NaN	NaN	NaN	NaN	NaN	NaN
NaN	NaN	NaN	NaN	NaN	NaN	NaN	NaN	NaN	NaN	NaN	NaN	NaN	NaN	NaN	NaN	NaN	NaN	NaN	NaN	NaN	NaN	NaN	NaN	NaN	NaN	NaN	NaN	NaN	NaN	NaN	NaN	NaN	NaN	NaN	NaN	NaN	NaN	NaN	NaN	NaN	NaN	NaN	NaN	NaN	NaN	NaN	NaN	NaN	NaN
NaN	NaN	NaN	NaN	NaN	NaN	NaN	NaN	NaN	NaN	NaN	NaN	NaN	NaN	NaN	NaN	NaN	NaN	NaN	NaN	NaN	NaN	NaN	NaN	NaN	NaN	NaN	NaN	NaN	NaN	NaN	NaN	NaN	NaN	NaN	NaN	NaN	NaN	NaN	NaN	NaN	NaN	NaN	NaN	NaN	NaN	NaN	NaN	NaN	NaN
NaN	NaN	NaN	NaN	NaN	NaN	NaN	NaN	NaN	NaN	NaN	NaN	NaN	NaN	NaN	NaN	NaN	NaN	NaN	NaN	NaN	NaN	NaN	NaN	NaN	NaN	NaN	NaN	NaN	NaN	NaN	NaN	NaN	NaN	NaN	NaN	NaN	NaN	NaN	NaN	NaN	NaN	NaN	NaN	NaN	NaN	NaN	NaN	NaN	NaN
NaN	NaN	NaN	NaN	NaN	NaN	NaN	NaN	NaN	NaN	NaN	NaN	NaN	NaN	NaN	NaN	NaN	NaN	NaN	NaN	NaN	NaN	NaN	NaN	NaN	NaN	NaN	NaN	NaN	NaN	NaN	NaN	NaN	NaN	NaN	NaN	NaN	NaN	NaN	NaN	NaN	NaN	NaN	NaN	NaN	NaN	NaN	NaN	NaN	NaN
NaN	NaN	NaN	NaN	NaN	NaN	NaN	NaN	NaN	NaN	NaN	NaN	NaN	NaN	NaN	NaN	NaN	NaN	NaN	NaN	NaN	NaN	NaN	NaN	NaN	NaN	NaN	NaN	NaN	NaN	NaN	NaN	NaN	NaN	NaN	NaN	NaN	NaN	NaN	NaN	NaN	NaN	NaN	NaN	NaN	NaN	NaN	NaN	NaN	NaN
NaN	NaN	NaN	NaN	NaN	NaN	NaN	NaN	NaN	NaN	NaN	NaN	NaN	NaN	NaN	NaN	NaN	NaN	NaN	NaN	NaN	NaN	NaN	NaN	NaN	NaN	NaN	NaN	NaN	NaN	NaN	NaN	NaN	NaN	NaN	NaN	NaN	NaN	NaN	NaN	NaN	NaN	NaN	NaN	NaN	NaN	NaN	NaN	NaN	NaN
NaN	NaN	NaN	NaN	NaN	NaN	NaN	NaN	NaN	NaN	NaN	NaN	NaN	NaN	NaN	NaN	NaN	NaN	NaN	NaN	NaN	NaN	NaN	NaN	NaN	NaN	NaN	NaN	NaN	NaN	NaN	NaN	NaN	NaN	NaN	NaN	NaN	NaN	NaN	NaN	NaN	NaN	NaN	NaN	NaN	NaN	NaN	NaN	NaN	NaN
NaN	NaN	NaN	NaN	NaN	NaN	NaN	NaN	NaN	NaN	NaN	NaN	NaN	NaN	NaN	NaN	NaN	NaN	NaN	NaN	NaN	NaN	NaN	NaN	NaN	NaN	NaN	NaN	NaN	NaN	NaN	NaN	NaN	NaN	NaN	NaN	NaN	NaN	NaN	NaN	NaN	NaN	NaN	NaN	NaN	NaN	NaN	NaN	NaN	NaN
NaN	NaN	NaN	NaN	NaN	NaN	NaN	NaN	NaN	NaN	NaN	NaN	NaN	NaN	NaN	NaN	NaN	NaN	NaN	NaN	NaN	NaN	NaN	NaN	NaN	NaN	NaN	NaN	NaN	NaN	NaN	NaN	NaN	NaN	NaN	NaN	NaN	NaN	NaN	NaN	NaN	NaN	NaN	NaN	NaN	NaN	NaN	NaN	NaN	NaN
NaN	NaN	NaN	NaN	NaN	NaN	NaN	NaN	NaN	NaN	NaN	NaN	NaN	NaN	NaN	NaN	NaN	NaN	NaN	NaN	NaN	NaN	NaN	NaN	NaN	NaN	NaN	NaN	NaN	NaN	NaN	NaN	NaN	NaN	NaN	NaN	NaN	NaN	NaN	NaN	NaN	NaN	NaN	NaN	NaN	NaN	NaN	NaN	NaN	NaN
NaN	NaN	NaN	NaN	NaN	NaN	NaN	NaN	NaN	NaN	NaN	NaN	NaN	NaN	NaN	NaN	NaN	NaN	NaN	NaN	NaN	NaN	NaN	NaN	NaN	NaN	NaN	NaN	NaN	NaN	NaN	NaN	NaN	NaN	NaN	NaN	NaN	NaN	NaN	NaN	NaN	NaN	NaN	NaN	NaN	NaN	NaN	NaN	NaN	NaN
NaN	NaN	NaN	NaN	NaN	NaN	NaN	NaN	NaN	NaN	NaN	NaN	NaN	NaN	NaN	NaN	NaN	NaN	NaN	NaN	NaN	NaN	NaN	NaN	NaN	NaN	NaN	NaN	NaN	NaN	NaN	NaN	NaN	NaN	NaN	NaN	NaN	NaN	NaN	NaN	NaN	NaN	NaN	NaN	NaN	NaN	NaN	NaN	NaN	NaN
NaN	NaN	NaN	NaN	NaN	NaN	NaN	NaN	NaN	NaN	NaN	NaN	NaN	NaN	NaN	NaN	NaN	NaN	NaN	NaN	NaN	NaN	NaN	NaN	NaN	NaN	NaN	NaN	NaN	NaN	NaN	NaN	NaN	NaN	NaN	NaN	NaN	NaN	NaN	NaN	NaN	NaN	NaN	NaN	NaN	NaN	NaN	NaN	NaN	NaN
NaN	NaN	NaN	NaN	NaN	NaN	NaN	NaN	NaN	NaN	NaN	NaN	NaN	NaN	NaN	NaN	NaN	NaN	NaN	NaN	NaN	NaN	NaN	NaN	NaN	NaN	NaN	NaN	NaN	NaN	NaN	NaN	NaN	NaN	NaN	NaN	NaN	NaN	NaN	NaN	NaN	NaN	NaN	NaN	NaN	NaN	NaN	NaN	NaN	NaN
NaN	NaN	NaN	NaN	NaN	NaN	NaN	NaN	NaN	NaN	NaN	NaN	NaN	NaN	NaN	NaN	NaN	NaN	NaN	NaN	NaN	NaN	NaN	NaN	NaN	NaN	NaN	NaN	NaN	NaN	NaN	NaN	NaN	NaN	NaN	NaN	NaN	NaN	NaN	NaN	NaN	NaN	NaN	NaN	NaN	NaN	NaN	NaN	NaN	NaN
NaN	NaN	NaN	NaN	NaN	NaN	NaN	NaN	NaN	NaN	NaN	NaN	NaN	NaN	NaN	NaN	NaN	NaN	NaN	NaN	NaN	NaN	NaN	NaN	NaN	NaN	NaN	NaN	NaN	NaN	NaN	NaN	NaN	NaN	NaN	NaN	NaN	NaN	NaN	NaN	NaN	NaN	NaN	NaN	NaN	NaN	NaN	NaN	NaN	NaN
NaN	NaN	NaN	NaN	NaN	NaN	NaN	NaN	NaN	NaN	NaN	NaN	NaN	NaN	NaN	NaN	NaN	NaN	NaN	NaN	NaN	NaN	NaN	NaN	NaN	NaN	NaN	NaN	NaN	NaN	NaN	NaN	NaN	NaN	NaN	NaN	NaN	NaN	NaN	NaN	NaN	NaN	NaN	NaN	NaN	NaN	NaN	NaN	NaN	NaN
NaN	NaN	NaN	NaN	NaN	NaN	NaN	NaN	NaN	NaN	NaN	NaN	NaN	NaN	NaN	NaN	NaN	NaN	NaN	NaN	NaN	NaN	NaN	NaN	NaN	NaN	NaN	NaN	NaN	NaN	NaN	NaN	NaN	NaN	NaN	NaN	NaN	NaN	NaN	NaN	NaN	NaN	NaN	NaN	NaN	NaN	NaN	NaN	NaN	NaN
NaN	NaN	NaN	NaN	NaN	NaN	NaN	NaN	NaN	NaN	NaN	NaN	NaN	NaN	NaN	NaN	NaN	NaN	NaN	NaN	NaN	NaN	NaN	6.8977	6.9527	NaN	NaN	NaN	NaN	NaN	NaN	NaN	NaN	NaN	NaN	NaN	NaN	NaN	NaN	NaN	NaN	NaN	NaN	NaN	NaN	NaN	NaN	NaN	NaN	NaN
NaN	NaN	NaN	NaN	NaN	NaN	NaN	NaN	NaN	NaN	NaN	NaN	NaN	NaN	NaN	NaN	NaN	NaN	NaN	NaN	7.6455	7.495	7.9901	6.879	7.5003	NaN	NaN	NaN	NaN	NaN	NaN	NaN	NaN	NaN	NaN	NaN	NaN	NaN	NaN	NaN	NaN	NaN	NaN	NaN	NaN	NaN	NaN	NaN	NaN	NaN
NaN	NaN	NaN	NaN	NaN	NaN	NaN	NaN	NaN	NaN	NaN	NaN	NaN	NaN	NaN	NaN	NaN	NaN	NaN	NaN	NaN	NaN	7.6926	6.8392	7.0678	NaN	NaN	NaN	NaN	NaN	NaN	NaN	NaN	NaN	NaN	NaN	NaN	NaN	NaN	NaN	NaN	NaN	NaN	NaN	NaN	NaN	NaN	NaN	NaN	NaN
NaN	NaN	NaN	NaN	NaN	NaN	NaN	NaN	NaN	NaN	NaN	NaN	NaN	NaN	NaN	NaN	NaN	NaN	NaN	NaN	NaN	NaN	8.0014	7.1212	7.0865	7.298	NaN	NaN	NaN	NaN	NaN	NaN	NaN	NaN	NaN	NaN	NaN	NaN	NaN	NaN	NaN	NaN	NaN	NaN	NaN	NaN	NaN	NaN	NaN	NaN
NaN	NaN	NaN	NaN	NaN	NaN	NaN	NaN	NaN	NaN	NaN	NaN	NaN	NaN	NaN	NaN	NaN	NaN	NaN	NaN	NaN	NaN	NaN	7.3707	7.2082	7.0354	6.9444	6.9522	6.9116	6.9088	6.8905	6.8852	NaN	NaN	NaN	NaN	NaN	NaN	NaN	NaN	NaN	NaN	NaN	NaN	NaN	NaN	NaN	NaN	NaN	7.2676
NaN	NaN	NaN	NaN	NaN	NaN	NaN	NaN	NaN	NaN	NaN	NaN	NaN	NaN	NaN	NaN	7.8339	7.7877	NaN	NaN	NaN	NaN	NaN	NaN	7.291	7.8772	6.8877	6.8594	6.8583	6.9675	6.854	6.8002	6.6624	NaN	NaN	NaN	NaN	NaN	NaN	7.2665	7.6819	7.5622	7.4112	7.8052	NaN	NaN	NaN	7.2738	7.2095	7.2984
NaN	NaN	NaN	NaN	NaN	NaN	NaN	NaN	NaN	NaN	NaN	NaN	NaN	NaN	NaN	NaN	6.8913	7.795	7.8268	6.7751	NaN	NaN	NaN	NaN	7.7348	7.7848	7.8078	7.4939	6.9417	6.9392	7.0311	6.7205	6.7142	NaN	NaN	NaN	NaN	NaN	NaN	NaN	6.7396	7.0594	6.9825	6.9747	6.9737	7.7387	7.3483	6.8938	7.6785	7.2347
NaN	NaN	NaN	NaN	NaN	NaN	NaN	NaN	NaN	NaN	NaN	NaN	NaN	NaN	6.8078	6.8951	6.8966	6.903	7.7447	7.7629	7.5984	7.6319	7.6301	7.6509	6.3691	6.437	7.6661	7.4457	7.4823	6.9652	7.002	7.7185	7.7913	7.6332	6.6793	7.7363	7.1374	NaN	NaN	NaN	6.7323	6.7484	6.8849	7.3365	6.8707	7.659	7.6739	7.6544	7.7065	7.6848
NaN	NaN	NaN	NaN	NaN	NaN	NaN	NaN	NaN	7.0972	6.8129	6.7927	6.9375	6.9135	6.8117	6.9015	6.835	6.9543	6.8988	7.8188	7.8186	7.629	7.6227	7.652	7.6351	6.4466	7.2486	7.2277	7.2253	7.1791	7.0537	7.0667	7.7378	7.7279	7.7419	7.7235	7.7696	7.1487	NaN	NaN	7.3703	7.6348	6.8863	6.8183	6.6707	6.9665	7.2732	7.25	7.7133	7.6911
NaN	NaN	NaN	NaN	NaN	NaN	NaN	NaN	NaN	7.3418	6.9893	6.7987	7.3456	7.3534	7.097	7.863	7.3019	7.2953	6.9855	6.9255	7.7945	7.869	7.8256	7.7186	7.7619	7.2096	7.6882	7.6799	7.2122	7.2912	7.2714	7.6955	7.3699	7.4125	7.4786	7.6857	7.6853	7.1505	7.1944	7.5452	7.3918	7.3406	7.6093	7.6115	7.3914	6.673	6.855	7.4437	6.9985	6.9117
NaN	NaN	NaN	NaN	NaN	NaN	NaN	NaN	NaN	7.5296	7.3598	6.9894	6.999	7.3797	7.3881	7.3881	7.8941	7.9397	7.0414	7.3366	7.9535	7.7358	7.803	7.6991	7.7318	7.9855	7.9488	7.6839	7.7189	7.7053	7.7351	7.1766	7.6942	7.4581	7.4483	7.7141	7.4547	7.834	7.7641	7.4187	7.3419	7.3347	7.4282	7.4393	7.1327	7.5901	6.5779	6.5704	7.712	7.2925
NaN	NaN	NaN	NaN	NaN	NaN	NaN	NaN	NaN	NaN	7.3516	6.4942	6.4941	6.5198	6.525	6.5276	6.5488	6.5884	7.1061	7.468	7.3099	7.8605	7.25	7.7266	7.4381	7.977	7.9958	7.6835	7.7063	7.7469	7.7381	7.7168	7.627	6.3282	7.6801	7.7516	7.7395	7.7407	7.0791	7.5122	7.1909	7.1665	7.3914	7.4129	7.0198	7.06	6.8741	6.5883	7.6806	7.4509
NaN	NaN	NaN	NaN	NaN	NaN	NaN	NaN	NaN	NaN	NaN	8.1091	8.1869	6.5524	6.8752	6.017	7.9813	7.6866	7.5072	7.5966	7.6492	7.431	7.2662	7.6675	7.9698	8.0451	7.9809	7.6941	7.7328	7.6976	7.7397	7.6657	7.5934	7.6343	7.7525	7.7526	7.7042	7.7492	7.0691	7.1707	7.0877	7.1464	7.6304	7.1749	7.3805	7.3926	7.4478	6.8855	7.5027	7.5515
NaN	NaN	NaN	NaN	NaN	NaN	NaN	NaN	NaN	NaN	NaN	8.1767	8.1516	8.1002	7.7178	6.0861	7.6465	7.6414	7.5065	7.6658	7.4449	7.3448	7.3257	7.2744	7.5107	7.8354	7.8494	7.6236	7.3547	7.6862	7.6833	7.6949	7.5639	7.6062	7.3503	7.2255	7.8022	7.8059	7.0645	7.032	7.4016	7.1729	7.3317	7.1404	7.7989	7.8191	7.2907	7.65	7.477	7.5608
NaN	NaN	NaN	NaN	NaN	NaN	NaN	NaN	NaN	NaN	NaN	7.7981	7.866	7.6478	7.5777	8.2991	7.2752	7.3277	7.4779	7.3901	7.5737	7.6189	7.4084	7.655	7.5206	7.1642	8.0221	7.8223	7.9931	7.723	7.7046	7.7055	7.7362	7.6362	7.7261	7.5752	7.7657	7.777	7.6752	7.0307	6.9302	7.3896	7.2229	7.2322	7.0266	7.4014	7.3342	7.6736	7.4902	7.4477
NaN	NaN	NaN	NaN	NaN	NaN	NaN	NaN	NaN	NaN	NaN	7.8489	7.9146	7.8926	7.7857	7.5457	7.5406	7.6505	7.5942	7.2861	7.2346	7.2122	7.5663	7.4165	7.2108	7.5719	7.3979	7.9804	7.9684	7.843	7.7577	7.7537	7.4081	7.6841	7.3989	7.5304	7.718	7.5761	7.5662	7.6042	6.8742	7.6235	7.095	7.0823	7.284	7.3532	7.1009	7.8371	7.4644	7.4836
NaN	NaN	NaN	NaN	NaN	NaN	NaN	NaN	NaN	NaN	NaN	7.87	7.875	7.9213	7.9097	7.5378	7.5681	7.615	7.5381	7.5326	7.5038	7.5535	7.6203	7.5152	7.3852	7.1108	7.1322	7.4078	6.857	7.8696	7.8602	7.7058	7.4067	6.5217	7.6769	6.6957	7.534	7.6331	7.6746	7.4695	7.5898	7.5553	7.3741	6.9028	7.2621	6.7066	6.6808	6.7494	7.8046	6.5278
NaN	NaN	NaN	NaN	NaN	NaN	NaN	NaN	NaN	7.8086	7.7961	7.7242	7.7606	7.7984	7.7683	7.8294	7.7862	7.7513	7.4604	7.2223	7.6734	7.6144	7.5739	7.541	7.5253	7.5372	7.4035	7.0782	6.9126	7.8078	7.8456	7.5491	7.8812	7.5738	7.6869	7.6722	6.6738	7.501	6.469	7.6413	7.4435	7.5606	7.6308	5.7815	6.3825	6.8792	7.2086	7.3148	7.3528	7.6064
NaN	NaN	NaN	NaN	NaN	NaN	NaN	NaN	NaN	7.8284	7.4651	7.4517	7.2282	7.395	7.4622	7.7381	7.4262	7.4342	7.6691	7.817	7.8162	7.5889	7.5651	7.5223	7.4828	7.5223	7.5884	7.3598	7.0394	7.0562	7.6288	7.0198	6.9764	7.3077	7.4983	7.5858	7.1825	7.6479	7.6082	7.6436	7.4349	6.2824	7.5826	6.9824	7.0154	6.9062	7.076	7.2154	6.8736	7.2047
NaN	NaN	NaN	NaN	NaN	NaN	NaN	NaN	NaN	NaN	NaN	NaN	NaN	7.226	7.2654	7.4333	7.4207	7.6552	7.6505	7.6342	7.7895	7.6128	7.5615	7.4872	7.5237	7.4983	7.4647	7.4874	7.497	7.5424	7.3977	7.2896	7.317	7.9631	7.5526	7.5	7.6985	7.6034	7.559	7.433	7.5432	6.3658	7.6717	7.5583	6.9434	6.9291	7.263	7.072	7.2353	6.6432
NaN	NaN	NaN	NaN	NaN	NaN	NaN	NaN	NaN	NaN	NaN	NaN	NaN	NaN	NaN	7.4414	7.0702	7.4161	7.6313	7.0836	7.624	7.5652	7.5475	7.5796	7.5379	7.5288	7.5359	7.5116	7.4876	7.6535	7.5393	7.296	7.323	7.339	7.9325	7.9303	7.2145	7.3271	7.3526	7.0468	7.0359	7.417	7.544	7.6095	7.6311	7.3199	6.6844	7.1465	6.7377	6.7681
NaN	NaN	NaN	NaN	NaN	NaN	NaN	NaN	NaN	NaN	NaN	NaN	NaN	NaN	NaN	7.3288	7.3422	7.0438	7.104	7.5974	7.5825	7.536	7.5372	7.5559	7.5926	7.5927	7.5316	7.5419	7.6082	7.6208	7.8225	7.7714	7.7821	7.3306	7.0926	7.3709	6.9412	7.1282	7.3404	7.1115	6.0653	7.3993	7.5668	7.6224	7.1638	7.166	6.7264	7.1996	6.6614	6.8687
NaN	NaN	NaN	NaN	NaN	NaN	NaN	NaN	NaN	NaN	NaN	NaN	NaN	NaN	6.8475	7.3268	7.3207	7.3518	6.0742	6.35	7.4177	7.3523	7.4426	7.5396	7.5007	7.5452	7.546	7.4239	7.7425	7.7477	7.7616	7.7325	7.7727	7.7929	7.0976	6.9008	7.0072	7.1041	7.2352	7.2075	7.1679	7.4292	6.2439	7.6165	7.2083	6.8872	7.524	6.7464	6.7025	6.7052
NaN	NaN	NaN	NaN	NaN	NaN	NaN	NaN	NaN	NaN	NaN	NaN	NaN	NaN	NaN	7.3216	7.5218	7.3558	7.4913	7.3852	7.3543	7.3471	7.4626	7.3008	7.4012	7.527	7.713	7.7188	7.724	7.7385	7.7543	7.6746	7.7719	7.7641	6.9442	7.6622	6.8798	6.9682	7.1785	7.1139	7.1507	6.5287	7.3451	7.4179	7.0779	7.5231	7.5079	5.6398	6.6888	6.7367
NaN	NaN	NaN	NaN	NaN	NaN	NaN	NaN	NaN	NaN	NaN	NaN	NaN	NaN	NaN	7.1666	7.1984	7.3254	7.532	7.3353	7.3541	7.358	7.4451	7.3798	7.4417	7.3102	7.7227	7.713	7.7058	7.721	7.7294	7.7623	7.7513	7.6579	7.3427	7.5576	7.1921	7.0758	7.1728	7.0803	7.1947	6.514	7.5407	7.41	7.389	7.4656	6.8786	6.8852	6.8397	6.6307
NaN	NaN	NaN	NaN	NaN	NaN	NaN	NaN	NaN	NaN	NaN	NaN	NaN	NaN	7.8028	7.2413	7.2948	7.2333	7.4081	7.3149	7.342	7.3214	7.3025	7.2698	6.995	6.946	7.3275	7.7082	7.568	7.5967	7.6154	7.6884	7.7543	7.6346	7.2561	7.0785	7.2469	7.3239	7.1379	7.3237	7.1388	7.4955	7.4992	7.2374	7.3532	7.365	6.8778	6.8668	6.8534	5.6033
NaN	NaN	NaN	NaN	NaN	NaN	NaN	NaN	NaN	NaN	NaN	NaN	NaN	NaN	NaN	7.697	7.7165	7.2121	7.3446	7.4676	7.4365	7.5028	7.3219	7.2442	7.3227	7.2823	7.2778	6.9172	7.5801	7.5827	7.6596	7.6841	7.6787	7.8945	7.8478	7.7102	7.5657	7.4332	7.2882	7.3645	7.2985	7.3648	7.4329	6.9926	7.2444	7.2567	6.9099	7.3974	6.8725	6.8537
NaN	NaN	NaN	NaN	NaN	NaN	NaN	NaN	NaN	NaN	NaN	NaN	NaN	NaN	NaN	NaN	NaN	NaN	7.7555	7.7957	7.2275	7.3454	7.4482	7.2098	7.3517	7.3586	7.3646	7.2601	7.3043	7.3964	7.6482	7.6937	7.6424	7.8176	7.9398	7.7155	7.5391	7.3005	6.768	7.269	7.2721	7.6337	7.3349	7.5778	6.9556	7.2593	7.4481	7.4628	7.3016	7.3072
NaN	NaN	NaN	NaN	NaN	NaN	NaN	NaN	NaN	NaN	NaN	NaN	NaN	NaN	NaN	NaN	NaN	NaN	NaN	7.8185	7.5637	7.322	7.8391	7.6434	7.386	7.27	7.4548	6.7856	7.5565	7.5838	6.8687	7.6353	7.6725	7.9069	7.8627	7.6704	7.5279	7.1292	7.6339	7.1224	7.7339	7.3929	6.7844	7.2662	6.9714	7.4779	7.0347	6.2664	7.2968	7.3089
NaN	NaN	NaN	NaN	NaN	NaN	NaN	NaN	NaN	NaN	NaN	NaN	NaN	NaN	NaN	NaN	NaN	NaN	NaN	7.6874	7.7004	7.2969	7.2244	7.4431	7.5282	7.4005	7.3338	7.3245	7.3722	7.5451	7.5592	7.4202	7.3433	7.9542	7.6175	7.178	7.5915	6.9555	7.2357	6.7117	7.3475	7.6152	7.2673	7.3947	6.9039	7.439	7.513	7.471	7.5182	7.5503
NaN	NaN	NaN	NaN	NaN	NaN	NaN	NaN	NaN	NaN	NaN	NaN	NaN	NaN	NaN	NaN	NaN	NaN	NaN	7.3405	7.2707	7.1949	7.2637	7.4271	7.3998	7.4036	7.1065	7.4664	7.3679	6.9937	7.548	7.658	7.9031	7.9466	6.9707	7.6611	7.5649	7.4309	7.0831	6.7744	7.2725	7.1845	7.1597	7.3322	7.3175	6.2784	7.5628	7.5617	7.4898	7.4851
NaN	NaN	NaN	NaN	NaN	NaN	NaN	NaN	NaN	NaN	NaN	NaN	NaN	NaN	NaN	NaN	NaN	NaN	7.2127	7.2541	7.227	7.251	7.2322	7.1745	7.1204	7.3168	7.1468	7.1045	7.1203	7.2687	6.861	7.2842	7.5623	7.03	6.8807	7.5643	7.0147	7.2209	7.1428	7.3039	7.5466	7.7052	7.0014	7.129	7.1846	7.1638	7.1315	7.4032	7.4744	7.7745
NaN	NaN	NaN	NaN	NaN	NaN	NaN	NaN	NaN	NaN	NaN	NaN	NaN	NaN	NaN	NaN	NaN	NaN	7.2296	7.1656	7.2891	7.2484	7.1784	7.1844	6.5734	7.5572	7.2718	6.6347	7.1776	7.4368	7.2233	6.683	6.6805	7.5764	7.3278	7.3841	7.6436	7.3256	7.3088	7.309	7.208	6.7901	6.5488	6.8875	7.0093	7.1996	7.1847	7.0158	7.4137	6.8625
NaN	NaN	NaN	NaN	NaN	NaN	NaN	NaN	NaN	NaN	NaN	NaN	NaN	NaN	NaN	NaN	NaN	NaN	7.2556	7.2054	6.5454	6.957	6.4665	6.5634	7.5377	7.6371	7.3296	6.9262	6.237	7.3319	6.8589	6.9215	6.6834	7.4183	7.1984	7.6518	6.62	7.3077	6.9336	7.2466	7.1309	6.8012	7.6378	7.6823	7.1946	7.2635	7.1182	7.1079	7.2755	6.8277
NaN	NaN	NaN	NaN	NaN	NaN	NaN	NaN	NaN	NaN	NaN	NaN	NaN	NaN	NaN	NaN	NaN	NaN	NaN	6.672	6.5228	6.6463	6.5388	6.7946	7.2638	7.5431	7.1317	7.2715	6.9212	7.2037	6.778	6.9743	6.9658	7.3116	6.8226	6.8678	7.5352	6.5836	7.6476	7.7991	7.7986	7.1344	7.5706	7.5776	7.3334	7.2963	7.2701	7.1283	7.3753	6.453
NaN	NaN	NaN	NaN	NaN	NaN	NaN	NaN	NaN	NaN	NaN	NaN	NaN	NaN	NaN	NaN	NaN	NaN	NaN	NaN	7.4317	6.4053	6.5911	6.7974	7.2439	7.4722	7.4129	7.2702	7.2999	7.298	7.1807	5.7533	7.0895	7.4832	7.3433	7.3092	7.5885	6.6714	7.3531	7.4145	6.4975	6.5181	6.537	6.6468	6.6585	7.3052	7.1017	7.0583	7.259	7.3529
NaN	NaN	NaN	NaN	NaN	NaN	NaN	NaN	NaN	NaN	NaN	NaN	NaN	NaN	NaN	NaN	NaN	NaN	NaN	NaN	NaN	7.4404	5.6502	6.8817	7.538	7.5227	7.1364	7.4174	7.7274	7.2923	7.3096	7.3343	6.9031	6.8992	7.1456	6.7672	7.2811	7.6471	7.3938	7.3113	7.3829	7.4381	7.3568	7.366	7.4188	7.2598	7.5023	7.149	7.0529	7.0194
NaN	NaN	NaN	NaN	NaN	NaN	NaN	NaN	NaN	NaN	NaN	NaN	NaN	NaN	NaN	NaN	NaN	NaN	NaN	NaN	NaN	NaN	7.2712	7.2681	7.4401	7.0169	7.1632	7.2691	7.5858	7.5553	7.3209	7.2506	7.5351	6.0343	7.5109	5.5347	6.0524	7.2459	7.6136	7.3611	7.4882	7.4464	7.3423	7.3702	7.3693	7.2969	7.2646	6.7437	7.1961	7.0894
NaN	NaN	NaN	NaN	NaN	NaN	NaN	NaN	NaN	NaN	NaN	NaN	NaN	NaN	NaN	NaN	NaN	NaN	NaN	NaN	NaN	NaN	NaN	7.317	6.9936	6.7959	7.4483	7.1548	7.5129	7.5503	7.3246	7.3046	7.5629	7.5939	6.322	5.5296	6.0006	7.246	7.5474	6.7175	6.6325	7.31	7.3473	7.3684	7.3533	7.243	7.3235	7.23	7.1172	7.1041
NaN	NaN	NaN	NaN	NaN	NaN	NaN	NaN	NaN	NaN	NaN	NaN	NaN	NaN	NaN	NaN	NaN	NaN	NaN	NaN	NaN	NaN	NaN	7.4959	7.4809	6.8588	6.8285	7.507	7.4217	7.4511	7.2974	7.7273	7.5596	7.6032	7.5265	5.4988	7.5605	7.2479	7.2265	7.7279	6.676	7.4945	7.3736	7.4795	7.3851	7.1223	7.2836	7.0081	7.0196	7.2146
NaN	NaN	NaN	NaN	NaN	NaN	NaN	NaN	NaN	NaN	NaN	NaN	NaN	NaN	NaN	NaN	NaN	NaN	NaN	NaN	NaN	NaN	NaN	NaN	6.6641	6.8422	6.8612	7.4343	7.426	7.4445	7.4466	7.2886	7.3285	7.5486	7.2567	5.5146	7.2773	7.4498	6.0096	6.7864	7.535	6.6333	7.4555	7.369	7.312	7.1153	7.0376	7.0184	7.1092	7.002
NaN	NaN	NaN	NaN	NaN	NaN	NaN	NaN	NaN	NaN	NaN	NaN	NaN	NaN	NaN	NaN	NaN	NaN	NaN	NaN	NaN	NaN	NaN	NaN	NaN	6.7156	7.2926	6.8197	7.4727	7.4349	7.4616	7.4687	7.3097	7.5734	6.6472	6.6292	7.5785	6.4426	6.0014	7.114	7.1587	6.6361	7.4872	7.4337	7.4592	7.0949	7.0241	7.1867	7.1125	7.0352
NaN	NaN	NaN	NaN	NaN	NaN	NaN	NaN	NaN	NaN	NaN	NaN	NaN	NaN	NaN	NaN	NaN	NaN	NaN	NaN	NaN	NaN	NaN	NaN	NaN	NaN	6.9098	7.3969	7.4199	7.1473	7.0243	7.1661	7.1476	7.5383	7.5569	6.7487	6.8392	6.7039	7.5578	7.1909	7.1531	5.4732	7.519	6.646	7.4028	7.2739	7.3167	6.735	7.1071	7.063
NaN	NaN	NaN	NaN	NaN	NaN	NaN	NaN	NaN	NaN	NaN	NaN	NaN	NaN	NaN	NaN	NaN	NaN	NaN	NaN	NaN	NaN	NaN	NaN	NaN	NaN	6.7951	6.9412	7.3718	7.3986	7.0314	7.152	7.4259	7.4992	7.2698	7.2767	6.7172	5.5686	6.6686	6.6768	7.545	7.2672	7.2428	6.9214	6.6213	6.6025	7.2281	6.5778	7.0784	7.0455
NaN	NaN	NaN	NaN	NaN	NaN	NaN	NaN	NaN	NaN	NaN	NaN	NaN	NaN	NaN	NaN	NaN	NaN	NaN	NaN	NaN	NaN	NaN	NaN	NaN	NaN	6.7249	6.7801	6.7775	7.4435	7.132	7.436	7.0131	7.4271	7.5469	6.6667	6.6219	6.7392	6.7028	6.68	6.7092	6.2589	6.2035	7.2007	7.1809	7.1934	7.1903	6.5368	6.5978	7.055
NaN	NaN	NaN	NaN	NaN	NaN	NaN	NaN	NaN	NaN	NaN	NaN	NaN	NaN	NaN	NaN	NaN	NaN	NaN	NaN	NaN	NaN	NaN	NaN	NaN	NaN	6.849	6.8114	6.8451	7.557	7.5695	7.4624	7.4711	7.4178	7.5168	7.0093	7.3004	6.6892	6.7175	6.6846	6.6845	6.6902	7.5002	7.4787	7.2039	7.5191	7.2745	6.7563	6.6075	7.0539
NaN	NaN	NaN	NaN	NaN	NaN	NaN	NaN	NaN	NaN	NaN	NaN	NaN	NaN	NaN	NaN	NaN	NaN	NaN	NaN	NaN	NaN	NaN	NaN	NaN	NaN	6.8269	7.1812	7.1604	7.5677	7.5766	7.4512	7.4821	7.4342	6.6249	7.0071	7.5041	7.4895	6.8906	7.3993	7.1257	6.6958	6.7315	6.8767	6.6215	6.6267	6.6016	6.5446	6.9572	7.0461
NaN	NaN	NaN	NaN	NaN	NaN	NaN	NaN	NaN	NaN	NaN	NaN	NaN	NaN	NaN	NaN	NaN	NaN	NaN	NaN	NaN	NaN	NaN	NaN	NaN	NaN	NaN	7.1952	7.5956	7.573	7.5769	7.665	7.4231	7.4034	6.5677	6.8342	7.485	6.9968	7.3131	6.7936	6.9185	6.8641	7.4427	7.4644	7.1264	6.5205	7.3709	6.5501	6.9811	7.0285
NaN	NaN	NaN	NaN	NaN	NaN	NaN	NaN	NaN	NaN	NaN	NaN	NaN	NaN	NaN	NaN	NaN	NaN	NaN	NaN	NaN	NaN	NaN	NaN	NaN	NaN	NaN	7.2058	7.6415	7.6299	7.5667	7.6503	7.4598	7.4407	7.5219	6.7868	6.7748	6.8243	7.3021	6.8882	6.7932	6.8852	7.408	7.3779	7.1353	7.1262	6.4311	6.6986	6.8219	6.942
NaN	NaN	NaN	NaN	NaN	NaN	NaN	NaN	NaN	NaN	NaN	NaN	NaN	NaN	NaN	NaN	NaN	NaN	NaN	NaN	NaN	NaN	NaN	NaN	NaN	NaN	7.6555	6.8552	7.5996	7.5488	7.6418	5.923	7.4389	7.2356	7.533	6.6924	6.8196	6.8296	6.7483	6.7864	6.7648	6.9453	7.3837	7.3832	6.5428	7.1469	6.4568	6.7531	7.0852	7.0296
NaN	NaN	NaN	NaN	NaN	NaN	NaN	NaN	NaN	NaN	NaN	NaN	NaN	NaN	NaN	NaN	NaN	NaN	NaN	NaN	NaN	NaN	NaN	NaN	NaN	NaN	7.3465	6.8604	7.6074	7.5248	7.4177	7.4306	7.4312	7.3986	6.5652	6.5341	6.7803	6.7673	6.8562	6.8676	6.8395	6.7902	7.3968	7.3471	7.3181	6.5651	7.1009	6.4845	7.0556	7.0292
NaN	NaN	NaN	NaN	NaN	NaN	NaN	NaN	NaN	NaN	NaN	NaN	NaN	NaN	NaN	NaN	NaN	NaN	NaN	NaN	NaN	NaN	NaN	NaN	NaN	7.3812	7.3723	6.1475	6.8169	7.5659	7.2783	7.3337	7.0174	7.38	6.4665	6.6944	6.5945	7.0334	6.8641	6.8219	6.774	6.7876	6.8857	7.3698	7.352	6.5493	6.4682	6.7562	6.8137	7.0261
NaN	NaN	NaN	NaN	NaN	NaN	NaN	NaN	NaN	NaN	NaN	NaN	NaN	NaN	NaN	NaN	NaN	NaN	NaN	NaN	NaN	NaN	NaN	NaN	NaN	7.5119	7.3689	7.0564	6.8316	6.8382	7.5128	7.5056	7.3828	7.4215	6.4067	6.5916	6.6114	6.5627	6.7842	6.777	6.7322	6.811	6.6996	7.3374	7.3768	6.6286	6.4022	6.7697	6.7339	6.8301
NaN	NaN	NaN	NaN	NaN	NaN	NaN	NaN	NaN	NaN	NaN	NaN	NaN	NaN	NaN	NaN	NaN	NaN	NaN	NaN	NaN	NaN	NaN	NaN	NaN	7.5725	7.0233	6.969	6.9389	6.5001	7.1324	7.5196	7.5028	7.1027	7.4258	6.5218	6.685	6.6378	6.5506	6.9158	6.7627	6.7622	6.7015	7.3277	7.2866	6.4923	6.4502	6.7794	6.7211	6.7447
NaN	NaN	NaN	NaN	NaN	NaN	NaN	NaN	NaN	NaN	NaN	NaN	NaN	NaN	NaN	NaN	NaN	NaN	NaN	NaN	NaN	NaN	NaN	NaN	NaN	7.512	7.3942	7.4742	6.8511	7.4272	7.1827	7.6292	7.1245	7.3971	7.229	7.371	6.6669	6.6642	6.6394	6.5808	6.6702	6.773	6.7931	6.8786	7.284	6.5026	6.395	6.8241	6.4829	7.1001
NaN	NaN	NaN	NaN	NaN	NaN	NaN	NaN	NaN	NaN	NaN	NaN	NaN	NaN	NaN	NaN	NaN	NaN	NaN	NaN	NaN	NaN	NaN	NaN	NaN	6.8145	7.4708	6.8725	6.871	6.9115	7.5819	7.5767	7.143	7.6041	7.3945	7.4043	7.4175	6.6622	6.5964	6.5914	6.5357	6.601	6.7818	6.8782	7.2372	7.3628	6.4565	6.609	6.815	7.1393
NaN	NaN	NaN	NaN	NaN	NaN	NaN	NaN	NaN	NaN	NaN	NaN	NaN	NaN	NaN	NaN	NaN	NaN	NaN	NaN	NaN	NaN	NaN	NaN	NaN	7.2334	7.2288	6.8743	6.9755	7.296	7.5814	7.5827	7.1799	7.4549	7.4403	7.3672	7.4431	6.9666	6.6062	6.6397	6.633	6.6318	7.4101	6.5248	6.611	7.1953	7.4278	6.7209	6.8205	6.7523
NaN	NaN	NaN	NaN	NaN	NaN	NaN	NaN	NaN	NaN	NaN	NaN	NaN	NaN	NaN	NaN	NaN	NaN	NaN	NaN	NaN	NaN	NaN	NaN	NaN	7.186	7.335	7.1706	7.4482	7.2956	7.8165	7.7931	7.1948	7.1701	7.4104	7.4258	7.5398	7.5199	7.2943	6.6107	6.6	7.4614	7.5165	6.7687	6.558	6.5065	6.5308	6.712	6.6704	6.5136
NaN	NaN	NaN	NaN	NaN	NaN	NaN	NaN	NaN	NaN	NaN	NaN	NaN	NaN	NaN	NaN	NaN	NaN	NaN	NaN	NaN	NaN	NaN	NaN	NaN	NaN	7.1038	7.2295	7.4011	7.5985	7.7874	7.8635	7.1468	7.1322	7.4152	6.9052	6.8445	7.4901	7.4765	7.4762	7.3693	7.4683	7.4556	7.4409	7.4375	7.4382	6.7349	6.7223	6.6216	6.5571
NaN	NaN	NaN	NaN	NaN	NaN	NaN	NaN	NaN	NaN	NaN	NaN	NaN	NaN	NaN	NaN	NaN	NaN	NaN	NaN	NaN	NaN	NaN	NaN	NaN	NaN	7.0139	7.3788	7.5317	6.4581	7.4565	7.6186	7.582	7.2027	7.1157	7.4214	6.8044	7.3944	7.482	7.4942	7.49	7.3726	7.4597	7.4595	7.4597	7.4844	6.1416	6.7227	6.6973	6.6954
NaN	NaN	NaN	NaN	NaN	NaN	NaN	NaN	NaN	NaN	NaN	NaN	NaN	NaN	NaN	NaN	NaN	NaN	NaN	NaN	NaN	NaN	NaN	NaN	NaN	NaN	7.0412	7.0923	7.4105	7.0179	7.4438	7.2663	7.1935	7.5672	7.0767	7.3743	6.7834	7.3904	7.4725	7.4652	7.4718	7.4663	6.7352	7.4628	7.4608	7.3965	7.4016	6.7185	6.7344	6.8106
NaN	NaN	NaN	NaN	NaN	NaN	NaN	NaN	NaN	NaN	NaN	NaN	NaN	NaN	NaN	NaN	NaN	NaN	NaN	NaN	NaN	NaN	NaN	NaN	NaN	7.4023	6.5748	7.3788	6.3893	6.0369	6.4591	7.208	7.1468	7.5679	6.7221	7.4147	7.5066	7.4544	7.4657	7.4566	7.4646	7.4587	7.3213	7.4432	7.4418	7.3914	7.3945	6.7005	6.7108	6.6977
NaN	NaN	NaN	NaN	NaN	NaN	NaN	NaN	NaN	NaN	NaN	NaN	NaN	NaN	NaN	NaN	NaN	NaN	NaN	NaN	NaN	NaN	NaN	NaN	7.4649	7.3924	7.3174	7.3607	6.382	7.4323	7.383	7.2019	7.1938	7.3785	7.3362	6.7589	6.7769	7.4969	7.4444	7.3112	7.3129	7.4476	6.0809	7.4374	7.4362	7.3866	7.3982	7.4021	6.6918	6.6964
NaN	NaN	NaN	NaN	NaN	NaN	NaN	NaN	NaN	NaN	NaN	NaN	NaN	NaN	NaN	NaN	NaN	NaN	NaN	NaN	NaN	NaN	NaN	NaN	7.4163	7.3915	7.1716	6.1437	6.3947	7.3373	7.2447	7.5079	7.5015	7.3494	7.2922	7.4401	7.4477	7.4926	7.4457	7.4451	7.3048	7.4379	7.4054	6.065	7.327	5.9874	7.3603	7.366	7.3308	6.6699
NaN	NaN	NaN	NaN	NaN	NaN	NaN	NaN	NaN	NaN	NaN	NaN	NaN	NaN	NaN	NaN	NaN	NaN	NaN	NaN	NaN	NaN	7.209	6.954	7.3699	7.3534	7.3728	6.0667	7.4838	7.4229	7.0968	7.5191	7.4934	7.3787	7.3372	7.4186	6.7875	7.4984	7.3121	7.4388	7.4288	7.4278	7.3897	7.3956	7.3376	7.2991	7.3006	7.4163	7.3637	7.4915
NaN	NaN	NaN	NaN	NaN	NaN	NaN	NaN	NaN	NaN	NaN	NaN	NaN	NaN	NaN	NaN	NaN	NaN	NaN	NaN	NaN	NaN	7.3762	7.024	6.9247	7.4106	7.714	7.7639	7.407	7.4135	7.4043	7.0748	7.3241	7.3279	7.3102	7.4415	5.8958	7.4977	7.4937	7.4397	7.4348	7.4253	7.385	7.3886	7.2712	7.2946	7.4117	7.4051	7.3598	7.4912
NaN	NaN	NaN	NaN	NaN	NaN	NaN	NaN	NaN	NaN	NaN	NaN	NaN	NaN	NaN	NaN	NaN	NaN	NaN	NaN	NaN	7.4041	7.3745	7.3613	7.0319	7.0912	7.3963	7.8288	7.1602	7.1242	7.3968	7.0437	7.0598	6.9997	7.3669	7.457	5.9157	6.8249	7.4954	7.4392	7.4348	7.4253	7.2695	7.3025	7.2955	7.2881	6.112	7.4051	7.2415	7.3557
NaN	NaN	NaN	NaN	NaN	NaN	NaN	NaN	NaN	NaN	NaN	NaN	NaN	NaN	NaN	NaN	NaN	NaN	NaN	NaN	NaN	7.4133	7.433	7.4321	7.7021	7.1746	7.3602	7.1043	7.6521	7.4458	7.4225	7.4122	6.9966	7.2613	7.3048	7.4119	7.4593	6.6877	7.4976	7.4886	7.4351	7.433	7.2636	7.3853	6.0934	6.0965	6.0905	7.4212	6.0058	7.3494
NaN	NaN	NaN	NaN	NaN	NaN	NaN	NaN	NaN	NaN	NaN	NaN	NaN	NaN	NaN	NaN	NaN	NaN	NaN	NaN	7.5456	7.5824	7.2832	7.201	7.4026	7.4088	7.4393	7.0942	7.169	7.1104	7.3859	7.4646	7.5019	7.4788	7.449	7.4407	6.8391	6.7368	7.4589	7.4993	7.3568	7.4284	7.3863	7.3029	6.0716	6.1104	6.1306	6.1663	6.1532	6.0724
NaN	NaN	NaN	NaN	NaN	NaN	NaN	NaN	NaN	NaN	NaN	NaN	NaN	NaN	NaN	NaN	NaN	NaN	NaN	7.281	7.6369	7.4892	7.2116	7.1358	7.4002	7.4324	7.3517	7.1834	7.1575	7.1323	7.1809	7.4173	7.4317	7.4332	7.509	7.4502	7.4095	5.9316	7.4627	7.496	7.3559	7.3885	7.3862	7.432	6.1174	6.1347	6.1519	6.154	6.1518	6.2224
NaN	NaN	NaN	NaN	NaN	NaN	NaN	NaN	NaN	NaN	NaN	NaN	NaN	NaN	NaN	NaN	NaN	NaN	NaN	7.5095	7.5623	7.3982	7.3333	7.1824	7.4893	7.4633	7.3972	7.2205	7.7908	7.3017	7.4543	7.4462	7.4294	7.4444	7.4748	7.2932	7.4377	5.9277	6.8211	6.8601	7.0072	7.483	7.1632	7.4335	7.4325	7.4355	7.4372	7.4347	6.1596	7.4364
NaN	NaN	NaN	NaN	NaN	NaN	NaN	NaN	NaN	NaN	NaN	NaN	NaN	NaN	NaN	NaN	NaN	NaN	7.433	7.472	7.28	7.2791	7.1505	7.3577	7.4646	7.4386	7.4138	7.12	7.1159	7.4346	7.4828	7.4405	7.4336	7.4331	6.9746	7.281	7.4261	7.401	6.8303	7.4594	7.4983	7.5818	7.4916	7.3552	7.3543	7.421	7.4247	7.4338	6.1211	7.531
NaN	NaN	NaN	NaN	NaN	NaN	NaN	NaN	NaN	NaN	NaN	NaN	NaN	NaN	NaN	NaN	NaN	7.3865	7.4943	7.4942	7.4573	7.1349	7.1126	7.2114	7.4196	7.374	7.1929	7.0953	7.4158	7.7182	7.3968	7.4089	7.4179	7.398	7.2966	7.3408	7.2291	7.4127	7.3882	7.5062	7.4556	6.6373	6.8229	7.4598	7.4744	7.3592	7.3608	7.424	7.431	7.5342
NaN	NaN	NaN	NaN	NaN	NaN	NaN	NaN	NaN	NaN	NaN	NaN	NaN	NaN	NaN	NaN	6.7969	7.6158	7.5703	7.4565	7.3708	7.2371	7.1901	7.273	7.2134	7.1759	7.4046	7.5082	7.4743	7.4278	7.3793	7.3917	7.4229	7.4184	7.3761	7.3048	7.3621	5.8033	7.3142	6.6614	7.4685	7.4638	7.4657	6.8105	6.7459	7.3582	7.3631	7.4227	7.4313	7.5157
NaN	NaN	NaN	NaN	NaN	NaN	NaN	NaN	NaN	NaN	NaN	NaN	NaN	NaN	NaN	7.1984	7.2571	7.5406	7.2437	7.2474	7.6436	7.6491	7.6396	6.2154	6.0003	6.1673	7.4097	7.421	7.513	7.576	7.4909	7.4914	7.4688	7.4578	7.4496	7.3435	7.376	7.3468	7.3259	7.3241	7.3289	7.2804	6.847	5.9957	5.9878	6.7949	6.8791	7.3423	7.593	7.5866
NaN	NaN	NaN	NaN	NaN	NaN	NaN	NaN	NaN	NaN	NaN	NaN	NaN	NaN	NaN	7.9257	7.2538	6.2315	6.1509	7.3685	7.4635	7.1273	7.1476	7.4792	7.4753	7.5011	7.4248	7.4948	7.4615	7.4773	7.4745	7.4738	7.5199	7.4902	7.4523	7.3498	7.3721	7.3964	7.4085	7.432	7.3373	7.3219	7.3118	5.8705	6.0287	5.9935	5.979	7.5378	6.9339	7.2423
NaN	NaN	NaN	NaN	NaN	NaN	NaN	NaN	NaN	NaN	NaN	NaN	NaN	NaN	7.9309	7.5646	7.3609	7.3226	7.3556	7.1889	7.1139	7.6089	7.4174	7.4138	7.3121	6.3632	7.4855	7.5823	7.4223	7.4601	7.4413	7.4402	7.4577	7.4369	7.4865	7.4737	7.3732	7.3855	7.3809	7.4082	7.4004	7.315	7.3033	7.2898	5.8996	5.8877	6.1252	7.5567	7.6561	7.4086
NaN	NaN	NaN	NaN	NaN	NaN	NaN	NaN	NaN	NaN	NaN	NaN	NaN	NaN	6.6317	7.6093	7.5053	7.6066	7.6049	7.4236	7.4738	7.525	7.4551	7.449	7.5051	7.1373	7.5099	7.5014	7.4455	7.4624	7.5158	7.5125	7.4818	7.4957	7.4849	7.4655	7.3859	7.385	7.3742	7.3731	7.4302	7.3554	7.3398	7.2781	7.2865	7.2904	5.983	6.1174	7.4856	6.2262
NaN	NaN	NaN	NaN	NaN	NaN	NaN	NaN	NaN	NaN	NaN	NaN	NaN	NaN	NaN	7.0186	7.5579	7.3137	7.276	7.346	7.3961	7.478	7.4385	7.4797	7.4551	7.3613	7.1348	7.5038	7.4766	7.4801	7.3426	7.4936	7.4808	7.4596	7.5289	7.4758	7.4899	7.3522	7.3902	7.3597	7.3192	7.3833	7.3257	7.3308	7.4723	7.481	7.4746	7.3739	7.489	6.2231
NaN	NaN	NaN	NaN	NaN	NaN	NaN	NaN	NaN	NaN	NaN	NaN	NaN	NaN	NaN	6.9749	7.0317	7.3203	7.3837	7.5317	7.2534	7.4863	7.5036	7.4854	7.4813	7.3066	7.6843	7.4971	7.479	7.5199	7.2905	7.3619	7.5173	7.5343	7.5314	7.5327	7.5113	7.4249	7.365	7.3676	7.3181	7.3731	7.2608	7.2491	7.4519	7.4517	7.4475	7.5286	7.4706	7.6679
NaN	NaN	NaN	NaN	NaN	NaN	NaN	NaN	NaN	NaN	NaN	NaN	NaN	NaN	NaN	7.0699	7.0523	7.4633	7.0939	7.6271	7.5433	7.5369	7.496	7.4737	7.5156	7.3932	7.4104	7.6715	7.423	7.4627	7.5194	7.4612	7.4456	7.4412	7.4986	7.5198	7.4518	7.4927	7.4764	7.2984	7.5004	7.4695	7.399	7.2516	7.4468	7.4643	7.4609	7.6097	7.5375	7.5456
NaN	NaN	NaN	NaN	NaN	NaN	NaN	NaN	NaN	NaN	NaN	NaN	NaN	NaN	NaN	7.038	7.0383	NaN	NaN	7.1888	7.5198	7.236	7.3366	7.3269	7.4279	7.4656	7.4661	7.5482	7.3845	7.4382	7.4203	7.4434	7.3999	7.5297	7.5323	7.5526	7.5471	7.5216	7.4788	7.296	7.112	7.4964	7.4694	7.3951	7.3976	7.4654	7.4572	7.3497	7.5362	7.5433
NaN	NaN	NaN	NaN	NaN	NaN	NaN	NaN	NaN	NaN	NaN	NaN	NaN	NaN	NaN	NaN	NaN	NaN	NaN	NaN	NaN	7.4181	7.624	7.1147	7.4347	7.4466	7.4719	7.5872	7.4966	7.4772	7.3705	7.355	7.4107	7.416	8.0253	7.5647	8.0449	8.0317	7.497	7.4711	7.1249	7.5047	7.4892	7.4853	7.4689	7.4704	7.4663	7.6121	7.5803	7.65
NaN	NaN	NaN	NaN	NaN	NaN	NaN	NaN	NaN	NaN	NaN	NaN	NaN	NaN	NaN	NaN	NaN	NaN	NaN	NaN	NaN	7.0291	7.5218	7.4582	7.4473	7.4589	7.5014	7.4335	7.3851	7.4683	7.3843	7.4943	7.5671	7.4981	7.4928	7.5787	7.5634	8.0403	8.0765	7.1613	7.1314	7.5039	7.6421	7.4783	7.5264	7.5258	7.4619	7.5006	7.5977	7.6523
NaN	NaN	NaN	NaN	NaN	NaN	NaN	NaN	NaN	NaN	NaN	NaN	NaN	NaN	NaN	NaN	NaN	NaN	NaN	NaN	7.0463	7.3872	7.3997	7.4817	7.5438	7.4705	7.4664	7.4207	7.5145	7.498	7.5058	7.5422	7.5681	7.5823	7.5931	7.5913	7.5982	8.0021	8.0035	7.1664	7.1076	7.6602	7.4921	7.4988	7.5466	7.5047	7.5091	7.507	7.6078	7.6735
NaN	NaN	NaN	NaN	NaN	NaN	NaN	NaN	NaN	NaN	NaN	NaN	NaN	NaN	NaN	NaN	NaN	6.7138	6.9197	7.2693	6.3461	7.2068	7.5522	7.7982	7.7232	7.4664	7.5089	7.4544	7.4739	7.4418	7.6233	7.611	7.5692	7.5833	7.5963	7.594	7.5754	7.5663	8.0298	7.0841	7.0663	7.0638	7.5116	7.5065	7.5224	7.5247	7.5067	7.5073	7.5094	7.5357
NaN	NaN	NaN	NaN	NaN	NaN	NaN	NaN	NaN	NaN	NaN	NaN	NaN	NaN	NaN	NaN	6.3053	7.2222	7.0964	7.0768	7.1552	6.9674	7.5661	7.5863	7.5551	7.5114	7.454	7.4676	7.519	7.6573	7.5597	7.6194	7.6127	7.4893	7.2679	7.5946	7.5516	7.5493	7.5218	7.5802	7.1804	7.1868	7.6203	7.5393	7.5291	7.5307	7.506	7.5226	7.5222	7.5602
NaN	NaN	NaN	NaN	NaN	NaN	NaN	NaN	NaN	NaN	NaN	NaN	NaN	NaN	NaN	7.5082	7.8735	7.6762	7.4589	7.5475	7.0308	7.6746	6.9422	7.6001	7.5664	7.514	7.5618	7.5261	7.467	7.6674	7.5851	7.631	7.4951	7.5927	7.5408	7.5354	7.5279	7.5199	7.4943	7.4581	7.5563	7.6038	7.6295	7.5741	7.548	7.5379	7.5296	7.5195	7.5259	7.5779
NaN	NaN	NaN	NaN	NaN	NaN	NaN	NaN	NaN	NaN	NaN	NaN	NaN	6.9868	7.216	7.3977	7.4951	7.8584	7.4143	7.4995	6.8377	7.6709	7.5367	7.5768	7.5611	7.533	7.637	7.3427	7.2048	7.6161	7.6019	7.5932	7.6209	7.6029	7.6308	7.5341	7.5447	7.5286	7.6149	7.5964	7.601	7.6238	7.571	7.5749	7.5527	7.5451	7.5432	7.5308	7.5126	7.5777
NaN	NaN	NaN	NaN	NaN	NaN	NaN	NaN	NaN	NaN	NaN	NaN	NaN	6.9997	7.7695	7.7462	7.5338	7.4868	7.4118	7.4229	6.9207	6.9504	7.5455	7.6891	7.5939	7.5239	7.3438	7.463	7.4627	7.5327	7.5284	7.6055	7.6359	7.641	7.6383	7.5851	7.5496	7.529	7.558	7.5969	7.6111	7.6113	7.5809	7.5801	7.5473	7.5479	7.5531	7.5503	7.5503	7.565
NaN	NaN	NaN	NaN	NaN	NaN	NaN	NaN	NaN	NaN	NaN	7.2337	7.4737	6.9442	6.9688	6.9505	7.6972	7.521	7.5483	7.4018	7.4788	6.9937	6.9838	7.555	7.5125	7.5787	7.6322	7.6229	7.6156	7.6109	7.6152	7.6083	7.5952	7.5928	7.5839	7.5837	7.5905	7.5348	7.5613	7.6093	7.6038	7.6264	7.5834	7.6156	7.5876	7.591	7.5993	7.2002	7.205	7.572
NaN	NaN	NaN	NaN	NaN	NaN	NaN	NaN	NaN	7.4501	7.136	7.1498	7.3213	7.2275	6.9046	6.9749	6.9701	7.023	7.515	7.5372	7.4614	7.488	7.5635	7.4976	7.5444	7.6755	7.6677	7.6723	7.6727	7.6626	7.6135	7.6058	7.6024	7.5905	7.5904	7.5935	7.5939	7.5431	7.592	7.632	7.646	7.6556	7.6171	7.5956	7.5987	7.633	7.6598	6.608	7.5819	7.5542
NaN	NaN	NaN	5.577	NaN	NaN	NaN	NaN	NaN	7.8051	7.7571	7.5067	7.382	7.2466	7.2036	6.9586	6.9273	7.7164	7.5075	7.5051	7.6397	7.4333	7.4947	7.3651	7.6281	7.5285	7.5204	7.6785	7.6825	7.6899	7.6607	7.6014	7.5969	7.596	7.5868	7.5745	7.5522	7.5308	7.5869	7.5933	7.6042	7.6282	7.6476	7.6062	7.6339	7.5945	7.6026	6.5457	7.5903	7.5624
NaN	NaN	7.3897	6.6304	NaN	NaN	NaN	NaN	7.5873	7.4587	7.6451	7.466	7.3817	7.2542	7.2345	6.2166	6.925	6.9786	7.7815	6.9884	7.521	7.3963	7.2633	7.476	7.5672	7.5019	7.5366	7.6494	7.6458	7.6691	7.6528	7.6187	7.603	7.5899	7.5812	7.5756	7.5449	7.5357	7.6054	7.5911	7.5988	7.6131	7.6158	7.6379	7.6668	7.6268	7.6265	6.5232	7.5519	7.5668
7.6987	7.6907	7.4152	7.6934	NaN	NaN	NaN	7.4845	7.4664	7.497	7.5075	7.4851	7.6219	7.4769	7.4277	7.3548	5.9402	6.4245	6.4163	7.8334	7.5194	7.4482	7.5082	7.3984	7.4321	7.5273	7.4399	7.531	7.6635	7.6573	7.6508	7.636	7.6186	7.5907	7.5877	7.5725	7.5544	7.6129	7.6311	7.6214	7.646	7.6582	7.6529	7.6444	7.676	7.6342	6.7512	6.4943	7.5424	7.5528
NaN	7.1154	7.4821	7.4354	NaN	NaN	NaN	7.348	7.3522	7.3604	7.6051	7.5292	7.5186	7.4908	7.4231	7.4116	7.4007	7.4023	7.4118	6.4017	7.0412	7.5049	7.5236	7.5803	7.5008	7.5076	7.5459	7.5333	7.5293	7.5853	7.6661	7.6563	7.6326	7.6242	7.5902	7.5793	7.5695	7.643	7.6484	7.6572	7.6688	7.6694	7.6745	7.6657	7.6582	7.6567	7.6375	7.6326	6.7841	6.7828
NaN	7.4197	7.4484	7.4628	7.4441	NaN	NaN	7.3211	7.3273	7.3551	7.6165	7.6188	7.5366	7.5114	7.3541	7.2171	6.9167	7.4208	7.435	7.4087	6.6652	7.7646	7.7666	7.51	7.5324	7.6123	7.4689	7.356	7.4991	7.5905	7.6777	7.6448	7.6646	7.663	7.662	7.6042	7.6794	7.6725	7.6923	7.6735	7.6688	7.64	7.6154	7.6096	7.6196	7.6279	7.6241	7.5849	7.4748	7.5121
7.5035	7.477	7.47	7.5024	7.424	7.4633	7.5053	7.5703	7.3244	7.4431	7.3644	7.6295	7.3667	7.3658	7.3872	7.3969	7.4379	7.4628	7.1961	7.1962	7.2088	7.4379	6.613	7.6418	7.5727	7.5224	7.5948	7.494	7.3459	7.6572	7.6258	7.6755	7.6769	7.6769	7.6875	7.6915	7.6945	7.6938	7.6975	7.6826	7.7118	7.6744	7.6395	7.641	7.6079	7.6016	7.5482	7.07	6.6755	6.742
NaN	7.5082	7.5205	7.5412	7.5414	7.5488	7.5474	7.602	7.5695	7.3591	7.3502	7.3936	7.3994	7.389	7.4257	7.5084	7.5141	7.4829	7.4583	7.2523	7.2256	7.5723	7.5458	6.417	6.99	7.5957	7.6007	7.6806	7.6502	7.645	7.6948	7.6936	7.6817	7.6522	7.6832	7.3654	7.7025	7.7044	7.6977	7.6912	7.6971	7.6754	7.6831	7.6816	7.6586	7.6298	7.5249	6.4595	6.6765	6.736
NaN	NaN	6.7716	7.0447	6.8845	7.6649	7.5131	7.6205	7.6413	7.3927	7.3734	7.3857	7.3873	7.4018	7.5739	7.414	7.4197	7.2702	7.2444	7.2546	7.2363	7.785	7.4553	7.544	7.4328	6.6718	7.6408	7.6749	7.3915	7.6866	7.7191	7.7032	7.6992	7.6936	7.7176	7.3706	7.3664	7.6887	7.6842	7.7022	7.7075	7.6619	7.6717	7.6524	7.6305	7.536	7.5004	7.4884	6.6811	6.7555
NaN	NaN	7.78	7.7219	7.7869	7.1731	7.5477	7.547	7.3758	7.3879	7.3848	7.6148	7.6947	7.7085	7.2777	7.6726	7.2476	7.2507	7.6314	7.3049	7.2201	7.883	7.4513	7.5457	7.5024	6.5997	7.6402	7.6276	7.7612	7.7017	7.7175	7.7027	7.7104	7.6837	7.6612	7.6709	7.6711	7.6931	7.673	7.6573	7.6714	7.6746	7.6675	7.6403	7.6316	7.5712	7.5078	6.9926	7.3259	6.7548
NaN	NaN	7.7809	7.7524	7.7298	7.5193	7.5585	7.5949	6.9155	7.4195	7.4338	7.4249	7.1242	7.0976	7.4441	7.2565	7.2573	7.1664	6.9671	6.9666	7.7241	6.6538	7.3474	6.2955	6.6831	6.6282	7.4021	7.5927	7.7438	7.7218	7.6822	6.678	6.7134	6.6954	7.6736	7.6683	7.6611	7.6615	7.6461	7.6631	7.6464	7.6185	7.6174	7.6089	7.5981	7.5803	7.5806	7.0713	7.5206	7.4237
NaN	NaN	NaN	7.7822	7.7978	6.2777	6.6925	6.6901	7.141	7.7879	7.794	7.7527	7.3879	7.4233	7.2618	7.2563	7.2425	7.1621	7.1647	6.7667	7.031	6.7422	7.5727	6.694	6.7097	6.6891	6.5791	7.6374	7.4411	6.3279	6.7664	6.6986	6.8498	6.6768	6.6745	7.6268	7.602	7.6224	7.6072	7.6161	7.6155	7.6149	7.59	7.6097	7.5744	7.5399	7.5676	7.5197	7.5192	7.5529
NaN	NaN	NaN	NaN	NaN	NaN	NaN	NaN	NaN	6.6303	7.4186	7.2557	6.7998	7.2839	7.2254	7.1227	7.1073	7.0324	6.9942	7.493	6.682	6.7325	6.6601	6.8387	6.7168	6.6396	7.347	7.5109	7.5587	5.675	7.5512	6.7697	6.6476	6.6397	7.4146	7.3178	7.6103	7.6102	7.5807	7.5647	7.5714	7.5634	7.5631	7.5377	7.519	7.5267	7.2923	7.3563	7.4806	7.3871
NaN	NaN	NaN	NaN	NaN	NaN	NaN	NaN	NaN	7.2729	7.284	6.8905	6.7228	7.326	7.3378	7.073	7.0745	7.7974	7.6208	6.7253	6.8027	6.6272	6.6874	6.3007	6.5587	7.5014	7.4139	7.3717	7.272	6.1976	6.3781	6.7455	7.4866	7.4651	7.5637	7.5604	7.5576	7.5525	7.5533	7.5514	7.5586	7.5622	7.5423	7.5289	7.5059	7.5028	7.4974	7.4757	7.4621	7.4111
NaN	NaN	NaN	NaN	NaN	NaN	NaN	NaN	6.4831	7.4102	6.9395	6.7789	6.812	6.7622	7.5395	7.1549	7.1436	7.6535	6.7396	6.8295	6.6325	6.5783	6.6262	6.6759	6.6205	6.6423	7.4244	6.5395	7.3406	7.2469	6.9059	6.7145	7.6482	7.6275	7.5812	7.5796	7.5598	7.5609	7.5628	7.542	7.5419	7.5427	7.5323	7.5329	7.5283	7.4937	7.4649	7.09	7.1052	7.0843
NaN	NaN	NaN	NaN	NaN	NaN	NaN	NaN	NaN	7.0459	6.9881	6.9785	7.4143	7.4657	7.3087	7.2102	7.6594	6.7516	6.8189	6.8146	6.7123	6.7013	6.7036	6.5748	6.6381	6.5564	6.6503	7.3732	6.6146	7.1453	7.2482	6.5529	7.5065	7.6417	7.6232	7.5762	7.5822	7.565	7.5548	7.2565	7.5138	7.0536	7.1856	7.1486	7.4837	7.4537	7.4501	7.0836	7.0699	7.0577
NaN	NaN	NaN	NaN	NaN	NaN	NaN	NaN	NaN	5.7092	5.6797	7.0228	7.705	7.2195	7.2322	7.938	6.823	6.7902	6.8681	6.714	6.6641	6.7293	6.6912	6.7197	6.7515	6.606	6.8461	7.5299	7.4928	7.3416	7.1641	7.1594	7.2542	7.3477	7.6988	7.6488	7.6646	7.6721	7.6459	6.6885	6.7436	6.8103	7.5694	7.244	7.4916	7.4723	7.4749	7.4492	7.4372	7.4303
NaN	NaN	NaN	NaN	NaN	NaN	NaN	NaN	NaN	NaN	NaN	6.309	7.2202	7.2325	7.2191	6.7489	6.7876	6.8088	6.7852	6.7936	6.7449	6.7781	6.7343	6.7954	6.7005	6.6065	6.7368	7.5231	7.4738	7.4435	6.3637	6.1294	6.664	7.267	7.3237	7.3706	7.287	7.1411	6.7159	6.7006	6.7283	6.6545	6.6586	7.5767	7.1662	7.5502	7.5311	7.2387	7.4333	7.4189
NaN	NaN	NaN	NaN	NaN	NaN	NaN	NaN	NaN	NaN	NaN	NaN	7.3155	7.2356	7.279	6.8421	6.8765	6.8634	6.8543	6.6993	6.7566	6.7482	6.8579	6.7499	6.6635	7.5048	6.8192	6.6782	7.4918	6.7132	7.5685	6.1456	6.5912	6.9627	7.6801	6.8984	6.9381	7.2445	6.8759	6.7655	6.7859	6.7985	5.7776	6.3336	6.2515	6.7721	7.5426	7.1786	7.285	7.4206
NaN	NaN	NaN	NaN	NaN	NaN	NaN	NaN	NaN	NaN	NaN	NaN	NaN	NaN	7.9211	6.8071	6.8428	6.8649	6.8352	6.8307	6.774	6.7951	7.6313	6.693	6.7476	7.5542	6.7998	6.7575	6.7021	6.7306	7.474	7.3293	6.6542	6.5429	6.7011	7.2748	7.5275	7.5433	7.5028	6.9644	6.7336	5.8602	5.7889	6.3606	6.2731	6.7896	7.4121	7.2827	7.2777	7.1989
NaN	NaN	NaN	NaN	NaN	NaN	NaN	NaN	NaN	NaN	NaN	NaN	NaN	NaN	7.7742	6.8414	6.9121	7.805	6.9526	6.7692	6.8029	6.7246	6.7919	7.6456	7.4388	6.7648	6.8023	7.5805	7.6153	6.7562	6.7789	7.4138	6.2135	6.6438	6.6369	6.7305	7.2349	7.4938	7.536	6.9427	6.9496	6.0231	5.8212	6.424	6.2882	6.8113	7.4555	7.3151	7.254	7.1734
NaN	NaN	NaN	NaN	NaN	NaN	NaN	NaN	NaN	NaN	NaN	NaN	NaN	NaN	7.7577	7.8822	6.0545	7.0543	7.9206	6.8678	6.8433	6.8592	7.6809	6.8161	6.8611	6.7375	6.8538	6.7775	6.7573	6.7583	5.9081	6.3873	7.5352	6.71	6.6577	6.6609	6.3604	7.5873	7.6785	6.9806	6.9525	5.9873	5.8271	6.3903	6.3169	6.8163	7.5265	7.4078	7.1478	7.1886
NaN	NaN	NaN	NaN	NaN	NaN	NaN	NaN	NaN	NaN	NaN	NaN	NaN	NaN	7.7929	7.8143	6.8703	6.888	7.8263	6.8881	6.8029	7.7748	6.7995	6.8837	6.7703	6.9161	6.8684	6.7882	6.8461	5.9259	5.899	6.4324	7.5795	7.6933	6.6238	6.6054	6.799	6.8216	7.3671	7.4071	7.6795	5.9852	5.9585	6.4533	6.3489	7.5945	7.5088	7.4175	7.16	7.2044
NaN	NaN	NaN	NaN	NaN	NaN	NaN	NaN	NaN	NaN	NaN	NaN	NaN	NaN	NaN	6.9165	6.9123	6.922	7.8274	6.9053	6.9012	7.7906	6.8619	6.9112	6.8144	6.8128	7.1187	6.7927	7.0479	5.9546	5.9042	6.5385	7.6075	7.4551	7.3451	6.6455	6.7509	6.8276	6.7546	7.6099	7.5196	7.5163	5.9929	6.4512	6.3563	7.6637	7.4042	7.4462	6.6038	6.6025
NaN	NaN	NaN	NaN	NaN	NaN	NaN	NaN	NaN	NaN	NaN	NaN	NaN	NaN	NaN	6.9595	6.8947	6.9714	6.6708	6.8988	6.9656	6.9211	7.8108	6.8494	6.8723	7.0471	7.2389	7.1298	7.0939	7.2418	5.9207	6.5605	7.6661	7.7211	6.782	6.6711	6.8077	6.8092	6.4077	7.8058	7.5068	7.4886	7.5758	6.5923	7.6278	7.5723	7.4342	6.6768	7.4544	7.4327
NaN	NaN	NaN	NaN	NaN	NaN	NaN	NaN	NaN	NaN	NaN	NaN	NaN	NaN	6.7774	6.9413	6.9691	6.8849	7.405	6.8902	6.9947	6.9505	6.9118	6.905	7.0825	7.205	7.1393	7.1931	7.1274	7.0639	6.0216	6.5222	6.8391	7.7184	6.7422	7.7583	6.7659	6.8874	7.3864	7.5172	7.4893	7.7178	7.6313	7.7883	6.4326	7.6211	7.329	7.4269	7.193	7.2603
NaN	NaN	NaN	NaN	NaN	NaN	NaN	NaN	NaN	NaN	NaN	6.9072	6.8031	6.8588	5.4073	7.0462	7.0327	7.0705	6.9604	7.0245	7.3993	7.6625	7.8627	6.9257	6.1595	7.164	7.2112	6.1512	7.1527	7.2334	6.0136	6.6355	5.9111	7.705	6.8553	7.7002	7.673	6.7243	7.8736	7.502	6.8718	7.7675	7.7457	7.764	7.7941	7.5961	7.6268	7.5306	7.1817	7.1556
NaN	NaN	NaN	NaN	NaN	NaN	NaN	NaN	NaN	NaN	6.9382	6.8519	6.855	6.8012	6.9124	5.4569	7.0189	6.9581	6.9938	7.0412	7.0813	7.0255	7.8305	6.9959	6.9657	7.1401	7.1707	7.143	7.1127	7.115	7.1682	6.5863	5.9183	6.8569	7.49	7.8621	7.7917	7.7516	6.8497	7.6183	7.5814	7.7679	7.6996	7.8134	7.7627	7.5777	7.6193	7.5557	7.2517	7.2172
NaN	NaN	NaN	NaN	NaN	NaN	NaN	NaN	NaN	NaN	6.8306	6.9137	6.8987	6.876	7.9891	7.8505	6.9607	6.9996	6.9458	6.9969	7.011	7.1329	7.9262	7.8933	6.991	7.2032	7.1223	6.9501	7.185	7.1366	6.8252	6.7851	7.5361	6.8829	7.5458	7.8539	7.7904	7.752	7.357	7.1971	7.1873	6.9293	7.7618	7.8159	7.8095	7.7297	7.3276	7.322	7.356	7.4143
NaN	NaN	NaN	NaN	NaN	NaN	NaN	NaN	NaN	NaN	6.9423	6.9053	6.8395	6.8803	7.9259	5.5304	5.5176	7.1035	6.984	7.0371	7.0258	7.9405	7.9865	7.7728	7.8057	7.1876	7.1679	6.9145	6.9244	6.8504	6.8145	6.8161	6.8073	7.1971	6.9335	7.37	7.5952	7.5113	7.6625	7.2612	7.2582	7.7169	7.3972	7.3913	7.7198	7.0856	6.929	7.3049	7.3958	7.4575
NaN	NaN	NaN	NaN	NaN	NaN	NaN	NaN	NaN	NaN	7.8554	6.9292	6.81	7.4207	7.8145	5.5346	7.3854	6.9503	7.0334	6.9545	6.9144	7.9213	7.8783	7.8327	7.8865	7.9869	7.9026	6.8845	6.8515	7.952	7.183	7.6172	7.64	7.7842	7.4778	7.43	7.7421	7.1135	6.3727	7.2617	7.2566	7.686	7.3363	7.366	7.4722	7.5645	6.9799	7.3645	7.3207	7.4545
NaN	NaN	NaN	NaN	NaN	NaN	NaN	7.6845	8.0333	7.7652	7.7444	7.8501	7.6274	7.7739	5.5109	5.461	7.3692	5.6245	6.9457	7.029	7.0104	7.7805	7.8287	7.6249	8.0477	7.5213	6.9567	7.0068	7.214	7.7054	7.412	7.7033	7.4134	7.7329	7.971	7.9498	7.8993	7.1588	7.0365	7.4604	7.1623	7.6604	6.8038	7.4422	7.4545	7.5201	6.8998	7.404	7.3872	6.9115
NaN	NaN	NaN	NaN	NaN	NaN	7.4278	7.4868	7.9895	7.8557	8.0467	7.29	7.8162	7.8723	7.5943	7.722	7.7516	7.8937	6.9195	8.03	7.9286	7.7146	7.6613	7.6795	8.1796	7.9442	7.2086	7.9671	7.6425	7.6994	7.9695	7.9752	7.8169	5.953	5.9509	8.0518	7.6169	7.5052	7.1155	7.0336	7.2218	6.8294	6.9672	7.4607	7.4954	7.636	7.5535	7.0419	7.059	6.8866
NaN	NaN	NaN	NaN	NaN	NaN	NaN	7.8486	7.523	7.4833	7.3654	7.3872	7.8083	7.0719	7.395	7.7516	7.7786	7.8682	7.9054	7.0238	7.6832	7.7042	7.8235	7.2009	7.3069	7.365	7.2665	8.0299	7.8014	7.0993	7.9081	7.1858	5.9245	6.0403	5.9336	7.9072	7.8311	7.5773	7.5412	7.5996	7.5934	6.8376	6.8765	7.6604	7.4692	7.4924	7.4632	7.6168	6.99	6.9311
NaN	NaN	NaN	NaN	NaN	NaN	NaN	NaN	NaN	8.0364	7.3458	7.3747	7.3166	7.0578	7.6204	7.8184	7.8459	7.8776	7.0991	8.0571	7.8811	7.8618	7.8491	7.2902	7.4137	7.6313	7.984	7.238	7.2196	6.9448	5.8621	5.8869	5.9666	6.0277	5.9181	7.8423	7.746	7.6053	7.711	7.4261	7.5832	6.8039	7.8006	7.5673	7.6506	7.5203	7.3987	7.5402	7.5377	7.4406
NaN	NaN	NaN	NaN	NaN	NaN	NaN	NaN	NaN	7.3168	7.9534	7.3125	7.4734	7.5045	7.5077	7.6505	7.934	7.8981	7.9776	8.1031	7.9549	7.8931	7.8224	7.3255	7.3927	7.4306	8.0706	8.0694	7.0421	6.9466	5.8909	6.0242	6.0641	6.0812	6.0243	5.986	7.8958	7.7438	7.6096	7.5506	7.5912	7.3781	6.7706	7.5613	7.7422	7.5434	7.0777	7.4012	7.5286	7.4403
NaN	NaN	NaN	NaN	NaN	NaN	NaN	NaN	NaN	7.6424	8.0504	7.5162	7.3416	7.3172	7.5384	7.6205	7.1454	7.9969	8.0516	8.0858	8.0704	7.0879	7.1061	7.3103	8.0629	7.8852	7.3735	7.3064	6.3793	5.9399	5.8625	6.0436	6.1755	6.2801	6.1272	6.127	7.9021	7.8479	8.1759	5.6688	7.7422	7.4823	6.6833	7.5325	7.6094	7.523	7.4761	7.3966	7.5455	7.4009
NaN	NaN	NaN	NaN	NaN	NaN	NaN	NaN	NaN	7.915	7.8591	7.4673	7.4393	7.3727	7.1791	7.5523	7.8156	7.304	7.9968	8.104	8.096	7.0973	6.4654	7.1287	7.0973	7.2064	7.1867	6.5327	7.0272	6.0593	5.9774	6.0657	6.1417	6.3175	6.2914	6.2416	6.1526	6.0487	5.8635	5.769	7.7948	7.5944	6.7187	8.0467	7.6215	7.5907	7.4932	7.3799	7.4168	7.3111
NaN	NaN	NaN	NaN	NaN	NaN	NaN	NaN	NaN	NaN	7.8613	8.1087	8.1451	7.7264	7.5758	7.9254	8.0304	8.092	8.0551	8.0232	7.0483	7.0966	7.0798	7.1186	7.8305	7.9169	6.5156	7.1907	7.1345	7.1599	6.0673	6.1119	5.6986	6.1948	6.2454	6.2615	6.2741	6.1073	5.9697	5.4251	7.846	7.1628	6.6991	7.9456	7.6054	7.4492	7.459	7.4207	6.7196	7.296
NaN	NaN	NaN	NaN	NaN	NaN	NaN	NaN	NaN	NaN	8.1251	7.7953	7.8471	7.8501	7.8072	7.9957	7.7855	8.0546	7.1995	7.035	6.4112	8.142	8.1563	6.5344	7.1086	6.6082	7.1034	7.1504	7.239	7.2181	7.0873	6.0514	6.1345	6.2835	6.3101	6.2324	6.2122	6.1271	5.9652	7.4716	7.342	7.2136	6.748	7.2417	7.4367	7.4734	7.5375	7.415	7.3734	7.4123
NaN	NaN	NaN	NaN	NaN	NaN	NaN	NaN	NaN	NaN	7.7165	8.1075	8.1387	7.8285	7.806	8.0678	8.0356	7.9484	7.9084	8.0214	6.4632	6.5144	7.2002	6.4664	6.5718	7.101	7.1878	7.1744	7.3153	7.3179	7.1225	6.1108	6.1701	6.2756	6.2702	6.2237	6.2325	6.2325	6.0343	7.9276	7.5245	7.2675	6.6586	7.8623	7.4476	7.2568	7.5766	7.4942	7.293	7.2575
NaN	NaN	NaN	NaN	NaN	NaN	NaN	NaN	NaN	NaN	NaN	NaN	NaN	NaN	NaN	NaN	8.0576	7.9311	7.7977	8.0287	7.0713	7.0554	7.1084	6.5775	7.1585	7.1905	7.2187	7.1737	7.2755	7.2257	6.2116	7.8726	6.2049	6.2899	6.291	6.1814	6.164	6.0926	5.8206	5.5966	8.1643	7.2791	7.3474	7.3974	8.123	7.3749	7.5815	7.5926	7.409	7.3976
NaN	NaN	NaN	NaN	NaN	NaN	NaN	NaN	NaN	NaN	NaN	NaN	NaN	NaN	NaN	NaN	NaN	8.072	6.9674	7.1393	7.0687	6.5443	6.6511	7.1716	7.1604	7.2026	7.2363	7.2176	7.2461	7.2464	6.3449	7.8458	6.2441	6.1299	6.126	6.1743	6.1811	6.0436	5.7657	7.742	7.4525	7.4586	7.4919	7.6968	7.3671	7.5747	7.3572	7.5809	7.3744	7.3466
NaN	NaN	NaN	NaN	NaN	NaN	NaN	NaN	NaN	NaN	NaN	NaN	NaN	NaN	NaN	NaN	NaN	7.0934	7.0157	6.5171	6.5254	7.0949	7.1835	7.1621	7.1606	7.2997	7.2436	7.2269	7.2303	8.0511	7.648	6.1971	6.2457	6.1402	6.0494	6.1482	6.1328	6.0683	5.7292	7.8814	7.735	7.5373	7.8561	7.7694	7.69	7.3096	7.594	7.2601	7.3499	7.2777
NaN	NaN	NaN	NaN	NaN	NaN	NaN	NaN	NaN	NaN	NaN	NaN	NaN	NaN	NaN	NaN	NaN	NaN	6.4922	7.1201	7.1521	7.1573	7.1377	7.2173	7.1605	7.2853	7.2756	7.3121	7.3302	8.0633	7.6631	6.2218	6.2232	6.1724	6.1147	5.9301	6.1198	5.972	5.979	7.556	7.7897	7.5098	7.4521	7.289	7.7048	7.6865	7.6046	6.6436	7.6973	7.4947
NaN	NaN	NaN	NaN	NaN	NaN	NaN	NaN	NaN	NaN	NaN	NaN	NaN	NaN	NaN	NaN	NaN	NaN	7.2079	7.2047	7.19	7.2194	7.2012	7.2211	7.2115	7.3555	7.3029	8.199	8.1923	7.1993	7.5614	6.1944	6.202	6.1672	6.0624	5.8842	5.7247	5.8365	7.0845	7.6987	7.5336	7.5818	7.3707	7.4343	7.1446	7.721	7.8856	7.3976	7.221	7.494
NaN	NaN	NaN	NaN	NaN	NaN	NaN	NaN	NaN	NaN	NaN	NaN	NaN	NaN	NaN	NaN	NaN	NaN	NaN	7.9853	8.1008	7.5905	8.0592	8.1144	7.2494	7.2905	7.1944	8.1602	7.2132	8.1051	6.326	6.1933	6.2127	6.0809	6.0476	7.2848	6.511	6.4439	6.3993	7.8494	7.423	7.4062	7.4744	7.4237	8.0214	7.599	7.4688	7.2807	7.6718	7.1706
NaN	NaN	NaN	NaN	NaN	NaN	NaN	NaN	NaN	NaN	NaN	NaN	NaN	NaN	NaN	NaN	NaN	NaN	NaN	8.0612	8.127	7.579	8.085	8.1225	7.6449	7.7045	7.6414	7.1583	7.0135	7.4885	6.2032	6.2126	6.1594	6.6253	6.6544	7.3222	6.5593	6.593	6.4761	5.9734	5.624	7.6711	7.3631	7.6463	7.56	6.9086	7.8251	7.7168	7.1912	5.754
NaN	NaN	NaN	NaN	NaN	NaN	NaN	NaN	NaN	NaN	NaN	NaN	NaN	NaN	NaN	NaN	NaN	NaN	NaN	NaN	8.0728	7.5966	7.1845	8.0663	8.0457	7.63	7.526	6.9352	6.9818	7.0029	7.0795	6.1506	6.6352	6.5329	6.6098	6.4876	6.4652	6.5737	6.4228	6.381	5.5065	7.6369	7.8102	7.4656	7.9389	7.3029	6.7911	7.3967	6.5302	7.7985
NaN	NaN	NaN	NaN	NaN	NaN	NaN	NaN	NaN	NaN	NaN	NaN	NaN	NaN	NaN	NaN	NaN	NaN	NaN	NaN	8.0689	8.0878	7.6065	7.5938	8.0089	8.1874	7.487	7.3558	6.9972	7.078	6.2123	6.5486	6.5614	6.5677	6.5814	6.546	6.509	5.6503	6.3842	6.3584	6.1504	7.655	7.8295	7.4535	7.5418	7.3232	7.8184	7.5445	7.541	7.4471
NaN	NaN	NaN	NaN	NaN	NaN	NaN	NaN	NaN	NaN	NaN	NaN	NaN	NaN	NaN	NaN	NaN	NaN	NaN	NaN	8.1405	7.6437	8.1606	8.045	7.9978	8.2747	7.4365	7.4269	7.1127	6.2379	6.1955	6.525	6.5107	6.5703	6.5055	6.4528	5.4076	5.3163	5.2642	6.0688	5.8871	7.7075	7.508	7.5932	7.5091	7.3623	7.251	7.5888	6.7725	6.6444
NaN	NaN	NaN	NaN	NaN	NaN	NaN	NaN	NaN	NaN	NaN	NaN	NaN	NaN	NaN	NaN	NaN	NaN	NaN	NaN	8.0714	NaN	NaN	NaN	NaN	NaN	7.4353	7.0399	7.0866	6.2271	6.183	6.504	6.5472	6.6201	6.4596	5.4242	5.3853	6.1738	6.2318	7.4495	5.5431	5.6339	7.3725	7.5174	7.5681	7.3728	7.7719	7.8557	7.7494	7.0911
NaN	NaN	NaN	NaN	NaN	NaN	NaN	NaN	NaN	NaN	NaN	NaN	NaN	NaN	NaN	NaN	NaN	NaN	NaN	NaN	NaN	NaN	NaN	NaN	NaN	NaN	7.9469	7.1155	7.0429	7.0627	6.9995	6.4701	6.5192	6.5933	5.5514	5.4899	6.4474	6.4761	6.4841	6.398	6.3076	6.4533	7.9077	7.5783	7.3647	7.4919	7.2559	7.3077	7.7069	7.1428
NaN	NaN	NaN	NaN	NaN	NaN	NaN	NaN	NaN	NaN	NaN	NaN	NaN	NaN	NaN	NaN	NaN	NaN	NaN	NaN	NaN	NaN	NaN	NaN	NaN	NaN	8.0724	6.9973	8.095	8.0147	6.3344	6.5335	6.5674	6.5432	6.2946	5.8526	6.5017	6.3972	6.3602	6.4678	6.4827	6.4453	7.9903	7.8068	7.8377	7.4204	7.2953	7.2811	7.1498	7.1027
NaN	NaN	NaN	NaN	NaN	NaN	NaN	NaN	NaN	NaN	NaN	NaN	NaN	NaN	NaN	NaN	NaN	NaN	NaN	NaN	NaN	NaN	NaN	NaN	NaN	6.9765	6.9641	7.915	6.4951	6.3685	6.4115	6.442	6.5219	6.5074	5.3957	5.3092	6.3853	6.4534	6.4517	6.3718	6.4092	6.3851	7.8685	7.799	7.3244	7.8623	7.3575	7.241	7.1508	6.9612
NaN	NaN	NaN	NaN	NaN	NaN	NaN	NaN	NaN	NaN	NaN	NaN	NaN	NaN	NaN	NaN	NaN	NaN	NaN	NaN	NaN	NaN	NaN	7.8481	7.9232	7.9078	7.8842	6.8085	6.7965	6.5328	6.4616	6.4253	6.4693	6.5127	6.1985	6.3318	6.3733	5.5779	5.6442	6.4492	6.4078	6.321	6.2521	7.77	7.4129	7.66	7.4536	7.3835	7.0641	6.9878
NaN	NaN	NaN	NaN	NaN	NaN	NaN	NaN	NaN	NaN	NaN	NaN	NaN	NaN	NaN	NaN	NaN	NaN	NaN	NaN	NaN	NaN	NaN	7.8266	6.8011	6.8546	6.8411	6.8044	6.8097	6.443	6.4715	6.3887	6.5821	6.2608	6.3537	7.0993	6.5027	6.2284	6.2246	6.2555	6.2696	6.291	6.2283	6.0636	7.2998	7.398	7.5543	7.4076	7.4584	7.2491
NaN	NaN	NaN	NaN	NaN	NaN	NaN	NaN	NaN	NaN	NaN	NaN	NaN	NaN	NaN	NaN	NaN	NaN	NaN	NaN	NaN	6.6825	6.8011	6.8009	6.8069	6.8649	6.8917	6.8086	6.8502	6.4831	6.3862	6.433	6.3674	6.3244	6.3709	6.4051	6.4391	6.3861	6.283	6.3753	6.1754	6.1513	6.3438	6.3449	7.7766	7.3714	7.4432	7.5433	7.4609	7.4002
NaN	NaN	NaN	NaN	NaN	NaN	NaN	NaN	NaN	NaN	NaN	NaN	NaN	NaN	NaN	NaN	NaN	NaN	NaN	NaN	7.8087	7.8073	7.9585	6.8247	6.8476	7.89	6.9359	6.8196	6.3137	6.3399	6.3624	6.4108	6.534	6.6148	6.5873	6.558	6.4344	6.3686	6.3158	6.4348	6.4628	5.7396	5.9638	6.0422	7.166	7.2135	7.2722	7.4004	7.4828	7.4537
NaN	NaN	NaN	NaN	NaN	NaN	NaN	NaN	NaN	NaN	NaN	NaN	NaN	NaN	NaN	NaN	NaN	NaN	NaN	7.4671	7.7467	7.9477	6.6236	6.631	6.6053	6.543	6.7172	6.4183	6.4377	6.4294	6.309	6.3185	6.3336	6.4721	6.2279	6.2671	6.2206	6.7019	6.0766	6.085	6.1537	6.1575	6.0699	5.8288	8.1805	7.7055	6.4009	6.3	7.3445	7.4567
NaN	NaN	NaN	NaN	NaN	NaN	NaN	NaN	NaN	NaN	NaN	NaN	NaN	NaN	NaN	NaN	NaN	NaN	NaN	7.7061	7.8398	6.5899	7.6443	6.476	6.3297	6.4584	6.5537	6.4577	6.5292	6.6724	6.1554	6.37	6.272	6.3464	6.1279	6.104	6.0729	6.0023	6.2174	6.2803	6.4243	6.2577	6.2143	6.3119	7.647	7.9254	6.4161	6.3948	6.4799	7.5925
NaN	NaN	NaN	NaN	NaN	NaN	NaN	NaN	NaN	NaN	NaN	NaN	NaN	NaN	NaN	NaN	NaN	NaN	NaN	NaN	6.7596	6.6519	6.6393	6.6667	6.6853	6.7124	6.7202	6.789	6.4357	6.8229	6.3692	6.3544	6.3702	6.344	6.3134	6.2171	6.2147	6.2528	6.3438	6.3295	6.2215	6.1285	6.1618	6.1526	7.1966	7.3875	6.3263	6.4911	7.5456	7.5354
NaN	NaN	NaN	NaN	NaN	NaN	NaN	NaN	NaN	NaN	NaN	NaN	NaN	NaN	NaN	NaN	NaN	NaN	NaN	NaN	6.591	6.5734	7.5846	6.5824	6.7063	6.6313	6.6282	6.6196	6.2403	6.2448	6.3246	6.2288	6.276	6.3559	6.123	6.1939	6.2258	6.302	6.2656	6.165	6.2225	6.1973	6.2236	6.1392	7.61	7.7063	7.8253	7.3341	7.4466	6.7646
NaN	NaN	NaN	NaN	NaN	NaN	NaN	NaN	NaN	NaN	NaN	NaN	NaN	NaN	NaN	NaN	NaN	NaN	NaN	NaN	NaN	6.5729	6.6647	7.5545	6.575	6.6199	7.6376	7.6523	6.1448	7.3626	7.2666	6.2959	6.1497	6.1757	6.1742	6.2772	6.2512	6.272	6.2499	6.1153	6.071	6.2018	6.2826	7.5295	7.3876	7.6754	6.1874	6.6205	6.654	6.6035
NaN	NaN	NaN	NaN	NaN	NaN	NaN	NaN	NaN	NaN	NaN	NaN	NaN	NaN	NaN	NaN	NaN	NaN	NaN	NaN	NaN	NaN	6.6223	6.5679	6.6085	6.637	7.6164	6.5522	6.5537	6.1532	6.2723	6.2156	6.1384	6.1345	6.1088	6.1719	6.2221	6.2267	6.3068	6.2483	6.1287	6.2562	6.2355	6.0925	6.0127	6.0368	6.6329	6.5736	6.5977	6.6068
NaN	NaN	NaN	NaN	NaN	NaN	NaN	NaN	NaN	NaN	NaN	NaN	NaN	NaN	NaN	NaN	NaN	NaN	NaN	NaN	NaN	NaN	6.5885	6.54	NaN	NaN	6.6041	6.5875	6.5596	7.5505	6.145	6.1019	6.101	6.1465	6.237	6.2385	6.198	6.2582	6.2613	6.2249	6.2668	6.2475	7.5691	6.0136	6.0015	6.5128	6.8559	6.5211	6.6122	7.0412
NaN	NaN	NaN	NaN	NaN	NaN	NaN	NaN	NaN	NaN	NaN	NaN	NaN	NaN	NaN	NaN	NaN	NaN	NaN	NaN	NaN	NaN	NaN	NaN	NaN	NaN	NaN	6.5276	7.5216	7.3385	6.1161	6.2373	6.0794	6.2778	6.2692	6.2693	6.2352	6.2751	6.2639	6.1546	6.2253	7.4169	7.536	6.1425	6.421	6.5206	6.0625	6.5876	6.5731	6.5542
NaN	NaN	NaN	NaN	NaN	NaN	NaN	NaN	NaN	NaN	NaN	NaN	NaN	NaN	NaN	NaN	NaN	NaN	NaN	NaN	NaN	NaN	NaN	NaN	NaN	NaN	NaN	NaN	NaN	NaN	6.2423	6.3386	6.2979	6.1634	6.1646	6.2111	6.2322	6.26	6.1801	6.1729	6.1757	6.2116	7.59	6.1225	6.0615	6.0387	6.0368	6.5166	6.5649	6.5488
NaN	NaN	NaN	NaN	NaN	NaN	NaN	NaN	NaN	NaN	NaN	NaN	NaN	NaN	NaN	NaN	NaN	NaN	NaN	NaN	NaN	NaN	NaN	NaN	NaN	NaN	NaN	NaN	NaN	NaN	NaN	6.1753	6.0741	6.0638	6.1034	6.133	6.2886	6.2112	6.2211	6.2894	6.2279	6.2115	7.4779	7.4734	5.9989	6.0654	6.1205	6.5704	6.5357	6.5934
NaN	NaN	NaN	NaN	NaN	NaN	NaN	NaN	NaN	NaN	NaN	NaN	NaN	NaN	NaN	NaN	NaN	NaN	NaN	NaN	NaN	NaN	NaN	NaN	NaN	NaN	NaN	NaN	NaN	NaN	NaN	6.1348	6.1079	6.1172	6.2952	6.3139	6.315	6.2067	6.3117	6.2311	6.2555	6.1719	6.0808	6.0512	5.9833	5.9733	6.0017	6.0828	6.0547	6.0958
NaN	NaN	NaN	NaN	NaN	NaN	NaN	NaN	NaN	NaN	NaN	NaN	NaN	NaN	NaN	NaN	NaN	NaN	NaN	NaN	NaN	NaN	NaN	NaN	NaN	NaN	NaN	NaN	NaN	NaN	NaN	6.1399	6.0973	6.2755	6.2582	6.1179	6.2917	6.1418	6.2215	6.1746	6.2725	6.2483	6.1933	6.1496	6.1154	5.9667	5.9582	6.0567	7.4104	6.081
NaN	NaN	NaN	NaN	NaN	NaN	NaN	NaN	NaN	NaN	NaN	NaN	NaN	NaN	NaN	NaN	NaN	NaN	NaN	NaN	NaN	NaN	NaN	NaN	NaN	NaN	NaN	NaN	NaN	NaN	NaN	NaN	6.1092	6.0577	5.988	6.0202	6.2736	6.1256	6.2724	6.2638	6.1731	6.2022	6.0903	6.1483	6.0321	5.9902	7.3931	7.4406	6.1039	6.0966
NaN	NaN	NaN	NaN	NaN	NaN	NaN	NaN	NaN	NaN	NaN	NaN	NaN	NaN	NaN	NaN	NaN	NaN	NaN	NaN	NaN	NaN	NaN	NaN	NaN	NaN	NaN	NaN	NaN	NaN	NaN	NaN	NaN	6.019	5.9781	6.0534	6.0588	6.1205	6.1035	6.143	6.1664	6.1969	6.7255	6.0941	7.5031	7.3925	7.4345	6.0624	7.4579	7.3219
NaN	NaN	NaN	NaN	NaN	NaN	NaN	NaN	NaN	NaN	NaN	NaN	NaN	NaN	NaN	NaN	NaN	NaN	NaN	NaN	NaN	NaN	NaN	NaN	NaN	NaN	NaN	NaN	NaN	NaN	NaN	NaN	NaN	5.981	6.0478	6.1948	6.1065	6.0127	6.1067	6.1721	6.2963	6.1369	7.325	7.5031	7.4368	7.4504	7.4805	6.0293	6.0939	7.3033
NaN	NaN	NaN	NaN	NaN	NaN	NaN	NaN	NaN	NaN	NaN	NaN	NaN	NaN	NaN	NaN	NaN	NaN	NaN	NaN	NaN	NaN	NaN	NaN	NaN	NaN	NaN	NaN	NaN	NaN	NaN	NaN	NaN	5.9559	6.1089	6.1497	6.0426	6.1228	6.1318	6.1081	6.0458	6.115	6.0907	7.3881	7.4298	7.4424	6.0187	7.3511	5.9429	6.4267
NaN	NaN	NaN	NaN	NaN	NaN	NaN	NaN	NaN	NaN	NaN	NaN	NaN	NaN	NaN	NaN	NaN	NaN	NaN	NaN	NaN	NaN	NaN	NaN	NaN	NaN	NaN	NaN	NaN	NaN	NaN	NaN	NaN	5.8467	7.4092	6.0101	6.0903	5.9822	5.9988	5.9525	5.9739	6.036	6.014	7.4435	7.4158	7.4496	7.3051	6.6584	6.6538	6.0442
NaN	NaN	NaN	NaN	NaN	NaN	NaN	NaN	NaN	NaN	NaN	NaN	NaN	NaN	NaN	NaN	NaN	NaN	NaN	NaN	NaN	NaN	NaN	NaN	NaN	NaN	NaN	NaN	NaN	NaN	NaN	NaN	NaN	5.9153	6.1182	5.9647	6.041	6.0282	6.1526	6.0955	6.0499	7.335	7.0885	7.0885	7.0495	7.0761	6.6932	6.6555	7.4754	7.1003
NaN	NaN	NaN	NaN	NaN	NaN	NaN	NaN	NaN	NaN	NaN	NaN	NaN	NaN	NaN	NaN	NaN	NaN	NaN	NaN	NaN	NaN	NaN	NaN	NaN	NaN	NaN	NaN	NaN	NaN	NaN	NaN	5.8996	6.1156	6.1172	6.1104	6.079	6.0749	6.2447	6.2343	6.0913	6.1957	6.1229	7.0749	6.7692	6.5235	6.5303	6.0246	6.0134	7.0916
NaN	NaN	NaN	NaN	NaN	NaN	NaN	NaN	NaN	NaN	NaN	NaN	NaN	NaN	NaN	NaN	NaN	NaN	NaN	NaN	NaN	NaN	NaN	NaN	NaN	NaN	NaN	NaN	NaN	NaN	NaN	NaN	5.9806	6.3143	6.3751	6.3133	6.2533	6.2436	6.2929	6.2464	7.3789	6.1428	6.2247	7.4814	7.7726	7.7321	6.0983	7.2426	6.0413	7.0607
NaN	NaN	NaN	NaN	NaN	NaN	NaN	NaN	NaN	NaN	NaN	NaN	NaN	NaN	NaN	NaN	NaN	NaN	NaN	NaN	NaN	NaN	NaN	NaN	NaN	NaN	NaN	NaN	NaN	NaN	NaN	7.2481	6.3038	6.3221	NaN	NaN	6.245	6.6598	6.6216	6.2337	7.3563	6.1995	6.6113	6.1342	5.9645	6.2111	6.1145	7.2048	6.9895	6.0182
NaN	NaN	NaN	NaN	NaN	NaN	NaN	NaN	NaN	NaN	NaN	NaN	NaN	NaN	NaN	NaN	NaN	NaN	NaN	NaN	NaN	NaN	NaN	NaN	NaN	NaN	NaN	NaN	NaN	NaN	NaN	NaN	7.4071	6.2552	NaN	NaN	6.2303	6.2335	6.2764	6.1591	7.3815	6.5961	6.2102	6.0586	6.2033	6.1315	6.1467	NaN	NaN	7.5194
NaN	NaN	NaN	NaN	NaN	NaN	NaN	NaN	NaN	NaN	NaN	NaN	NaN	NaN	NaN	NaN	NaN	NaN	NaN	NaN	NaN	NaN	NaN	NaN	NaN	NaN	NaN	NaN	NaN	NaN	NaN	NaN	7.4074	7.4109	NaN	NaN	NaN	NaN	6.1798	6.1635	6.4659	7.7001	6.1583	7.4367	NaN	NaN	NaN	NaN	NaN	NaN
NaN	NaN	NaN	NaN	NaN	NaN	NaN	NaN	NaN	NaN	NaN	NaN	NaN	NaN	NaN	NaN	NaN	NaN	NaN	NaN	NaN	NaN	NaN	NaN	NaN	NaN	NaN	NaN	NaN	NaN	NaN	NaN	7.5371	7.4405	6.2404	NaN	NaN	NaN	NaN	6.0955	6.0623	6.0451	NaN	NaN	NaN	NaN	NaN	NaN	NaN	NaN
NaN	NaN	NaN	NaN	NaN	NaN	NaN	NaN	NaN	NaN	NaN	NaN	NaN	NaN	NaN	NaN	NaN	NaN	NaN	NaN	NaN	NaN	NaN	NaN	NaN	NaN	NaN	NaN	NaN	NaN	NaN	NaN	NaN	NaN	7.4224	NaN	NaN	NaN	NaN	6.1566	6.2326	NaN	NaN	NaN	NaN	NaN	NaN	NaN	NaN	NaN
NaN	NaN	NaN	NaN	NaN	NaN	NaN	NaN	NaN	NaN	NaN	NaN	NaN	NaN	NaN	NaN	NaN	NaN	NaN	NaN	NaN	NaN	NaN	NaN	NaN	NaN	NaN	NaN	NaN	NaN	NaN	NaN	NaN	NaN	7.3953	NaN	NaN	NaN	6.2379	NaN	6.179	NaN	NaN	NaN	NaN	NaN	NaN	NaN	NaN	NaN
NaN	NaN	NaN	NaN	NaN	NaN	NaN	NaN	NaN	NaN	NaN	NaN	NaN	NaN	NaN	NaN	NaN	NaN	NaN	NaN	NaN	NaN	NaN	NaN	NaN	NaN	NaN	NaN	NaN	NaN	NaN	NaN	NaN	NaN	7.2995	7.5079	NaN	NaN	NaN	NaN	NaN	NaN	NaN	NaN	NaN	NaN	NaN	NaN	NaN	NaN
[truncated: 201 more columns]
