# Supplementary material for: Impact of Spatial Soil and Climate Input Data Aggregation on Regional Yield Simulations
Source: PLoS One. 2016 Apr 7;11(4):e0151782. doi: 10.1371/journal.pone.0151782 (PMC4824533; doi:10.1371/journal.pone.0151782)
Supplement: S1 Dataset — (ZIP) [file pone.0151782.s001.zip › Hoffmann_et_al_MinimalDataset/Fig5/Fig5_Wheat_s001xc010.csv]

NaN	NaN	NaN	NaN	NaN	NaN	NaN	NaN	NaN	NaN	NaN	NaN	NaN	NaN	NaN	NaN	NaN	NaN	NaN	NaN	NaN	NaN	NaN	NaN	NaN	NaN	NaN	NaN	NaN	NaN	NaN	NaN	NaN	NaN	NaN	NaN	NaN	NaN	NaN	NaN	NaN	NaN	NaN	NaN	NaN	NaN	NaN	NaN	NaN	NaN
NaN	NaN	NaN	NaN	NaN	NaN	NaN	NaN	NaN	NaN	NaN	NaN	NaN	NaN	NaN	NaN	NaN	NaN	NaN	NaN	NaN	NaN	NaN	NaN	NaN	NaN	NaN	NaN	NaN	NaN	NaN	NaN	NaN	NaN	NaN	NaN	NaN	NaN	NaN	NaN	NaN	NaN	NaN	NaN	NaN	NaN	NaN	NaN	NaN	NaN
NaN	NaN	NaN	NaN	NaN	NaN	NaN	NaN	NaN	NaN	NaN	NaN	NaN	NaN	NaN	NaN	NaN	NaN	NaN	NaN	NaN	NaN	NaN	NaN	NaN	NaN	NaN	NaN	NaN	NaN	NaN	NaN	NaN	NaN	NaN	NaN	NaN	NaN	NaN	NaN	NaN	NaN	NaN	NaN	NaN	NaN	NaN	NaN	NaN	NaN
NaN	NaN	NaN	NaN	NaN	NaN	NaN	NaN	NaN	NaN	NaN	NaN	NaN	NaN	NaN	NaN	NaN	NaN	NaN	NaN	NaN	NaN	NaN	NaN	NaN	NaN	NaN	NaN	NaN	NaN	NaN	NaN	NaN	NaN	NaN	NaN	NaN	NaN	NaN	NaN	NaN	NaN	NaN	NaN	NaN	NaN	NaN	NaN	NaN	NaN
NaN	NaN	NaN	NaN	NaN	NaN	NaN	NaN	NaN	NaN	NaN	NaN	NaN	NaN	NaN	NaN	NaN	NaN	NaN	NaN	NaN	NaN	NaN	NaN	NaN	NaN	NaN	NaN	NaN	NaN	NaN	NaN	NaN	NaN	NaN	NaN	NaN	NaN	NaN	NaN	NaN	NaN	NaN	NaN	NaN	NaN	NaN	NaN	NaN	NaN
NaN	NaN	NaN	NaN	NaN	NaN	NaN	NaN	NaN	NaN	NaN	NaN	NaN	NaN	NaN	NaN	NaN	NaN	NaN	NaN	NaN	NaN	NaN	NaN	NaN	NaN	NaN	NaN	NaN	NaN	NaN	NaN	NaN	NaN	NaN	NaN	NaN	NaN	NaN	NaN	NaN	NaN	NaN	NaN	NaN	NaN	NaN	NaN	NaN	NaN
NaN	NaN	NaN	NaN	NaN	NaN	NaN	NaN	NaN	NaN	NaN	NaN	NaN	NaN	NaN	NaN	NaN	NaN	NaN	NaN	NaN	NaN	NaN	NaN	NaN	NaN	NaN	NaN	NaN	NaN	NaN	NaN	NaN	NaN	NaN	NaN	NaN	NaN	NaN	NaN	NaN	NaN	NaN	NaN	NaN	NaN	NaN	NaN	NaN	NaN
NaN	NaN	NaN	NaN	NaN	NaN	NaN	NaN	NaN	NaN	NaN	NaN	NaN	NaN	NaN	NaN	NaN	NaN	NaN	NaN	NaN	NaN	NaN	NaN	NaN	NaN	NaN	NaN	NaN	NaN	NaN	NaN	NaN	NaN	NaN	NaN	NaN	NaN	NaN	NaN	NaN	NaN	NaN	NaN	NaN	NaN	NaN	NaN	NaN	NaN
NaN	NaN	NaN	NaN	NaN	NaN	NaN	NaN	NaN	NaN	NaN	NaN	NaN	NaN	NaN	NaN	NaN	NaN	NaN	NaN	NaN	NaN	NaN	NaN	NaN	NaN	NaN	NaN	NaN	NaN	NaN	NaN	NaN	NaN	NaN	NaN	NaN	NaN	NaN	NaN	NaN	NaN	NaN	NaN	NaN	NaN	NaN	NaN	NaN	NaN
NaN	NaN	NaN	NaN	NaN	NaN	NaN	NaN	NaN	NaN	NaN	NaN	NaN	NaN	NaN	NaN	NaN	NaN	NaN	NaN	NaN	NaN	NaN	NaN	NaN	NaN	NaN	NaN	NaN	NaN	NaN	NaN	NaN	NaN	NaN	NaN	NaN	NaN	NaN	NaN	NaN	NaN	NaN	NaN	NaN	NaN	NaN	NaN	NaN	NaN
NaN	NaN	NaN	NaN	NaN	NaN	NaN	NaN	NaN	NaN	NaN	NaN	NaN	NaN	NaN	NaN	NaN	NaN	NaN	NaN	NaN	NaN	NaN	NaN	NaN	NaN	NaN	NaN	NaN	NaN	NaN	NaN	NaN	NaN	NaN	NaN	NaN	NaN	NaN	NaN	NaN	NaN	NaN	NaN	NaN	NaN	NaN	NaN	NaN	NaN
NaN	NaN	NaN	NaN	NaN	NaN	NaN	NaN	NaN	NaN	NaN	NaN	NaN	NaN	NaN	NaN	NaN	NaN	NaN	NaN	NaN	NaN	NaN	NaN	NaN	NaN	NaN	NaN	NaN	NaN	NaN	NaN	NaN	NaN	NaN	NaN	NaN	NaN	NaN	NaN	NaN	NaN	NaN	NaN	NaN	NaN	NaN	NaN	NaN	NaN
NaN	NaN	NaN	NaN	NaN	NaN	NaN	NaN	NaN	NaN	NaN	NaN	NaN	NaN	NaN	NaN	NaN	NaN	NaN	NaN	NaN	NaN	NaN	NaN	NaN	NaN	NaN	NaN	NaN	NaN	NaN	NaN	NaN	NaN	NaN	NaN	NaN	NaN	NaN	NaN	NaN	NaN	NaN	NaN	NaN	NaN	NaN	NaN	NaN	NaN
NaN	NaN	NaN	NaN	NaN	NaN	NaN	NaN	NaN	NaN	NaN	NaN	NaN	NaN	NaN	NaN	NaN	NaN	NaN	NaN	NaN	NaN	NaN	NaN	NaN	NaN	NaN	NaN	NaN	NaN	NaN	NaN	NaN	NaN	NaN	NaN	NaN	NaN	NaN	NaN	NaN	NaN	NaN	NaN	NaN	NaN	NaN	NaN	NaN	NaN
NaN	NaN	NaN	NaN	NaN	NaN	NaN	NaN	NaN	NaN	NaN	NaN	NaN	NaN	NaN	NaN	NaN	NaN	NaN	NaN	NaN	NaN	NaN	NaN	NaN	NaN	NaN	NaN	NaN	NaN	NaN	NaN	NaN	NaN	NaN	NaN	NaN	NaN	NaN	NaN	NaN	NaN	NaN	NaN	NaN	NaN	NaN	NaN	NaN	NaN
NaN	NaN	NaN	NaN	NaN	NaN	NaN	NaN	NaN	NaN	NaN	NaN	NaN	NaN	NaN	NaN	NaN	NaN	NaN	NaN	NaN	NaN	NaN	NaN	NaN	NaN	NaN	NaN	NaN	NaN	NaN	NaN	NaN	NaN	NaN	NaN	NaN	NaN	NaN	NaN	NaN	NaN	NaN	NaN	NaN	NaN	NaN	NaN	NaN	NaN
NaN	NaN	NaN	NaN	NaN	NaN	NaN	NaN	NaN	NaN	NaN	NaN	NaN	NaN	NaN	NaN	NaN	NaN	NaN	NaN	NaN	NaN	NaN	NaN	NaN	NaN	NaN	NaN	NaN	NaN	NaN	NaN	NaN	NaN	NaN	NaN	NaN	NaN	NaN	NaN	NaN	NaN	NaN	NaN	NaN	NaN	NaN	NaN	NaN	NaN
NaN	NaN	NaN	NaN	NaN	NaN	NaN	NaN	NaN	NaN	NaN	NaN	NaN	NaN	NaN	NaN	NaN	NaN	NaN	NaN	NaN	NaN	NaN	NaN	NaN	NaN	NaN	NaN	NaN	NaN	NaN	NaN	NaN	NaN	NaN	NaN	NaN	NaN	NaN	NaN	NaN	NaN	NaN	NaN	NaN	NaN	NaN	NaN	NaN	NaN
NaN	NaN	NaN	NaN	NaN	NaN	NaN	NaN	NaN	NaN	NaN	NaN	NaN	NaN	NaN	NaN	NaN	NaN	NaN	NaN	NaN	NaN	NaN	NaN	NaN	NaN	NaN	NaN	NaN	NaN	NaN	NaN	NaN	NaN	NaN	NaN	NaN	NaN	NaN	NaN	NaN	NaN	NaN	NaN	NaN	NaN	NaN	NaN	NaN	NaN
NaN	NaN	NaN	NaN	NaN	NaN	NaN	NaN	NaN	NaN	NaN	NaN	NaN	NaN	NaN	NaN	NaN	NaN	NaN	NaN	NaN	NaN	NaN	NaN	NaN	NaN	NaN	NaN	NaN	NaN	NaN	NaN	NaN	NaN	NaN	NaN	NaN	NaN	NaN	NaN	NaN	NaN	NaN	NaN	NaN	NaN	NaN	NaN	NaN	NaN
NaN	NaN	NaN	NaN	NaN	NaN	NaN	NaN	NaN	NaN	NaN	NaN	NaN	NaN	NaN	NaN	NaN	NaN	NaN	NaN	NaN	NaN	NaN	NaN	NaN	NaN	NaN	NaN	NaN	NaN	NaN	NaN	NaN	NaN	NaN	NaN	NaN	NaN	NaN	NaN	NaN	NaN	NaN	NaN	NaN	NaN	NaN	NaN	NaN	NaN
NaN	NaN	NaN	NaN	NaN	NaN	NaN	NaN	NaN	NaN	NaN	NaN	NaN	NaN	NaN	NaN	NaN	NaN	NaN	NaN	NaN	NaN	NaN	NaN	NaN	NaN	NaN	NaN	NaN	NaN	NaN	NaN	NaN	NaN	NaN	NaN	NaN	NaN	NaN	NaN	NaN	NaN	NaN	NaN	NaN	NaN	NaN	NaN	NaN	NaN
NaN	NaN	NaN	NaN	NaN	NaN	NaN	NaN	NaN	NaN	NaN	NaN	NaN	NaN	NaN	NaN	NaN	NaN	NaN	NaN	NaN	NaN	NaN	NaN	NaN	NaN	NaN	NaN	NaN	NaN	NaN	NaN	NaN	NaN	NaN	NaN	NaN	NaN	NaN	NaN	NaN	NaN	NaN	NaN	NaN	NaN	NaN	NaN	NaN	NaN
NaN	NaN	NaN	NaN	NaN	NaN	NaN	NaN	NaN	NaN	NaN	NaN	NaN	NaN	NaN	NaN	NaN	NaN	NaN	NaN	NaN	NaN	NaN	NaN	NaN	NaN	NaN	NaN	NaN	NaN	NaN	NaN	NaN	NaN	NaN	NaN	NaN	NaN	NaN	NaN	NaN	NaN	NaN	NaN	NaN	NaN	NaN	NaN	NaN	NaN
NaN	NaN	NaN	NaN	NaN	NaN	NaN	NaN	NaN	NaN	NaN	NaN	NaN	NaN	NaN	NaN	NaN	NaN	NaN	NaN	NaN	NaN	NaN	NaN	NaN	NaN	NaN	NaN	NaN	NaN	NaN	NaN	NaN	NaN	NaN	NaN	NaN	NaN	NaN	NaN	NaN	NaN	NaN	NaN	NaN	NaN	NaN	NaN	NaN	NaN
NaN	NaN	NaN	NaN	NaN	NaN	NaN	NaN	NaN	NaN	NaN	NaN	NaN	NaN	NaN	NaN	NaN	NaN	NaN	NaN	NaN	NaN	NaN	NaN	NaN	NaN	NaN	NaN	NaN	NaN	NaN	NaN	NaN	NaN	NaN	NaN	NaN	NaN	NaN	NaN	NaN	NaN	NaN	NaN	NaN	NaN	NaN	NaN	NaN	NaN
NaN	NaN	NaN	NaN	NaN	NaN	NaN	NaN	NaN	NaN	NaN	NaN	NaN	NaN	NaN	NaN	NaN	NaN	NaN	NaN	NaN	NaN	NaN	NaN	NaN	NaN	NaN	NaN	NaN	NaN	NaN	NaN	NaN	NaN	NaN	NaN	NaN	NaN	NaN	NaN	NaN	NaN	NaN	NaN	NaN	NaN	NaN	NaN	NaN	NaN
NaN	NaN	NaN	NaN	NaN	NaN	NaN	NaN	NaN	NaN	NaN	NaN	NaN	NaN	NaN	NaN	NaN	NaN	NaN	NaN	NaN	NaN	NaN	NaN	NaN	NaN	NaN	NaN	NaN	NaN	NaN	NaN	NaN	NaN	NaN	NaN	NaN	NaN	NaN	NaN	NaN	NaN	NaN	NaN	NaN	NaN	NaN	NaN	NaN	NaN
NaN	NaN	NaN	NaN	NaN	NaN	NaN	NaN	NaN	NaN	NaN	NaN	NaN	NaN	NaN	NaN	NaN	NaN	NaN	NaN	NaN	NaN	NaN	NaN	NaN	NaN	NaN	NaN	NaN	NaN	NaN	NaN	NaN	NaN	NaN	NaN	NaN	NaN	NaN	NaN	NaN	NaN	NaN	NaN	NaN	NaN	NaN	NaN	NaN	NaN
NaN	NaN	NaN	NaN	NaN	NaN	NaN	NaN	NaN	NaN	NaN	NaN	NaN	NaN	NaN	NaN	NaN	NaN	NaN	NaN	NaN	NaN	NaN	NaN	NaN	NaN	NaN	NaN	NaN	NaN	NaN	NaN	NaN	NaN	NaN	NaN	NaN	NaN	NaN	NaN	NaN	NaN	NaN	NaN	NaN	NaN	NaN	NaN	NaN	NaN
NaN	NaN	NaN	NaN	NaN	NaN	NaN	NaN	NaN	NaN	NaN	NaN	NaN	NaN	NaN	NaN	NaN	NaN	NaN	NaN	NaN	NaN	NaN	NaN	NaN	NaN	NaN	NaN	NaN	NaN	NaN	NaN	NaN	NaN	NaN	NaN	NaN	NaN	NaN	NaN	NaN	NaN	NaN	NaN	NaN	NaN	NaN	NaN	NaN	NaN
NaN	NaN	NaN	NaN	NaN	NaN	NaN	NaN	NaN	NaN	NaN	NaN	NaN	NaN	NaN	NaN	NaN	NaN	NaN	NaN	NaN	NaN	NaN	NaN	NaN	NaN	NaN	NaN	NaN	NaN	NaN	NaN	NaN	NaN	NaN	NaN	NaN	NaN	NaN	NaN	NaN	NaN	NaN	NaN	NaN	NaN	NaN	NaN	NaN	NaN
NaN	NaN	NaN	NaN	NaN	NaN	NaN	NaN	NaN	NaN	NaN	NaN	NaN	NaN	NaN	NaN	NaN	NaN	NaN	NaN	NaN	NaN	NaN	NaN	NaN	NaN	NaN	NaN	NaN	NaN	NaN	NaN	NaN	NaN	NaN	NaN	NaN	NaN	NaN	NaN	NaN	NaN	NaN	NaN	NaN	NaN	NaN	NaN	NaN	NaN
NaN	NaN	NaN	NaN	NaN	NaN	NaN	NaN	NaN	NaN	NaN	NaN	NaN	NaN	NaN	NaN	NaN	NaN	NaN	NaN	NaN	NaN	NaN	NaN	NaN	NaN	NaN	NaN	NaN	NaN	NaN	NaN	NaN	NaN	NaN	NaN	NaN	NaN	NaN	NaN	NaN	NaN	NaN	NaN	NaN	NaN	NaN	NaN	NaN	NaN
NaN	NaN	NaN	NaN	NaN	NaN	NaN	NaN	NaN	NaN	NaN	NaN	NaN	NaN	NaN	NaN	NaN	NaN	NaN	NaN	NaN	NaN	NaN	NaN	NaN	NaN	NaN	NaN	NaN	NaN	NaN	NaN	NaN	NaN	NaN	NaN	NaN	NaN	NaN	NaN	NaN	NaN	NaN	NaN	NaN	NaN	NaN	NaN	NaN	NaN
NaN	NaN	NaN	NaN	NaN	NaN	NaN	NaN	NaN	NaN	NaN	NaN	NaN	NaN	NaN	NaN	NaN	NaN	NaN	NaN	NaN	NaN	NaN	NaN	NaN	NaN	NaN	NaN	NaN	NaN	NaN	NaN	NaN	NaN	NaN	NaN	NaN	NaN	NaN	NaN	NaN	NaN	NaN	NaN	NaN	NaN	NaN	NaN	NaN	NaN
NaN	NaN	NaN	NaN	NaN	NaN	NaN	NaN	NaN	NaN	NaN	NaN	NaN	NaN	NaN	NaN	NaN	NaN	NaN	NaN	NaN	NaN	NaN	NaN	NaN	NaN	NaN	NaN	NaN	NaN	NaN	NaN	NaN	NaN	NaN	NaN	NaN	NaN	NaN	NaN	NaN	NaN	NaN	NaN	NaN	NaN	NaN	NaN	NaN	NaN
NaN	NaN	NaN	NaN	NaN	NaN	NaN	NaN	NaN	NaN	NaN	NaN	NaN	NaN	NaN	NaN	NaN	NaN	NaN	NaN	NaN	NaN	NaN	NaN	NaN	NaN	NaN	NaN	NaN	NaN	NaN	NaN	NaN	NaN	NaN	NaN	NaN	NaN	NaN	NaN	NaN	NaN	NaN	NaN	NaN	NaN	NaN	NaN	NaN	NaN
NaN	NaN	NaN	NaN	NaN	NaN	NaN	NaN	NaN	NaN	NaN	NaN	NaN	NaN	NaN	NaN	NaN	NaN	NaN	NaN	NaN	NaN	NaN	NaN	NaN	NaN	NaN	NaN	NaN	NaN	NaN	NaN	NaN	NaN	NaN	NaN	NaN	NaN	NaN	NaN	NaN	NaN	NaN	NaN	NaN	NaN	NaN	NaN	NaN	NaN
NaN	NaN	NaN	NaN	NaN	NaN	NaN	NaN	NaN	NaN	NaN	NaN	NaN	NaN	NaN	NaN	NaN	NaN	NaN	NaN	NaN	NaN	NaN	NaN	NaN	NaN	NaN	NaN	NaN	NaN	NaN	NaN	NaN	NaN	NaN	NaN	NaN	NaN	NaN	NaN	NaN	NaN	NaN	NaN	NaN	NaN	NaN	NaN	NaN	NaN
NaN	NaN	NaN	NaN	NaN	NaN	NaN	NaN	NaN	NaN	NaN	NaN	NaN	NaN	NaN	NaN	NaN	NaN	NaN	NaN	NaN	NaN	NaN	NaN	NaN	NaN	NaN	NaN	NaN	NaN	NaN	NaN	NaN	NaN	NaN	NaN	NaN	NaN	NaN	NaN	NaN	NaN	NaN	NaN	NaN	NaN	NaN	NaN	NaN	NaN
NaN	NaN	NaN	NaN	NaN	NaN	NaN	NaN	NaN	NaN	NaN	NaN	NaN	NaN	NaN	NaN	NaN	NaN	NaN	NaN	NaN	NaN	NaN	NaN	NaN	NaN	NaN	NaN	NaN	NaN	NaN	NaN	NaN	NaN	NaN	NaN	NaN	NaN	NaN	NaN	NaN	NaN	NaN	NaN	NaN	NaN	NaN	NaN	NaN	NaN
NaN	NaN	NaN	NaN	NaN	NaN	NaN	NaN	NaN	NaN	NaN	NaN	NaN	NaN	NaN	NaN	NaN	NaN	NaN	NaN	NaN	NaN	NaN	NaN	NaN	NaN	NaN	NaN	NaN	NaN	NaN	NaN	NaN	NaN	NaN	NaN	NaN	NaN	NaN	NaN	NaN	NaN	NaN	NaN	NaN	NaN	NaN	NaN	NaN	NaN
NaN	NaN	NaN	NaN	NaN	NaN	NaN	NaN	NaN	NaN	NaN	NaN	NaN	NaN	NaN	NaN	NaN	NaN	NaN	NaN	NaN	NaN	NaN	NaN	NaN	NaN	NaN	NaN	NaN	NaN	NaN	NaN	NaN	NaN	NaN	NaN	NaN	NaN	NaN	NaN	NaN	NaN	NaN	NaN	NaN	NaN	NaN	NaN	NaN	NaN
NaN	NaN	NaN	NaN	NaN	NaN	NaN	NaN	NaN	NaN	NaN	NaN	NaN	NaN	NaN	NaN	NaN	NaN	NaN	NaN	NaN	NaN	NaN	NaN	NaN	NaN	NaN	NaN	NaN	NaN	NaN	NaN	NaN	NaN	NaN	NaN	NaN	NaN	NaN	NaN	NaN	NaN	NaN	NaN	NaN	NaN	NaN	NaN	NaN	NaN
NaN	NaN	NaN	NaN	NaN	NaN	NaN	NaN	NaN	NaN	NaN	NaN	NaN	NaN	NaN	NaN	NaN	NaN	NaN	NaN	NaN	NaN	NaN	NaN	NaN	NaN	NaN	NaN	NaN	NaN	NaN	NaN	NaN	NaN	NaN	NaN	NaN	NaN	NaN	NaN	NaN	NaN	NaN	NaN	NaN	NaN	NaN	NaN	NaN	NaN
NaN	NaN	NaN	NaN	NaN	NaN	NaN	NaN	NaN	NaN	NaN	NaN	NaN	NaN	NaN	NaN	NaN	NaN	NaN	NaN	NaN	NaN	NaN	NaN	NaN	NaN	NaN	NaN	NaN	NaN	NaN	NaN	NaN	NaN	NaN	NaN	NaN	NaN	NaN	NaN	NaN	NaN	NaN	NaN	NaN	NaN	NaN	NaN	NaN	NaN
NaN	NaN	NaN	NaN	NaN	NaN	NaN	NaN	NaN	NaN	NaN	NaN	NaN	NaN	NaN	NaN	NaN	NaN	NaN	NaN	NaN	NaN	NaN	NaN	NaN	NaN	NaN	NaN	NaN	NaN	NaN	NaN	NaN	NaN	NaN	NaN	NaN	NaN	NaN	NaN	NaN	NaN	NaN	NaN	NaN	NaN	NaN	NaN	NaN	NaN
NaN	NaN	NaN	NaN	NaN	NaN	NaN	NaN	NaN	NaN	NaN	NaN	NaN	NaN	NaN	NaN	NaN	NaN	NaN	NaN	NaN	NaN	NaN	NaN	NaN	NaN	NaN	NaN	NaN	NaN	NaN	NaN	NaN	NaN	NaN	NaN	NaN	NaN	NaN	NaN	NaN	NaN	NaN	NaN	NaN	NaN	NaN	NaN	NaN	NaN
NaN	NaN	NaN	NaN	NaN	NaN	NaN	NaN	NaN	NaN	NaN	NaN	NaN	NaN	NaN	NaN	NaN	NaN	NaN	NaN	NaN	NaN	NaN	NaN	NaN	NaN	NaN	NaN	NaN	NaN	NaN	NaN	NaN	NaN	NaN	NaN	NaN	NaN	NaN	NaN	NaN	NaN	NaN	NaN	NaN	NaN	NaN	NaN	NaN	NaN
NaN	NaN	NaN	NaN	NaN	NaN	NaN	NaN	NaN	NaN	NaN	NaN	NaN	NaN	NaN	NaN	NaN	NaN	NaN	NaN	NaN	NaN	NaN	NaN	NaN	NaN	NaN	NaN	NaN	NaN	NaN	NaN	NaN	NaN	NaN	NaN	NaN	NaN	NaN	NaN	NaN	NaN	NaN	NaN	NaN	NaN	NaN	NaN	NaN	NaN
NaN	NaN	NaN	NaN	NaN	NaN	NaN	NaN	NaN	NaN	NaN	NaN	NaN	NaN	NaN	NaN	NaN	NaN	NaN	NaN	NaN	NaN	NaN	NaN	NaN	NaN	NaN	NaN	NaN	NaN	NaN	NaN	NaN	NaN	NaN	NaN	NaN	NaN	NaN	NaN	NaN	NaN	NaN	NaN	NaN	NaN	NaN	NaN	NaN	NaN
NaN	NaN	NaN	NaN	NaN	NaN	NaN	NaN	NaN	NaN	NaN	NaN	NaN	NaN	NaN	NaN	NaN	NaN	NaN	NaN	NaN	NaN	NaN	NaN	NaN	NaN	NaN	NaN	NaN	NaN	NaN	NaN	NaN	NaN	NaN	NaN	NaN	NaN	NaN	NaN	NaN	NaN	NaN	NaN	NaN	NaN	NaN	NaN	NaN	NaN
NaN	NaN	NaN	NaN	NaN	NaN	NaN	NaN	NaN	NaN	NaN	NaN	NaN	NaN	NaN	NaN	NaN	NaN	NaN	NaN	NaN	NaN	NaN	NaN	NaN	NaN	NaN	NaN	NaN	NaN	NaN	NaN	NaN	NaN	NaN	NaN	NaN	NaN	NaN	NaN	NaN	NaN	NaN	NaN	NaN	NaN	NaN	NaN	NaN	NaN
NaN	NaN	NaN	NaN	NaN	NaN	NaN	NaN	NaN	NaN	NaN	NaN	NaN	NaN	NaN	NaN	NaN	NaN	NaN	NaN	NaN	NaN	NaN	NaN	NaN	NaN	NaN	NaN	NaN	NaN	NaN	NaN	NaN	NaN	NaN	NaN	NaN	NaN	NaN	NaN	NaN	NaN	NaN	NaN	NaN	NaN	NaN	NaN	NaN	NaN
NaN	NaN	NaN	NaN	NaN	NaN	NaN	NaN	NaN	NaN	NaN	NaN	NaN	NaN	NaN	NaN	NaN	NaN	NaN	NaN	NaN	NaN	NaN	NaN	NaN	NaN	NaN	NaN	NaN	NaN	NaN	NaN	NaN	NaN	NaN	NaN	NaN	NaN	NaN	NaN	NaN	NaN	NaN	NaN	NaN	NaN	NaN	NaN	NaN	NaN
NaN	NaN	NaN	NaN	NaN	NaN	NaN	NaN	NaN	NaN	NaN	NaN	NaN	NaN	NaN	NaN	NaN	NaN	NaN	NaN	NaN	NaN	NaN	NaN	NaN	NaN	NaN	NaN	NaN	NaN	NaN	NaN	NaN	NaN	NaN	NaN	NaN	NaN	NaN	NaN	NaN	NaN	NaN	NaN	NaN	NaN	NaN	NaN	NaN	NaN
NaN	NaN	NaN	NaN	NaN	NaN	NaN	NaN	NaN	NaN	NaN	NaN	NaN	NaN	NaN	NaN	NaN	NaN	NaN	NaN	NaN	NaN	NaN	NaN	NaN	NaN	NaN	NaN	NaN	NaN	NaN	NaN	NaN	NaN	NaN	NaN	NaN	NaN	NaN	NaN	NaN	NaN	NaN	NaN	NaN	NaN	NaN	NaN	NaN	NaN
NaN	NaN	NaN	NaN	NaN	NaN	NaN	NaN	NaN	NaN	NaN	NaN	NaN	NaN	NaN	NaN	NaN	NaN	NaN	NaN	NaN	NaN	NaN	NaN	NaN	NaN	NaN	NaN	NaN	NaN	NaN	NaN	NaN	NaN	NaN	NaN	NaN	NaN	NaN	NaN	NaN	NaN	NaN	NaN	NaN	NaN	NaN	NaN	NaN	NaN
NaN	NaN	NaN	NaN	NaN	NaN	NaN	NaN	NaN	NaN	NaN	NaN	NaN	NaN	NaN	NaN	NaN	NaN	NaN	NaN	NaN	NaN	NaN	NaN	NaN	NaN	NaN	NaN	NaN	NaN	NaN	NaN	NaN	NaN	NaN	NaN	NaN	NaN	NaN	NaN	NaN	NaN	NaN	NaN	NaN	NaN	NaN	NaN	NaN	NaN
NaN	NaN	NaN	NaN	NaN	NaN	NaN	NaN	NaN	NaN	NaN	NaN	NaN	NaN	NaN	NaN	NaN	NaN	NaN	NaN	NaN	NaN	NaN	NaN	NaN	NaN	NaN	NaN	NaN	NaN	NaN	NaN	NaN	NaN	NaN	NaN	NaN	NaN	NaN	NaN	NaN	NaN	NaN	NaN	NaN	NaN	NaN	NaN	NaN	NaN
NaN	NaN	NaN	NaN	NaN	NaN	NaN	NaN	NaN	NaN	NaN	NaN	NaN	NaN	NaN	NaN	NaN	NaN	NaN	NaN	NaN	NaN	NaN	NaN	NaN	NaN	NaN	NaN	NaN	NaN	NaN	NaN	NaN	NaN	NaN	NaN	NaN	NaN	NaN	NaN	NaN	NaN	NaN	NaN	NaN	NaN	NaN	NaN	NaN	NaN
NaN	NaN	NaN	NaN	NaN	NaN	NaN	NaN	NaN	NaN	NaN	NaN	NaN	NaN	NaN	NaN	NaN	NaN	NaN	NaN	NaN	NaN	NaN	NaN	NaN	NaN	NaN	NaN	NaN	NaN	NaN	NaN	NaN	NaN	NaN	NaN	NaN	NaN	NaN	NaN	NaN	NaN	NaN	NaN	NaN	NaN	NaN	NaN	NaN	NaN
NaN	NaN	NaN	NaN	NaN	NaN	NaN	NaN	NaN	NaN	NaN	NaN	NaN	NaN	NaN	NaN	NaN	NaN	NaN	NaN	NaN	NaN	NaN	NaN	NaN	NaN	NaN	NaN	NaN	NaN	NaN	NaN	NaN	NaN	NaN	NaN	NaN	NaN	NaN	NaN	NaN	NaN	NaN	NaN	NaN	NaN	NaN	NaN	NaN	NaN
NaN	NaN	NaN	NaN	NaN	NaN	NaN	NaN	NaN	NaN	NaN	NaN	NaN	NaN	NaN	NaN	NaN	NaN	NaN	NaN	NaN	NaN	NaN	NaN	NaN	NaN	NaN	NaN	NaN	NaN	NaN	NaN	NaN	NaN	NaN	NaN	NaN	NaN	NaN	NaN	NaN	NaN	NaN	NaN	NaN	NaN	NaN	NaN	NaN	NaN
NaN	NaN	NaN	NaN	NaN	NaN	NaN	NaN	NaN	NaN	NaN	NaN	NaN	NaN	NaN	NaN	NaN	NaN	NaN	NaN	NaN	NaN	NaN	6.8503	6.9454	NaN	NaN	NaN	NaN	NaN	NaN	NaN	NaN	NaN	NaN	NaN	NaN	NaN	NaN	NaN	NaN	NaN	NaN	NaN	NaN	NaN	NaN	NaN	NaN	NaN
NaN	NaN	NaN	NaN	NaN	NaN	NaN	NaN	NaN	NaN	NaN	NaN	NaN	NaN	NaN	NaN	NaN	NaN	NaN	NaN	7.7023	7.454	7.8041	6.8522	7.6537	NaN	NaN	NaN	NaN	NaN	NaN	NaN	NaN	NaN	NaN	NaN	NaN	NaN	NaN	NaN	NaN	NaN	NaN	NaN	NaN	NaN	NaN	NaN	NaN	NaN
NaN	NaN	NaN	NaN	NaN	NaN	NaN	NaN	NaN	NaN	NaN	NaN	NaN	NaN	NaN	NaN	NaN	NaN	NaN	NaN	NaN	NaN	7.4538	6.8521	6.9677	NaN	NaN	NaN	NaN	NaN	NaN	NaN	NaN	NaN	NaN	NaN	NaN	NaN	NaN	NaN	NaN	NaN	NaN	NaN	NaN	NaN	NaN	NaN	NaN	NaN
NaN	NaN	NaN	NaN	NaN	NaN	NaN	NaN	NaN	NaN	NaN	NaN	NaN	NaN	NaN	NaN	NaN	NaN	NaN	NaN	NaN	NaN	7.894	6.9376	6.9375	6.9983	NaN	NaN	NaN	NaN	NaN	NaN	NaN	NaN	NaN	NaN	NaN	NaN	NaN	NaN	NaN	NaN	NaN	NaN	NaN	NaN	NaN	NaN	NaN	NaN
NaN	NaN	NaN	NaN	NaN	NaN	NaN	NaN	NaN	NaN	NaN	NaN	NaN	NaN	NaN	NaN	NaN	NaN	NaN	NaN	NaN	NaN	NaN	7.1656	6.936	7.0153	7.0158	6.7447	6.7452	6.7454	6.7264	6.7265	NaN	NaN	NaN	NaN	NaN	NaN	NaN	NaN	NaN	NaN	NaN	NaN	NaN	NaN	NaN	NaN	NaN	7.2937
NaN	NaN	NaN	NaN	NaN	NaN	NaN	NaN	NaN	NaN	NaN	NaN	NaN	NaN	NaN	NaN	7.784	7.7841	NaN	NaN	NaN	NaN	NaN	NaN	7.1656	7.6465	6.7454	6.7452	6.7452	6.9376	6.7504	6.7265	6.6653	NaN	NaN	NaN	NaN	NaN	NaN	7.2601	7.456	7.3165	7.1179	7.456	NaN	NaN	NaN	7.2937	7.2937	7.3893
NaN	NaN	NaN	NaN	NaN	NaN	NaN	NaN	NaN	NaN	NaN	NaN	NaN	NaN	NaN	NaN	6.8694	7.784	7.7843	7.0262	NaN	NaN	NaN	NaN	7.5536	7.6396	7.6464	7.3417	6.861	6.8611	6.8625	6.6652	6.6649	NaN	NaN	NaN	NaN	NaN	NaN	NaN	6.5586	6.7463	6.7082	6.7082	6.7083	7.456	7.2936	6.7569	7.4624	7.3892
NaN	NaN	NaN	NaN	NaN	NaN	NaN	NaN	NaN	NaN	NaN	NaN	NaN	NaN	6.7706	6.8694	6.8694	6.8694	7.7588	7.7843	7.5535	7.5535	7.5536	7.5535	6.6115	6.6934	7.5535	7.3415	7.3414	6.9375	6.8625	7.6571	7.6571	7.6042	6.6568	7.6583	7.0005	NaN	NaN	NaN	6.5582	6.5582	6.7078	7.1165	6.7082	7.4621	7.4557	7.4621	7.4621	7.4621
NaN	NaN	NaN	NaN	NaN	NaN	NaN	NaN	NaN	6.9971	6.7711	6.7706	6.8694	6.8694	6.7706	6.8694	6.8694	6.87	6.87	7.7843	7.7288	7.5535	7.5535	7.5535	7.5535	6.6933	7.1656	7.1656	7.1656	6.9365	6.8625	6.8625	7.6583	7.6583	7.6583	7.6583	7.6583	7.0005	NaN	NaN	7.1165	7.3158	6.7077	6.5581	6.4142	6.7077	7.3886	7.3886	7.4617	7.4617
NaN	NaN	NaN	NaN	NaN	NaN	NaN	NaN	NaN	7.1685	6.8309	6.7704	7.1884	7.2035	7.0404	7.7034	7.1024	7.1024	6.8696	6.8696	7.7288	7.7288	7.7288	7.6457	7.6456	7.1656	7.5535	7.5535	7.1656	7.1656	6.4677	7.6181	7.3141	7.3142	7.3142	7.6581	7.6581	7.0005	7.0005	7.3259	7.1165	7.1165	7.3334	7.3334	7.1165	6.4142	6.7077	7.2061	6.7456	6.7455
NaN	NaN	NaN	NaN	NaN	NaN	NaN	NaN	NaN	7.378	7.177	6.8309	6.8308	7.2035	7.2035	7.2035	7.7923	7.7924	6.8222	7.1022	7.729	7.7291	7.6456	7.6456	7.6456	7.8938	7.8938	7.5535	7.5535	7.5535	7.6181	6.4676	7.6181	7.3142	7.3142	7.6181	7.3335	7.6581	7.658	7.2778	7.1667	7.1164	7.1164	7.1164	6.7456	7.3334	6.4142	6.4142	7.4617	7.2929
NaN	NaN	NaN	NaN	NaN	NaN	NaN	NaN	NaN	NaN	7.0888	6.298	6.2981	6.2981	6.2981	6.2981	6.2982	6.2982	6.7959	7.0134	6.9857	7.7048	7.1409	7.6208	7.3429	7.8694	7.8694	7.5291	7.529	7.5291	7.6048	7.6048	7.566	6.4084	7.6048	7.577	7.577	7.577	6.7875	7.3196	6.9113	6.9113	7.0946	7.0946	6.7397	6.7242	6.6856	6.3921	7.44	7.2716
NaN	NaN	NaN	NaN	NaN	NaN	NaN	NaN	NaN	NaN	NaN	7.8737	7.8737	6.2974	6.6157	6.0487	7.7303	7.3579	7.0119	7.0112	6.9719	6.975	7.1409	7.5966	7.8694	7.8693	7.8694	7.529	7.529	7.529	7.6048	7.5658	7.5659	7.5658	7.6048	7.6048	7.577	7.577	6.7874	6.9004	6.9113	6.9113	7.2937	6.9113	7.0944	7.3677	7.3677	6.6856	7.2937	7.2937
NaN	NaN	NaN	NaN	NaN	NaN	NaN	NaN	NaN	NaN	NaN	7.8583	7.8583	7.8583	7.3872	5.6892	7.3871	7.3864	7.0654	7.0651	7.0012	7.0031	7.1396	7.1396	7.4241	7.8062	7.8063	7.5492	7.2592	7.5492	7.5772	7.5772	7.5772	7.5772	7.0377	7.0365	7.5877	7.5877	6.8591	6.8592	7.0566	6.8569	7.127	6.9655	7.5585	7.5585	7.2206	7.3837	7.3837	7.3837
NaN	NaN	NaN	NaN	NaN	NaN	NaN	NaN	NaN	NaN	NaN	7.5612	7.5612	7.3853	7.3857	7.8583	6.9459	6.9449	7.0653	7.0649	7.203	7.2033	7.2065	7.4822	7.4243	7.0461	7.8615	7.751	7.751	7.5493	7.5771	7.5772	7.5772	7.5772	7.5772	7.3858	7.5877	7.5877	7.5926	6.8326	6.7437	7.0566	7.127	6.9653	6.6184	7.2205	7.2206	7.3836	7.3836	7.3836
NaN	NaN	NaN	NaN	NaN	NaN	NaN	NaN	NaN	NaN	NaN	7.5616	7.5612	7.5626	7.5612	7.3291	7.277	7.276	7.2763	6.9448	6.7754	6.7754	7.2033	7.2033	7.0037	7.4592	7.2986	7.8615	7.8615	7.751	7.5771	7.5771	7.2916	7.5772	7.2916	7.3857	7.5876	7.5876	7.5925	7.5373	6.7436	7.4502	6.9653	6.9653	7.036	7.2205	6.6184	7.4705	7.3836	7.3836
NaN	NaN	NaN	NaN	NaN	NaN	NaN	NaN	NaN	NaN	NaN	7.5609	7.5612	7.5625	7.5606	7.277	7.2766	7.2762	7.2766	7.2771	7.1714	7.2043	7.367	7.3671	7.2053	7.0503	7.0501	7.2993	6.7508	7.7511	7.7091	7.5771	7.2916	6.5806	7.5769	6.7401	7.3857	7.5876	7.5876	7.5875	7.4502	7.4502	7.0568	6.7368	7.036	6.6158	6.6158	6.6158	7.6132	6.3897
NaN	NaN	NaN	NaN	NaN	NaN	NaN	NaN	NaN	6.8125	7.5676	7.5683	7.5682	7.5627	7.5625	7.5625	7.5623	7.5605	7.2771	6.9456	7.3671	7.367	7.367	7.367	7.3674	7.3675	7.2052	7.05	6.7508	7.6982	7.7091	7.5769	7.8949	7.577	7.577	7.5769	6.7401	7.3857	6.6086	7.5874	7.3058	7.4488	7.4493	5.962	6.4518	6.6513	7.2191	7.2122	7.2122	7.5487
NaN	NaN	NaN	NaN	NaN	NaN	NaN	NaN	NaN	6.3561	7.2845	7.2845	7.0643	7.0642	7.2769	7.5607	7.2769	7.2769	7.5631	7.6793	7.5847	7.3669	7.367	7.367	7.3674	7.3671	7.367	7.2053	7.05	7.0507	7.4566	6.79	6.79	7.2309	7.5768	7.5768	7.1365	7.5768	7.5768	7.577	7.3058	6.4723	7.4487	6.7297	6.7297	6.7298	6.9651	7.2191	6.6175	7.2188
NaN	NaN	NaN	NaN	NaN	NaN	NaN	NaN	NaN	NaN	NaN	NaN	NaN	7.0645	7.047	7.277	7.277	7.5629	7.5629	7.5629	7.5847	7.3671	7.367	7.367	7.3669	7.3666	7.367	7.367	7.3675	7.3675	7.2486	7.2613	7.2613	7.8943	7.5755	7.5755	7.5755	7.5768	7.5768	7.5768	7.4637	6.4725	7.4489	7.2282	6.7291	6.7291	7.2193	6.9648	7.2124	6.6138
NaN	NaN	NaN	NaN	NaN	NaN	NaN	NaN	NaN	NaN	NaN	NaN	NaN	NaN	NaN	7.2594	7.0606	7.2769	7.5629	6.9239	7.3674	7.3672	7.3671	7.3674	7.3675	7.3674	7.367	7.3672	7.367	7.3671	7.2476	6.9454	7.2474	7.1676	7.8934	7.8934	7.2613	7.2613	7.2613	7.1353	7.0033	7.306	7.4489	7.4494	7.4593	7.0346	6.6138	7.2191	6.6139	6.6138
NaN	NaN	NaN	NaN	NaN	NaN	NaN	NaN	NaN	NaN	NaN	NaN	NaN	NaN	NaN	7.2503	7.2503	7.0508	7.05	7.4818	7.3538	7.3538	7.3538	7.3539	7.3539	7.3539	7.3535	7.3534	7.3537	7.3534	7.5411	7.5411	7.5409	6.9251	7.0012	7.2337	6.8216	6.8216	7.2414	7.2415	6.2531	7.2946	7.438	7.438	7.023	7.023	6.6027	7.2073	6.6027	6.6027
NaN	NaN	NaN	NaN	NaN	NaN	NaN	NaN	NaN	NaN	NaN	NaN	NaN	NaN	6.9486	7.2504	7.2504	7.2503	6.3619	6.5602	7.2858	7.2857	7.3539	7.3539	7.3539	7.3536	7.3538	7.3536	7.5707	7.5711	7.541	7.541	7.5411	7.5411	6.9264	6.8216	6.8216	6.8216	7.2425	7.2425	6.9633	7.294	6.4604	7.438	7.023	6.7176	7.438	6.6029	6.6023	6.6027
NaN	NaN	NaN	NaN	NaN	NaN	NaN	NaN	NaN	NaN	NaN	NaN	NaN	NaN	NaN	7.0876	7.2399	7.0876	7.2411	7.0876	7.1236	7.1236	7.1979	7.1232	7.0527	7.2377	7.4927	7.4927	7.4927	7.4927	7.4317	7.4317	7.4317	7.4317	6.6864	7.5035	6.6865	6.6865	7.0078	7.0078	6.9367	6.5958	7.2464	7.2463	7.0109	7.4458	7.4458	5.8068	6.5093	6.5093
NaN	NaN	NaN	NaN	NaN	NaN	NaN	NaN	NaN	NaN	NaN	NaN	NaN	NaN	NaN	7.0875	7.0876	7.2411	7.2411	7.0875	7.123	7.123	7.1972	7.1972	7.1972	7.0521	7.4927	7.4927	7.4927	7.4927	7.4317	7.4317	7.4317	7.4317	7.0758	7.2094	6.8833	6.8831	7.0277	7.0078	6.9365	6.5958	7.4456	7.2464	7.2464	7.4458	6.6995	6.7002	6.7002	6.5093
NaN	NaN	NaN	NaN	NaN	NaN	NaN	NaN	NaN	NaN	NaN	NaN	NaN	NaN	7.5982	7.0906	7.0906	7.1008	7.2412	7.0871	7.1229	7.1229	7.1229	7.0917	6.7318	6.7318	7.0517	7.4927	7.3489	7.3488	7.3184	7.3324	7.3323	7.3322	7.0758	6.8075	6.883	6.8838	6.883	7.2954	6.9195	7.4455	7.4454	7.2464	7.2464	7.2464	6.6996	6.6989	6.6989	5.8069
NaN	NaN	NaN	NaN	NaN	NaN	NaN	NaN	NaN	NaN	NaN	NaN	NaN	NaN	NaN	7.5981	7.5981	7.0906	7.0871	7.2414	7.1976	7.1976	7.123	7.123	7.123	7.1231	7.1231	6.8438	7.3492	7.3489	7.3184	7.3323	7.3321	7.5341	7.5341	7.3179	7.2778	7.2758	7.1697	7.2955	7.2463	7.2463	7.4456	7.0116	7.2463	7.2463	6.7001	7.2297	6.7002	6.6088
NaN	NaN	NaN	NaN	NaN	NaN	NaN	NaN	NaN	NaN	NaN	NaN	NaN	NaN	NaN	NaN	NaN	NaN	7.594	7.594	7.123	7.1976	7.1976	7.123	7.123	7.1976	7.1972	7.1232	7.1232	7.1803	7.3325	7.3322	7.4775	7.5341	7.5341	7.3178	7.2762	6.9756	6.6683	7.1696	7.2154	7.4101	7.1185	7.4456	7.0109	7.2463	7.4478	7.4475	7.2463	7.2463
NaN	NaN	NaN	NaN	NaN	NaN	NaN	NaN	NaN	NaN	NaN	NaN	NaN	NaN	NaN	NaN	NaN	NaN	NaN	7.5933	7.3772	7.1975	7.6736	7.3772	7.1976	7.1229	7.1971	6.7204	7.4149	7.4149	6.5679	7.3322	7.4775	7.534	7.5341	7.3174	7.2782	6.9765	7.4783	7.027	7.5036	7.2154	6.5793	6.919	7.0107	7.4454	7.0116	6.4374	7.2463	7.2463
NaN	NaN	NaN	NaN	NaN	NaN	NaN	NaN	NaN	NaN	NaN	NaN	NaN	NaN	NaN	NaN	NaN	NaN	NaN	7.5933	7.5592	7.1975	7.1228	7.1975	7.1974	7.1975	7.1228	7.1234	7.1975	7.414	7.3289	7.13	7.1298	7.6247	7.3183	6.7793	7.2761	6.8545	7.022	6.6682	7.2149	7.5659	7.0151	7.0153	6.7783	7.4455	7.4452	7.4452	7.4452	7.4452
NaN	NaN	NaN	NaN	NaN	NaN	NaN	NaN	NaN	NaN	NaN	NaN	NaN	NaN	NaN	NaN	NaN	NaN	NaN	7.3618	7.28	7.28	7.28	7.1974	7.1974	7.197	7.1234	7.3945	7.1974	6.8466	7.3289	7.3289	7.625	7.6247	6.7312	7.3169	7.275	7.2775	6.8825	6.6683	7.2148	6.763	6.7618	7.0152	7.0151	6.4349	7.4452	7.4452	7.4454	7.1333
NaN	NaN	NaN	NaN	NaN	NaN	NaN	NaN	NaN	NaN	NaN	NaN	NaN	NaN	NaN	NaN	NaN	NaN	7.3644	7.3644	7.2632	7.2758	7.2758	7.2758	7.1933	7.193	7.1192	7.1188	7.1191	7.1928	6.8823	7.1646	7.325	6.6825	6.7274	7.3132	6.7258	6.9998	6.9999	7.2729	7.5551	7.5551	6.7527	6.7515	7.0051	6.9088	6.9087	7.4343	7.4346	7.6791
NaN	NaN	NaN	NaN	NaN	NaN	NaN	NaN	NaN	NaN	NaN	NaN	NaN	NaN	NaN	NaN	NaN	NaN	7.3751	7.3137	7.2632	7.2632	7.2632	7.2758	6.6325	7.5551	7.1929	6.7152	7.1191	7.1928	7.1646	6.5637	6.5637	7.4401	7.1255	7.1255	7.3864	7.0003	7.0002	6.9996	7.0048	6.5678	6.3016	6.5991	6.5991	6.9973	6.9087	6.9088	7.1221	6.7789
NaN	NaN	NaN	NaN	NaN	NaN	NaN	NaN	NaN	NaN	NaN	NaN	NaN	NaN	NaN	NaN	NaN	NaN	7.1968	7.2348	6.2664	6.7139	6.4002	6.4002	7.3807	7.3807	7.0401	6.6768	5.7945	7.0401	6.8535	6.8533	6.5565	7.331	7.027	7.4515	6.3302	7.1306	6.553	7.1306	7.0044	6.5936	7.4745	7.5413	6.9531	7.0717	6.953	6.953	7.1544	6.7846
NaN	NaN	NaN	NaN	NaN	NaN	NaN	NaN	NaN	NaN	NaN	NaN	NaN	NaN	NaN	NaN	NaN	NaN	NaN	6.5662	6.2708	6.3999	6.4	6.7137	7.085	7.3805	7.0398	7.0398	6.6767	7.0583	6.8535	6.8535	6.8535	7.1566	6.6396	6.6397	7.3712	6.3302	7.4116	7.4515	7.3953	7.0044	7.4743	7.4744	7.2742	7.0676	7.0677	6.9529	7.2357	6.4418
NaN	NaN	NaN	NaN	NaN	NaN	NaN	NaN	NaN	NaN	NaN	NaN	NaN	NaN	NaN	NaN	NaN	NaN	NaN	NaN	7.4292	6.2714	6.4002	6.6704	7.085	7.329	7.3036	7.0397	7.0397	7.0581	6.9464	5.9707	6.8225	7.3308	7.1566	7.0484	7.3712	6.3302	7.041	7.0411	6.2748	6.2748	6.2749	6.6489	6.6489	7.0676	7.0876	7.0874	7.0676	7.2357
NaN	NaN	NaN	NaN	NaN	NaN	NaN	NaN	NaN	NaN	NaN	NaN	NaN	NaN	NaN	NaN	NaN	NaN	NaN	NaN	NaN	7.4292	5.8755	6.6704	7.3289	7.3289	7.0929	7.1547	7.4719	7.0396	7.1561	7.1562	6.8222	6.8222	6.9458	6.433	6.9847	7.3706	7.0411	7.0402	7.0738	7.0736	7.0735	7.0732	7.074	7.0739	7.2357	6.9932	6.9932	7.0873
NaN	NaN	NaN	NaN	NaN	NaN	NaN	NaN	NaN	NaN	NaN	NaN	NaN	NaN	NaN	NaN	NaN	NaN	NaN	NaN	NaN	NaN	7.2237	7.2084	7.4142	6.8836	7.0929	7.2084	7.3396	7.3036	7.1555	7.1558	7.3701	6.1655	7.3249	5.6319	6.2097	6.9846	7.3706	7.0405	7.0738	7.0738	7.0736	7.0736	7.0735	7.0735	7.0739	6.629	7.0676	7.0676
NaN	NaN	NaN	NaN	NaN	NaN	NaN	NaN	NaN	NaN	NaN	NaN	NaN	NaN	NaN	NaN	NaN	NaN	NaN	NaN	NaN	NaN	NaN	7.2234	6.7135	6.6704	7.414	7.0928	7.3288	7.3034	7.14	7.1556	7.3701	7.3701	6.4216	5.6314	6.2096	7.0895	7.3236	6.4328	6.3145	7.0735	7.0737	7.0737	7.0738	7.0735	7.0734	7.0676	7.0676	7.0676
NaN	NaN	NaN	NaN	NaN	NaN	NaN	NaN	NaN	NaN	NaN	NaN	NaN	NaN	NaN	NaN	NaN	NaN	NaN	NaN	NaN	NaN	NaN	7.4289	7.4188	6.6702	6.6702	7.4139	7.4139	7.3034	7.14	7.5754	7.3701	7.3701	7.3236	5.6314	7.3236	7.0895	6.9846	7.6163	6.4402	7.3332	7.0736	7.0737	7.0737	6.8403	7.0735	6.8403	7.0873	7.0675
NaN	NaN	NaN	NaN	NaN	NaN	NaN	NaN	NaN	NaN	NaN	NaN	NaN	NaN	NaN	NaN	NaN	NaN	NaN	NaN	NaN	NaN	NaN	NaN	6.4146	6.6722	6.6702	7.4138	7.4138	7.3033	7.404	7.1555	7.1555	7.3701	7.0894	5.6314	7.0473	7.3119	6.2102	6.881	7.3332	6.4401	7.3332	7.0736	7.0733	6.8403	6.8402	6.8402	7.073	7.0872
NaN	NaN	NaN	NaN	NaN	NaN	NaN	NaN	NaN	NaN	NaN	NaN	NaN	NaN	NaN	NaN	NaN	NaN	NaN	NaN	NaN	NaN	NaN	NaN	NaN	6.4007	7.2092	6.7321	7.4148	7.4148	7.406	7.406	7.1571	7.3077	6.4051	6.4051	7.325	6.5826	6.2172	7.0646	7.0909	6.4439	7.378	7.3514	7.077	6.8439	6.844	7.0771	7.0767	7.071
NaN	NaN	NaN	NaN	NaN	NaN	NaN	NaN	NaN	NaN	NaN	NaN	NaN	NaN	NaN	NaN	NaN	NaN	NaN	NaN	NaN	NaN	NaN	NaN	NaN	NaN	6.7105	7.3527	7.307	7.0445	7.0231	7.1569	7.1569	7.3715	7.4359	6.4046	6.64	6.434	7.3249	7.0643	7.0909	5.6439	7.2388	6.4439	7.3514	7.0769	7.077	6.6987	7.0767	7.0767
NaN	NaN	NaN	NaN	NaN	NaN	NaN	NaN	NaN	NaN	NaN	NaN	NaN	NaN	NaN	NaN	NaN	NaN	NaN	NaN	NaN	NaN	NaN	NaN	NaN	NaN	6.744	6.744	7.2869	7.2869	6.9155	7.1114	7.282	7.2842	6.9945	6.9943	6.3924	5.1453	6.3217	6.3216	7.233	7.0639	7.0639	6.7306	6.3556	6.3557	7.064	6.356	7.0229	7.0229
NaN	NaN	NaN	NaN	NaN	NaN	NaN	NaN	NaN	NaN	NaN	NaN	NaN	NaN	NaN	NaN	NaN	NaN	NaN	NaN	NaN	NaN	NaN	NaN	NaN	NaN	6.5323	6.66	6.6599	7.2863	7.0772	7.2836	6.8499	7.282	7.282	6.3211	6.3592	6.3592	6.3924	6.3923	6.3509	6.3886	6.3885	7.0229	7.0229	7.0229	7.0642	6.356	6.6037	7.0229
NaN	NaN	NaN	NaN	NaN	NaN	NaN	NaN	NaN	NaN	NaN	NaN	NaN	NaN	NaN	NaN	NaN	NaN	NaN	NaN	NaN	NaN	NaN	NaN	NaN	NaN	6.7434	6.66	6.6599	7.4719	7.4918	7.2836	7.2836	7.2836	7.2836	6.7829	7.0701	6.3919	6.3919	6.3918	6.3509	6.3509	7.2329	7.233	7.0229	7.233	6.9675	6.7206	6.6037	7.0229
NaN	NaN	NaN	NaN	NaN	NaN	NaN	NaN	NaN	NaN	NaN	NaN	NaN	NaN	NaN	NaN	NaN	NaN	NaN	NaN	NaN	NaN	NaN	NaN	NaN	NaN	6.7434	7.0355	7.0354	7.4718	7.4918	7.2835	7.2835	7.2835	6.4359	6.7828	7.1441	7.1439	6.7028	7.2325	6.8478	6.3509	6.3509	6.6033	6.3557	6.3741	6.3557	6.356	6.9675	7.0236
NaN	NaN	NaN	NaN	NaN	NaN	NaN	NaN	NaN	NaN	NaN	NaN	NaN	NaN	NaN	NaN	NaN	NaN	NaN	NaN	NaN	NaN	NaN	NaN	NaN	NaN	NaN	7.0355	7.4718	7.4718	7.4917	7.5447	7.2834	7.2834	6.3586	6.7028	7.144	6.7827	7.0658	6.7028	6.6839	6.6839	7.2666	7.2666	7.0228	6.374	7.2329	6.3559	6.9674	7.0228
NaN	NaN	NaN	NaN	NaN	NaN	NaN	NaN	NaN	NaN	NaN	NaN	NaN	NaN	NaN	NaN	NaN	NaN	NaN	NaN	NaN	NaN	NaN	NaN	NaN	NaN	NaN	7.0353	7.5058	7.5392	7.4916	7.5446	7.2833	7.2833	7.2833	6.702	6.7028	6.7028	7.0657	6.7029	6.6839	6.6836	7.162	7.2651	7.0236	7.0228	6.3659	6.7226	6.7025	6.9675
NaN	NaN	NaN	NaN	NaN	NaN	NaN	NaN	NaN	NaN	NaN	NaN	NaN	NaN	NaN	NaN	NaN	NaN	NaN	NaN	NaN	NaN	NaN	NaN	NaN	NaN	7.5147	6.6599	7.4163	7.4163	7.544	5.8592	7.2828	7.1269	7.2828	6.3781	6.7015	6.7015	6.7015	6.7015	6.6836	6.6836	7.1623	7.2668	6.4188	7.0238	6.3651	6.7301	7.0231	7.0231
NaN	NaN	NaN	NaN	NaN	NaN	NaN	NaN	NaN	NaN	NaN	NaN	NaN	NaN	NaN	NaN	NaN	NaN	NaN	NaN	NaN	NaN	NaN	NaN	NaN	NaN	7.3745	6.6605	7.4161	7.4161	7.3957	7.3957	7.2826	7.2805	6.3778	6.378	6.7014	6.7013	6.7013	6.7014	6.6833	6.6831	7.1619	7.2659	7.2664	6.6219	7.0234	6.365	7.0231	7.0231
NaN	NaN	NaN	NaN	NaN	NaN	NaN	NaN	NaN	NaN	NaN	NaN	NaN	NaN	NaN	NaN	NaN	NaN	NaN	NaN	NaN	NaN	NaN	NaN	NaN	7.2919	7.2919	6.0469	6.6638	7.4198	7.2846	7.2847	6.9587	7.2875	6.3827	6.3956	6.3956	6.8165	6.7064	6.7064	6.6879	6.6879	6.6878	7.166	7.2709	6.6371	6.3975	6.7345	6.7345	7.0276
NaN	NaN	NaN	NaN	NaN	NaN	NaN	NaN	NaN	NaN	NaN	NaN	NaN	NaN	NaN	NaN	NaN	NaN	NaN	NaN	NaN	NaN	NaN	NaN	NaN	7.5184	7.2919	6.9464	6.7879	6.6638	7.4412	7.4962	7.2875	7.2875	6.3633	6.3955	6.3633	6.3633	6.7064	6.7064	6.6878	6.6878	6.6878	7.1661	7.2706	6.3693	6.3975	6.7344	6.7344	6.7343
NaN	NaN	NaN	NaN	NaN	NaN	NaN	NaN	NaN	NaN	NaN	NaN	NaN	NaN	NaN	NaN	NaN	NaN	NaN	NaN	NaN	NaN	NaN	NaN	NaN	7.5534	7.0702	7.0704	6.7225	6.4705	7.0793	7.4631	7.3761	7.1506	7.3761	6.4347	6.4347	6.4346	6.2989	6.6592	6.798	6.798	6.798	7.1339	7.2789	6.3969	6.3642	6.6461	6.6461	6.6461
NaN	NaN	NaN	NaN	NaN	NaN	NaN	NaN	NaN	NaN	NaN	NaN	NaN	NaN	NaN	NaN	NaN	NaN	NaN	NaN	NaN	NaN	NaN	NaN	NaN	7.5534	7.3553	7.4394	6.7222	7.3323	7.0789	7.5136	7.0791	7.3758	7.1496	7.2115	6.4339	6.4337	6.4337	6.4339	6.3738	6.7975	6.7975	6.7974	7.2775	6.3961	6.3637	6.7164	6.3733	6.9956
NaN	NaN	NaN	NaN	NaN	NaN	NaN	NaN	NaN	NaN	NaN	NaN	NaN	NaN	NaN	NaN	NaN	NaN	NaN	NaN	NaN	NaN	NaN	NaN	NaN	6.7778	7.4392	6.7222	6.5989	6.6916	7.4626	7.4086	7.079	7.3183	7.2774	7.2774	7.2115	6.4339	6.4339	6.4339	6.3737	6.4103	6.7974	6.7974	7.0196	7.2691	6.3578	6.545	6.7164	6.9955
NaN	NaN	NaN	NaN	NaN	NaN	NaN	NaN	NaN	NaN	NaN	NaN	NaN	NaN	NaN	NaN	NaN	NaN	NaN	NaN	NaN	NaN	NaN	NaN	NaN	7.1824	7.1824	6.722	6.7222	7.1128	7.4625	7.4085	7.0788	7.3751	7.3751	7.2773	7.2114	6.7801	6.2983	6.4339	6.4103	6.4103	7.3204	6.357	6.4103	7.0196	7.2782	6.66	6.6451	6.6215
NaN	NaN	NaN	NaN	NaN	NaN	NaN	NaN	NaN	NaN	NaN	NaN	NaN	NaN	NaN	NaN	NaN	NaN	NaN	NaN	NaN	NaN	NaN	NaN	NaN	7.1823	7.1389	7.0059	7.2121	7.1127	7.64	7.64	7.0787	7.0788	7.3751	7.3751	7.2773	7.2773	7.0422	6.4338	6.4103	7.3001	7.3875	6.6215	6.4102	6.4295	6.357	6.66	6.5445	6.3723
NaN	NaN	NaN	NaN	NaN	NaN	NaN	NaN	NaN	NaN	NaN	NaN	NaN	NaN	NaN	NaN	NaN	NaN	NaN	NaN	NaN	NaN	NaN	NaN	NaN	NaN	6.9644	7.0003	7.0006	7.3373	7.6397	7.6397	7.0288	7.0289	7.3748	6.8219	6.7219	7.3286	7.3286	7.3286	7.2217	7.3	7.3	7.3	7.3	7.3	6.6292	6.6292	6.5947	6.3726
NaN	NaN	NaN	NaN	NaN	NaN	NaN	NaN	NaN	NaN	NaN	NaN	NaN	NaN	NaN	NaN	NaN	NaN	NaN	NaN	NaN	NaN	NaN	NaN	NaN	NaN	6.8666	7.3375	7.3375	6.5992	7.2605	7.4387	7.3956	7.1225	7.0213	7.3748	6.7219	7.3141	7.3286	7.3286	7.3	7.264	7.3	7.3	7.3	7.3	6.3291	6.6292	6.6292	6.5362
NaN	NaN	NaN	NaN	NaN	NaN	NaN	NaN	NaN	NaN	NaN	NaN	NaN	NaN	NaN	NaN	NaN	NaN	NaN	NaN	NaN	NaN	NaN	NaN	NaN	NaN	6.8664	6.8664	7.3373	6.9318	7.26	7.0284	7.0288	7.4331	7.0213	7.3747	6.7219	7.3141	7.3286	7.3286	7.3	7.3	6.7622	7.3	7.3	7.3	7.3	6.6291	6.6292	6.6291
NaN	NaN	NaN	NaN	NaN	NaN	NaN	NaN	NaN	NaN	NaN	NaN	NaN	NaN	NaN	NaN	NaN	NaN	NaN	NaN	NaN	NaN	NaN	NaN	NaN	7.1485	6.5477	7.1484	6.6118	6.2186	6.6121	7.0425	7.0425	7.4467	6.6367	7.3882	7.4354	7.3423	7.3423	7.3423	7.3068	7.3068	7.187	7.3068	7.3068	7.3068	7.3068	6.6359	6.636	6.543
NaN	NaN	NaN	NaN	NaN	NaN	NaN	NaN	NaN	NaN	NaN	NaN	NaN	NaN	NaN	NaN	NaN	NaN	NaN	NaN	NaN	NaN	NaN	NaN	7.3473	7.3471	7.1484	7.1479	6.6118	7.1639	7.0853	6.9599	6.9597	7.3278	7.3278	6.7356	6.7356	7.4353	7.3423	7.2087	7.1871	7.3068	5.899	7.3068	7.3068	7.3068	7.3068	7.3068	6.636	6.543
NaN	NaN	NaN	NaN	NaN	NaN	NaN	NaN	NaN	NaN	NaN	NaN	NaN	NaN	NaN	NaN	NaN	NaN	NaN	NaN	NaN	NaN	NaN	NaN	7.2986	7.2986	7.0189	6.5387	6.6596	7.0184	6.9958	7.3943	7.3943	7.303	7.3013	7.3265	7.408	7.408	7.3193	7.3193	7.185	7.285	7.285	5.9327	7.285	5.9327	7.285	7.285	7.285	6.5406
NaN	NaN	NaN	NaN	NaN	NaN	NaN	NaN	NaN	NaN	NaN	NaN	NaN	NaN	NaN	NaN	NaN	NaN	NaN	NaN	NaN	NaN	7.0581	6.9471	7.348	7.348	7.3461	6.5386	7.4412	7.3462	6.7909	7.3941	7.3942	7.3029	7.3029	7.3264	6.755	7.4079	7.2051	7.3192	7.2849	7.2849	7.2849	7.2849	7.2849	7.185	7.185	7.2849	7.2849	7.2849
NaN	NaN	NaN	NaN	NaN	NaN	NaN	NaN	NaN	NaN	NaN	NaN	NaN	NaN	NaN	NaN	NaN	NaN	NaN	NaN	NaN	NaN	7.2643	6.9469	6.947	7.3479	7.7316	7.7316	7.346	7.346	7.3028	6.791	7.2021	7.259	7.2591	7.3263	6.1551	7.4078	7.4078	7.3192	7.2849	7.2849	7.2849	7.2849	7.1849	7.1849	7.2849	7.2849	7.2849	7.2849
NaN	NaN	NaN	NaN	NaN	NaN	NaN	NaN	NaN	NaN	NaN	NaN	NaN	NaN	NaN	NaN	NaN	NaN	NaN	NaN	NaN	7.1711	7.2643	7.2644	6.947	6.9845	7.3478	7.7316	7.0357	7.0347	7.3026	6.791	6.791	6.791	7.259	7.4078	6.1551	6.755	7.4078	7.3191	7.2849	7.2849	7.1849	7.1849	7.1849	7.1849	5.9328	7.2849	7.1849	7.1849
NaN	NaN	NaN	NaN	NaN	NaN	NaN	NaN	NaN	NaN	NaN	NaN	NaN	NaN	NaN	NaN	NaN	NaN	NaN	NaN	NaN	7.1709	7.264	7.2643	7.6257	6.9845	7.3475	6.9846	7.6257	7.3476	7.3026	7.3026	6.7909	7.2019	7.2589	7.3191	7.4077	6.755	7.4077	7.4077	7.2854	7.2854	7.1855	7.2854	5.9327	5.9326	5.9326	7.2854	5.9327	7.1855
NaN	NaN	NaN	NaN	NaN	NaN	NaN	NaN	NaN	NaN	NaN	NaN	NaN	NaN	NaN	NaN	NaN	NaN	NaN	NaN	7.1708	7.2642	7.034	6.9845	7.3474	7.3474	7.3474	7.0347	7.0356	7.0356	7.2677	7.3945	7.3945	7.3196	7.3165	7.3194	6.9323	6.7549	7.4322	7.4322	7.2738	7.2842	7.2842	7.2423	5.9311	5.9314	5.9314	5.9318	5.9319	5.9319
NaN	NaN	NaN	NaN	NaN	NaN	NaN	NaN	NaN	NaN	NaN	NaN	NaN	NaN	NaN	NaN	NaN	NaN	NaN	7.2326	7.171	7.2639	7.0347	6.9845	7.3473	7.3473	7.3473	6.9845	7.0347	7.0347	7.0583	7.1354	7.1354	7.1354	7.3194	7.3194	7.3194	6.155	7.4322	7.4322	7.2737	7.2737	7.2842	7.2842	5.931	5.931	5.9314	5.931	5.931	5.9314
NaN	NaN	NaN	NaN	NaN	NaN	NaN	NaN	NaN	NaN	NaN	NaN	NaN	NaN	NaN	NaN	NaN	NaN	NaN	7.343	7.1702	7.2638	7.2641	7.034	7.3471	7.3471	7.3471	7.0347	7.7314	6.9838	7.2677	7.1353	7.1353	7.1353	7.3195	7.1421	7.3194	6.155	6.918	6.918	6.9848	7.4147	6.9455	7.2842	7.2842	7.2842	7.2842	7.2842	5.9313	7.1842
NaN	NaN	NaN	NaN	NaN	NaN	NaN	NaN	NaN	NaN	NaN	NaN	NaN	NaN	NaN	NaN	NaN	NaN	7.224	7.3335	7.0716	7.0499	7.0492	7.2791	7.3622	7.3622	7.3622	7.0507	7.0511	7.276	7.2142	7.1413	7.1413	7.1413	6.7973	7.1481	7.3254	7.3254	6.9167	7.4343	7.41	7.4291	7.4291	7.2884	7.2884	7.2988	7.2988	7.2988	5.9462	7.2988
NaN	NaN	NaN	NaN	NaN	NaN	NaN	NaN	NaN	NaN	NaN	NaN	NaN	NaN	NaN	NaN	NaN	7.223	7.3318	7.3313	7.0216	7.0501	7.0716	6.9984	7.3622	7.3138	6.9982	7.0507	7.276	7.7464	7.2143	7.1412	7.1412	7.1411	7.1412	7.1412	7.148	7.3252	7.3252	7.4798	7.4099	6.8312	6.7422	7.4291	7.4291	7.2884	7.2884	7.2988	7.2988	7.2988
NaN	NaN	NaN	NaN	NaN	NaN	NaN	NaN	NaN	NaN	NaN	NaN	NaN	NaN	NaN	NaN	6.6748	7.3624	7.3624	7.3624	7.1959	7.1959	7.0575	7.0576	7.1244	7.0575	7.4015	7.4015	7.3885	7.1954	7.1985	7.1986	7.1986	7.1985	7.1992	7.1992	7.1992	5.7662	7.3475	6.4633	7.4308	7.4308	7.4308	6.7325	6.7325	7.3064	7.3064	7.3172	7.3172	7.3172
NaN	NaN	NaN	NaN	NaN	NaN	NaN	NaN	NaN	NaN	NaN	NaN	NaN	NaN	NaN	7.1566	7.1566	7.362	7.1557	7.1566	7.7843	7.7841	7.7843	6.4658	6.3757	6.4661	7.4014	7.3883	7.3882	7.4905	7.1984	7.1984	7.1984	7.1992	7.1984	7.1992	7.1992	7.1985	7.3137	7.3474	7.255	7.255	6.955	6.1642	6.1642	6.7325	6.7325	7.1975	7.3172	7.3172
NaN	NaN	NaN	NaN	NaN	NaN	NaN	NaN	NaN	NaN	NaN	NaN	NaN	NaN	NaN	7.7565	7.1572	6.6824	6.4938	7.1778	7.2176	7.1243	7.1025	7.2684	7.4905	7.4005	7.3883	7.3883	7.1952	7.1952	7.1991	7.1991	7.3916	7.1984	7.1991	7.1991	7.1991	7.1984	7.3135	7.3136	7.255	7.255	7.255	6.1642	6.1642	6.1639	6.1642	7.4307	6.7324	6.9909
NaN	NaN	NaN	NaN	NaN	NaN	NaN	NaN	NaN	NaN	NaN	NaN	NaN	NaN	7.7699	7.3623	7.1566	7.1565	7.1556	7.042	6.8938	7.3961	7.3964	7.3963	7.1952	6.7136	7.3882	7.4905	7.1952	7.1952	7.1991	7.1991	7.1991	7.1991	7.1991	7.1991	7.1991	7.1991	7.1991	7.3134	7.2369	7.2549	7.255	7.255	6.1639	6.1642	6.1642	7.4012	7.4012	7.1573
NaN	NaN	NaN	NaN	NaN	NaN	NaN	NaN	NaN	NaN	NaN	NaN	NaN	NaN	7.1227	7.3618	7.3618	7.3616	7.4352	7.1759	7.3877	7.3878	7.3881	7.3961	7.4904	7.1968	7.3881	7.3882	7.1952	7.195	7.2849	7.2849	7.1991	7.1991	7.1991	7.1991	7.199	7.1991	7.199	7.1991	7.2366	7.2368	7.2368	7.2549	7.2549	7.2549	5.9218	5.9218	7.2549	5.9218
NaN	NaN	NaN	NaN	NaN	NaN	NaN	NaN	NaN	NaN	NaN	NaN	NaN	NaN	NaN	6.9454	7.3618	7.1554	7.1551	7.1551	7.3066	7.3878	7.3492	7.3877	7.3881	7.3964	7.1956	7.3492	7.3878	7.3881	7.09	7.2848	7.2847	7.2847	7.2847	7.2847	7.2847	7.199	7.199	7.199	7.0595	7.2368	7.2368	7.2368	7.4218	7.4218	7.4217	7.2549	7.2549	5.9217
NaN	NaN	NaN	NaN	NaN	NaN	NaN	NaN	NaN	NaN	NaN	NaN	NaN	NaN	NaN	6.8924	6.8919	7.1687	7.1685	7.3616	7.1242	7.3494	7.349	7.3492	7.3221	7.2649	7.7019	7.3492	7.3493	7.3877	7.0902	7.0901	7.2799	7.2847	7.2847	7.2847	7.2847	7.2847	7.199	7.1989	7.0598	7.2371	7.2552	7.2552	7.422	7.422	7.422	7.422	7.2552	7.4221
NaN	NaN	NaN	NaN	NaN	NaN	NaN	NaN	NaN	NaN	NaN	NaN	NaN	NaN	NaN	6.8912	6.9052	7.1684	6.89	7.375	7.3439	7.3494	7.3492	7.3492	7.3219	7.2685	7.2685	7.7019	7.2685	7.2687	7.2516	7.2048	7.252	7.2035	7.2035	7.2847	7.2847	7.4046	7.4046	7.2445	7.4086	7.3681	7.384	7.2536	7.4219	7.4219	7.4219	7.5075	7.3071	7.3071
NaN	NaN	NaN	NaN	NaN	NaN	NaN	NaN	NaN	NaN	NaN	NaN	NaN	NaN	NaN	6.8912	6.9049	NaN	NaN	6.89	7.2652	7.0846	7.2649	7.2645	7.2629	7.2631	7.2631	7.3163	7.2629	7.2632	7.2637	7.2634	7.2638	7.215	7.3999	7.3999	7.4189	7.4163	7.4163	7.2562	6.9886	7.3809	7.3809	7.3971	7.3971	7.4347	7.458	7.3199	7.3199	7.3199
NaN	NaN	NaN	NaN	NaN	NaN	NaN	NaN	NaN	NaN	NaN	NaN	NaN	NaN	NaN	NaN	NaN	NaN	NaN	NaN	NaN	7.2649	7.3154	7.0846	7.2629	7.2628	7.2631	7.2631	7.2631	7.2631	7.2636	7.2639	7.2164	7.2153	7.9272	7.4165	7.9272	7.9272	7.4001	7.4001	6.9888	7.3809	7.3809	7.4347	7.4347	7.4347	7.458	7.5202	7.3809	7.3809
NaN	NaN	NaN	NaN	NaN	NaN	NaN	NaN	NaN	NaN	NaN	NaN	NaN	NaN	NaN	NaN	NaN	NaN	NaN	NaN	NaN	6.8687	7.3398	7.3402	7.3399	7.3402	7.3402	7.3403	7.338	7.3381	7.3105	7.3105	7.4329	7.3903	7.3903	7.4107	7.4107	8.044	8.0441	7.0678	7.0509	7.4316	7.6663	7.4785	7.4316	7.4316	7.4316	7.4316	7.4316	7.4316
NaN	NaN	NaN	NaN	NaN	NaN	NaN	NaN	NaN	NaN	NaN	NaN	NaN	NaN	NaN	NaN	NaN	NaN	NaN	NaN	6.9726	7.3761	7.3383	7.3399	7.3402	7.3402	7.3402	7.3382	7.3946	7.3946	7.3105	7.3105	7.4328	7.4487	7.4487	7.4487	7.4487	8.044	8.044	7.0678	7.0508	7.6663	7.4315	7.4315	7.4315	7.4315	7.4315	7.4315	7.4315	7.4315
NaN	NaN	NaN	NaN	NaN	NaN	NaN	NaN	NaN	NaN	NaN	NaN	NaN	NaN	NaN	NaN	NaN	6.5251	6.7021	7.1271	6.3815	7.08	7.3399	7.6026	7.3938	7.3402	7.3398	7.3403	7.3946	7.3946	7.4328	7.4328	7.4328	7.4486	7.4486	7.4486	7.4486	7.4486	8.044	7.0678	7.051	7.051	7.4317	7.4317	7.4317	7.4317	7.4317	7.4317	7.4317	7.4317
NaN	NaN	NaN	NaN	NaN	NaN	NaN	NaN	NaN	NaN	NaN	NaN	NaN	NaN	NaN	NaN	6.4415	7.1274	6.9341	6.934	7.0801	6.827	7.34	7.3399	7.3399	7.3402	7.3399	7.3402	7.3946	7.4917	7.4328	7.4328	7.4328	7.3902	7.2178	7.4486	7.4486	7.4486	7.4486	7.4486	7.0505	7.0504	7.4312	7.4312	7.4312	7.4312	7.4312	7.4312	7.4312	7.4312
NaN	NaN	NaN	NaN	NaN	NaN	NaN	NaN	NaN	NaN	NaN	NaN	NaN	NaN	NaN	7.4163	7.7235	7.4655	7.2506	7.2506	6.8269	7.34	6.8268	7.3399	7.3399	7.3399	7.3937	7.3938	7.38	7.4917	7.4485	7.4485	7.3508	7.4105	7.4105	7.4485	7.4486	7.4486	7.4486	7.3901	7.4311	7.4311	7.4311	7.4311	7.4311	7.4311	7.4311	7.4311	7.4311	7.4311
NaN	NaN	NaN	NaN	NaN	NaN	NaN	NaN	NaN	NaN	NaN	NaN	NaN	7.0199	7.2401	7.4162	7.4162	7.7235	7.2506	7.2506	6.827	7.3398	7.3398	7.3398	7.3398	7.3398	7.4868	7.2256	7.1753	7.4742	7.4485	7.4485	7.4485	7.4249	7.4485	7.4485	7.4485	7.4485	7.4793	7.4485	7.4311	7.4311	7.4311	7.4311	7.4311	7.4311	7.4311	7.4311	7.4311	7.4311
NaN	NaN	NaN	NaN	NaN	NaN	NaN	NaN	NaN	NaN	NaN	NaN	NaN	7.02	7.7115	7.7115	7.4162	7.4162	7.345	7.2515	6.8268	6.8263	7.34	7.3937	7.3629	7.3629	7.2256	7.3799	7.3799	7.3442	7.3142	7.4484	7.4484	7.4484	7.4485	7.4485	7.4485	7.4485	7.4485	7.4485	7.4311	7.4311	7.4311	7.4311	7.4311	7.4311	7.4311	7.4311	7.4311	7.4311
NaN	NaN	NaN	NaN	NaN	NaN	NaN	NaN	NaN	NaN	NaN	7.1026	7.2515	6.9872	6.9872	6.9872	7.6582	7.4161	7.4161	7.2515	7.3947	6.8262	6.8267	7.3798	7.3798	7.3441	7.4741	7.4741	7.4741	7.4741	7.4483	7.4483	7.4483	7.4483	7.4483	7.4483	7.4483	7.4483	7.4483	7.4483	7.4295	7.4295	7.4295	7.4302	7.4306	7.4306	7.4306	7.05	7.05	7.4306
NaN	NaN	NaN	NaN	NaN	NaN	NaN	NaN	NaN	7.3299	7.025	7.1073	7.0113	7.0114	6.9602	7.0245	7.0245	7.0245	7.4857	7.4213	7.4019	7.4091	7.4128	7.3871	7.387	7.4811	7.4811	7.4811	7.4811	7.4811	7.4512	7.4512	7.4512	7.4512	7.4512	7.4512	7.4512	7.4513	7.4513	7.4512	7.4321	7.4321	7.4321	7.4321	7.4322	7.4323	7.4323	6.5527	7.4321	7.4322
NaN	NaN	NaN	5.6889	NaN	NaN	NaN	NaN	NaN	7.6157	7.484	7.011	7.0112	7.0112	7.0113	6.9922	6.9922	7.7033	7.486	7.4217	7.5681	7.4086	7.4085	7.2089	7.3507	7.3865	7.3865	7.4805	7.4805	7.4805	7.4511	7.4511	7.4511	7.4511	7.4512	7.4512	7.4512	7.4512	7.4512	7.4512	7.4314	7.4314	7.4314	7.4314	7.4314	7.4317	7.4316	6.5521	7.4315	7.4316
NaN	NaN	7.1923	6.869	NaN	NaN	NaN	NaN	7.3189	7.0658	7.2586	7.0492	7.0491	7.0491	7.0492	5.9861	6.9731	7.0336	7.7418	6.8707	7.5153	7.3537	7.1604	7.2408	7.3018	7.3371	7.3361	7.4338	7.4338	7.4338	7.5076	7.5076	7.5076	7.5076	7.5076	7.5076	7.5076	7.508	7.5076	7.5076	7.4481	7.4481	7.4481	7.4481	7.4481	7.4483	7.4482	6.5766	7.4487	7.4487
7.5202	7.5202	7.1923	7.6041	NaN	NaN	NaN	7.0658	7.0658	7.0659	7.0491	7.0491	7.3897	7.3897	7.2614	7.2614	6.1196	6.5436	6.5439	7.7416	7.5153	7.5153	7.5153	7.337	7.2408	7.2409	7.1602	7.3371	7.4338	7.4338	7.5075	7.5075	7.5075	7.5075	7.5075	7.5076	7.5076	7.5076	7.5076	7.5075	7.4481	7.4481	7.4481	7.4481	7.4481	7.4482	6.6847	6.5767	7.4482	7.4482
NaN	7.0166	7.3985	7.3985	NaN	NaN	NaN	7.0656	7.0656	7.0656	7.4008	7.4008	7.4008	7.4008	7.2614	7.2614	7.2614	7.2614	7.2614	6.5441	7.051	7.515	7.515	7.4779	7.3011	7.3014	7.3014	7.3358	7.3358	7.2355	7.5075	7.5075	7.5075	7.5075	7.5075	7.5075	7.5075	7.5075	7.5075	7.5075	7.4481	7.4481	7.4481	7.4481	7.4482	7.4482	7.4481	7.4481	6.8823	6.8458
NaN	7.3857	7.3856	7.3985	7.3854	NaN	NaN	7.0656	7.0655	7.0655	7.4002	7.4009	7.4009	7.4009	7.3174	7.1249	7.1346	7.2616	7.2613	7.2614	6.7883	7.7174	7.7174	7.515	7.515	7.515	7.3011	7.1712	7.3355	7.2345	7.5074	7.5074	7.5074	7.5074	7.5074	7.5075	7.5075	7.5075	7.5074	7.5075	7.4482	7.4481	7.4482	7.4484	7.4484	7.4483	7.4481	7.4481	7.3561	7.4482
7.3856	7.3856	7.3854	7.4149	7.3854	7.3854	7.3853	7.4149	7.0655	7.223	7.0481	7.4001	7.0481	7.0482	7.3174	7.3174	7.2616	7.2616	7.1248	7.1249	7.1713	7.301	6.7798	7.6277	7.5149	7.5149	7.5149	7.2365	7.1713	7.4331	7.5078	7.5074	7.5074	7.5074	7.5074	7.5074	7.5074	7.5074	7.5073	7.5073	7.4481	7.4481	7.4482	7.4483	7.4482	7.4482	7.4481	7.0616	6.8176	6.8823
NaN	7.4149	7.4149	7.4149	7.4149	7.4149	7.3853	7.4147	7.4149	7.0655	7.0483	7.0481	7.048	7.048	7.3173	7.2614	7.2615	7.2615	7.2615	7.125	7.1718	7.5343	7.4724	6.7048	7.0064	7.5149	7.5149	7.5149	7.4331	7.4331	7.5074	7.5073	7.5074	7.5074	7.5074	7.2522	7.5073	7.5073	7.5073	7.5073	7.4481	7.4481	7.4481	7.4481	7.4482	7.4481	7.4481	6.5768	6.8176	6.8823
NaN	NaN	6.874	6.8171	6.817	7.5958	7.3852	7.4147	7.4147	7.0654	7.048	7.0482	7.048	7.0481	7.2613	7.3172	7.3172	7.1248	7.1249	7.1249	7.1718	7.7178	7.3016	7.3016	7.3016	6.7471	7.5155	7.5155	7.2074	7.4336	7.5074	7.5073	7.5073	7.5073	7.5073	7.2522	7.2522	7.5073	7.5073	7.5073	7.448	7.448	7.448	7.4481	7.4481	7.4481	7.4481	7.4481	6.8175	6.8823
NaN	NaN	7.5412	7.5412	7.7165	7.0157	7.3856	7.3856	7.0653	7.0652	7.048	7.4	7.5014	7.5014	7.0439	7.5012	7.1253	7.1253	7.5119	7.0628	7.1717	7.7178	7.3015	7.3016	7.3016	6.5342	7.473	7.5155	7.5155	7.4336	7.5073	7.5073	7.5073	7.5073	7.5073	7.5073	7.5074	7.5073	7.5073	7.5073	7.4477	7.4477	7.4477	7.4477	7.4477	7.4477	7.4477	7.061	7.2991	6.8819
NaN	NaN	7.5411	7.5411	7.5411	7.3852	7.3856	7.3856	6.571	7.2219	7.1837	7.1837	6.7809	6.7802	7.1539	7.0193	7.0192	7.0193	6.7809	6.7809	7.7371	6.5422	7.1365	6.1201	6.5409	6.5409	7.2795	7.5238	7.5238	7.4417	7.5125	6.6021	6.6021	6.6021	7.5125	7.5125	7.5125	7.5126	7.5125	7.5125	7.4648	7.4648	7.4648	7.4648	7.4648	7.4648	7.4648	7.0781	7.4649	7.3166
NaN	NaN	NaN	7.5411	7.5411	6.4322	6.5664	6.5668	7.0679	7.7425	7.7461	7.7461	7.1832	7.1832	7.0193	7.0192	6.8584	6.8583	6.8584	6.5916	6.9567	6.5419	7.2791	6.5407	6.5405	6.5407	6.5409	7.5238	7.3504	6.1204	6.6017	6.6017	6.6017	6.6018	6.6018	7.5121	7.5121	7.5121	7.5121	7.512	7.4648	7.4648	7.4648	7.4648	7.4648	7.4648	7.4648	7.4648	7.4648	7.5426
NaN	NaN	NaN	NaN	NaN	NaN	NaN	NaN	NaN	6.4637	7.4493	7.3124	6.8678	7.3124	7.184	7.1314	7.1314	7.1312	7.1315	7.547	6.6199	6.6201	6.6201	6.62	6.6198	6.62	7.3715	7.6395	7.6395	5.9165	7.1129	6.6254	6.6259	6.6259	7.1333	7.1333	7.4727	7.4727	7.4727	7.4727	7.3899	7.3899	7.39	7.39	7.39	7.39	6.9591	6.9594	7.39	7.3869
NaN	NaN	NaN	NaN	NaN	NaN	NaN	NaN	NaN	7.1678	7.3771	6.6768	6.6767	7.3132	7.3132	7.1316	7.1316	7.9092	7.547	6.7057	6.6193	6.6196	6.6195	6.2454	6.6193	7.3707	7.3707	7.3714	7.2637	6.2607	6.4735	6.6243	7.1322	7.1321	7.4717	7.4727	7.4727	7.4727	7.4727	7.4727	7.3898	7.3898	7.3898	7.3899	7.3899	7.3899	7.3899	7.3899	7.3899	7.3236
NaN	NaN	NaN	NaN	NaN	NaN	NaN	NaN	6.6226	7.1675	6.7385	6.6767	6.6767	6.6767	7.4492	7.1316	7.1316	7.547	6.7056	6.7056	6.619	6.6193	6.6195	6.6194	6.6193	6.6193	7.3709	6.6194	7.3707	7.2632	6.716	6.6242	7.4708	7.4708	7.4707	7.4708	7.4708	7.4708	7.4708	7.4708	7.3898	7.3898	7.3898	7.3898	7.3898	7.3898	7.3898	6.9593	6.9593	6.9594
NaN	NaN	NaN	NaN	NaN	NaN	NaN	NaN	NaN	6.7354	6.7553	6.866	7.3752	7.3121	7.1311	7.1316	7.547	6.7055	6.7054	6.7052	6.6191	6.619	6.6192	6.6191	6.6193	6.6193	6.6195	7.3706	6.6193	7.2631	7.1235	6.6237	7.131	7.4702	7.4702	7.4702	7.4702	7.4702	7.4702	7.1307	7.3237	7.0136	6.959	6.9587	7.3237	7.3237	7.3237	6.9592	6.9593	6.9593
NaN	NaN	NaN	NaN	NaN	NaN	NaN	NaN	NaN	5.8665	5.9708	6.8844	7.4438	7.131	7.131	7.9087	6.7045	6.7045	6.7045	6.7045	6.6196	6.6196	6.6196	6.6196	6.6197	6.6197	6.62	7.3706	7.3704	7.3706	7.1235	7.1235	7.1235	7.0834	7.4701	7.4701	7.4702	7.4702	7.4702	6.6063	6.499	6.499	7.3237	7.0589	7.3237	7.3237	7.3237	7.3237	7.3237	7.3237
NaN	NaN	NaN	NaN	NaN	NaN	NaN	NaN	NaN	NaN	NaN	6.3589	7.1464	7.1471	7.1308	6.7049	6.7045	6.7045	6.7044	6.7044	6.6196	6.6197	6.6196	6.6197	6.6196	6.6196	6.6198	7.3704	7.3706	7.3706	6.3952	6.1362	6.5151	7.0843	7.0836	7.0836	7.0836	7.0784	6.6062	6.6056	6.4983	6.4986	6.4988	7.412	6.9468	7.3235	7.3235	7.0587	7.3235	7.3235
NaN	NaN	NaN	NaN	NaN	NaN	NaN	NaN	NaN	NaN	NaN	NaN	7.1462	7.1464	7.1303	6.7044	6.7041	6.704	6.7039	6.7039	6.6197	6.6196	6.6196	6.6196	6.6184	7.3702	6.6195	6.6195	7.3703	6.6197	7.4521	6.1361	6.5523	6.7707	7.4031	6.6454	6.6455	7.0779	6.604	6.6056	6.4983	6.4977	5.9767	6.453	6.4271	6.8539	7.4113	7.0589	7.0589	7.3235
NaN	NaN	NaN	NaN	NaN	NaN	NaN	NaN	NaN	NaN	NaN	NaN	NaN	NaN	7.9093	6.7037	6.7039	6.7039	6.7038	6.7039	6.6196	6.6195	7.3702	6.6197	6.6196	7.3702	6.6196	6.6196	6.6195	6.6196	7.1113	7.1102	6.5522	6.5821	6.5821	7.1979	7.3924	7.3918	7.251	6.6047	6.4992	5.9749	5.9778	6.4532	6.4274	6.8541	7.1667	7.1661	7.1661	7.0592
NaN	NaN	NaN	NaN	NaN	NaN	NaN	NaN	NaN	NaN	NaN	NaN	NaN	NaN	7.5635	6.7194	6.7196	7.5083	6.7195	6.7193	6.6336	6.6338	6.6337	7.3835	7.3288	6.6338	6.6339	7.3845	7.3846	6.6339	6.6512	7.1398	6.1894	6.5816	6.6131	6.6131	7.0992	7.282	7.4213	6.6382	6.5083	5.9955	6.0003	6.4812	6.4545	6.8809	7.1759	7.1759	7.1758	7.0683
NaN	NaN	NaN	NaN	NaN	NaN	NaN	NaN	NaN	NaN	NaN	NaN	NaN	NaN	7.5088	7.5081	6.1003	6.7193	7.5081	6.7193	6.6326	6.6326	7.3835	6.6337	6.6337	6.6339	6.6338	6.6338	6.6338	6.6338	6.0685	6.5432	7.1601	6.5816	6.5816	6.5815	6.2677	7.2821	7.282	6.7656	6.5079	5.9954	6.0001	6.4811	6.4543	6.8807	7.1758	7.1757	7.0682	7.0682
NaN	NaN	NaN	NaN	NaN	NaN	NaN	NaN	NaN	NaN	NaN	NaN	NaN	NaN	7.74	7.6583	6.8559	6.8562	7.6584	6.8559	6.9007	7.6675	6.9006	6.9008	6.9006	6.9008	6.9008	6.9005	6.9005	6.3053	6.1777	6.2505	7.4197	7.639	6.677	6.677	6.7987	6.8332	7.5597	7.3376	7.4437	5.5682	5.5671	6.5784	6.0526	7.5787	7.3013	7.3015	7.1281	7.1282
NaN	NaN	NaN	NaN	NaN	NaN	NaN	NaN	NaN	NaN	NaN	NaN	NaN	NaN	NaN	6.856	6.8558	6.8557	7.6581	6.8556	6.8987	7.6665	6.9003	6.9004	6.9004	6.9004	7.0675	6.9005	7.068	6.3054	6.1777	6.2504	7.4198	7.337	7.5508	6.6772	6.6772	6.8334	6.8334	7.5559	7.229	7.1278	5.5682	6.5783	6.0484	7.5771	7.2288	7.3013	6.5387	6.5392
NaN	NaN	NaN	NaN	NaN	NaN	NaN	NaN	NaN	NaN	NaN	NaN	NaN	NaN	NaN	6.8688	6.8559	6.8556	6.8841	6.8555	6.8989	6.8977	7.6659	6.8997	6.9002	7.0673	7.0676	7.0676	7.0676	7.0677	6.177	6.2501	7.4209	7.4216	6.8325	6.7982	6.7982	6.7177	6.4975	7.981	7.1065	7.2377	7.2378	6.5777	7.5771	7.3012	7.2287	6.5386	7.3013	7.3015
NaN	NaN	NaN	NaN	NaN	NaN	NaN	NaN	NaN	NaN	NaN	NaN	NaN	NaN	6.8558	6.8559	6.8561	6.8558	7.2818	6.8558	6.8981	6.8986	6.8977	6.8992	7.0653	7.0654	7.0655	7.0656	7.0655	7.0656	6.1763	6.2506	6.7759	7.4196	6.8324	7.6386	6.7981	6.8323	7.3181	7.5702	7.2289	7.3013	7.2377	7.3012	6.5777	7.301	7.1278	7.2289	7.1279	7.1279
NaN	NaN	NaN	NaN	NaN	NaN	NaN	NaN	NaN	NaN	NaN	6.8558	6.8558	6.8554	5.2264	6.8556	6.8556	6.8556	6.8554	6.8554	7.3605	7.5475	7.6683	6.8981	6.5302	7.067	7.0658	6.5291	7.0655	7.0654	6.1769	6.2504	6.1762	7.5494	6.798	7.6383	7.6383	6.8322	7.8618	7.5701	6.6432	7.4434	7.593	7.301	7.301	7.301	7.3011	7.3011	7.1763	7.1763
NaN	NaN	NaN	NaN	NaN	NaN	NaN	NaN	NaN	NaN	6.8554	6.8556	6.8558	6.8552	6.8552	5.2272	6.8552	6.8552	6.8552	6.8551	6.8986	6.8977	7.6682	6.8977	6.8988	7.0668	7.0666	7.0669	7.067	7.067	6.9566	6.251	6.1759	6.798	7.4694	7.6383	7.6383	7.6383	6.798	7.6532	7.3788	7.4434	7.4967	7.593	7.301	7.301	7.301	7.3011	7.1277	7.1278
NaN	NaN	NaN	NaN	NaN	NaN	NaN	NaN	NaN	NaN	6.8551	6.8555	6.8554	6.8554	7.8709	7.8707	6.8549	6.855	6.855	6.8551	6.8977	6.8977	7.6681	7.6681	6.8991	7.0666	7.0665	6.8982	7.0669	7.0668	6.7757	6.7758	7.5491	6.7979	7.4694	7.6382	7.6382	7.6382	7.4212	7.2792	7.1439	6.6621	7.5771	7.593	7.6047	7.301	7.1269	7.1269	7.1276	7.1277
NaN	NaN	NaN	NaN	NaN	NaN	NaN	NaN	NaN	NaN	6.8549	6.8551	6.8553	6.8551	7.8709	5.2266	5.2265	6.8548	6.8548	6.8549	6.8976	7.668	7.668	7.6381	7.6381	7.0663	7.0663	6.8988	6.8988	6.8996	6.7758	6.7746	6.7746	6.9492	6.7978	6.9493	7.4205	7.4205	7.7289	7.2792	7.1439	7.4434	7.1276	7.1276	7.4965	6.662	6.6614	7.1269	7.2123	7.2119
NaN	NaN	NaN	NaN	NaN	NaN	NaN	NaN	NaN	NaN	7.6891	6.8874	6.8872	7.4085	7.6892	5.3646	7.3159	6.8872	6.8872	6.8872	6.9154	7.6821	7.653	7.6528	7.6822	7.8816	7.8696	6.9176	6.9176	8.0244	6.9752	7.4864	7.4349	7.4355	6.9666	6.9661	7.6544	7.0891	6.5472	7.296	7.1733	7.5339	7.1356	7.1356	7.1356	7.1356	6.6926	7.1557	7.156	7.2412
NaN	NaN	NaN	NaN	NaN	NaN	NaN	7.6064	7.9666	7.6453	7.4683	7.6885	7.6168	7.6889	5.3644	5.3645	7.3146	5.3638	6.8857	6.8871	6.9151	7.6527	7.6526	7.449	7.8811	7.3197	6.9163	6.9166	7.3166	7.6534	7.0541	7.4863	7.089	7.5206	7.5723	7.5722	7.5722	7.089	7.0891	7.3518	7.0492	7.533	6.692	7.1556	7.1559	7.1944	6.6928	7.1556	7.1557	6.6926
NaN	NaN	NaN	NaN	NaN	NaN	7.4105	7.4105	7.9502	7.692	7.9835	7.339	7.984	8.0473	7.786	7.9033	7.9033	7.8878	6.866	7.9836	8.0888	7.8964	7.6848	7.6841	8.1671	7.8258	7.1729	8.0727	7.7731	7.6851	7.8678	7.8681	7.7278	5.8275	5.8256	7.9511	7.7105	7.8338	7.4135	7.4135	7.1768	6.7281	6.885	7.2235	7.2237	7.4117	7.4117	6.8831	6.8833	6.8851
NaN	NaN	NaN	NaN	NaN	NaN	NaN	7.6638	7.4099	7.4089	7.3394	7.3394	7.9839	7.0651	7.5176	7.9033	7.9033	7.984	7.9839	6.8659	7.7511	7.8297	7.8297	7.1756	7.1751	7.173	7.1728	8.0891	7.8631	7.1738	7.9129	7.2907	5.8278	5.8143	5.8116	7.9198	7.9199	7.8334	7.8335	7.9804	7.3424	6.5756	6.7285	7.5468	7.5473	7.5473	7.4117	7.5366	6.8831	6.8833
NaN	NaN	NaN	NaN	NaN	NaN	NaN	NaN	NaN	7.9059	7.3394	7.3393	7.3391	7.0649	7.757	7.984	7.9032	7.903	7.0649	7.9835	7.8253	7.9824	7.8301	7.1752	7.173	7.1727	7.8231	7.1729	7.1738	6.9737	5.8273	5.8278	5.8122	5.8116	5.8119	7.8343	7.8343	7.8341	7.9199	7.8333	7.4858	6.5756	7.557	7.4258	7.547	7.5472	7.5158	7.5365	7.5365	7.5475
NaN	NaN	NaN	NaN	NaN	NaN	NaN	NaN	NaN	7.2846	7.913	7.1416	7.5169	7.5173	7.5175	7.7094	7.9029	7.9029	7.9028	7.9028	7.8252	7.8256	7.7502	7.173	7.1729	7.1727	7.8229	7.8226	6.9734	6.9734	5.8122	5.8122	5.811	5.8112	5.8112	5.8274	7.8343	7.834	7.8341	7.8341	7.3912	7.4254	6.5225	7.4255	7.5467	7.547	6.9157	7.5472	7.5365	7.5472
NaN	NaN	NaN	NaN	NaN	NaN	NaN	NaN	NaN	7.2871	7.913	7.1439	7.3146	7.315	7.5174	7.7252	6.9997	7.9026	7.9026	7.9026	8.0109	6.9723	6.9727	7.1719	8.0342	7.5968	7.1725	7.1725	6.2722	5.8844	5.8118	5.8119	5.8109	5.8112	5.8113	5.8118	7.8342	7.8337	8.2654	5.8278	7.4855	7.3416	6.5755	7.4253	7.2935	7.5467	7.5468	7.547	7.5364	7.5472
NaN	NaN	NaN	NaN	NaN	NaN	NaN	NaN	NaN	7.2858	7.142	7.3145	7.3136	7.3147	7.0114	7.5148	7.7561	7.0109	7.9027	7.9027	8.0105	6.9723	6.2714	6.9722	6.9725	7.1719	6.9722	6.2713	6.9712	5.8833	5.8116	5.8117	5.8114	5.8111	5.8106	5.8108	5.8248	5.8273	5.8277	5.8141	7.4852	7.4854	6.5755	7.8926	7.2938	7.5466	7.5467	7.5151	7.3909	7.547
NaN	NaN	NaN	NaN	NaN	NaN	NaN	NaN	NaN	NaN	7.1419	7.9123	7.9123	7.5565	7.3145	7.9027	7.708	7.9027	7.9027	7.9027	6.9724	6.9722	6.9719	6.9719	7.7491	7.5961	6.2714	6.9717	6.9714	6.9714	5.8111	5.8113	5.5813	5.811	5.8108	5.8103	5.8111	5.812	5.8141	5.5842	7.5117	7.1242	6.5754	7.5566	7.2935	7.2938	7.5467	7.5467	6.9155	7.5468
NaN	NaN	NaN	NaN	NaN	NaN	NaN	NaN	NaN	NaN	7.975	7.5284	7.1313	7.5439	7.5448	7.745	7.5272	7.9027	7.0108	6.8654	6.2702	8.0869	8.0864	6.2696	6.9719	6.2694	6.9718	6.9715	6.9714	6.9713	6.8843	5.811	5.811	5.8111	5.8103	5.8103	5.8105	5.8111	5.8117	7.5052	7.1233	7.1233	6.5756	7.0749	7.1402	7.2935	7.5465	7.2942	7.3906	7.3907
NaN	NaN	NaN	NaN	NaN	NaN	NaN	NaN	NaN	NaN	7.5457	7.9025	7.9023	7.5442	7.5442	7.9024	7.8924	7.678	7.678	7.9064	6.2324	6.2323	6.9311	6.2301	6.2301	6.9305	6.9312	6.9306	6.9304	6.9298	6.8805	5.792	5.792	5.7917	5.7915	5.7909	5.7909	5.7912	5.7922	7.8563	7.1378	7.1209	6.4647	7.5077	7.0712	7.1377	7.2926	7.5433	7.2929	7.2928
NaN	NaN	NaN	NaN	NaN	NaN	NaN	NaN	NaN	NaN	NaN	NaN	NaN	NaN	NaN	NaN	7.8924	7.6769	7.6769	7.9063	6.931	6.931	6.9312	6.2301	6.9306	6.9305	6.9306	6.93	6.9301	6.9309	5.8048	7.1228	5.7918	5.7912	5.7909	5.7908	5.792	5.7918	5.7949	5.8081	8.0645	7.1201	7.1194	6.9308	7.8888	7.1373	7.2925	7.5433	7.5433	7.2933
NaN	NaN	NaN	NaN	NaN	NaN	NaN	NaN	NaN	NaN	NaN	NaN	NaN	NaN	NaN	NaN	NaN	7.933	6.8508	6.8509	7.0637	6.6112	6.6096	7.0634	7.0633	7.0637	7.0635	7.0633	7.0633	7.0635	5.8364	7.6025	5.8374	5.8373	5.8376	5.8367	5.8367	5.8394	5.8404	7.7906	7.0756	7.2057	7.2057	7.4763	7.2862	7.4587	7.2389	7.4559	7.7626	7.4494
NaN	NaN	NaN	NaN	NaN	NaN	NaN	NaN	NaN	NaN	NaN	NaN	NaN	NaN	NaN	NaN	NaN	7.1214	6.8508	6.2631	6.6098	7.0635	7.0634	7.0635	7.0634	7.0636	7.0634	7.0636	7.0633	7.8053	7.1986	5.8514	5.8501	5.8508	5.8518	5.8513	5.8507	5.8533	5.8545	7.809	7.2045	7.2057	7.3631	7.3629	7.3632	7.1714	7.4478	7.0616	7.7624	7.4494
NaN	NaN	NaN	NaN	NaN	NaN	NaN	NaN	NaN	NaN	NaN	NaN	NaN	NaN	NaN	NaN	NaN	NaN	6.294	6.8502	7.0634	7.0633	7.0635	7.0632	7.0635	7.0635	7.0634	7.0635	7.0634	7.8048	7.1978	5.8512	5.85	5.85	5.8513	5.8534	5.8517	5.8517	5.8512	7.7629	7.4513	7.2044	7.2048	6.7249	7.3623	7.3625	7.3627	6.5971	7.9549	7.9466
NaN	NaN	NaN	NaN	NaN	NaN	NaN	NaN	NaN	NaN	NaN	NaN	NaN	NaN	NaN	NaN	NaN	NaN	6.9172	6.8501	7.0632	7.0632	7.0632	7.0635	7.0635	7.0632	7.0632	8.0368	8.0365	7.0621	7.1977	5.8505	5.8495	5.8502	5.8501	5.8531	5.8541	5.8529	6.9077	7.7629	7.4639	7.2101	7.2044	7.2046	6.5947	7.3622	7.7083	7.3635	7.477	7.9466
NaN	NaN	NaN	NaN	NaN	NaN	NaN	NaN	NaN	NaN	NaN	NaN	NaN	NaN	NaN	NaN	NaN	NaN	NaN	7.6386	8.0368	7.4137	8.0367	8.0368	7.0633	7.0629	7.0624	8.0361	7.0622	8.0537	5.8488	5.849	5.8491	5.8506	5.8498	6.907	6.2671	6.2693	6.2693	7.8084	7.4641	7.21	7.2048	7.2043	7.7576	7.2811	7.2811	7.2811	7.7574	7.0852
NaN	NaN	NaN	NaN	NaN	NaN	NaN	NaN	NaN	NaN	NaN	NaN	NaN	NaN	NaN	NaN	NaN	NaN	NaN	7.8195	8.0364	7.4133	8.036	8.0361	7.4124	7.4121	7.4106	7.0609	7.0609	7.4105	5.8471	5.8473	5.8509	6.2672	6.2675	6.9062	6.2663	6.2664	6.2666	5.8521	5.3706	7.7081	7.2045	7.414	7.4147	6.5948	7.7062	7.7069	7.1707	6.3139
NaN	NaN	NaN	NaN	NaN	NaN	NaN	NaN	NaN	NaN	NaN	NaN	NaN	NaN	NaN	NaN	NaN	NaN	NaN	NaN	8.0362	7.4129	7.0621	8.0357	8.0357	7.4103	7.4106	7.0608	7.0615	7.0616	6.8799	5.851	6.2659	6.2671	6.2657	6.2667	6.2656	6.2661	6.2661	6.2661	5.3752	7.7068	7.7043	7.2027	7.7562	7.2034	6.592	7.2805	6.5943	7.9542
NaN	NaN	NaN	NaN	NaN	NaN	NaN	NaN	NaN	NaN	NaN	NaN	NaN	NaN	NaN	NaN	NaN	NaN	NaN	NaN	8.0359	7.9913	7.3678	7.3644	7.9906	7.9906	7.4102	7.4103	7.0611	7.0612	5.8477	6.2665	6.2665	6.2667	6.2655	6.2654	6.2661	5.7366	6.2662	6.2663	5.8999	7.7066	7.7066	7.203	7.2032	7.2032	7.705	7.2805	7.361	7.7068
NaN	NaN	NaN	NaN	NaN	NaN	NaN	NaN	NaN	NaN	NaN	NaN	NaN	NaN	NaN	NaN	NaN	NaN	NaN	NaN	7.9912	7.3663	7.9908	7.9905	7.9897	7.9897	7.3645	7.3644	7.0157	6.084	5.7964	6.2178	6.218	6.2174	6.2184	6.2184	5.6933	5.6931	5.6933	6.2185	5.8403	7.3865	7.1401	7.1406	7.1401	7.1406	7.1405	7.2993	6.53	6.5296
NaN	NaN	NaN	NaN	NaN	NaN	NaN	NaN	NaN	NaN	NaN	NaN	NaN	NaN	NaN	NaN	NaN	NaN	NaN	NaN	7.9904	NaN	NaN	NaN	NaN	NaN	7.3643	7.0158	7.0157	6.084	5.7961	6.2173	6.2179	6.2173	6.2178	5.6933	5.6933	6.2185	6.2191	7.713	5.3088	5.3083	7.0111	7.1401	7.14	7.1405	7.642	7.6423	7.6427	7.1413
NaN	NaN	NaN	NaN	NaN	NaN	NaN	NaN	NaN	NaN	NaN	NaN	NaN	NaN	NaN	NaN	NaN	NaN	NaN	NaN	NaN	NaN	NaN	NaN	NaN	NaN	7.7481	6.7222	6.7224	6.7222	6.735	6.2106	6.2108	6.213	5.6601	5.6597	6.2154	6.213	6.213	6.2138	5.9508	5.9495	7.4366	7.1768	7.1763	7.1764	7.1764	7.1771	7.798	7.1774
NaN	NaN	NaN	NaN	NaN	NaN	NaN	NaN	NaN	NaN	NaN	NaN	NaN	NaN	NaN	NaN	NaN	NaN	NaN	NaN	NaN	NaN	NaN	NaN	NaN	NaN	7.7472	6.7214	7.9077	7.9073	6.2087	6.21	6.2123	6.2133	6.2136	5.7898	6.21	6.2099	6.2108	6.211	5.9483	5.9486	7.4353	7.38	7.513	7.1763	7.1768	7.1764	7.1774	7.1778
NaN	NaN	NaN	NaN	NaN	NaN	NaN	NaN	NaN	NaN	NaN	NaN	NaN	NaN	NaN	NaN	NaN	NaN	NaN	NaN	NaN	NaN	NaN	NaN	NaN	6.72	6.7201	7.7458	6.2318	6.2318	6.2088	6.2089	6.2099	6.2114	5.6585	5.5767	6.2133	6.2138	6.2099	6.2092	5.9481	5.9482	7.3881	7.3789	7.1068	7.513	7.1767	7.1762	7.1772	7.1778
NaN	NaN	NaN	NaN	NaN	NaN	NaN	NaN	NaN	NaN	NaN	NaN	NaN	NaN	NaN	NaN	NaN	NaN	NaN	NaN	NaN	NaN	NaN	7.8583	7.859	7.6642	7.6642	6.5668	6.567	6.2326	6.2114	6.2092	6.2098	6.2112	6.2139	6.2133	6.2116	5.6581	5.6578	6.2114	5.9482	5.9479	5.948	7.3848	7.2062	7.3382	7.3397	7.3396	7.1772	7.1777
NaN	NaN	NaN	NaN	NaN	NaN	NaN	NaN	NaN	NaN	NaN	NaN	NaN	NaN	NaN	NaN	NaN	NaN	NaN	NaN	NaN	NaN	NaN	7.8583	6.566	6.5659	6.566	6.5659	6.5658	6.2316	6.2098	6.2129	6.2136	6.2122	6.2135	6.8635	6.2099	6.2114	6.2121	6.2135	5.9481	5.9476	5.9473	5.9481	7.2063	7.2064	7.3398	7.3394	7.5052	7.3854
NaN	NaN	NaN	NaN	NaN	NaN	NaN	NaN	NaN	NaN	NaN	NaN	NaN	NaN	NaN	NaN	NaN	NaN	NaN	NaN	NaN	6.5655	6.5653	6.5658	6.5657	6.5656	6.5657	6.5663	6.5656	6.232	6.2112	6.2137	6.2135	6.2139	6.213	6.2112	6.2092	6.2098	6.2101	6.2132	5.9469	5.9475	5.9469	5.9473	7.4286	7.2056	7.2023	7.3394	7.4152	7.4151
NaN	NaN	NaN	NaN	NaN	NaN	NaN	NaN	NaN	NaN	NaN	NaN	NaN	NaN	NaN	NaN	NaN	NaN	NaN	NaN	7.8581	7.7571	7.8579	6.5657	6.566	7.6633	6.5656	6.5663	6.2314	6.2322	6.2112	6.2122	6.2092	6.2133	6.2112	6.2099	6.2112	6.2092	6.2098	6.2112	5.948	5.9479	5.9489	5.9471	7.2059	7.2053	7.2015	7.3397	7.4148	7.3393
NaN	NaN	NaN	NaN	NaN	NaN	NaN	NaN	NaN	NaN	NaN	NaN	NaN	NaN	NaN	NaN	NaN	NaN	NaN	7.5124	7.6913	7.8573	6.5649	6.5656	6.5663	6.5663	6.5664	6.5677	6.567	6.5677	6.2122	6.209	6.2123	6.2098	6.2122	6.209	6.2097	6.8626	6.2097	6.2098	5.9475	5.9474	5.9491	5.9474	8.0326	7.4291	6.2244	6.2239	7.3393	7.3394
NaN	NaN	NaN	NaN	NaN	NaN	NaN	NaN	NaN	NaN	NaN	NaN	NaN	NaN	NaN	NaN	NaN	NaN	NaN	7.7739	7.7404	6.5701	7.712	6.5711	6.5709	6.5704	6.571	6.5701	6.5713	6.5706	6.1531	6.1529	6.1556	6.1532	6.1534	6.1535	6.1532	6.1535	6.1535	6.1533	5.9162	5.9164	5.9169	5.9165	7.3959	7.7105	6.1934	6.1927	6.193	7.3071
NaN	NaN	NaN	NaN	NaN	NaN	NaN	NaN	NaN	NaN	NaN	NaN	NaN	NaN	NaN	NaN	NaN	NaN	NaN	NaN	6.5773	6.5701	6.5703	6.5703	6.5705	6.5703	6.5701	6.5702	6.2442	6.5704	6.1528	6.1531	6.1543	6.1529	6.1531	6.1528	6.1531	6.1533	6.1533	6.1555	5.9164	5.918	5.9158	5.9161	7.1743	7.307	6.1931	6.193	7.3073	7.3082
NaN	NaN	NaN	NaN	NaN	NaN	NaN	NaN	NaN	NaN	NaN	NaN	NaN	NaN	NaN	NaN	NaN	NaN	NaN	NaN	6.3842	6.3796	7.5226	6.3731	6.3739	6.373	6.3731	6.3731	6.0666	6.0665	6.0322	6.032	6.0322	6.0322	6.0321	6.0323	6.0326	6.0343	6.033	6.0343	5.9036	5.9043	5.9034	5.9049	7.311	7.5652	7.6937	7.0628	7.1313	6.3448
NaN	NaN	NaN	NaN	NaN	NaN	NaN	NaN	NaN	NaN	NaN	NaN	NaN	NaN	NaN	NaN	NaN	NaN	NaN	NaN	NaN	6.3795	6.3726	7.5222	6.3839	6.3838	7.5229	7.5231	6.066	7.1744	7.0876	6.0325	6.032	6.0316	6.0321	6.0326	6.0342	6.0344	6.0353	6.0352	5.9026	5.901	5.9032	7.3574	7.2482	7.5639	5.9021	6.3432	6.3432	6.3438
NaN	NaN	NaN	NaN	NaN	NaN	NaN	NaN	NaN	NaN	NaN	NaN	NaN	NaN	NaN	NaN	NaN	NaN	NaN	NaN	NaN	NaN	6.379	6.3791	6.3838	6.3836	7.5315	6.3725	6.3724	6.0657	6.032	6.0316	6.0314	6.0315	6.0321	6.032	6.0325	6.0343	6.0341	6.0343	5.9022	5.9031	5.9035	5.9035	5.9013	5.9035	6.3446	6.3432	6.3428	6.3432
NaN	NaN	NaN	NaN	NaN	NaN	NaN	NaN	NaN	NaN	NaN	NaN	NaN	NaN	NaN	NaN	NaN	NaN	NaN	NaN	NaN	NaN	6.379	6.379	NaN	NaN	6.3836	6.3836	6.3832	7.5218	6.0316	6.0314	6.0314	6.0319	6.0323	6.0323	6.0325	6.0324	6.0342	6.035	5.9033	5.9033	7.3569	5.9034	5.9032	6.3432	6.9401	6.3441	6.3443	6.9412
NaN	NaN	NaN	NaN	NaN	NaN	NaN	NaN	NaN	NaN	NaN	NaN	NaN	NaN	NaN	NaN	NaN	NaN	NaN	NaN	NaN	NaN	NaN	NaN	NaN	NaN	NaN	6.3834	7.3759	7.3664	6.0731	6.0318	6.0315	6.0319	6.0342	6.0323	6.0324	6.0342	6.0342	6.0354	5.903	7.1884	7.3569	5.9031	6.3431	6.3427	5.9033	6.3438	6.3432	6.3431
NaN	NaN	NaN	NaN	NaN	NaN	NaN	NaN	NaN	NaN	NaN	NaN	NaN	NaN	NaN	NaN	NaN	NaN	NaN	NaN	NaN	NaN	NaN	NaN	NaN	NaN	NaN	NaN	NaN	NaN	6.0738	6.0338	6.0321	6.0317	6.0316	6.0317	6.0321	6.0346	6.0345	6.0347	5.9027	5.9028	7.3568	5.9026	5.9026	5.9029	5.9029	6.3422	6.3422	6.3425
NaN	NaN	NaN	NaN	NaN	NaN	NaN	NaN	NaN	NaN	NaN	NaN	NaN	NaN	NaN	NaN	NaN	NaN	NaN	NaN	NaN	NaN	NaN	NaN	NaN	NaN	NaN	NaN	NaN	NaN	NaN	6.0308	6.0301	6.0303	6.0308	6.0312	6.0312	6.0337	6.033	6.033	5.9025	5.9026	7.3557	7.355	5.902	5.9021	5.9028	6.3417	6.3418	6.3418
NaN	NaN	NaN	NaN	NaN	NaN	NaN	NaN	NaN	NaN	NaN	NaN	NaN	NaN	NaN	NaN	NaN	NaN	NaN	NaN	NaN	NaN	NaN	NaN	NaN	NaN	NaN	NaN	NaN	NaN	NaN	6.0346	6.0301	6.0302	6.0312	6.0311	6.0338	6.0311	6.0316	6.0313	5.9006	5.9026	5.902	5.9017	5.9019	5.9018	5.9024	5.9023	5.9023	5.9024
NaN	NaN	NaN	NaN	NaN	NaN	NaN	NaN	NaN	NaN	NaN	NaN	NaN	NaN	NaN	NaN	NaN	NaN	NaN	NaN	NaN	NaN	NaN	NaN	NaN	NaN	NaN	NaN	NaN	NaN	NaN	6.0721	6.0338	6.0345	6.0345	6.0345	6.0375	6.0344	6.0347	6.0366	5.9143	5.9156	5.9148	5.9153	5.9148	5.9148	5.9152	5.9153	7.3677	5.9154
NaN	NaN	NaN	NaN	NaN	NaN	NaN	NaN	NaN	NaN	NaN	NaN	NaN	NaN	NaN	NaN	NaN	NaN	NaN	NaN	NaN	NaN	NaN	NaN	NaN	NaN	NaN	NaN	NaN	NaN	NaN	NaN	6.0332	6.0331	6.0333	6.0336	6.0359	6.0333	6.0342	6.0359	5.9156	5.9154	5.9156	5.9156	5.9153	5.9148	7.3677	7.3679	5.9153	5.9156
NaN	NaN	NaN	NaN	NaN	NaN	NaN	NaN	NaN	NaN	NaN	NaN	NaN	NaN	NaN	NaN	NaN	NaN	NaN	NaN	NaN	NaN	NaN	NaN	NaN	NaN	NaN	NaN	NaN	NaN	NaN	NaN	NaN	5.9029	5.9034	5.9041	5.9035	5.9037	5.9037	5.9042	5.8556	5.8551	6.4494	5.8551	7.3162	7.3164	7.3162	5.8544	7.3164	7.3167
NaN	NaN	NaN	NaN	NaN	NaN	NaN	NaN	NaN	NaN	NaN	NaN	NaN	NaN	NaN	NaN	NaN	NaN	NaN	NaN	NaN	NaN	NaN	NaN	NaN	NaN	NaN	NaN	NaN	NaN	NaN	NaN	NaN	5.9024	5.9031	5.9033	5.9034	5.9026	5.9034	5.9038	5.8554	5.8543	7.1379	7.3162	7.3162	7.3162	7.3162	5.8546	5.8557	7.3164
NaN	NaN	NaN	NaN	NaN	NaN	NaN	NaN	NaN	NaN	NaN	NaN	NaN	NaN	NaN	NaN	NaN	NaN	NaN	NaN	NaN	NaN	NaN	NaN	NaN	NaN	NaN	NaN	NaN	NaN	NaN	NaN	NaN	5.9024	5.9033	5.9034	5.903	5.9034	5.9036	5.9034	5.8544	5.8551	5.8543	7.3162	7.3162	7.3163	5.8551	7.3164	5.8546	6.3328
NaN	NaN	NaN	NaN	NaN	NaN	NaN	NaN	NaN	NaN	NaN	NaN	NaN	NaN	NaN	NaN	NaN	NaN	NaN	NaN	NaN	NaN	NaN	NaN	NaN	NaN	NaN	NaN	NaN	NaN	NaN	NaN	NaN	5.9023	7.3859	5.9025	5.903	5.9025	5.9024	5.9024	5.852	5.8544	5.8539	7.3161	7.3161	7.3161	7.3162	6.4944	6.4944	5.8546
NaN	NaN	NaN	NaN	NaN	NaN	NaN	NaN	NaN	NaN	NaN	NaN	NaN	NaN	NaN	NaN	NaN	NaN	NaN	NaN	NaN	NaN	NaN	NaN	NaN	NaN	NaN	NaN	NaN	NaN	NaN	NaN	NaN	5.9025	5.9025	5.903	5.9025	5.9023	5.9025	5.903	5.853	7.1391	6.9606	6.9609	6.9606	6.9607	6.4942	6.494	7.2897	6.9611
NaN	NaN	NaN	NaN	NaN	NaN	NaN	NaN	NaN	NaN	NaN	NaN	NaN	NaN	NaN	NaN	NaN	NaN	NaN	NaN	NaN	NaN	NaN	NaN	NaN	NaN	NaN	NaN	NaN	NaN	NaN	NaN	5.9022	5.9032	5.9464	5.9464	5.9033	5.9025	6.0488	5.9032	5.853	5.8536	5.8534	6.9597	6.4935	6.3318	6.3316	5.8535	5.8545	6.9596
NaN	NaN	NaN	NaN	NaN	NaN	NaN	NaN	NaN	NaN	NaN	NaN	NaN	NaN	NaN	NaN	NaN	NaN	NaN	NaN	NaN	NaN	NaN	NaN	NaN	NaN	NaN	NaN	NaN	NaN	NaN	NaN	5.9017	6.0482	6.0879	6.0826	6.0486	6.0485	6.049	6.049	6.9582	5.9023	5.8519	7.1151	7.5141	7.5141	5.9023	7.2557	5.8908	6.9592
NaN	NaN	NaN	NaN	NaN	NaN	NaN	NaN	NaN	NaN	NaN	NaN	NaN	NaN	NaN	NaN	NaN	NaN	NaN	NaN	NaN	NaN	NaN	NaN	NaN	NaN	NaN	NaN	NaN	NaN	NaN	7.5249	6.0475	6.0474	NaN	NaN	6.0831	6.5126	6.4465	6.0486	6.9583	5.9025	6.3471	5.8518	5.7807	5.8905	5.8902	7.2555	6.9836	5.8942
NaN	NaN	NaN	NaN	NaN	NaN	NaN	NaN	NaN	NaN	NaN	NaN	NaN	NaN	NaN	NaN	NaN	NaN	NaN	NaN	NaN	NaN	NaN	NaN	NaN	NaN	NaN	NaN	NaN	NaN	NaN	NaN	7.3857	6.0864	NaN	NaN	6.0832	6.0833	6.0866	6.0864	6.9948	6.3796	5.8696	5.87	5.8909	5.8906	5.8909	NaN	NaN	7.5442
NaN	NaN	NaN	NaN	NaN	NaN	NaN	NaN	NaN	NaN	NaN	NaN	NaN	NaN	NaN	NaN	NaN	NaN	NaN	NaN	NaN	NaN	NaN	NaN	NaN	NaN	NaN	NaN	NaN	NaN	NaN	NaN	7.3796	7.3799	NaN	NaN	NaN	NaN	6.0824	6.0862	6.3791	7.5399	5.8906	6.9833	NaN	NaN	NaN	NaN	NaN	NaN
NaN	NaN	NaN	NaN	NaN	NaN	NaN	NaN	NaN	NaN	NaN	NaN	NaN	NaN	NaN	NaN	NaN	NaN	NaN	NaN	NaN	NaN	NaN	NaN	NaN	NaN	NaN	NaN	NaN	NaN	NaN	NaN	7.4402	7.3331	5.9789	NaN	NaN	NaN	NaN	5.9715	5.7655	5.7541	NaN	NaN	NaN	NaN	NaN	NaN	NaN	NaN
NaN	NaN	NaN	NaN	NaN	NaN	NaN	NaN	NaN	NaN	NaN	NaN	NaN	NaN	NaN	NaN	NaN	NaN	NaN	NaN	NaN	NaN	NaN	NaN	NaN	NaN	NaN	NaN	NaN	NaN	NaN	NaN	NaN	NaN	7.3393	NaN	NaN	NaN	NaN	5.9705	5.7529	NaN	NaN	NaN	NaN	NaN	NaN	NaN	NaN	NaN
NaN	NaN	NaN	NaN	NaN	NaN	NaN	NaN	NaN	NaN	NaN	NaN	NaN	NaN	NaN	NaN	NaN	NaN	NaN	NaN	NaN	NaN	NaN	NaN	NaN	NaN	NaN	NaN	NaN	NaN	NaN	NaN	NaN	NaN	7.3329	NaN	NaN	NaN	5.9746	NaN	5.7528	NaN	NaN	NaN	NaN	NaN	NaN	NaN	NaN	NaN
NaN	NaN	NaN	NaN	NaN	NaN	NaN	NaN	NaN	NaN	NaN	NaN	NaN	NaN	NaN	NaN	NaN	NaN	NaN	NaN	NaN	NaN	NaN	NaN	NaN	NaN	NaN	NaN	NaN	NaN	NaN	NaN	NaN	NaN	7.2308	7.4486	NaN	NaN	NaN	NaN	NaN	NaN	NaN	NaN	NaN	NaN	NaN	NaN	NaN	NaN
[truncated: 201 more columns]
