# Supplementary material for: Impact of Spatial Soil and Climate Input Data Aggregation on Regional Yield Simulations
Source: PLoS One. 2016 Apr 7;11(4):e0151782. doi: 10.1371/journal.pone.0151782 (PMC4824533; doi:10.1371/journal.pone.0151782)
Supplement: S1 Dataset — (ZIP) [file pone.0151782.s001.zip › Hoffmann_et_al_MinimalDataset/Fig5/Fig5_Wheat_s001xc025.csv]

NaN	NaN	NaN	NaN	NaN	NaN	NaN	NaN	NaN	NaN	NaN	NaN	NaN	NaN	NaN	NaN	NaN	NaN	NaN	NaN	NaN	NaN	NaN	NaN	NaN	NaN	NaN	NaN	NaN	NaN	NaN	NaN	NaN	NaN	NaN	NaN	NaN	NaN	NaN	NaN	NaN	NaN	NaN	NaN	NaN	NaN	NaN	NaN	NaN	NaN
NaN	NaN	NaN	NaN	NaN	NaN	NaN	NaN	NaN	NaN	NaN	NaN	NaN	NaN	NaN	NaN	NaN	NaN	NaN	NaN	NaN	NaN	NaN	NaN	NaN	NaN	NaN	NaN	NaN	NaN	NaN	NaN	NaN	NaN	NaN	NaN	NaN	NaN	NaN	NaN	NaN	NaN	NaN	NaN	NaN	NaN	NaN	NaN	NaN	NaN
NaN	NaN	NaN	NaN	NaN	NaN	NaN	NaN	NaN	NaN	NaN	NaN	NaN	NaN	NaN	NaN	NaN	NaN	NaN	NaN	NaN	NaN	NaN	NaN	NaN	NaN	NaN	NaN	NaN	NaN	NaN	NaN	NaN	NaN	NaN	NaN	NaN	NaN	NaN	NaN	NaN	NaN	NaN	NaN	NaN	NaN	NaN	NaN	NaN	NaN
NaN	NaN	NaN	NaN	NaN	NaN	NaN	NaN	NaN	NaN	NaN	NaN	NaN	NaN	NaN	NaN	NaN	NaN	NaN	NaN	NaN	NaN	NaN	NaN	NaN	NaN	NaN	NaN	NaN	NaN	NaN	NaN	NaN	NaN	NaN	NaN	NaN	NaN	NaN	NaN	NaN	NaN	NaN	NaN	NaN	NaN	NaN	NaN	NaN	NaN
NaN	NaN	NaN	NaN	NaN	NaN	NaN	NaN	NaN	NaN	NaN	NaN	NaN	NaN	NaN	NaN	NaN	NaN	NaN	NaN	NaN	NaN	NaN	NaN	NaN	NaN	NaN	NaN	NaN	NaN	NaN	NaN	NaN	NaN	NaN	NaN	NaN	NaN	NaN	NaN	NaN	NaN	NaN	NaN	NaN	NaN	NaN	NaN	NaN	NaN
NaN	NaN	NaN	NaN	NaN	NaN	NaN	NaN	NaN	NaN	NaN	NaN	NaN	NaN	NaN	NaN	NaN	NaN	NaN	NaN	NaN	NaN	NaN	NaN	NaN	NaN	NaN	NaN	NaN	NaN	NaN	NaN	NaN	NaN	NaN	NaN	NaN	NaN	NaN	NaN	NaN	NaN	NaN	NaN	NaN	NaN	NaN	NaN	NaN	NaN
NaN	NaN	NaN	NaN	NaN	NaN	NaN	NaN	NaN	NaN	NaN	NaN	NaN	NaN	NaN	NaN	NaN	NaN	NaN	NaN	NaN	NaN	NaN	NaN	NaN	NaN	NaN	NaN	NaN	NaN	NaN	NaN	NaN	NaN	NaN	NaN	NaN	NaN	NaN	NaN	NaN	NaN	NaN	NaN	NaN	NaN	NaN	NaN	NaN	NaN
NaN	NaN	NaN	NaN	NaN	NaN	NaN	NaN	NaN	NaN	NaN	NaN	NaN	NaN	NaN	NaN	NaN	NaN	NaN	NaN	NaN	NaN	NaN	NaN	NaN	NaN	NaN	NaN	NaN	NaN	NaN	NaN	NaN	NaN	NaN	NaN	NaN	NaN	NaN	NaN	NaN	NaN	NaN	NaN	NaN	NaN	NaN	NaN	NaN	NaN
NaN	NaN	NaN	NaN	NaN	NaN	NaN	NaN	NaN	NaN	NaN	NaN	NaN	NaN	NaN	NaN	NaN	NaN	NaN	NaN	NaN	NaN	NaN	NaN	NaN	NaN	NaN	NaN	NaN	NaN	NaN	NaN	NaN	NaN	NaN	NaN	NaN	NaN	NaN	NaN	NaN	NaN	NaN	NaN	NaN	NaN	NaN	NaN	NaN	NaN
NaN	NaN	NaN	NaN	NaN	NaN	NaN	NaN	NaN	NaN	NaN	NaN	NaN	NaN	NaN	NaN	NaN	NaN	NaN	NaN	NaN	NaN	NaN	NaN	NaN	NaN	NaN	NaN	NaN	NaN	NaN	NaN	NaN	NaN	NaN	NaN	NaN	NaN	NaN	NaN	NaN	NaN	NaN	NaN	NaN	NaN	NaN	NaN	NaN	NaN
NaN	NaN	NaN	NaN	NaN	NaN	NaN	NaN	NaN	NaN	NaN	NaN	NaN	NaN	NaN	NaN	NaN	NaN	NaN	NaN	NaN	NaN	NaN	NaN	NaN	NaN	NaN	NaN	NaN	NaN	NaN	NaN	NaN	NaN	NaN	NaN	NaN	NaN	NaN	NaN	NaN	NaN	NaN	NaN	NaN	NaN	NaN	NaN	NaN	NaN
NaN	NaN	NaN	NaN	NaN	NaN	NaN	NaN	NaN	NaN	NaN	NaN	NaN	NaN	NaN	NaN	NaN	NaN	NaN	NaN	NaN	NaN	NaN	NaN	NaN	NaN	NaN	NaN	NaN	NaN	NaN	NaN	NaN	NaN	NaN	NaN	NaN	NaN	NaN	NaN	NaN	NaN	NaN	NaN	NaN	NaN	NaN	NaN	NaN	NaN
NaN	NaN	NaN	NaN	NaN	NaN	NaN	NaN	NaN	NaN	NaN	NaN	NaN	NaN	NaN	NaN	NaN	NaN	NaN	NaN	NaN	NaN	NaN	NaN	NaN	NaN	NaN	NaN	NaN	NaN	NaN	NaN	NaN	NaN	NaN	NaN	NaN	NaN	NaN	NaN	NaN	NaN	NaN	NaN	NaN	NaN	NaN	NaN	NaN	NaN
NaN	NaN	NaN	NaN	NaN	NaN	NaN	NaN	NaN	NaN	NaN	NaN	NaN	NaN	NaN	NaN	NaN	NaN	NaN	NaN	NaN	NaN	NaN	NaN	NaN	NaN	NaN	NaN	NaN	NaN	NaN	NaN	NaN	NaN	NaN	NaN	NaN	NaN	NaN	NaN	NaN	NaN	NaN	NaN	NaN	NaN	NaN	NaN	NaN	NaN
NaN	NaN	NaN	NaN	NaN	NaN	NaN	NaN	NaN	NaN	NaN	NaN	NaN	NaN	NaN	NaN	NaN	NaN	NaN	NaN	NaN	NaN	NaN	NaN	NaN	NaN	NaN	NaN	NaN	NaN	NaN	NaN	NaN	NaN	NaN	NaN	NaN	NaN	NaN	NaN	NaN	NaN	NaN	NaN	NaN	NaN	NaN	NaN	NaN	NaN
NaN	NaN	NaN	NaN	NaN	NaN	NaN	NaN	NaN	NaN	NaN	NaN	NaN	NaN	NaN	NaN	NaN	NaN	NaN	NaN	NaN	NaN	NaN	NaN	NaN	NaN	NaN	NaN	NaN	NaN	NaN	NaN	NaN	NaN	NaN	NaN	NaN	NaN	NaN	NaN	NaN	NaN	NaN	NaN	NaN	NaN	NaN	NaN	NaN	NaN
NaN	NaN	NaN	NaN	NaN	NaN	NaN	NaN	NaN	NaN	NaN	NaN	NaN	NaN	NaN	NaN	NaN	NaN	NaN	NaN	NaN	NaN	NaN	NaN	NaN	NaN	NaN	NaN	NaN	NaN	NaN	NaN	NaN	NaN	NaN	NaN	NaN	NaN	NaN	NaN	NaN	NaN	NaN	NaN	NaN	NaN	NaN	NaN	NaN	NaN
NaN	NaN	NaN	NaN	NaN	NaN	NaN	NaN	NaN	NaN	NaN	NaN	NaN	NaN	NaN	NaN	NaN	NaN	NaN	NaN	NaN	NaN	NaN	NaN	NaN	NaN	NaN	NaN	NaN	NaN	NaN	NaN	NaN	NaN	NaN	NaN	NaN	NaN	NaN	NaN	NaN	NaN	NaN	NaN	NaN	NaN	NaN	NaN	NaN	NaN
NaN	NaN	NaN	NaN	NaN	NaN	NaN	NaN	NaN	NaN	NaN	NaN	NaN	NaN	NaN	NaN	NaN	NaN	NaN	NaN	NaN	NaN	NaN	NaN	NaN	NaN	NaN	NaN	NaN	NaN	NaN	NaN	NaN	NaN	NaN	NaN	NaN	NaN	NaN	NaN	NaN	NaN	NaN	NaN	NaN	NaN	NaN	NaN	NaN	NaN
NaN	NaN	NaN	NaN	NaN	NaN	NaN	NaN	NaN	NaN	NaN	NaN	NaN	NaN	NaN	NaN	NaN	NaN	NaN	NaN	NaN	NaN	NaN	NaN	NaN	NaN	NaN	NaN	NaN	NaN	NaN	NaN	NaN	NaN	NaN	NaN	NaN	NaN	NaN	NaN	NaN	NaN	NaN	NaN	NaN	NaN	NaN	NaN	NaN	NaN
NaN	NaN	NaN	NaN	NaN	NaN	NaN	NaN	NaN	NaN	NaN	NaN	NaN	NaN	NaN	NaN	NaN	NaN	NaN	NaN	NaN	NaN	NaN	NaN	NaN	NaN	NaN	NaN	NaN	NaN	NaN	NaN	NaN	NaN	NaN	NaN	NaN	NaN	NaN	NaN	NaN	NaN	NaN	NaN	NaN	NaN	NaN	NaN	NaN	NaN
NaN	NaN	NaN	NaN	NaN	NaN	NaN	NaN	NaN	NaN	NaN	NaN	NaN	NaN	NaN	NaN	NaN	NaN	NaN	NaN	NaN	NaN	NaN	NaN	NaN	NaN	NaN	NaN	NaN	NaN	NaN	NaN	NaN	NaN	NaN	NaN	NaN	NaN	NaN	NaN	NaN	NaN	NaN	NaN	NaN	NaN	NaN	NaN	NaN	NaN
NaN	NaN	NaN	NaN	NaN	NaN	NaN	NaN	NaN	NaN	NaN	NaN	NaN	NaN	NaN	NaN	NaN	NaN	NaN	NaN	NaN	NaN	NaN	NaN	NaN	NaN	NaN	NaN	NaN	NaN	NaN	NaN	NaN	NaN	NaN	NaN	NaN	NaN	NaN	NaN	NaN	NaN	NaN	NaN	NaN	NaN	NaN	NaN	NaN	NaN
NaN	NaN	NaN	NaN	NaN	NaN	NaN	NaN	NaN	NaN	NaN	NaN	NaN	NaN	NaN	NaN	NaN	NaN	NaN	NaN	NaN	NaN	NaN	NaN	NaN	NaN	NaN	NaN	NaN	NaN	NaN	NaN	NaN	NaN	NaN	NaN	NaN	NaN	NaN	NaN	NaN	NaN	NaN	NaN	NaN	NaN	NaN	NaN	NaN	NaN
NaN	NaN	NaN	NaN	NaN	NaN	NaN	NaN	NaN	NaN	NaN	NaN	NaN	NaN	NaN	NaN	NaN	NaN	NaN	NaN	NaN	NaN	NaN	NaN	NaN	NaN	NaN	NaN	NaN	NaN	NaN	NaN	NaN	NaN	NaN	NaN	NaN	NaN	NaN	NaN	NaN	NaN	NaN	NaN	NaN	NaN	NaN	NaN	NaN	NaN
NaN	NaN	NaN	NaN	NaN	NaN	NaN	NaN	NaN	NaN	NaN	NaN	NaN	NaN	NaN	NaN	NaN	NaN	NaN	NaN	NaN	NaN	NaN	NaN	NaN	NaN	NaN	NaN	NaN	NaN	NaN	NaN	NaN	NaN	NaN	NaN	NaN	NaN	NaN	NaN	NaN	NaN	NaN	NaN	NaN	NaN	NaN	NaN	NaN	NaN
NaN	NaN	NaN	NaN	NaN	NaN	NaN	NaN	NaN	NaN	NaN	NaN	NaN	NaN	NaN	NaN	NaN	NaN	NaN	NaN	NaN	NaN	NaN	NaN	NaN	NaN	NaN	NaN	NaN	NaN	NaN	NaN	NaN	NaN	NaN	NaN	NaN	NaN	NaN	NaN	NaN	NaN	NaN	NaN	NaN	NaN	NaN	NaN	NaN	NaN
NaN	NaN	NaN	NaN	NaN	NaN	NaN	NaN	NaN	NaN	NaN	NaN	NaN	NaN	NaN	NaN	NaN	NaN	NaN	NaN	NaN	NaN	NaN	NaN	NaN	NaN	NaN	NaN	NaN	NaN	NaN	NaN	NaN	NaN	NaN	NaN	NaN	NaN	NaN	NaN	NaN	NaN	NaN	NaN	NaN	NaN	NaN	NaN	NaN	NaN
NaN	NaN	NaN	NaN	NaN	NaN	NaN	NaN	NaN	NaN	NaN	NaN	NaN	NaN	NaN	NaN	NaN	NaN	NaN	NaN	NaN	NaN	NaN	NaN	NaN	NaN	NaN	NaN	NaN	NaN	NaN	NaN	NaN	NaN	NaN	NaN	NaN	NaN	NaN	NaN	NaN	NaN	NaN	NaN	NaN	NaN	NaN	NaN	NaN	NaN
NaN	NaN	NaN	NaN	NaN	NaN	NaN	NaN	NaN	NaN	NaN	NaN	NaN	NaN	NaN	NaN	NaN	NaN	NaN	NaN	NaN	NaN	NaN	NaN	NaN	NaN	NaN	NaN	NaN	NaN	NaN	NaN	NaN	NaN	NaN	NaN	NaN	NaN	NaN	NaN	NaN	NaN	NaN	NaN	NaN	NaN	NaN	NaN	NaN	NaN
NaN	NaN	NaN	NaN	NaN	NaN	NaN	NaN	NaN	NaN	NaN	NaN	NaN	NaN	NaN	NaN	NaN	NaN	NaN	NaN	NaN	NaN	NaN	NaN	NaN	NaN	NaN	NaN	NaN	NaN	NaN	NaN	NaN	NaN	NaN	NaN	NaN	NaN	NaN	NaN	NaN	NaN	NaN	NaN	NaN	NaN	NaN	NaN	NaN	NaN
NaN	NaN	NaN	NaN	NaN	NaN	NaN	NaN	NaN	NaN	NaN	NaN	NaN	NaN	NaN	NaN	NaN	NaN	NaN	NaN	NaN	NaN	NaN	NaN	NaN	NaN	NaN	NaN	NaN	NaN	NaN	NaN	NaN	NaN	NaN	NaN	NaN	NaN	NaN	NaN	NaN	NaN	NaN	NaN	NaN	NaN	NaN	NaN	NaN	NaN
NaN	NaN	NaN	NaN	NaN	NaN	NaN	NaN	NaN	NaN	NaN	NaN	NaN	NaN	NaN	NaN	NaN	NaN	NaN	NaN	NaN	NaN	NaN	NaN	NaN	NaN	NaN	NaN	NaN	NaN	NaN	NaN	NaN	NaN	NaN	NaN	NaN	NaN	NaN	NaN	NaN	NaN	NaN	NaN	NaN	NaN	NaN	NaN	NaN	NaN
NaN	NaN	NaN	NaN	NaN	NaN	NaN	NaN	NaN	NaN	NaN	NaN	NaN	NaN	NaN	NaN	NaN	NaN	NaN	NaN	NaN	NaN	NaN	NaN	NaN	NaN	NaN	NaN	NaN	NaN	NaN	NaN	NaN	NaN	NaN	NaN	NaN	NaN	NaN	NaN	NaN	NaN	NaN	NaN	NaN	NaN	NaN	NaN	NaN	NaN
NaN	NaN	NaN	NaN	NaN	NaN	NaN	NaN	NaN	NaN	NaN	NaN	NaN	NaN	NaN	NaN	NaN	NaN	NaN	NaN	NaN	NaN	NaN	NaN	NaN	NaN	NaN	NaN	NaN	NaN	NaN	NaN	NaN	NaN	NaN	NaN	NaN	NaN	NaN	NaN	NaN	NaN	NaN	NaN	NaN	NaN	NaN	NaN	NaN	NaN
NaN	NaN	NaN	NaN	NaN	NaN	NaN	NaN	NaN	NaN	NaN	NaN	NaN	NaN	NaN	NaN	NaN	NaN	NaN	NaN	NaN	NaN	NaN	NaN	NaN	NaN	NaN	NaN	NaN	NaN	NaN	NaN	NaN	NaN	NaN	NaN	NaN	NaN	NaN	NaN	NaN	NaN	NaN	NaN	NaN	NaN	NaN	NaN	NaN	NaN
NaN	NaN	NaN	NaN	NaN	NaN	NaN	NaN	NaN	NaN	NaN	NaN	NaN	NaN	NaN	NaN	NaN	NaN	NaN	NaN	NaN	NaN	NaN	NaN	NaN	NaN	NaN	NaN	NaN	NaN	NaN	NaN	NaN	NaN	NaN	NaN	NaN	NaN	NaN	NaN	NaN	NaN	NaN	NaN	NaN	NaN	NaN	NaN	NaN	NaN
NaN	NaN	NaN	NaN	NaN	NaN	NaN	NaN	NaN	NaN	NaN	NaN	NaN	NaN	NaN	NaN	NaN	NaN	NaN	NaN	NaN	NaN	NaN	NaN	NaN	NaN	NaN	NaN	NaN	NaN	NaN	NaN	NaN	NaN	NaN	NaN	NaN	NaN	NaN	NaN	NaN	NaN	NaN	NaN	NaN	NaN	NaN	NaN	NaN	NaN
NaN	NaN	NaN	NaN	NaN	NaN	NaN	NaN	NaN	NaN	NaN	NaN	NaN	NaN	NaN	NaN	NaN	NaN	NaN	NaN	NaN	NaN	NaN	NaN	NaN	NaN	NaN	NaN	NaN	NaN	NaN	NaN	NaN	NaN	NaN	NaN	NaN	NaN	NaN	NaN	NaN	NaN	NaN	NaN	NaN	NaN	NaN	NaN	NaN	NaN
NaN	NaN	NaN	NaN	NaN	NaN	NaN	NaN	NaN	NaN	NaN	NaN	NaN	NaN	NaN	NaN	NaN	NaN	NaN	NaN	NaN	NaN	NaN	NaN	NaN	NaN	NaN	NaN	NaN	NaN	NaN	NaN	NaN	NaN	NaN	NaN	NaN	NaN	NaN	NaN	NaN	NaN	NaN	NaN	NaN	NaN	NaN	NaN	NaN	NaN
NaN	NaN	NaN	NaN	NaN	NaN	NaN	NaN	NaN	NaN	NaN	NaN	NaN	NaN	NaN	NaN	NaN	NaN	NaN	NaN	NaN	NaN	NaN	NaN	NaN	NaN	NaN	NaN	NaN	NaN	NaN	NaN	NaN	NaN	NaN	NaN	NaN	NaN	NaN	NaN	NaN	NaN	NaN	NaN	NaN	NaN	NaN	NaN	NaN	NaN
NaN	NaN	NaN	NaN	NaN	NaN	NaN	NaN	NaN	NaN	NaN	NaN	NaN	NaN	NaN	NaN	NaN	NaN	NaN	NaN	NaN	NaN	NaN	NaN	NaN	NaN	NaN	NaN	NaN	NaN	NaN	NaN	NaN	NaN	NaN	NaN	NaN	NaN	NaN	NaN	NaN	NaN	NaN	NaN	NaN	NaN	NaN	NaN	NaN	NaN
NaN	NaN	NaN	NaN	NaN	NaN	NaN	NaN	NaN	NaN	NaN	NaN	NaN	NaN	NaN	NaN	NaN	NaN	NaN	NaN	NaN	NaN	NaN	NaN	NaN	NaN	NaN	NaN	NaN	NaN	NaN	NaN	NaN	NaN	NaN	NaN	NaN	NaN	NaN	NaN	NaN	NaN	NaN	NaN	NaN	NaN	NaN	NaN	NaN	NaN
NaN	NaN	NaN	NaN	NaN	NaN	NaN	NaN	NaN	NaN	NaN	NaN	NaN	NaN	NaN	NaN	NaN	NaN	NaN	NaN	NaN	NaN	NaN	NaN	NaN	NaN	NaN	NaN	NaN	NaN	NaN	NaN	NaN	NaN	NaN	NaN	NaN	NaN	NaN	NaN	NaN	NaN	NaN	NaN	NaN	NaN	NaN	NaN	NaN	NaN
NaN	NaN	NaN	NaN	NaN	NaN	NaN	NaN	NaN	NaN	NaN	NaN	NaN	NaN	NaN	NaN	NaN	NaN	NaN	NaN	NaN	NaN	NaN	NaN	NaN	NaN	NaN	NaN	NaN	NaN	NaN	NaN	NaN	NaN	NaN	NaN	NaN	NaN	NaN	NaN	NaN	NaN	NaN	NaN	NaN	NaN	NaN	NaN	NaN	NaN
NaN	NaN	NaN	NaN	NaN	NaN	NaN	NaN	NaN	NaN	NaN	NaN	NaN	NaN	NaN	NaN	NaN	NaN	NaN	NaN	NaN	NaN	NaN	NaN	NaN	NaN	NaN	NaN	NaN	NaN	NaN	NaN	NaN	NaN	NaN	NaN	NaN	NaN	NaN	NaN	NaN	NaN	NaN	NaN	NaN	NaN	NaN	NaN	NaN	NaN
NaN	NaN	NaN	NaN	NaN	NaN	NaN	NaN	NaN	NaN	NaN	NaN	NaN	NaN	NaN	NaN	NaN	NaN	NaN	NaN	NaN	NaN	NaN	NaN	NaN	NaN	NaN	NaN	NaN	NaN	NaN	NaN	NaN	NaN	NaN	NaN	NaN	NaN	NaN	NaN	NaN	NaN	NaN	NaN	NaN	NaN	NaN	NaN	NaN	NaN
NaN	NaN	NaN	NaN	NaN	NaN	NaN	NaN	NaN	NaN	NaN	NaN	NaN	NaN	NaN	NaN	NaN	NaN	NaN	NaN	NaN	NaN	NaN	NaN	NaN	NaN	NaN	NaN	NaN	NaN	NaN	NaN	NaN	NaN	NaN	NaN	NaN	NaN	NaN	NaN	NaN	NaN	NaN	NaN	NaN	NaN	NaN	NaN	NaN	NaN
NaN	NaN	NaN	NaN	NaN	NaN	NaN	NaN	NaN	NaN	NaN	NaN	NaN	NaN	NaN	NaN	NaN	NaN	NaN	NaN	NaN	NaN	NaN	NaN	NaN	NaN	NaN	NaN	NaN	NaN	NaN	NaN	NaN	NaN	NaN	NaN	NaN	NaN	NaN	NaN	NaN	NaN	NaN	NaN	NaN	NaN	NaN	NaN	NaN	NaN
NaN	NaN	NaN	NaN	NaN	NaN	NaN	NaN	NaN	NaN	NaN	NaN	NaN	NaN	NaN	NaN	NaN	NaN	NaN	NaN	NaN	NaN	NaN	NaN	NaN	NaN	NaN	NaN	NaN	NaN	NaN	NaN	NaN	NaN	NaN	NaN	NaN	NaN	NaN	NaN	NaN	NaN	NaN	NaN	NaN	NaN	NaN	NaN	NaN	NaN
NaN	NaN	NaN	NaN	NaN	NaN	NaN	NaN	NaN	NaN	NaN	NaN	NaN	NaN	NaN	NaN	NaN	NaN	NaN	NaN	NaN	NaN	NaN	NaN	NaN	NaN	NaN	NaN	NaN	NaN	NaN	NaN	NaN	NaN	NaN	NaN	NaN	NaN	NaN	NaN	NaN	NaN	NaN	NaN	NaN	NaN	NaN	NaN	NaN	NaN
NaN	NaN	NaN	NaN	NaN	NaN	NaN	NaN	NaN	NaN	NaN	NaN	NaN	NaN	NaN	NaN	NaN	NaN	NaN	NaN	NaN	NaN	NaN	NaN	NaN	NaN	NaN	NaN	NaN	NaN	NaN	NaN	NaN	NaN	NaN	NaN	NaN	NaN	NaN	NaN	NaN	NaN	NaN	NaN	NaN	NaN	NaN	NaN	NaN	NaN
NaN	NaN	NaN	NaN	NaN	NaN	NaN	NaN	NaN	NaN	NaN	NaN	NaN	NaN	NaN	NaN	NaN	NaN	NaN	NaN	NaN	NaN	NaN	NaN	NaN	NaN	NaN	NaN	NaN	NaN	NaN	NaN	NaN	NaN	NaN	NaN	NaN	NaN	NaN	NaN	NaN	NaN	NaN	NaN	NaN	NaN	NaN	NaN	NaN	NaN
NaN	NaN	NaN	NaN	NaN	NaN	NaN	NaN	NaN	NaN	NaN	NaN	NaN	NaN	NaN	NaN	NaN	NaN	NaN	NaN	NaN	NaN	NaN	NaN	NaN	NaN	NaN	NaN	NaN	NaN	NaN	NaN	NaN	NaN	NaN	NaN	NaN	NaN	NaN	NaN	NaN	NaN	NaN	NaN	NaN	NaN	NaN	NaN	NaN	NaN
NaN	NaN	NaN	NaN	NaN	NaN	NaN	NaN	NaN	NaN	NaN	NaN	NaN	NaN	NaN	NaN	NaN	NaN	NaN	NaN	NaN	NaN	NaN	NaN	NaN	NaN	NaN	NaN	NaN	NaN	NaN	NaN	NaN	NaN	NaN	NaN	NaN	NaN	NaN	NaN	NaN	NaN	NaN	NaN	NaN	NaN	NaN	NaN	NaN	NaN
NaN	NaN	NaN	NaN	NaN	NaN	NaN	NaN	NaN	NaN	NaN	NaN	NaN	NaN	NaN	NaN	NaN	NaN	NaN	NaN	NaN	NaN	NaN	NaN	NaN	NaN	NaN	NaN	NaN	NaN	NaN	NaN	NaN	NaN	NaN	NaN	NaN	NaN	NaN	NaN	NaN	NaN	NaN	NaN	NaN	NaN	NaN	NaN	NaN	NaN
NaN	NaN	NaN	NaN	NaN	NaN	NaN	NaN	NaN	NaN	NaN	NaN	NaN	NaN	NaN	NaN	NaN	NaN	NaN	NaN	NaN	NaN	NaN	NaN	NaN	NaN	NaN	NaN	NaN	NaN	NaN	NaN	NaN	NaN	NaN	NaN	NaN	NaN	NaN	NaN	NaN	NaN	NaN	NaN	NaN	NaN	NaN	NaN	NaN	NaN
NaN	NaN	NaN	NaN	NaN	NaN	NaN	NaN	NaN	NaN	NaN	NaN	NaN	NaN	NaN	NaN	NaN	NaN	NaN	NaN	NaN	NaN	NaN	NaN	NaN	NaN	NaN	NaN	NaN	NaN	NaN	NaN	NaN	NaN	NaN	NaN	NaN	NaN	NaN	NaN	NaN	NaN	NaN	NaN	NaN	NaN	NaN	NaN	NaN	NaN
NaN	NaN	NaN	NaN	NaN	NaN	NaN	NaN	NaN	NaN	NaN	NaN	NaN	NaN	NaN	NaN	NaN	NaN	NaN	NaN	NaN	NaN	NaN	NaN	NaN	NaN	NaN	NaN	NaN	NaN	NaN	NaN	NaN	NaN	NaN	NaN	NaN	NaN	NaN	NaN	NaN	NaN	NaN	NaN	NaN	NaN	NaN	NaN	NaN	NaN
NaN	NaN	NaN	NaN	NaN	NaN	NaN	NaN	NaN	NaN	NaN	NaN	NaN	NaN	NaN	NaN	NaN	NaN	NaN	NaN	NaN	NaN	NaN	NaN	NaN	NaN	NaN	NaN	NaN	NaN	NaN	NaN	NaN	NaN	NaN	NaN	NaN	NaN	NaN	NaN	NaN	NaN	NaN	NaN	NaN	NaN	NaN	NaN	NaN	NaN
NaN	NaN	NaN	NaN	NaN	NaN	NaN	NaN	NaN	NaN	NaN	NaN	NaN	NaN	NaN	NaN	NaN	NaN	NaN	NaN	NaN	NaN	NaN	NaN	NaN	NaN	NaN	NaN	NaN	NaN	NaN	NaN	NaN	NaN	NaN	NaN	NaN	NaN	NaN	NaN	NaN	NaN	NaN	NaN	NaN	NaN	NaN	NaN	NaN	NaN
NaN	NaN	NaN	NaN	NaN	NaN	NaN	NaN	NaN	NaN	NaN	NaN	NaN	NaN	NaN	NaN	NaN	NaN	NaN	NaN	NaN	NaN	NaN	NaN	NaN	NaN	NaN	NaN	NaN	NaN	NaN	NaN	NaN	NaN	NaN	NaN	NaN	NaN	NaN	NaN	NaN	NaN	NaN	NaN	NaN	NaN	NaN	NaN	NaN	NaN
NaN	NaN	NaN	NaN	NaN	NaN	NaN	NaN	NaN	NaN	NaN	NaN	NaN	NaN	NaN	NaN	NaN	NaN	NaN	NaN	NaN	NaN	NaN	NaN	NaN	NaN	NaN	NaN	NaN	NaN	NaN	NaN	NaN	NaN	NaN	NaN	NaN	NaN	NaN	NaN	NaN	NaN	NaN	NaN	NaN	NaN	NaN	NaN	NaN	NaN
NaN	NaN	NaN	NaN	NaN	NaN	NaN	NaN	NaN	NaN	NaN	NaN	NaN	NaN	NaN	NaN	NaN	NaN	NaN	NaN	NaN	NaN	NaN	NaN	NaN	NaN	NaN	NaN	NaN	NaN	NaN	NaN	NaN	NaN	NaN	NaN	NaN	NaN	NaN	NaN	NaN	NaN	NaN	NaN	NaN	NaN	NaN	NaN	NaN	NaN
NaN	NaN	NaN	NaN	NaN	NaN	NaN	NaN	NaN	NaN	NaN	NaN	NaN	NaN	NaN	NaN	NaN	NaN	NaN	NaN	NaN	NaN	NaN	NaN	NaN	NaN	NaN	NaN	NaN	NaN	NaN	NaN	NaN	NaN	NaN	NaN	NaN	NaN	NaN	NaN	NaN	NaN	NaN	NaN	NaN	NaN	NaN	NaN	NaN	NaN
NaN	NaN	NaN	NaN	NaN	NaN	NaN	NaN	NaN	NaN	NaN	NaN	NaN	NaN	NaN	NaN	NaN	NaN	NaN	NaN	NaN	NaN	NaN	6.9104	7.0084	NaN	NaN	NaN	NaN	NaN	NaN	NaN	NaN	NaN	NaN	NaN	NaN	NaN	NaN	NaN	NaN	NaN	NaN	NaN	NaN	NaN	NaN	NaN	NaN	NaN
NaN	NaN	NaN	NaN	NaN	NaN	NaN	NaN	NaN	NaN	NaN	NaN	NaN	NaN	NaN	NaN	NaN	NaN	NaN	NaN	7.7334	7.5086	7.8507	6.9098	7.7025	NaN	NaN	NaN	NaN	NaN	NaN	NaN	NaN	NaN	NaN	NaN	NaN	NaN	NaN	NaN	NaN	NaN	NaN	NaN	NaN	NaN	NaN	NaN	NaN	NaN
NaN	NaN	NaN	NaN	NaN	NaN	NaN	NaN	NaN	NaN	NaN	NaN	NaN	NaN	NaN	NaN	NaN	NaN	NaN	NaN	NaN	NaN	7.5084	6.9095	6.9969	NaN	NaN	NaN	NaN	NaN	NaN	NaN	NaN	NaN	NaN	NaN	NaN	NaN	NaN	NaN	NaN	NaN	NaN	NaN	NaN	NaN	NaN	NaN	NaN	NaN
NaN	NaN	NaN	NaN	NaN	NaN	NaN	NaN	NaN	NaN	NaN	NaN	NaN	NaN	NaN	NaN	NaN	NaN	NaN	NaN	NaN	NaN	8.0259	6.8961	6.896	7.0268	NaN	NaN	NaN	NaN	NaN	NaN	NaN	NaN	NaN	NaN	NaN	NaN	NaN	NaN	NaN	NaN	NaN	NaN	NaN	NaN	NaN	NaN	NaN	NaN
NaN	NaN	NaN	NaN	NaN	NaN	NaN	NaN	NaN	NaN	NaN	NaN	NaN	NaN	NaN	NaN	NaN	NaN	NaN	NaN	NaN	NaN	NaN	7.3152	6.8954	6.9252	6.9259	6.7953	6.7952	6.795	6.795	6.7951	NaN	NaN	NaN	NaN	NaN	NaN	NaN	NaN	NaN	NaN	NaN	NaN	NaN	NaN	NaN	NaN	NaN	7.485
NaN	NaN	NaN	NaN	NaN	NaN	NaN	NaN	NaN	NaN	NaN	NaN	NaN	NaN	NaN	NaN	7.8308	7.8308	NaN	NaN	NaN	NaN	NaN	NaN	7.3146	7.6889	6.794	6.7958	6.7958	7.0204	6.8076	6.7958	6.7154	NaN	NaN	NaN	NaN	NaN	NaN	7.3329	7.6712	7.5897	7.3327	7.6712	NaN	NaN	NaN	7.4848	7.4848	7.3892
NaN	NaN	NaN	NaN	NaN	NaN	NaN	NaN	NaN	NaN	NaN	NaN	NaN	NaN	NaN	NaN	6.9166	7.8312	7.8312	7.0715	NaN	NaN	NaN	NaN	7.747	7.6251	7.6892	7.3384	6.8472	6.8475	7.0204	6.7156	6.7157	NaN	NaN	NaN	NaN	NaN	NaN	NaN	6.7075	6.9045	6.861	6.861	6.861	7.6713	7.4848	6.889	7.6712	7.3893
NaN	NaN	NaN	NaN	NaN	NaN	NaN	NaN	NaN	NaN	NaN	NaN	NaN	NaN	6.8256	6.9178	6.9179	6.9178	7.8148	7.8312	7.7469	7.7469	7.747	7.7469	6.7176	6.7218	7.6614	7.3384	7.3383	7.0204	7.0204	7.6948	7.6948	7.6283	6.7061	7.6891	7.0663	NaN	NaN	NaN	6.7074	6.7074	6.8609	7.3325	6.8609	7.6711	7.6714	7.6711	7.6711	7.6711
NaN	NaN	NaN	NaN	NaN	NaN	NaN	NaN	NaN	6.8968	6.8258	6.8259	6.9178	6.9178	6.8258	6.9178	6.9178	6.9178	6.9178	7.8311	7.8308	7.7469	7.747	7.7469	7.7469	6.722	7.1912	7.1912	7.1911	7.0204	7.0204	7.0204	7.689	7.6891	7.6891	7.6891	7.6891	7.0662	NaN	NaN	7.3325	7.5889	6.8609	6.7074	6.5543	6.8609	7.3884	7.3884	7.671	7.6711
NaN	NaN	NaN	NaN	NaN	NaN	NaN	NaN	NaN	7.2398	6.9	6.8258	7.239	7.2399	7.0786	7.7203	7.1515	7.1515	6.9177	6.9177	7.8308	7.831	7.8307	7.8147	7.8148	7.1912	7.6624	7.6624	7.1912	7.1912	7.1912	7.6624	7.349	7.349	7.349	7.6889	7.6889	7.0662	7.0662	7.3716	7.3328	7.3328	7.4966	7.4966	7.3327	6.5542	6.8608	7.3099	6.9049	6.9049
NaN	NaN	NaN	NaN	NaN	NaN	NaN	NaN	NaN	7.4157	7.2397	6.8992	6.899	7.2397	7.2397	7.2397	7.8363	7.8363	6.8601	7.1514	7.8305	7.8305	7.8146	7.8146	7.8146	7.9882	7.9882	7.6624	7.6624	7.6624	7.6624	7.1912	7.6624	7.3492	7.3492	7.6624	7.4397	7.6887	7.6888	7.3067	7.3343	7.3327	7.3327	7.3327	6.9049	7.4966	6.5542	6.5542	7.671	7.4839
NaN	NaN	NaN	NaN	NaN	NaN	NaN	NaN	NaN	NaN	7.1255	6.3724	6.3724	6.3724	6.3724	6.3724	6.3724	6.3724	6.8601	7.1837	7.1513	7.8304	7.3143	7.8145	7.4368	7.9881	7.9881	7.6623	7.6623	7.6623	7.6623	7.6623	7.5694	6.4701	7.6624	7.6581	7.6581	7.6581	6.9051	7.4431	7.0351	7.0351	7.3326	7.3326	6.9145	6.9048	6.8608	6.5542	7.671	7.4839
NaN	NaN	NaN	NaN	NaN	NaN	NaN	NaN	NaN	NaN	NaN	7.9452	7.9452	6.3718	6.6931	6.1181	7.7655	7.3512	7.1833	7.1819	7.1819	7.1834	7.3143	7.6488	8.0259	7.9881	7.9881	7.6623	7.6623	7.6623	7.6624	7.5693	7.5693	7.5693	7.6623	7.6623	7.658	7.658	6.9051	7.0351	7.035	7.035	7.5888	7.035	7.3325	7.3883	7.3883	6.8607	7.5888	7.5888
NaN	NaN	NaN	NaN	NaN	NaN	NaN	NaN	NaN	NaN	NaN	7.9445	7.9445	7.9445	7.3492	6.1175	7.3492	7.349	7.1809	7.1798	7.1788	7.1809	7.3142	7.3142	7.5384	7.7933	7.7933	7.5693	7.255	7.5693	7.5693	7.5692	7.5693	7.5702	7.1169	7.1168	7.658	7.658	6.9051	6.9051	7.2539	7.035	7.3348	7.1357	7.6891	7.6891	7.2823	7.5888	7.5888	7.5888
NaN	NaN	NaN	NaN	NaN	NaN	NaN	NaN	NaN	NaN	NaN	7.5239	7.5238	7.3485	7.3489	7.9445	6.9602	6.96	7.1799	7.1788	7.3001	7.3006	7.3015	7.5847	7.5379	7.0694	7.8365	7.7363	7.7363	7.5692	7.5693	7.5693	7.5693	7.5692	7.5693	7.4162	7.6579	7.658	7.6623	6.8899	6.906	7.2536	7.3348	7.1356	6.7833	7.2823	7.2823	7.5887	7.5887	7.5887
NaN	NaN	NaN	NaN	NaN	NaN	NaN	NaN	NaN	NaN	NaN	7.5228	7.5227	7.5219	7.5227	7.3003	7.2775	7.2766	7.2766	6.9599	6.96	6.96	7.3006	7.3006	7.1822	7.5184	7.29	7.8364	7.8364	7.7363	7.5692	7.5692	7.2549	7.5693	7.2549	7.4161	7.6579	7.6579	7.6623	7.5979	6.906	7.6579	7.1356	7.1356	7.2899	7.2823	6.7833	7.6792	7.5887	7.5887
NaN	NaN	NaN	NaN	NaN	NaN	NaN	NaN	NaN	NaN	NaN	7.5222	7.5227	7.521	7.5223	7.2776	7.2775	7.2772	7.2776	7.2778	7.2778	7.2991	7.4648	7.4656	7.2994	7.0804	7.08	7.29	6.7673	7.7362	7.7362	7.5691	7.2549	6.6155	7.5707	6.7919	7.416	7.6579	7.6579	7.6579	7.6579	7.6579	7.2543	6.9075	7.29	6.7575	6.7575	6.7575	7.8416	6.5688
NaN	NaN	NaN	NaN	NaN	NaN	NaN	NaN	NaN	7.5846	7.5215	7.5218	7.522	7.5217	7.5211	7.5211	7.521	7.5216	7.2772	6.9586	7.4657	7.4657	7.4657	7.4655	7.4657	7.4053	7.2475	7.0798	6.7671	7.6733	7.7354	7.57	7.9035	7.5691	7.5691	7.5701	6.7919	7.416	6.6493	7.6579	7.416	7.6579	7.6579	6.0965	6.6214	6.7944	7.2821	7.4837	7.4837	7.7663
NaN	NaN	NaN	NaN	NaN	NaN	NaN	NaN	NaN	7.4414	7.2787	7.2787	7.0277	7.0277	7.2775	7.5217	7.2776	7.2771	7.5718	7.6969	7.6969	7.463	7.4649	7.4657	7.4659	7.4042	7.4043	7.2489	7.0799	7.0802	7.5112	6.9382	6.9382	7.2473	7.569	7.5705	7.1547	7.5705	7.5705	7.569	7.4159	6.6492	7.6577	6.9046	6.9047	6.9047	7.1354	7.282	6.783	7.2819
NaN	NaN	NaN	NaN	NaN	NaN	NaN	NaN	NaN	NaN	NaN	NaN	NaN	7.0286	7.0278	7.2775	7.2776	7.5718	7.5718	7.5718	7.6969	7.4657	7.4657	7.4656	7.4648	7.4036	7.4038	7.4037	7.4046	7.4046	7.2505	7.1523	7.1523	7.9027	7.5693	7.5693	7.5683	7.5693	7.5693	7.5693	7.5699	6.6485	7.6571	7.4076	6.904	6.904	7.2819	7.1354	7.4835	6.7573
NaN	NaN	NaN	NaN	NaN	NaN	NaN	NaN	NaN	NaN	NaN	NaN	NaN	NaN	NaN	7.24	7.1649	7.2775	7.572	6.9396	7.4658	7.4657	7.4656	7.4657	7.4659	7.4044	7.4037	7.4035	7.4036	7.4038	7.2468	7.0269	7.2468	7.2257	7.9026	7.9026	7.1523	7.1523	7.1523	7.154	7.1539	7.4151	7.6569	7.6569	7.6453	7.2896	6.7567	7.2819	6.7567	6.7567
NaN	NaN	NaN	NaN	NaN	NaN	NaN	NaN	NaN	NaN	NaN	NaN	NaN	NaN	NaN	7.2403	7.2403	7.1666	7.1649	7.4648	7.4658	7.4658	7.4658	7.4658	7.4658	7.4044	7.4038	7.4036	7.4038	7.4036	7.605	7.6042	7.6042	7.026	7.0683	7.2884	6.7815	6.7816	7.1521	7.1521	6.4434	7.415	7.6568	7.6568	7.2895	7.2896	6.7567	7.2818	6.7567	6.7567
NaN	NaN	NaN	NaN	NaN	NaN	NaN	NaN	NaN	NaN	NaN	NaN	NaN	NaN	6.9607	7.2404	7.2403	7.2403	6.3775	6.5918	7.2404	7.2401	7.4658	7.4658	7.4658	7.4038	7.4034	7.4038	7.6049	7.6049	7.6049	7.6049	7.6042	7.6042	7.0241	6.7815	6.7819	6.7816	7.1521	7.1521	7.1521	7.415	6.6481	7.6568	7.2893	6.9029	7.6568	6.7567	6.7566	6.7567
NaN	NaN	NaN	NaN	NaN	NaN	NaN	NaN	NaN	NaN	NaN	NaN	NaN	NaN	NaN	7.2396	7.4058	7.2396	7.4058	7.2396	7.2396	7.2394	7.4058	7.2394	7.2975	7.4035	7.6049	7.6049	7.6049	7.6049	7.6049	7.6049	7.6041	7.6049	6.7815	7.7128	6.7815	6.7816	7.152	7.1514	7.1514	6.7909	7.415	7.415	7.1538	7.6567	7.6567	6.0943	6.7566	6.7566
NaN	NaN	NaN	NaN	NaN	NaN	NaN	NaN	NaN	NaN	NaN	NaN	NaN	NaN	NaN	7.2397	7.2398	7.4057	7.4057	7.2396	7.2397	7.2396	7.4058	7.4057	7.4056	7.2467	7.6049	7.6049	7.6049	7.6049	7.6049	7.6049	7.6049	7.6049	7.2282	7.5374	7.0262	7.0264	7.2893	7.152	7.1513	6.7909	7.6567	7.415	7.415	7.6567	6.8893	6.8893	6.8893	6.7567
NaN	NaN	NaN	NaN	NaN	NaN	NaN	NaN	NaN	NaN	NaN	NaN	NaN	NaN	7.8178	7.2396	7.2396	7.2396	7.4055	7.2396	7.2396	7.2396	7.2394	7.3152	6.9582	6.7818	7.2461	7.6046	7.4921	7.492	7.492	7.4817	7.4816	7.4813	7.2279	6.953	7.0256	7.0239	7.0256	7.4231	7.2885	7.6556	7.6556	7.4147	7.4147	7.4147	6.8886	6.8884	6.8884	6.0939
NaN	NaN	NaN	NaN	NaN	NaN	NaN	NaN	NaN	NaN	NaN	NaN	NaN	NaN	NaN	7.8177	7.8177	7.2395	7.2395	7.4055	7.4055	7.4055	7.2394	7.2394	7.2394	7.2885	7.2861	7.0663	7.4913	7.4912	7.4912	7.4811	7.4802	7.7513	7.7513	7.4908	7.4932	7.4945	7.3018	7.4223	7.4229	7.4223	7.6546	7.1522	7.4139	7.4139	6.9012	7.4063	6.9012	6.7809
NaN	NaN	NaN	NaN	NaN	NaN	NaN	NaN	NaN	NaN	NaN	NaN	NaN	NaN	NaN	NaN	NaN	NaN	7.8177	7.8177	7.2394	7.4056	7.4054	7.2393	7.2393	7.3016	7.3021	7.2861	7.2861	7.2494	7.4811	7.4808	7.5962	7.7513	7.7513	7.4907	7.4927	7.1651	6.8599	7.3018	7.4465	7.5686	7.3022	7.6545	7.1519	7.4139	7.6589	7.6588	7.4139	7.4139
NaN	NaN	NaN	NaN	NaN	NaN	NaN	NaN	NaN	NaN	NaN	NaN	NaN	NaN	NaN	NaN	NaN	NaN	NaN	7.4631	7.2909	7.0602	7.5535	7.2909	7.0603	6.9961	7.2667	6.6446	7.34	7.34	6.5633	7.3563	7.4669	7.6091	7.6091	7.3682	7.2585	6.9535	7.4646	6.9962	7.5564	7.2974	6.6649	6.9958	6.9858	7.5247	6.9866	5.9985	7.3241	7.3241
NaN	NaN	NaN	NaN	NaN	NaN	NaN	NaN	NaN	NaN	NaN	NaN	NaN	NaN	NaN	NaN	NaN	NaN	NaN	7.4631	7.4631	7.0603	6.9504	7.0603	7.0603	7.2669	6.9961	6.996	7.2669	7.3405	7.3405	7.0874	7.0873	7.6123	7.367	6.8117	7.2584	6.8855	7.0638	6.6654	7.2979	7.5045	7.0636	7.0644	6.885	7.5247	7.5247	7.5247	7.5247	7.5247
NaN	NaN	NaN	NaN	NaN	NaN	NaN	NaN	NaN	NaN	NaN	NaN	NaN	NaN	NaN	NaN	NaN	NaN	NaN	7.2023	7.2404	7.2404	7.2404	7.0603	7.0602	7.2667	6.996	7.36	7.2667	6.8654	7.3405	7.3405	7.6128	7.6124	6.7539	7.3666	7.2583	7.2583	6.8716	6.6654	7.2979	6.8723	6.8727	7.0644	7.0643	6.4865	7.5247	7.5247	7.5248	7.1962
NaN	NaN	NaN	NaN	NaN	NaN	NaN	NaN	NaN	NaN	NaN	NaN	NaN	NaN	NaN	NaN	NaN	NaN	7.2017	7.2017	7.2017	7.2399	7.2399	7.2399	7.0596	7.2666	6.996	6.9957	6.996	7.2665	6.8654	7.2666	7.3405	6.7124	6.7538	7.3667	6.753	7.0029	7.0029	7.2585	7.5045	7.5045	6.8723	6.8718	7.0644	6.9968	6.9959	7.5247	7.5248	7.7907
NaN	NaN	NaN	NaN	NaN	NaN	NaN	NaN	NaN	NaN	NaN	NaN	NaN	NaN	NaN	NaN	NaN	NaN	7.2017	7.1063	7.2017	7.2017	7.2017	7.2399	6.544	7.4836	7.2666	6.6445	6.9959	7.2665	7.2666	6.5636	6.5636	7.3764	7.0873	7.0873	7.3961	7.0034	7.0033	7.0027	7.0643	6.6652	6.4	6.6194	6.6194	7.0994	6.9959	6.996	7.196	6.8608
NaN	NaN	NaN	NaN	NaN	NaN	NaN	NaN	NaN	NaN	NaN	NaN	NaN	NaN	NaN	NaN	NaN	NaN	7.2014	7.106	6.4311	6.7417	6.6163	6.6163	7.4622	7.4836	7.2666	6.8654	6.4508	7.2666	6.8654	6.8654	6.5636	7.3588	6.9957	7.5056	6.3367	7.0636	6.6193	7.0636	7.0422	6.6652	7.5044	7.5564	6.9957	7.099	6.9957	6.9959	7.1961	6.8607
NaN	NaN	NaN	NaN	NaN	NaN	NaN	NaN	NaN	NaN	NaN	NaN	NaN	NaN	NaN	NaN	NaN	NaN	NaN	6.6244	6.4116	6.6166	6.6163	6.7416	7.1646	7.4832	7.2661	7.2661	6.8649	7.2292	6.8649	6.8649	6.8649	7.2663	6.6524	6.6524	7.3759	6.3361	7.4634	7.5051	7.5057	7.0415	7.504	7.504	7.2974	7.0498	7.0498	6.9957	7.3649	6.456
NaN	NaN	NaN	NaN	NaN	NaN	NaN	NaN	NaN	NaN	NaN	NaN	NaN	NaN	NaN	NaN	NaN	NaN	NaN	NaN	7.4959	6.4116	6.6164	6.6269	7.1645	7.4684	7.4372	7.2661	7.2661	7.2286	7.0174	5.9924	6.8202	7.3582	7.2663	7.0497	7.3759	6.336	7.184	7.1841	6.3142	6.3142	6.3142	6.4965	6.4965	7.0497	7.0579	7.0581	7.0498	7.3645
NaN	NaN	NaN	NaN	NaN	NaN	NaN	NaN	NaN	NaN	NaN	NaN	NaN	NaN	NaN	NaN	NaN	NaN	NaN	NaN	NaN	7.4959	6.0087	6.6269	7.4587	7.4684	7.1862	7.2039	7.5559	7.2662	7.2662	7.2663	6.8205	6.8205	7.0174	6.4332	7.0595	7.3759	7.1839	7.1822	7.182	7.1823	7.1821	7.1819	7.184	7.1839	7.3644	7.0593	7.0595	7.058
NaN	NaN	NaN	NaN	NaN	NaN	NaN	NaN	NaN	NaN	NaN	NaN	NaN	NaN	NaN	NaN	NaN	NaN	NaN	NaN	NaN	NaN	7.2528	7.2528	7.4959	7.0423	7.186	7.2377	7.3758	7.4371	7.2661	7.2663	7.3758	6.2006	7.3643	5.6883	6.2677	7.0594	7.3758	7.184	7.1819	7.182	7.1822	7.1823	7.1821	7.1821	7.184	6.6523	7.0496	7.0496
NaN	NaN	NaN	NaN	NaN	NaN	NaN	NaN	NaN	NaN	NaN	NaN	NaN	NaN	NaN	NaN	NaN	NaN	NaN	NaN	NaN	NaN	NaN	7.2528	6.7416	6.798	7.4509	7.186	7.4683	7.437	7.204	7.2662	7.3757	7.3757	6.4713	5.6883	6.2676	7.1338	7.3639	6.4332	6.3361	7.1822	7.1819	7.1819	7.1822	7.1822	7.1819	7.0496	7.0496	7.0496
NaN	NaN	NaN	NaN	NaN	NaN	NaN	NaN	NaN	NaN	NaN	NaN	NaN	NaN	NaN	NaN	NaN	NaN	NaN	NaN	NaN	NaN	NaN	7.4957	7.4957	6.7977	6.7978	7.4508	7.4508	7.437	7.204	7.5557	7.3757	7.3757	7.3638	5.6883	7.3639	7.1333	7.0593	7.5575	6.4332	7.3757	7.1822	7.1822	7.1822	6.9076	7.1818	6.9077	7.0579	7.0496
NaN	NaN	NaN	NaN	NaN	NaN	NaN	NaN	NaN	NaN	NaN	NaN	NaN	NaN	NaN	NaN	NaN	NaN	NaN	NaN	NaN	NaN	NaN	NaN	6.6164	6.7976	6.7977	7.4508	7.4508	7.437	7.437	7.2661	7.2661	7.3757	7.1333	5.6872	7.0496	7.3934	6.2675	6.9356	7.3757	6.4332	7.3757	7.1822	7.1819	6.9063	6.9063	6.9063	7.1333	7.0578
NaN	NaN	NaN	NaN	NaN	NaN	NaN	NaN	NaN	NaN	NaN	NaN	NaN	NaN	NaN	NaN	NaN	NaN	NaN	NaN	NaN	NaN	NaN	NaN	NaN	6.6911	7.2377	6.8337	7.4508	7.4508	7.437	7.437	7.2661	7.3741	6.4801	6.4801	7.364	6.6501	6.2674	7.0577	7.0578	6.433	7.4418	7.3933	7.1819	6.907	6.9063	7.1817	7.1332	7.0496
NaN	NaN	NaN	NaN	NaN	NaN	NaN	NaN	NaN	NaN	NaN	NaN	NaN	NaN	NaN	NaN	NaN	NaN	NaN	NaN	NaN	NaN	NaN	NaN	NaN	NaN	6.8199	7.5089	7.4373	7.2026	7.0422	7.266	7.266	7.3757	7.4778	6.4799	6.6523	6.4332	7.364	7.0578	7.0578	5.6883	7.3639	6.4329	7.3933	7.1818	7.1819	6.8581	7.1336	7.1331
NaN	NaN	NaN	NaN	NaN	NaN	NaN	NaN	NaN	NaN	NaN	NaN	NaN	NaN	NaN	NaN	NaN	NaN	NaN	NaN	NaN	NaN	NaN	NaN	NaN	NaN	6.8199	6.8199	7.5088	7.5088	7.0422	7.2659	7.374	7.3756	7.0494	7.0494	6.5213	5.6871	6.4334	6.4334	7.3639	7.0494	7.0494	6.7841	6.4323	6.4319	7.0495	6.4333	7.1335	7.1331
NaN	NaN	NaN	NaN	NaN	NaN	NaN	NaN	NaN	NaN	NaN	NaN	NaN	NaN	NaN	NaN	NaN	NaN	NaN	NaN	NaN	NaN	NaN	NaN	NaN	NaN	6.691	6.8336	6.8335	7.5088	7.2025	7.3755	7.0166	7.374	7.374	6.4331	6.4663	6.4664	6.5213	6.5212	6.5213	6.4873	6.4871	7.1334	7.1334	7.1334	7.0495	6.4334	6.6523	7.1335
NaN	NaN	NaN	NaN	NaN	NaN	NaN	NaN	NaN	NaN	NaN	NaN	NaN	NaN	NaN	NaN	NaN	NaN	NaN	NaN	NaN	NaN	NaN	NaN	NaN	NaN	6.8192	6.833	6.8326	7.5734	7.5734	7.375	7.375	7.375	7.375	6.9038	7.1658	6.5208	6.5208	6.5208	6.5208	6.5207	7.3632	7.3633	7.1334	7.3638	7.0574	6.8581	6.6523	7.1334
NaN	NaN	NaN	NaN	NaN	NaN	NaN	NaN	NaN	NaN	NaN	NaN	NaN	NaN	NaN	NaN	NaN	NaN	NaN	NaN	NaN	NaN	NaN	NaN	NaN	NaN	6.8192	7.2022	7.2021	7.5734	7.5734	7.375	7.375	7.375	6.5823	6.9038	7.2339	7.2338	6.7879	7.3926	6.9272	6.5208	6.5208	6.6514	6.4333	6.466	6.4334	6.4333	7.0569	7.1328
NaN	NaN	NaN	NaN	NaN	NaN	NaN	NaN	NaN	NaN	NaN	NaN	NaN	NaN	NaN	NaN	NaN	NaN	NaN	NaN	NaN	NaN	NaN	NaN	NaN	NaN	NaN	7.2021	7.5734	7.5734	7.5734	7.6193	7.375	7.375	6.4659	6.7879	7.2333	6.9037	7.1805	6.7879	6.7879	6.7879	7.3924	7.3924	7.1329	6.4659	7.3626	6.4333	7.0569	7.1329
NaN	NaN	NaN	NaN	NaN	NaN	NaN	NaN	NaN	NaN	NaN	NaN	NaN	NaN	NaN	NaN	NaN	NaN	NaN	NaN	NaN	NaN	NaN	NaN	NaN	NaN	NaN	7.2009	7.6002	7.6481	7.5733	7.6192	7.3749	7.3749	7.3749	6.7879	6.7879	6.7879	7.1805	6.7878	6.7878	6.7878	7.2652	7.3914	7.1328	7.1329	6.4532	6.8562	6.8799	7.0567
NaN	NaN	NaN	NaN	NaN	NaN	NaN	NaN	NaN	NaN	NaN	NaN	NaN	NaN	NaN	NaN	NaN	NaN	NaN	NaN	NaN	NaN	NaN	NaN	NaN	NaN	7.4919	6.8327	7.5309	7.5309	7.6192	5.9962	7.375	7.2032	7.375	6.4794	6.7877	6.7876	6.7876	6.7876	6.7876	6.7876	7.2668	7.3921	6.4794	7.1318	6.4533	6.7817	7.1319	7.1319
NaN	NaN	NaN	NaN	NaN	NaN	NaN	NaN	NaN	NaN	NaN	NaN	NaN	NaN	NaN	NaN	NaN	NaN	NaN	NaN	NaN	NaN	NaN	NaN	NaN	NaN	7.4506	6.8327	7.5308	7.5308	7.4971	7.4971	7.3749	7.3738	6.4792	6.4794	6.7876	6.7876	6.7876	6.7876	6.7876	6.7876	7.2668	7.3913	7.3922	6.7334	7.1317	6.4532	7.1318	7.1318
NaN	NaN	NaN	NaN	NaN	NaN	NaN	NaN	NaN	NaN	NaN	NaN	NaN	NaN	NaN	NaN	NaN	NaN	NaN	NaN	NaN	NaN	NaN	NaN	NaN	7.4362	7.4362	6.1049	6.8325	7.5308	7.3865	7.3867	7.0575	7.3749	6.4791	6.5203	6.5204	6.9358	6.7876	6.7876	6.7876	6.7876	6.7875	7.2664	7.3921	6.7333	6.5046	6.7815	6.7815	7.1317
NaN	NaN	NaN	NaN	NaN	NaN	NaN	NaN	NaN	NaN	NaN	NaN	NaN	NaN	NaN	NaN	NaN	NaN	NaN	NaN	NaN	NaN	NaN	NaN	NaN	7.4919	7.4362	7.0419	6.7964	6.8322	7.5307	7.5732	7.3749	7.3749	6.4658	6.5202	6.4658	6.4658	6.7875	6.7875	6.7875	6.7875	6.7875	7.2665	7.3918	6.4525	6.5031	6.7815	6.7815	6.7812
NaN	NaN	NaN	NaN	NaN	NaN	NaN	NaN	NaN	NaN	NaN	NaN	NaN	NaN	NaN	NaN	NaN	NaN	NaN	NaN	NaN	NaN	NaN	NaN	NaN	7.508	6.9467	6.9467	6.8059	6.4746	7.1378	7.5028	7.3799	7.1431	7.3799	6.4946	6.4945	6.4946	6.4725	6.8085	6.8084	6.8084	6.8084	7.2098	7.32	6.4624	6.4095	6.8122	6.8122	6.8122
NaN	NaN	NaN	NaN	NaN	NaN	NaN	NaN	NaN	NaN	NaN	NaN	NaN	NaN	NaN	NaN	NaN	NaN	NaN	NaN	NaN	NaN	NaN	NaN	NaN	7.508	7.3514	7.4602	6.8058	7.3031	7.1375	7.5408	7.1378	7.3799	7.1431	7.2476	6.4946	6.4947	6.4947	6.4946	6.4724	6.8084	6.8084	6.8089	7.3197	6.4624	6.4096	6.8244	6.5206	7.0836
NaN	NaN	NaN	NaN	NaN	NaN	NaN	NaN	NaN	NaN	NaN	NaN	NaN	NaN	NaN	NaN	NaN	NaN	NaN	NaN	NaN	NaN	NaN	NaN	NaN	6.793	7.4601	6.8066	6.6577	6.828	7.5027	7.4546	7.1378	7.4601	7.3235	7.3235	7.2476	6.4946	6.4945	6.4947	6.4722	6.4945	6.8084	6.8083	7.1088	7.3472	6.4823	6.6451	6.8244	7.0837
NaN	NaN	NaN	NaN	NaN	NaN	NaN	NaN	NaN	NaN	NaN	NaN	NaN	NaN	NaN	NaN	NaN	NaN	NaN	NaN	NaN	NaN	NaN	NaN	NaN	7.2156	7.2156	6.8066	6.8056	7.1375	7.5026	7.4545	7.1377	7.3798	7.3798	7.3234	7.2476	6.863	6.4724	6.4945	6.4947	6.4947	7.3798	6.4816	6.4947	7.109	7.32	6.8217	6.8122	6.7002
NaN	NaN	NaN	NaN	NaN	NaN	NaN	NaN	NaN	NaN	NaN	NaN	NaN	NaN	NaN	NaN	NaN	NaN	NaN	NaN	NaN	NaN	NaN	NaN	NaN	7.2156	7.1817	7.0127	7.1523	7.1374	7.665	7.665	7.1375	7.1377	7.3797	7.3797	7.3234	7.3234	7.0919	6.4946	6.4946	7.3763	7.514	6.7004	6.4945	6.4196	6.4816	6.8214	6.6451	6.5205
NaN	NaN	NaN	NaN	NaN	NaN	NaN	NaN	NaN	NaN	NaN	NaN	NaN	NaN	NaN	NaN	NaN	NaN	NaN	NaN	NaN	NaN	NaN	NaN	NaN	NaN	7.0669	7.1051	7.1041	7.3288	7.665	7.665	7.1039	7.1049	7.3797	6.8924	6.7716	7.3763	7.3763	7.3763	7.3001	7.3763	7.3763	7.3763	7.3763	7.3763	6.71	6.71	6.7137	6.52
NaN	NaN	NaN	NaN	NaN	NaN	NaN	NaN	NaN	NaN	NaN	NaN	NaN	NaN	NaN	NaN	NaN	NaN	NaN	NaN	NaN	NaN	NaN	NaN	NaN	NaN	6.9104	7.3291	7.3284	6.6631	7.3283	7.4698	7.4458	7.2801	7.1322	7.3794	6.7716	7.3535	7.3763	7.3763	7.3763	7.3337	7.3763	7.3763	7.3763	7.3763	6.4152	6.7099	6.7099	6.6135
NaN	NaN	NaN	NaN	NaN	NaN	NaN	NaN	NaN	NaN	NaN	NaN	NaN	NaN	NaN	NaN	NaN	NaN	NaN	NaN	NaN	NaN	NaN	NaN	NaN	NaN	6.9105	6.9105	7.3292	6.9473	7.3286	7.1033	7.1034	7.4439	7.132	7.3797	6.7714	7.3535	7.3763	7.3763	7.3763	7.3763	6.8512	7.3763	7.3763	7.3763	7.3763	6.7099	6.7099	6.7099
NaN	NaN	NaN	NaN	NaN	NaN	NaN	NaN	NaN	NaN	NaN	NaN	NaN	NaN	NaN	NaN	NaN	NaN	NaN	NaN	NaN	NaN	NaN	NaN	NaN	7.1801	6.5291	7.1801	6.6642	6.2372	6.6642	7.1043	7.1036	7.4438	6.7098	7.3796	7.4582	7.3762	7.3762	7.3762	7.3762	7.3762	7.264	7.3762	7.3762	7.3762	7.3763	6.7099	6.7099	6.6134
NaN	NaN	NaN	NaN	NaN	NaN	NaN	NaN	NaN	NaN	NaN	NaN	NaN	NaN	NaN	NaN	NaN	NaN	NaN	NaN	NaN	NaN	NaN	NaN	7.434	7.3284	7.18	7.1802	6.6641	7.2192	7.1796	7.0678	7.0687	7.3534	7.3534	6.7714	6.7714	7.4582	7.3762	7.2639	7.264	7.3762	5.9987	7.3762	7.3762	7.3762	7.3762	7.3762	6.7098	6.6134
NaN	NaN	NaN	NaN	NaN	NaN	NaN	NaN	NaN	NaN	NaN	NaN	NaN	NaN	NaN	NaN	NaN	NaN	NaN	NaN	NaN	NaN	NaN	NaN	7.4341	7.3291	7.1033	6.5503	6.6641	7.103	7.0661	7.4551	7.4551	7.3641	7.3533	7.3796	7.4582	7.4582	7.3762	7.3762	7.2639	7.3762	7.3762	5.999	7.3762	5.9987	7.3762	7.3762	7.3762	6.6134
NaN	NaN	NaN	NaN	NaN	NaN	NaN	NaN	NaN	NaN	NaN	NaN	NaN	NaN	NaN	NaN	NaN	NaN	NaN	NaN	NaN	NaN	7.0939	6.9984	7.45	7.3584	7.3639	6.5501	7.4544	7.3639	6.9209	7.4544	7.4544	7.364	7.364	7.3796	6.7714	7.4581	7.2638	7.3761	7.3761	7.3761	7.3761	7.3761	7.3761	7.2635	7.2637	7.3761	7.3761	7.3761
NaN	NaN	NaN	NaN	NaN	NaN	NaN	NaN	NaN	NaN	NaN	NaN	NaN	NaN	NaN	NaN	NaN	NaN	NaN	NaN	NaN	NaN	7.3464	6.9983	6.9984	7.3582	7.6647	7.6647	7.3639	7.3639	7.3639	6.9204	7.2549	7.3073	7.3074	7.3796	6.2287	7.4581	7.4581	7.3761	7.3761	7.3761	7.3761	7.3761	7.2634	7.2634	7.3761	7.3761	7.3761	7.3761
NaN	NaN	NaN	NaN	NaN	NaN	NaN	NaN	NaN	NaN	NaN	NaN	NaN	NaN	NaN	NaN	NaN	NaN	NaN	NaN	NaN	7.2669	7.3463	7.3465	6.9979	7.0685	7.3581	7.6647	7.0573	7.057	7.3637	6.9202	6.9204	6.9202	7.3074	7.458	6.2286	6.7712	7.4581	7.3761	7.3761	7.3761	7.2634	7.2634	7.2633	7.2634	5.9986	7.3761	7.2634	7.2633
NaN	NaN	NaN	NaN	NaN	NaN	NaN	NaN	NaN	NaN	NaN	NaN	NaN	NaN	NaN	NaN	NaN	NaN	NaN	NaN	NaN	7.2669	7.3467	7.3466	7.7477	7.0676	7.3581	7.0685	7.6466	7.3582	7.3637	7.3639	6.9203	7.2548	7.3074	7.376	7.458	6.7712	7.458	7.458	7.376	7.376	7.2634	7.376	5.9986	5.9986	5.9986	7.376	5.9986	7.2633
NaN	NaN	NaN	NaN	NaN	NaN	NaN	NaN	NaN	NaN	NaN	NaN	NaN	NaN	NaN	NaN	NaN	NaN	NaN	NaN	7.2667	7.3462	7.1555	7.1628	7.4485	7.3581	7.3581	7.057	7.057	7.057	7.3581	7.4543	7.4543	7.3753	7.4734	7.376	6.9776	6.7712	7.4807	7.4807	7.3532	7.376	7.376	7.3196	5.9986	5.9985	5.9985	5.9986	5.9986	5.9986
NaN	NaN	NaN	NaN	NaN	NaN	NaN	NaN	NaN	NaN	NaN	NaN	NaN	NaN	NaN	NaN	NaN	NaN	NaN	7.1413	7.2671	7.3467	7.1558	7.163	7.4488	7.358	7.3582	7.0684	7.057	7.057	7.057	7.2107	7.2107	7.2107	7.3753	7.3753	7.376	6.2285	7.4807	7.4807	7.3532	7.3532	7.376	7.376	5.9985	5.9985	5.9985	5.9985	5.9985	5.9985
NaN	NaN	NaN	NaN	NaN	NaN	NaN	NaN	NaN	NaN	NaN	NaN	NaN	NaN	NaN	NaN	NaN	NaN	NaN	7.2673	7.2671	7.3469	7.3465	7.156	7.4487	7.358	7.358	7.0569	7.6647	7.0683	7.358	7.2107	7.2107	7.2107	7.3753	7.198	7.3759	6.2284	6.9625	6.9625	6.9695	7.5137	7.0557	7.376	7.376	7.376	7.376	7.376	5.9985	7.2632
NaN	NaN	NaN	NaN	NaN	NaN	NaN	NaN	NaN	NaN	NaN	NaN	NaN	NaN	NaN	NaN	NaN	NaN	7.1417	7.2671	7.095	7.0719	7.0719	7.3465	7.4493	7.358	7.358	7.0463	7.0464	7.2706	7.3042	7.2106	7.2107	7.2107	6.921	7.198	7.3753	7.376	6.9625	7.4772	7.4772	7.5136	7.5136	7.3532	7.3532	7.3759	7.3759	7.3759	5.9985	7.3759
NaN	NaN	NaN	NaN	NaN	NaN	NaN	NaN	NaN	NaN	NaN	NaN	NaN	NaN	NaN	NaN	NaN	7.1416	7.2671	7.2671	7.1414	7.0725	7.095	7.1628	7.4492	7.2274	7.0667	7.046	7.2706	7.6646	7.3043	7.2107	7.2106	7.2104	7.2106	7.2104	7.1981	7.3758	7.3759	7.4942	7.4771	6.8592	6.7711	7.5135	7.5135	7.3531	7.3531	7.3758	7.3753	7.3759
NaN	NaN	NaN	NaN	NaN	NaN	NaN	NaN	NaN	NaN	NaN	NaN	NaN	NaN	NaN	NaN	6.6787	7.2671	7.2671	7.2671	7.1413	7.1413	7.156	7.156	7.095	7.0566	7.328	7.3278	7.2708	7.2103	7.2103	7.2103	7.2103	7.2103	7.2101	7.2101	7.21	5.7562	7.3192	6.895	7.4767	7.4767	7.4767	6.771	6.7707	7.3527	7.3528	7.3755	7.3755	7.3755
NaN	NaN	NaN	NaN	NaN	NaN	NaN	NaN	NaN	NaN	NaN	NaN	NaN	NaN	NaN	7.0947	7.0947	7.2663	7.0941	7.0948	7.776	7.776	7.776	6.5412	6.4697	6.4213	7.328	7.2708	7.2709	7.4537	7.2101	7.2101	7.2101	7.21	7.21	7.2099	7.21	7.2102	7.3065	7.3189	7.3189	7.3189	6.9961	6.228	6.228	6.771	6.771	7.2628	7.3761	7.3761
NaN	NaN	NaN	NaN	NaN	NaN	NaN	NaN	NaN	NaN	NaN	NaN	NaN	NaN	NaN	7.716	7.0955	6.6535	6.4703	7.1555	7.2663	7.0947	7.0715	7.3622	7.5426	7.3283	7.2708	7.2708	7.2103	7.2103	7.2101	7.2099	7.3322	7.2099	7.2099	7.2099	7.2099	7.21	7.3063	7.3065	7.3189	7.3189	7.3189	6.2282	6.228	6.2282	6.2282	7.4765	6.7709	7.0551
NaN	NaN	NaN	NaN	NaN	NaN	NaN	NaN	NaN	NaN	NaN	NaN	NaN	NaN	7.716	7.2666	7.0947	7.0945	7.0939	7.0412	6.9985	7.4484	7.4485	7.4484	7.2379	6.6626	7.2709	7.4539	7.2103	7.2101	7.2101	7.2101	7.21	7.2101	7.2101	7.2099	7.21	7.21	7.21	7.3064	7.3067	7.3192	7.3192	7.3192	6.2281	6.2281	6.2281	7.4673	7.4673	7.1955
NaN	NaN	NaN	NaN	NaN	NaN	NaN	NaN	NaN	NaN	NaN	NaN	NaN	NaN	7.0359	7.2665	7.2661	7.2661	7.3454	7.1548	7.3639	7.364	7.364	7.4477	7.5425	7.0026	7.2709	7.2709	7.2103	7.21	7.2706	7.271	7.21	7.21	7.21	7.21	7.2099	7.21	7.2099	7.21	7.3064	7.3066	7.3066	7.3192	7.3192	7.3192	5.998	5.998	7.3192	5.998
NaN	NaN	NaN	NaN	NaN	NaN	NaN	NaN	NaN	NaN	NaN	NaN	NaN	NaN	NaN	6.8926	7.22	7.103	7.103	7.103	7.3269	7.3375	7.3395	7.3371	7.3375	7.4885	7.1002	7.4226	7.4075	7.4077	7.1605	7.4075	7.4075	7.4075	7.4075	7.4075	7.4075	7.2919	7.2917	7.2917	7.2919	7.3886	7.3887	7.3887	7.5528	7.5528	7.5528	7.4109	7.4109	6.1055
NaN	NaN	NaN	NaN	NaN	NaN	NaN	NaN	NaN	NaN	NaN	NaN	NaN	NaN	NaN	6.7563	6.7561	7.103	7.1022	7.2204	7.1022	7.3393	7.3393	7.3394	7.3782	7.3301	7.7495	7.4228	7.4229	7.4075	7.1603	7.1601	7.4232	7.4075	7.4074	7.4074	7.4074	7.4074	7.2919	7.2916	7.2919	7.3886	7.4108	7.4108	7.5527	7.5527	7.5527	7.5527	7.4108	7.5527
NaN	NaN	NaN	NaN	NaN	NaN	NaN	NaN	NaN	NaN	NaN	NaN	NaN	NaN	NaN	6.8094	6.7561	7.1029	6.81	7.2199	7.3392	7.3392	7.3393	7.3394	7.3782	7.349	7.349	7.7494	7.349	7.3488	7.3488	7.33	7.3484	7.3298	7.3297	7.4074	7.4074	7.4678	7.4678	7.3085	7.5399	7.5096	7.5314	7.3965	7.553	7.553	7.553	7.6288	7.4492	7.4492
NaN	NaN	NaN	NaN	NaN	NaN	NaN	NaN	NaN	NaN	NaN	NaN	NaN	NaN	NaN	6.8097	6.756	NaN	NaN	6.81	7.2988	7.1526	7.2986	7.298	7.2751	7.3488	7.3488	7.4225	7.349	7.3489	7.3487	7.3489	7.3485	7.3301	7.4489	7.4489	7.467	7.4678	7.4678	7.3084	7.1413	7.5096	7.5096	7.5314	7.5314	7.553	7.5871	7.4491	7.4491	7.4491
NaN	NaN	NaN	NaN	NaN	NaN	NaN	NaN	NaN	NaN	NaN	NaN	NaN	NaN	NaN	NaN	NaN	NaN	NaN	NaN	NaN	7.2986	7.3781	7.1526	7.275	7.3482	7.3488	7.3488	7.3486	7.3488	7.3487	7.3487	7.3302	7.33	8.0369	7.4678	8.0369	8.0369	7.4489	7.4489	7.1422	7.5096	7.5096	7.553	7.553	7.5529	7.5871	7.6288	7.5096	7.5096
NaN	NaN	NaN	NaN	NaN	NaN	NaN	NaN	NaN	NaN	NaN	NaN	NaN	NaN	NaN	NaN	NaN	NaN	NaN	NaN	NaN	6.8092	7.2753	7.2755	7.2754	7.3482	7.3483	7.3485	7.349	7.3487	7.3489	7.3487	7.4964	7.4489	7.4489	7.467	7.467	8.0369	8.0369	7.1421	7.1422	7.5096	7.6831	7.553	7.5096	7.5096	7.5096	7.5096	7.5096	7.5096
NaN	NaN	NaN	NaN	NaN	NaN	NaN	NaN	NaN	NaN	NaN	NaN	NaN	NaN	NaN	NaN	NaN	NaN	NaN	NaN	6.979	7.4119	7.2743	7.2747	7.2748	7.3482	7.3482	7.3487	7.4224	7.4224	7.3488	7.3488	7.4964	7.5095	7.5095	7.5095	7.5095	8.037	8.0369	7.142	7.1421	7.6824	7.5096	7.5096	7.5096	7.5096	7.5095	7.5096	7.5096	7.5096
NaN	NaN	NaN	NaN	NaN	NaN	NaN	NaN	NaN	NaN	NaN	NaN	NaN	NaN	NaN	NaN	NaN	6.6184	6.7563	7.2976	6.3407	7.1525	7.2747	7.5924	7.3773	7.3481	7.346	7.3484	7.4223	7.4223	7.4964	7.4964	7.4964	7.5095	7.5095	7.5095	7.5095	7.5095	8.0369	7.1421	7.1413	7.1421	7.5095	7.5096	7.5095	7.5095	7.5095	7.5096	7.5095	7.5096
NaN	NaN	NaN	NaN	NaN	NaN	NaN	NaN	NaN	NaN	NaN	NaN	NaN	NaN	NaN	NaN	6.5937	7.2982	7.1526	7.1525	7.1525	6.8916	7.2745	7.2747	7.2748	7.3482	7.3481	7.3482	7.4223	7.5238	7.4964	7.4964	7.4964	7.4489	7.2685	7.5096	7.5096	7.5096	7.5096	7.5096	7.1422	7.1421	7.5096	7.5096	7.5095	7.5095	7.5095	7.5095	7.5095	7.5095
NaN	NaN	NaN	NaN	NaN	NaN	NaN	NaN	NaN	NaN	NaN	NaN	NaN	NaN	NaN	7.5661	7.8301	7.5613	7.3775	7.3775	6.8917	7.2745	6.8914	7.2746	7.2747	7.3461	7.422	7.422	7.4133	7.5238	7.5096	7.5096	7.4134	7.4671	7.4671	7.5095	7.5096	7.5096	7.5096	7.449	7.5096	7.5096	7.5095	7.5096	7.5096	7.5096	7.5096	7.5096	7.5096	7.5096
NaN	NaN	NaN	NaN	NaN	NaN	NaN	NaN	NaN	NaN	NaN	NaN	NaN	7.121	7.2908	7.566	7.566	7.83	7.3773	7.3773	6.892	7.2746	7.2747	7.2746	7.2747	7.346	7.5084	7.2578	7.1807	7.5095	7.5096	7.5096	7.5096	7.48	7.5096	7.5095	7.5096	7.5096	7.5237	7.5096	7.5096	7.5096	7.5095	7.5095	7.5096	7.5096	7.5096	7.5096	7.5096	7.5096
NaN	NaN	NaN	NaN	NaN	NaN	NaN	NaN	NaN	NaN	NaN	NaN	NaN	7.1209	7.8102	7.8102	7.5661	7.5661	7.4461	7.3772	6.892	6.8912	7.2743	7.3772	7.3357	7.357	7.2578	7.4133	7.4133	7.412	7.412	7.5095	7.5096	7.5096	7.5096	7.5096	7.5096	7.5096	7.5096	7.5096	7.5095	7.5095	7.5095	7.5096	7.5096	7.5096	7.5096	7.5096	7.5096	7.5096
NaN	NaN	NaN	NaN	NaN	NaN	NaN	NaN	NaN	NaN	NaN	7.1797	7.3771	7.0911	7.0911	7.0911	7.7526	7.5661	7.5661	7.3771	7.3771	6.8911	6.8915	7.3862	7.3862	7.412	7.5097	7.5097	7.5097	7.5097	7.5097	7.5097	7.5097	7.5097	7.5098	7.5097	7.5098	7.5098	7.5098	7.5098	7.5097	7.5097	7.5097	7.5097	7.5098	7.5098	7.5098	7.1421	7.1421	7.5096
NaN	NaN	NaN	NaN	NaN	NaN	NaN	NaN	NaN	7.4109	7.1208	7.1791	7.1548	7.1548	7.0569	7.1208	7.1208	7.1208	7.6436	7.566	7.3771	7.405	7.4124	7.3862	7.3862	7.5096	7.5096	7.5096	7.5096	7.5096	7.5096	7.5096	7.5096	7.5096	7.5096	7.5096	7.5096	7.5098	7.5098	7.5096	7.5096	7.5096	7.5097	7.5097	7.5098	7.5098	7.5099	6.6583	7.5098	7.5098
NaN	NaN	NaN	6.3005	NaN	NaN	NaN	NaN	NaN	7.5703	7.5703	7.1547	7.1547	7.1547	7.1548	7.0909	7.0909	7.7679	7.6435	7.5659	7.5659	7.405	7.405	7.1969	7.3807	7.4135	7.4135	7.5098	7.5098	7.5098	7.5096	7.5096	7.5096	7.5096	7.5096	7.5096	7.5096	7.5097	7.5097	7.5097	7.5096	7.5096	7.5096	7.5096	7.5096	7.5098	7.5098	6.6583	7.5098	7.5098
NaN	NaN	7.2906	6.9775	NaN	NaN	NaN	NaN	7.4036	7.1548	7.2971	7.1547	7.1546	7.1546	7.1548	6.5195	7.0969	7.1207	7.7679	7.033	7.5659	7.405	7.1955	7.2767	7.3809	7.4135	7.4134	7.5098	7.5098	7.5098	7.5098	7.5098	7.5098	7.5098	7.5098	7.5098	7.5098	7.5099	7.5098	7.5098	7.5098	7.5098	7.5098	7.5098	7.5098	7.51	7.5099	6.6584	7.5099	7.5099
7.5785	7.5785	7.2906	7.6666	NaN	NaN	NaN	7.1533	7.1533	7.1534	7.1534	7.1534	7.465	7.465	7.381	7.381	6.2405	6.6357	6.6357	7.7677	7.5659	7.5659	7.5659	7.3867	7.2767	7.3212	7.2382	7.4134	7.5098	7.5098	7.5098	7.5098	7.5098	7.5098	7.5098	7.5098	7.5098	7.5098	7.5098	7.5098	7.5098	7.5098	7.5098	7.5098	7.5098	7.51	6.6803	6.6585	7.5099	7.5099
NaN	7.0443	7.4648	7.4648	NaN	NaN	NaN	7.1533	7.1533	7.1533	7.4763	7.4763	7.4765	7.4765	7.381	7.381	7.381	7.381	7.381	6.635	7.0983	7.5658	7.5661	7.5189	7.381	7.4122	7.4121	7.4134	7.4134	7.3569	7.5097	7.5097	7.5098	7.5098	7.5098	7.5098	7.5098	7.5098	7.5098	7.5098	7.5098	7.5098	7.5098	7.5098	7.5099	7.51	7.5098	7.5098	6.9495	6.8987
NaN	7.4422	7.4419	7.4639	7.4417	NaN	NaN	7.1531	7.1531	7.1539	7.4762	7.4762	7.4762	7.4762	7.4045	7.2105	7.2933	7.3806	7.3807	7.3807	6.8847	7.7675	7.7675	7.5658	7.5658	7.6289	7.4121	7.2588	7.4133	7.3566	7.5096	7.5096	7.5096	7.5096	7.5096	7.5096	7.5097	7.5096	7.5096	7.5096	7.5097	7.5097	7.5098	7.5099	7.5099	7.5099	7.5097	7.5097	7.4247	7.5098
7.4418	7.4418	7.4417	7.4753	7.4416	7.4421	7.4419	7.4752	7.153	7.2877	7.1531	7.4753	7.1531	7.1531	7.4037	7.4037	7.3797	7.3797	7.2097	7.2097	7.2097	7.3798	6.8047	7.6761	7.565	7.6289	7.6288	7.3575	7.2579	7.5096	7.5096	7.5095	7.5095	7.5095	7.5095	7.5095	7.5095	7.5095	7.5095	7.5095	7.5095	7.5095	7.5098	7.5098	7.5098	7.5097	7.5096	7.1412	6.883	6.9493
NaN	7.4753	7.4753	7.4753	7.4753	7.4752	7.4421	7.4752	7.4752	7.1522	7.1521	7.153	7.153	7.153	7.4037	7.3797	7.3797	7.3797	7.3797	7.2096	7.2096	7.5719	7.5122	6.747	7.057	7.6284	7.6284	7.6284	7.5092	7.5091	7.5091	7.5091	7.5091	7.5091	7.5091	7.244	7.5091	7.5091	7.5091	7.5091	7.5094	7.5094	7.5094	7.5094	7.5097	7.5096	7.5095	6.6574	6.883	6.9492
NaN	NaN	6.9272	6.8195	6.8209	7.6613	7.4417	7.4747	7.4747	7.153	7.153	7.1531	7.153	7.1528	7.3796	7.4036	7.4036	7.2096	7.2097	7.2096	7.2097	7.7663	7.3797	7.3796	7.3798	6.8268	7.6283	7.6283	7.3339	7.509	7.509	7.509	7.509	7.509	7.509	7.2438	7.2438	7.509	7.509	7.509	7.509	7.509	7.509	7.509	7.509	7.5092	7.509	7.509	6.8825	6.9488
NaN	NaN	7.6069	7.6069	7.8335	7.0415	7.4418	7.4417	7.1528	7.1527	7.1527	7.4748	7.5683	7.5683	7.129	7.5682	7.2091	7.2091	7.5717	7.1706	7.2092	7.7663	7.3796	7.3796	7.3796	6.7557	7.6823	7.6284	7.6284	7.5089	7.5089	7.5089	7.5089	7.5089	7.5089	7.5089	7.5089	7.5089	7.5089	7.5089	7.5089	7.5089	7.5089	7.5089	7.5089	7.5089	7.5089	7.1416	7.3381	6.9487
NaN	NaN	7.6068	7.6069	7.6069	7.4418	7.4416	7.4416	6.6901	7.285	7.2852	7.2852	6.9142	6.9144	7.244	7.129	7.1289	7.129	6.9142	6.9142	7.776	6.5255	7.1417	6.0953	6.526	6.7548	7.3931	7.6284	7.6284	7.5089	7.5089	6.7534	6.753	6.7534	7.5089	7.5089	7.5089	7.5089	7.5089	7.5089	7.5089	7.5089	7.5089	7.5089	7.5089	7.5089	7.5089	7.1416	7.5091	7.3381
NaN	NaN	NaN	7.6068	7.6068	6.506	6.6452	6.6451	7.1178	7.7863	7.7863	7.7863	7.2849	7.2852	7.1292	7.1292	7.0243	7.0242	7.0243	6.6788	7.0129	6.5254	7.3074	6.5259	6.5259	6.7535	6.7547	7.6284	7.4236	6.2149	6.753	6.753	6.753	6.7535	6.7535	7.5089	7.5089	7.5089	7.5089	7.5089	7.5089	7.5089	7.5089	7.5089	7.5089	7.5089	7.5089	7.5089	7.5091	7.5787
NaN	NaN	NaN	NaN	NaN	NaN	NaN	NaN	NaN	6.6223	7.651	7.5311	7.0339	7.5322	7.3698	7.2485	7.2485	7.2485	7.2495	7.6922	6.8308	6.8317	6.8318	6.8309	6.8308	6.7858	7.3965	7.6861	7.6861	6.0173	7.396	6.7863	6.7863	6.7864	7.3882	7.3886	7.6208	7.6208	7.6208	7.6208	7.6208	7.6208	7.6208	7.6208	7.6208	7.6209	7.3887	7.3885	7.6209	7.7055
NaN	NaN	NaN	NaN	NaN	NaN	NaN	NaN	NaN	7.4316	7.4316	6.8262	6.8263	7.5313	7.5313	7.2476	7.2476	7.9237	7.6913	6.8299	6.8299	6.8309	6.8309	6.5365	6.8299	7.396	7.3964	7.3965	7.3684	6.3073	6.6636	6.7862	7.3884	7.3883	7.6209	7.6208	7.6208	7.6208	7.6208	7.6208	7.6208	7.6208	7.6208	7.6208	7.6208	7.6208	7.6209	7.6209	7.6209	7.56
NaN	NaN	NaN	NaN	NaN	NaN	NaN	NaN	6.8698	7.4309	6.9241	6.8256	6.8261	6.826	7.6512	7.2466	7.2469	7.6912	6.8276	6.8277	6.8277	6.8278	6.828	6.8278	6.8278	6.7863	7.3964	6.7864	7.396	7.3683	7.0451	6.7858	7.6208	7.6208	7.6208	7.6208	7.6208	7.6208	7.6208	7.6208	7.6208	7.6208	7.6208	7.6208	7.6208	7.6208	7.6209	7.3883	7.3884	7.3885
NaN	NaN	NaN	NaN	NaN	NaN	NaN	NaN	NaN	6.9239	6.9236	7.0323	7.4308	7.5306	7.2468	7.2466	7.6911	6.8277	6.8261	6.826	6.8261	6.8277	6.8276	6.8277	6.8278	6.7863	6.7858	7.3962	6.7863	7.3682	7.3682	6.7865	7.3884	7.6208	7.6208	7.6208	7.6208	7.6208	7.6208	7.3882	7.56	7.3754	7.3887	7.3885	7.56	7.56	7.56	7.3887	7.3883	7.3884
NaN	NaN	NaN	NaN	NaN	NaN	NaN	NaN	NaN	6.1329	6.1329	7.032	7.646	7.2468	7.2468	7.9235	6.8256	6.8255	6.8256	6.8259	6.8257	6.8277	6.8277	6.8277	6.8275	6.7866	6.7874	7.3963	7.3965	7.3965	7.3685	7.3685	7.3685	7.297	7.6211	7.6211	7.6211	7.6211	7.6211	6.7423	6.7427	6.7427	7.5603	7.297	7.5603	7.5603	7.5603	7.5603	7.5603	7.5603
NaN	NaN	NaN	NaN	NaN	NaN	NaN	NaN	NaN	NaN	NaN	6.5142	7.2465	7.2465	7.2465	6.8287	6.8259	6.8255	6.8253	6.8256	6.8259	6.826	6.8259	6.826	6.8276	6.7864	6.7873	7.3964	7.3964	7.3962	6.5931	6.306	6.721	7.2975	7.2967	7.2968	7.2968	7.3925	6.7425	6.7382	6.7373	6.7382	6.7425	7.6449	7.3782	7.5603	7.5603	7.2976	7.5603	7.5603
NaN	NaN	NaN	NaN	NaN	NaN	NaN	NaN	NaN	NaN	NaN	NaN	7.2463	7.2464	7.2468	6.8279	6.8259	6.8253	6.8255	6.8256	6.8255	6.8256	6.8256	6.8256	6.8252	7.3961	6.7864	6.7864	7.3964	6.7873	7.6074	6.305	6.7413	6.9359	7.5603	6.923	6.923	7.3921	6.7421	6.7373	6.7373	6.7422	6.2355	6.7585	6.6826	7.0653	7.6451	7.2975	7.2975	7.5603
NaN	NaN	NaN	NaN	NaN	NaN	NaN	NaN	NaN	NaN	NaN	NaN	NaN	NaN	7.9229	6.8247	6.8246	6.8247	6.8255	6.8255	6.8255	6.8254	7.6427	6.8255	6.8257	7.396	6.7873	6.7873	6.7864	6.7873	7.396	7.3964	6.7416	6.79	6.7899	7.5574	7.6001	7.5999	7.4883	6.7387	6.7413	6.2344	6.235	6.7585	6.6825	7.0653	7.4894	7.4887	7.4887	7.2973
NaN	NaN	NaN	NaN	NaN	NaN	NaN	NaN	NaN	NaN	NaN	NaN	NaN	NaN	7.691	6.8245	6.8246	7.644	6.8244	6.8245	6.8246	6.8246	6.8247	7.6425	7.524	6.7863	6.7871	7.396	7.3963	6.7864	6.7871	7.3951	6.3573	6.7415	6.7898	6.7898	7.3225	7.4884	7.6001	6.7421	6.7408	6.2338	6.235	6.7585	6.6825	7.0652	7.489	7.4884	7.4887	7.2975
NaN	NaN	NaN	NaN	NaN	NaN	NaN	NaN	NaN	NaN	NaN	NaN	NaN	NaN	7.6442	7.6439	6.2798	6.8245	7.6439	6.8245	6.8245	6.8245	7.6425	6.8247	6.8247	6.7863	6.787	6.787	6.7863	6.7863	6.0956	6.663	7.3873	6.7415	6.7412	6.7408	6.4519	7.4886	7.4883	6.8794	6.7421	6.2338	6.2349	6.7583	6.6825	7.0651	7.4886	7.4886	7.2968	7.2968
NaN	NaN	NaN	NaN	NaN	NaN	NaN	NaN	NaN	NaN	NaN	NaN	NaN	NaN	7.6909	7.6439	6.8243	6.8245	7.6439	6.8243	6.8243	7.6421	6.8245	6.8247	6.8246	6.7858	6.7858	6.7862	6.7862	6.0955	6.0959	6.6637	7.3891	7.5602	6.7156	6.7157	6.7407	6.7901	7.5549	7.2965	7.5602	6.2339	6.2355	6.7583	6.6825	7.6448	7.4883	7.4886	7.2966	7.2968
NaN	NaN	NaN	NaN	NaN	NaN	NaN	NaN	NaN	NaN	NaN	NaN	NaN	NaN	NaN	6.8244	6.8243	6.8236	7.6436	6.8258	6.8263	7.6419	6.8244	6.8244	6.8244	6.7854	6.9021	6.7863	6.9023	6.0952	6.0955	6.6633	7.3885	7.2931	7.5134	6.7151	6.7151	6.7891	6.7898	7.488	7.4064	7.2946	6.2334	6.7567	6.682	7.6452	7.4052	7.4883	6.8198	6.8199
NaN	NaN	NaN	NaN	NaN	NaN	NaN	NaN	NaN	NaN	NaN	NaN	NaN	NaN	NaN	6.8832	6.8243	6.8235	6.8176	6.8263	6.8262	6.8259	7.6419	6.8243	6.8243	6.9024	6.9021	6.9022	6.9022	6.9024	6.0954	6.6633	7.3863	7.3867	6.7898	6.7391	6.739	6.7196	6.4513	7.934	7.3869	7.3229	7.3226	6.7553	7.6453	7.4883	7.4053	6.8198	7.4878	7.4882
NaN	NaN	NaN	NaN	NaN	NaN	NaN	NaN	NaN	NaN	NaN	NaN	NaN	NaN	6.8245	6.8243	6.8244	6.8245	7.2456	6.8244	6.826	6.8259	6.8257	6.8236	7.0279	6.9023	6.9021	6.9021	6.9021	6.9021	6.0952	6.6617	6.786	7.3867	6.7897	7.5596	6.739	6.7897	7.2737	7.5204	7.406	7.4877	7.3228	7.4883	6.7553	7.4882	7.2945	7.406	7.2945	7.2945
NaN	NaN	NaN	NaN	NaN	NaN	NaN	NaN	NaN	NaN	NaN	6.8236	6.8236	6.8262	5.2591	6.8235	6.8235	6.8235	6.8257	6.826	7.3161	7.523	7.6433	6.8259	6.4513	6.9029	6.903	6.257	6.9026	6.9026	6.0939	6.6619	6.0953	7.5135	6.7395	7.5598	7.5598	6.7898	7.7539	7.5205	6.8067	7.5598	7.7623	7.4884	7.4885	7.4883	7.4885	7.4885	7.469	7.469
NaN	NaN	NaN	NaN	NaN	NaN	NaN	NaN	NaN	NaN	6.8262	6.8235	6.8243	6.8259	6.8259	5.2599	6.8258	6.8259	6.8259	6.8257	6.8259	6.8257	7.6434	6.8257	6.8257	6.9027	6.9026	6.9027	6.9028	6.9028	6.9027	6.6613	6.0951	6.7381	7.4421	7.5598	7.5598	7.5598	6.7381	7.5998	7.5998	7.5598	7.6552	7.7623	7.4884	7.4884	7.4884	7.4885	7.2942	7.2948
NaN	NaN	NaN	NaN	NaN	NaN	NaN	NaN	NaN	NaN	6.8256	6.8238	6.8256	6.8261	7.8173	7.8175	6.8255	6.8256	6.8256	6.8256	6.8256	6.8256	7.6431	7.6438	6.8256	6.9022	6.9017	6.784	6.9024	6.9023	6.7863	6.7863	7.5127	6.7381	7.4422	7.5598	7.5598	7.5598	7.3868	7.2196	7.2196	6.9223	7.6453	7.762	7.7457	7.4883	7.2929	7.2929	7.293	7.2942
NaN	NaN	NaN	NaN	NaN	NaN	NaN	NaN	NaN	NaN	6.8251	6.8255	6.8259	6.8258	7.8173	5.2596	5.2593	6.8263	6.8252	6.8253	6.8268	7.6438	7.6438	7.5469	7.5469	6.9018	6.9019	6.7857	6.7855	6.7864	6.7865	6.7869	6.7869	6.9216	6.7381	6.9217	7.3872	7.3874	7.6553	7.2202	7.2202	7.5604	7.2936	7.2937	7.6555	6.9215	6.9214	7.2933	7.4633	7.4635
NaN	NaN	NaN	NaN	NaN	NaN	NaN	NaN	NaN	NaN	7.643	6.8246	6.8246	7.3187	7.643	5.2597	7.2457	6.8262	6.8262	6.8262	6.8262	7.6438	7.5474	7.5473	7.6432	7.6375	7.6776	6.7864	6.7864	7.808	6.9022	7.4427	7.385	7.3858	6.9216	6.9215	7.5603	7.023	6.4691	7.2202	7.2202	7.6494	7.3869	7.3869	7.3872	7.3871	6.9215	7.2925	7.2932	7.4633
NaN	NaN	NaN	NaN	NaN	NaN	NaN	7.3331	7.8005	7.3995	7.3995	7.6429	7.5323	7.6424	5.2587	5.2588	7.2446	5.2587	6.8255	6.8254	6.8245	7.546	7.5465	7.3707	7.7395	6.7856	6.7862	6.7863	7.084	7.3922	7.013	7.4423	7.0229	7.4576	7.4892	7.4893	7.4893	7.0229	7.0229	7.2935	7.1469	7.6494	6.9215	7.2931	7.2931	7.4722	6.9214	7.2924	7.2931	6.9217
NaN	NaN	NaN	NaN	NaN	NaN	7.2397	7.2397	7.743	7.3994	7.7995	7.2407	7.8006	7.9068	7.5462	7.7939	7.7936	7.7426	6.709	7.8004	7.8004	7.5461	7.3721	7.371	7.9591	7.4367	6.8637	7.701	7.3564	6.8457	7.3953	7.3946	7.4572	5.2453	5.2451	7.4893	7.2925	7.3233	7.0229	7.0229	7.1469	6.7379	6.9216	7.2922	7.2924	7.4721	7.4714	6.9214	6.9215	6.9216
NaN	NaN	NaN	NaN	NaN	NaN	NaN	7.4847	7.2407	7.2391	7.2405	7.2405	7.8006	6.8534	7.4097	7.7938	7.7939	7.8007	7.8004	6.7091	7.4935	7.5795	7.5796	6.8651	6.8648	6.8637	6.8637	7.7092	7.4091	6.8638	7.4355	6.8636	5.2458	5.2453	5.2434	7.4365	7.4358	7.3236	7.3237	7.5694	7.3181	6.5482	6.7372	7.5402	7.5403	7.5403	7.4712	7.5418	6.9214	6.9215
NaN	NaN	NaN	NaN	NaN	NaN	NaN	NaN	NaN	7.7474	7.2407	7.2405	7.2403	6.8541	7.5796	7.8008	7.7938	7.7938	6.8541	7.8004	7.5678	7.7363	7.5795	6.8648	6.8642	6.863	7.4336	6.8633	6.8633	6.5682	5.2447	5.2458	5.2441	5.2431	5.244	7.3226	7.3227	7.3223	7.4354	7.3231	7.4643	6.5477	7.6199	7.3127	7.5398	7.5399	7.5612	7.5413	7.5413	7.5399
NaN	NaN	NaN	NaN	NaN	NaN	NaN	NaN	NaN	6.8457	7.7472	6.8459	7.4094	7.4096	7.4096	7.5691	7.7938	7.7942	7.7939	7.7937	7.5678	7.5688	7.4933	6.8642	6.8641	6.8625	7.4337	7.4331	6.5679	6.5681	5.2441	5.2447	5.2428	5.2415	5.2415	5.2449	7.3229	7.3229	7.3223	7.3224	7.3283	7.3131	6.5807	7.3127	7.5396	7.5397	6.9961	7.5399	7.5413	7.5399
NaN	NaN	NaN	NaN	NaN	NaN	NaN	NaN	NaN	6.8431	7.7465	6.8439	7.0105	7.0108	7.4098	7.4935	6.7686	7.7938	7.7938	7.7938	7.7937	6.7086	6.709	6.8639	7.8204	7.2256	6.8607	6.8623	5.6265	5.2439	5.2439	5.244	5.2422	5.2388	5.2429	5.2439	7.3224	7.3228	7.7418	5.2456	7.4642	7.3182	6.5476	7.3126	7.3229	7.5397	7.5397	7.5398	7.5413	7.5399
NaN	NaN	NaN	NaN	NaN	NaN	NaN	NaN	NaN	7.8288	7.8289	7.5559	7.5565	7.5569	7.3593	7.7701	8.0185	7.359	8.1483	8.1483	8.1483	7.0978	6.5814	7.0977	7.0985	7.4571	7.0202	6.3398	7.0203	5.8969	5.8968	5.8967	5.8967	5.8967	5.896	5.8961	5.8967	5.8967	5.8968	5.8967	8.0389	8.039	7.0977	8.1866	7.8579	8.0389	8.0389	8.0262	7.8646	8.039
NaN	NaN	NaN	NaN	NaN	NaN	NaN	NaN	NaN	NaN	7.8288	8.1924	8.1923	7.8174	7.5569	8.1479	8.0271	8.1482	8.1482	8.1479	7.0985	7.0979	7.0979	7.0979	7.9745	7.6641	6.3413	7.02	7.0201	7.0199	5.8967	5.8969	5.7015	5.8967	5.8961	5.895	5.8965	5.8968	5.8967	5.7016	8.0806	7.534	7.0977	8.2383	7.8572	7.8578	8.0389	8.0389	7.3909	8.0389
NaN	NaN	NaN	NaN	NaN	NaN	NaN	NaN	NaN	NaN	8.2758	7.8472	7.8275	7.814	7.8161	8.0178	7.8559	8.1479	7.3596	7.0976	6.5813	8.2754	8.2753	6.5807	7.0974	6.3392	7.0202	7.02	7.0205	7.0206	7.0202	5.8967	5.8968	5.8967	5.895	5.8951	5.8959	5.8968	5.8966	7.5335	7.5336	7.5336	7.0973	7.6337	7.7043	7.8569	8.0389	7.8566	7.8644	7.8645
NaN	NaN	NaN	NaN	NaN	NaN	NaN	NaN	NaN	NaN	7.8163	8.1902	8.1898	7.813	7.813	8.1898	8.1453	8.0169	8.0169	8.274	6.58	6.5795	7.0962	6.5794	6.5807	7.0201	7.0205	7.0199	7.0199	7.02	7.0202	5.8965	5.8965	5.8963	5.896	5.8948	5.8947	5.8951	5.8968	7.8413	7.6479	7.5343	7.5366	8.0806	7.6326	7.7043	7.8565	8.0388	7.8578	7.8566
NaN	NaN	NaN	NaN	NaN	NaN	NaN	NaN	NaN	NaN	NaN	NaN	NaN	NaN	NaN	NaN	8.1453	8.0164	8.0164	8.2739	7.0962	7.0962	7.0962	6.5794	7.0959	7.0199	7.0198	7.0201	7.0202	7.02	5.8964	7.6711	5.8965	5.8951	5.8948	5.8945	5.8967	5.8965	5.8967	5.8967	8.3045	7.5339	7.5336	7.4842	8.1866	7.7043	7.8565	8.0387	8.0388	7.8565
NaN	NaN	NaN	NaN	NaN	NaN	NaN	NaN	NaN	NaN	NaN	NaN	NaN	NaN	NaN	NaN	NaN	8.1453	7.0962	7.0964	7.0961	6.5795	6.5794	7.0958	7.0957	7.0203	7.0206	7.0203	7.0201	7.02	5.8943	7.6707	5.8952	5.8951	5.8951	5.8946	5.8944	5.8967	5.8967	7.8397	7.4462	7.533	7.533	7.8706	7.5617	7.8535	7.7042	7.8645	8.0387	7.8578
NaN	NaN	NaN	NaN	NaN	NaN	NaN	NaN	NaN	NaN	NaN	NaN	NaN	NaN	NaN	NaN	NaN	7.3584	7.0957	6.5788	6.5788	7.0954	7.0952	7.0952	7.0952	7.0199	7.0203	7.02	7.02	7.6624	7.1829	5.8951	5.8939	5.8946	5.8948	5.8951	5.8944	5.8966	5.8968	7.8378	7.5324	7.5327	7.8075	7.8076	7.8078	7.6321	7.8556	7.4839	8.0386	7.8578
NaN	NaN	NaN	NaN	NaN	NaN	NaN	NaN	NaN	NaN	NaN	NaN	NaN	NaN	NaN	NaN	NaN	NaN	6.5788	7.0953	7.0953	7.095	7.0953	7.0949	7.0948	7.0199	7.0203	7.0203	7.02	7.6616	7.1819	5.8951	5.894	5.8941	5.8951	5.8969	5.8959	5.8959	5.8951	7.8124	7.8393	7.5329	7.5332	7.6702	7.8073	7.8075	7.8079	7.5368	8.2092	8.1308
NaN	NaN	NaN	NaN	NaN	NaN	NaN	NaN	NaN	NaN	NaN	NaN	NaN	NaN	NaN	NaN	NaN	NaN	7.0953	7.0952	7.0948	7.0948	7.0949	7.0947	7.0947	7.0201	7.0202	7.9389	7.9387	7.0195	7.1812	5.8946	5.8942	5.8942	5.8941	5.8965	5.8972	5.8963	6.9487	7.8124	7.8125	7.6455	7.533	7.5332	7.5366	7.8077	8.081	7.8082	7.8708	8.1309
NaN	NaN	NaN	NaN	NaN	NaN	NaN	NaN	NaN	NaN	NaN	NaN	NaN	NaN	NaN	NaN	NaN	NaN	NaN	7.8533	8.065	7.3899	8.0638	8.064	7.0947	7.0195	7.0191	7.9395	7.0192	8.0443	5.8942	5.8941	5.8944	5.8949	5.8944	6.9487	6.3358	6.3373	6.3381	7.8383	7.813	7.6455	7.5333	7.5329	8.0869	7.736	7.736	7.736	8.0875	7.5987
NaN	NaN	NaN	NaN	NaN	NaN	NaN	NaN	NaN	NaN	NaN	NaN	NaN	NaN	NaN	NaN	NaN	NaN	NaN	8.064	8.0636	7.3888	8.0628	8.0629	7.387	7.1817	7.1805	7.0189	7.0189	7.1805	5.8939	5.8939	5.896	6.3359	6.336	6.9486	6.3363	6.3367	6.3367	5.8962	5.8967	8.0802	7.5333	7.7911	7.7914	7.5364	8.0802	8.0804	7.6321	6.849
NaN	NaN	NaN	NaN	NaN	NaN	NaN	NaN	NaN	NaN	NaN	NaN	NaN	NaN	NaN	NaN	NaN	NaN	NaN	NaN	8.0635	7.3881	7.0933	8.0628	8.0628	7.1805	7.18	7.0188	7.0187	7.019	7.0201	5.896	6.3359	6.3352	6.3358	6.3352	6.3357	6.3364	6.3364	6.3364	5.8969	8.0808	8.0789	7.533	8.0869	7.5333	7.5366	7.7359	7.5365	8.2091
NaN	NaN	NaN	NaN	NaN	NaN	NaN	NaN	NaN	NaN	NaN	NaN	NaN	NaN	NaN	NaN	NaN	NaN	NaN	NaN	8.0631	8.0631	7.387	7.3859	8.0624	7.9394	7.1796	7.1799	7.0191	7.0194	5.8929	6.3348	6.3348	6.3352	6.3356	6.3355	6.3363	5.6912	6.3361	6.3362	6.3359	8.0806	8.0807	7.5328	7.5331	7.5331	8.0801	7.7359	7.8076	8.0808
NaN	NaN	NaN	NaN	NaN	NaN	NaN	NaN	NaN	NaN	NaN	NaN	NaN	NaN	NaN	NaN	NaN	NaN	NaN	NaN	8.0629	7.386	8.0626	8.0624	8.0614	7.9382	7.1799	7.1805	7.0191	5.892	5.8935	6.3347	6.3351	6.3359	6.3357	6.3358	5.6917	5.6914	5.6917	6.3358	6.3363	7.8388	7.5328	7.5328	7.5323	7.533	7.5329	7.806	7.5363	7.5368
NaN	NaN	NaN	NaN	NaN	NaN	NaN	NaN	NaN	NaN	NaN	NaN	NaN	NaN	NaN	NaN	NaN	NaN	NaN	NaN	8.0615	NaN	NaN	NaN	NaN	NaN	7.1796	7.0189	7.0191	5.8934	5.8919	6.3345	6.3353	6.3358	6.3365	5.6917	5.6917	6.3358	6.3363	7.8128	5.8966	5.8968	7.4462	7.5328	7.5325	7.533	8.0788	8.0785	8.0799	7.533
NaN	NaN	NaN	NaN	NaN	NaN	NaN	NaN	NaN	NaN	NaN	NaN	NaN	NaN	NaN	NaN	NaN	NaN	NaN	NaN	NaN	NaN	NaN	NaN	NaN	NaN	7.9382	7.0186	7.0189	7.0186	7.0186	6.3344	6.3347	6.3357	5.6916	5.6907	6.3362	6.3356	6.3356	6.3358	6.3368	6.3358	7.8385	7.5322	7.5323	7.5324	7.5324	7.5328	8.0799	7.5331
NaN	NaN	NaN	NaN	NaN	NaN	NaN	NaN	NaN	NaN	NaN	NaN	NaN	NaN	NaN	NaN	NaN	NaN	NaN	NaN	NaN	NaN	NaN	NaN	NaN	NaN	7.9383	7.019	8.1674	8.167	6.3348	6.3352	6.3358	6.3359	6.3358	5.8941	6.3349	6.335	6.335	6.335	6.3354	6.336	7.8377	7.7906	7.8412	7.5324	7.5322	7.5324	7.5329	7.533
NaN	NaN	NaN	NaN	NaN	NaN	NaN	NaN	NaN	NaN	NaN	NaN	NaN	NaN	NaN	NaN	NaN	NaN	NaN	NaN	NaN	NaN	NaN	NaN	NaN	7.0184	7.0186	7.9382	6.335	6.335	6.335	6.3351	6.335	6.3354	5.6916	5.7013	6.3356	6.3361	6.335	6.3346	6.3349	6.3354	7.8064	7.7902	7.4457	7.841	7.5319	7.5323	7.5327	7.5325
NaN	NaN	NaN	NaN	NaN	NaN	NaN	NaN	NaN	NaN	NaN	NaN	NaN	NaN	NaN	NaN	NaN	NaN	NaN	NaN	NaN	NaN	NaN	8.1423	8.1424	7.8424	7.8424	6.5253	6.5257	6.335	6.3357	6.3347	6.3349	6.3355	6.3364	6.336	6.3358	5.6906	5.6909	6.3355	6.3354	6.3348	6.3349	7.8046	7.512	7.6824	7.6837	7.6844	7.5327	7.5325
NaN	NaN	NaN	NaN	NaN	NaN	NaN	NaN	NaN	NaN	NaN	NaN	NaN	NaN	NaN	NaN	NaN	NaN	NaN	NaN	NaN	NaN	NaN	8.1419	6.7792	6.5245	6.5248	6.5245	6.5244	6.3338	6.334	6.3353	6.3353	6.3349	6.3351	6.9908	6.3341	6.3357	6.336	6.3358	6.3349	6.3346	6.3344	6.3349	7.5125	7.5126	7.683	7.684	7.8969	7.703
NaN	NaN	NaN	NaN	NaN	NaN	NaN	NaN	NaN	NaN	NaN	NaN	NaN	NaN	NaN	NaN	NaN	NaN	NaN	NaN	NaN	6.7792	6.7792	6.7792	6.7792	6.5243	6.5246	6.5249	6.5243	6.3337	6.3345	6.3353	6.335	6.3356	6.335	6.3345	6.3336	6.3339	6.3342	6.3349	6.3347	6.3342	6.3348	6.3337	7.8494	7.5111	7.5748	7.6827	7.8603	7.8605
NaN	NaN	NaN	NaN	NaN	NaN	NaN	NaN	NaN	NaN	NaN	NaN	NaN	NaN	NaN	NaN	NaN	NaN	NaN	NaN	8.1418	8.0949	8.1416	6.7784	6.7786	7.8408	6.5235	6.524	6.3327	6.3331	6.3344	6.3352	6.3337	6.3349	6.3343	6.3339	6.3344	6.3337	6.3338	6.3344	6.3351	6.335	6.3348	6.3347	7.5109	7.5112	7.5736	7.6815	7.8587	7.6835
NaN	NaN	NaN	NaN	NaN	NaN	NaN	NaN	NaN	NaN	NaN	NaN	NaN	NaN	NaN	NaN	NaN	NaN	NaN	7.806	7.9924	8.1415	6.7784	6.7791	6.7786	6.524	6.5242	6.5246	6.5241	6.5248	6.3344	6.3326	6.3342	6.3329	6.334	6.3326	6.3329	6.9896	6.3331	6.3332	6.3331	6.3333	6.3342	6.3333	8.2222	7.8473	6.7571	6.7579	7.6811	7.6818
NaN	NaN	NaN	NaN	NaN	NaN	NaN	NaN	NaN	NaN	NaN	NaN	NaN	NaN	NaN	NaN	NaN	NaN	NaN	8.0951	7.9938	6.7782	7.9943	6.7795	6.7785	6.5239	6.5242	6.5237	6.5243	6.5235	6.3331	6.3326	6.3337	6.3331	6.3326	6.3328	6.3331	6.3328	6.3328	6.3327	6.3329	6.3332	6.3344	6.3332	7.8487	8.1131	6.7591	6.7578	6.7602	7.6806
NaN	NaN	NaN	NaN	NaN	NaN	NaN	NaN	NaN	NaN	NaN	NaN	NaN	NaN	NaN	NaN	NaN	NaN	NaN	NaN	6.7785	6.7783	6.7784	6.7783	6.7785	6.5237	6.5236	6.5237	6.3327	6.5241	6.3326	6.3332	6.3331	6.3326	6.333	6.3326	6.333	6.3326	6.3326	6.3335	6.3336	6.3341	6.3337	6.3328	7.5106	7.6806	6.7579	6.7579	7.6805	7.6784
NaN	NaN	NaN	NaN	NaN	NaN	NaN	NaN	NaN	NaN	NaN	NaN	NaN	NaN	NaN	NaN	NaN	NaN	NaN	NaN	6.4467	6.4473	7.4809	6.4475	6.4491	6.2965	6.2964	6.2966	5.9912	5.9912	5.9909	5.9912	5.9907	5.9905	5.9913	5.9905	5.9907	5.9915	5.9915	5.9918	5.9932	5.9956	5.9932	5.9916	7.464	7.656	7.6779	7.1929	7.2451	6.5292
NaN	NaN	NaN	NaN	NaN	NaN	NaN	NaN	NaN	NaN	NaN	NaN	NaN	NaN	NaN	NaN	NaN	NaN	NaN	NaN	NaN	6.4485	6.4471	7.4808	6.4475	6.2965	7.4551	7.4548	5.9912	7.1836	7.1836	5.9905	5.9912	5.9912	5.9907	5.9907	5.9919	5.9932	5.9951	5.9951	5.9956	5.9934	5.9929	7.4812	7.3387	7.6554	5.9932	6.529	6.529	6.5293
NaN	NaN	NaN	NaN	NaN	NaN	NaN	NaN	NaN	NaN	NaN	NaN	NaN	NaN	NaN	NaN	NaN	NaN	NaN	NaN	NaN	NaN	6.4465	6.4465	6.447	6.2962	7.4547	6.2964	6.2971	5.991	5.9912	5.9912	5.991	5.9911	5.9909	5.9907	5.9907	5.9919	5.9918	5.9919	5.9931	5.9907	5.9912	5.9912	5.9947	5.9915	6.5296	6.529	6.5293	6.529
NaN	NaN	NaN	NaN	NaN	NaN	NaN	NaN	NaN	NaN	NaN	NaN	NaN	NaN	NaN	NaN	NaN	NaN	NaN	NaN	NaN	NaN	6.4464	6.4462	NaN	NaN	6.297	6.297	6.2967	7.4547	5.9912	5.991	5.9911	5.9912	5.9905	5.9905	5.9911	5.9905	5.9915	5.9947	5.9918	5.9916	7.481	5.9919	5.9929	6.529	6.9304	6.5293	6.5294	6.9309
NaN	NaN	NaN	NaN	NaN	NaN	NaN	NaN	NaN	NaN	NaN	NaN	NaN	NaN	NaN	NaN	NaN	NaN	NaN	NaN	NaN	NaN	NaN	NaN	NaN	NaN	NaN	6.2969	7.3327	7.3321	5.991	5.9906	5.9912	5.9904	5.9931	5.9905	5.9907	5.9918	5.9918	5.9952	5.9931	7.2668	7.481	5.9915	6.5289	6.5292	5.9918	6.5293	6.5289	6.529
NaN	NaN	NaN	NaN	NaN	NaN	NaN	NaN	NaN	NaN	NaN	NaN	NaN	NaN	NaN	NaN	NaN	NaN	NaN	NaN	NaN	NaN	NaN	NaN	NaN	NaN	NaN	NaN	NaN	NaN	5.9904	5.9915	5.9905	5.9906	5.9906	5.9908	5.9907	5.9949	5.9949	5.9932	5.9928	5.991	7.4808	5.9905	5.9906	5.9911	5.9918	6.5292	6.5292	6.5289
NaN	NaN	NaN	NaN	NaN	NaN	NaN	NaN	NaN	NaN	NaN	NaN	NaN	NaN	NaN	NaN	NaN	NaN	NaN	NaN	NaN	NaN	NaN	NaN	NaN	NaN	NaN	NaN	NaN	NaN	NaN	5.99	5.9901	5.9904	5.9901	5.9898	5.9898	5.9942	5.9911	5.991	5.9911	5.9902	7.4782	7.4781	5.9902	5.9904	5.991	6.5289	6.5292	6.5292
NaN	NaN	NaN	NaN	NaN	NaN	NaN	NaN	NaN	NaN	NaN	NaN	NaN	NaN	NaN	NaN	NaN	NaN	NaN	NaN	NaN	NaN	NaN	NaN	NaN	NaN	NaN	NaN	NaN	NaN	NaN	5.9892	5.9892	5.9893	5.9896	5.9895	5.9916	5.9895	5.9901	5.9901	5.9932	5.9901	5.9894	5.9894	5.9894	5.99	5.9897	5.9897	5.9897	5.9899
NaN	NaN	NaN	NaN	NaN	NaN	NaN	NaN	NaN	NaN	NaN	NaN	NaN	NaN	NaN	NaN	NaN	NaN	NaN	NaN	NaN	NaN	NaN	NaN	NaN	NaN	NaN	NaN	NaN	NaN	NaN	5.989	5.989	5.9895	5.9896	5.9896	5.9914	5.9895	5.9893	5.9906	5.9915	5.99	5.9896	5.9894	5.9896	5.9894	5.9893	5.9893	7.4769	5.9895
NaN	NaN	NaN	NaN	NaN	NaN	NaN	NaN	NaN	NaN	NaN	NaN	NaN	NaN	NaN	NaN	NaN	NaN	NaN	NaN	NaN	NaN	NaN	NaN	NaN	NaN	NaN	NaN	NaN	NaN	NaN	NaN	5.9885	5.9884	5.9887	5.9887	5.99	5.9886	5.9888	5.9906	5.9893	5.99	5.9893	5.9893	5.9887	5.989	7.4769	7.4763	5.9894	5.99
NaN	NaN	NaN	NaN	NaN	NaN	NaN	NaN	NaN	NaN	NaN	NaN	NaN	NaN	NaN	NaN	NaN	NaN	NaN	NaN	NaN	NaN	NaN	NaN	NaN	NaN	NaN	NaN	NaN	NaN	NaN	NaN	NaN	5.9875	5.9876	5.9879	5.9878	5.9879	5.9879	5.9886	5.9886	5.9879	6.6057	5.9879	7.476	7.4757	7.476	5.9883	7.4784	7.4785
NaN	NaN	NaN	NaN	NaN	NaN	NaN	NaN	NaN	NaN	NaN	NaN	NaN	NaN	NaN	NaN	NaN	NaN	NaN	NaN	NaN	NaN	NaN	NaN	NaN	NaN	NaN	NaN	NaN	NaN	NaN	NaN	NaN	5.9874	5.9876	5.9879	5.9879	5.9876	5.9882	5.9878	5.9881	5.9882	7.2621	7.4761	7.4761	7.4761	7.4761	5.9878	5.9886	7.4784
NaN	NaN	NaN	NaN	NaN	NaN	NaN	NaN	NaN	NaN	NaN	NaN	NaN	NaN	NaN	NaN	NaN	NaN	NaN	NaN	NaN	NaN	NaN	NaN	NaN	NaN	NaN	NaN	NaN	NaN	NaN	NaN	NaN	5.987	5.9874	5.9876	5.9873	5.9877	5.9873	5.988	5.9873	5.9876	5.9878	7.4757	7.4755	7.4778	5.9876	7.4781	5.9876	6.5262
NaN	NaN	NaN	NaN	NaN	NaN	NaN	NaN	NaN	NaN	NaN	NaN	NaN	NaN	NaN	NaN	NaN	NaN	NaN	NaN	NaN	NaN	NaN	NaN	NaN	NaN	NaN	NaN	NaN	NaN	NaN	NaN	NaN	5.987	7.4755	5.987	5.9873	5.987	5.987	5.987	5.9869	5.9876	5.9874	7.4755	7.4775	7.4777	7.4777	6.6591	6.659	5.9874
NaN	NaN	NaN	NaN	NaN	NaN	NaN	NaN	NaN	NaN	NaN	NaN	NaN	NaN	NaN	NaN	NaN	NaN	NaN	NaN	NaN	NaN	NaN	NaN	NaN	NaN	NaN	NaN	NaN	NaN	NaN	NaN	NaN	5.987	5.987	5.9873	5.987	5.987	5.987	5.9873	5.9872	7.263	7.071	7.0714	7.0713	7.0714	6.6587	6.6589	7.4618	7.1344
NaN	NaN	NaN	NaN	NaN	NaN	NaN	NaN	NaN	NaN	NaN	NaN	NaN	NaN	NaN	NaN	NaN	NaN	NaN	NaN	NaN	NaN	NaN	NaN	NaN	NaN	NaN	NaN	NaN	NaN	NaN	NaN	5.9869	5.9874	5.9871	5.9871	5.9877	5.987	6.0917	5.9874	5.9875	5.9873	5.9873	7.071	6.6588	6.5267	6.5268	5.9876	5.988	7.1342
NaN	NaN	NaN	NaN	NaN	NaN	NaN	NaN	NaN	NaN	NaN	NaN	NaN	NaN	NaN	NaN	NaN	NaN	NaN	NaN	NaN	NaN	NaN	NaN	NaN	NaN	NaN	NaN	NaN	NaN	NaN	NaN	5.9868	6.0911	6.0917	6.091	6.0915	6.0916	6.0918	6.0917	7.0709	6.0916	5.9879	7.3077	7.6864	7.6864	6.0917	7.3582	6.0922	7.0724
NaN	NaN	NaN	NaN	NaN	NaN	NaN	NaN	NaN	NaN	NaN	NaN	NaN	NaN	NaN	NaN	NaN	NaN	NaN	NaN	NaN	NaN	NaN	NaN	NaN	NaN	NaN	NaN	NaN	NaN	NaN	7.4933	6.0912	6.091	NaN	NaN	6.0915	6.5091	6.5092	6.0915	7.0706	6.0915	6.5095	6.0297	5.932	6.0918	6.0911	7.3573	7.071	6.0918
NaN	NaN	NaN	NaN	NaN	NaN	NaN	NaN	NaN	NaN	NaN	NaN	NaN	NaN	NaN	NaN	NaN	NaN	NaN	NaN	NaN	NaN	NaN	NaN	NaN	NaN	NaN	NaN	NaN	NaN	NaN	NaN	7.0699	6.0908	NaN	NaN	6.0917	6.0916	6.0912	6.0909	7.0702	6.5094	6.0301	6.0293	6.0916	6.0916	6.0916	NaN	NaN	7.6862
NaN	NaN	NaN	NaN	NaN	NaN	NaN	NaN	NaN	NaN	NaN	NaN	NaN	NaN	NaN	NaN	NaN	NaN	NaN	NaN	NaN	NaN	NaN	NaN	NaN	NaN	NaN	NaN	NaN	NaN	NaN	NaN	7.0702	7.0703	NaN	NaN	NaN	NaN	6.0915	6.0909	6.5091	7.6863	6.0921	7.0714	NaN	NaN	NaN	NaN	NaN	NaN
NaN	NaN	NaN	NaN	NaN	NaN	NaN	NaN	NaN	NaN	NaN	NaN	NaN	NaN	NaN	NaN	NaN	NaN	NaN	NaN	NaN	NaN	NaN	NaN	NaN	NaN	NaN	NaN	NaN	NaN	NaN	NaN	7.4932	7.0707	6.091	NaN	NaN	NaN	NaN	6.0915	6.0915	6.0916	NaN	NaN	NaN	NaN	NaN	NaN	NaN	NaN
NaN	NaN	NaN	NaN	NaN	NaN	NaN	NaN	NaN	NaN	NaN	NaN	NaN	NaN	NaN	NaN	NaN	NaN	NaN	NaN	NaN	NaN	NaN	NaN	NaN	NaN	NaN	NaN	NaN	NaN	NaN	NaN	NaN	NaN	7.0697	NaN	NaN	NaN	NaN	6.0898	6.0906	NaN	NaN	NaN	NaN	NaN	NaN	NaN	NaN	NaN
NaN	NaN	NaN	NaN	NaN	NaN	NaN	NaN	NaN	NaN	NaN	NaN	NaN	NaN	NaN	NaN	NaN	NaN	NaN	NaN	NaN	NaN	NaN	NaN	NaN	NaN	NaN	NaN	NaN	NaN	NaN	NaN	NaN	NaN	7.0692	NaN	NaN	NaN	6.0903	NaN	6.0901	NaN	NaN	NaN	NaN	NaN	NaN	NaN	NaN	NaN
NaN	NaN	NaN	NaN	NaN	NaN	NaN	NaN	NaN	NaN	NaN	NaN	NaN	NaN	NaN	NaN	NaN	NaN	NaN	NaN	NaN	NaN	NaN	NaN	NaN	NaN	NaN	NaN	NaN	NaN	NaN	NaN	NaN	NaN	7.3157	7.5451	NaN	NaN	NaN	NaN	NaN	NaN	NaN	NaN	NaN	NaN	NaN	NaN	NaN	NaN
[truncated: 201 more columns]
