# Supplementary material for: Impact of Spatial Soil and Climate Input Data Aggregation on Regional Yield Simulations
Source: PLoS One. 2016 Apr 7;11(4):e0151782. doi: 10.1371/journal.pone.0151782 (PMC4824533; doi:10.1371/journal.pone.0151782)
Supplement: S1 Dataset — (ZIP) [file pone.0151782.s001.zip › Hoffmann_et_al_MinimalDataset/Fig5/Fig5_Wheat_s001xc050.csv]

NaN	NaN	NaN	NaN	NaN	NaN	NaN	NaN	NaN	NaN	NaN	NaN	NaN	NaN	NaN	NaN	NaN	NaN	NaN	NaN	NaN	NaN	NaN	NaN	NaN	NaN	NaN	NaN	NaN	NaN	NaN	NaN	NaN	NaN	NaN	NaN	NaN	NaN	NaN	NaN	NaN	NaN	NaN	NaN	NaN	NaN	NaN	NaN	NaN	NaN
NaN	NaN	NaN	NaN	NaN	NaN	NaN	NaN	NaN	NaN	NaN	NaN	NaN	NaN	NaN	NaN	NaN	NaN	NaN	NaN	NaN	NaN	NaN	NaN	NaN	NaN	NaN	NaN	NaN	NaN	NaN	NaN	NaN	NaN	NaN	NaN	NaN	NaN	NaN	NaN	NaN	NaN	NaN	NaN	NaN	NaN	NaN	NaN	NaN	NaN
NaN	NaN	NaN	NaN	NaN	NaN	NaN	NaN	NaN	NaN	NaN	NaN	NaN	NaN	NaN	NaN	NaN	NaN	NaN	NaN	NaN	NaN	NaN	NaN	NaN	NaN	NaN	NaN	NaN	NaN	NaN	NaN	NaN	NaN	NaN	NaN	NaN	NaN	NaN	NaN	NaN	NaN	NaN	NaN	NaN	NaN	NaN	NaN	NaN	NaN
NaN	NaN	NaN	NaN	NaN	NaN	NaN	NaN	NaN	NaN	NaN	NaN	NaN	NaN	NaN	NaN	NaN	NaN	NaN	NaN	NaN	NaN	NaN	NaN	NaN	NaN	NaN	NaN	NaN	NaN	NaN	NaN	NaN	NaN	NaN	NaN	NaN	NaN	NaN	NaN	NaN	NaN	NaN	NaN	NaN	NaN	NaN	NaN	NaN	NaN
NaN	NaN	NaN	NaN	NaN	NaN	NaN	NaN	NaN	NaN	NaN	NaN	NaN	NaN	NaN	NaN	NaN	NaN	NaN	NaN	NaN	NaN	NaN	NaN	NaN	NaN	NaN	NaN	NaN	NaN	NaN	NaN	NaN	NaN	NaN	NaN	NaN	NaN	NaN	NaN	NaN	NaN	NaN	NaN	NaN	NaN	NaN	NaN	NaN	NaN
NaN	NaN	NaN	NaN	NaN	NaN	NaN	NaN	NaN	NaN	NaN	NaN	NaN	NaN	NaN	NaN	NaN	NaN	NaN	NaN	NaN	NaN	NaN	NaN	NaN	NaN	NaN	NaN	NaN	NaN	NaN	NaN	NaN	NaN	NaN	NaN	NaN	NaN	NaN	NaN	NaN	NaN	NaN	NaN	NaN	NaN	NaN	NaN	NaN	NaN
NaN	NaN	NaN	NaN	NaN	NaN	NaN	NaN	NaN	NaN	NaN	NaN	NaN	NaN	NaN	NaN	NaN	NaN	NaN	NaN	NaN	NaN	NaN	NaN	NaN	NaN	NaN	NaN	NaN	NaN	NaN	NaN	NaN	NaN	NaN	NaN	NaN	NaN	NaN	NaN	NaN	NaN	NaN	NaN	NaN	NaN	NaN	NaN	NaN	NaN
NaN	NaN	NaN	NaN	NaN	NaN	NaN	NaN	NaN	NaN	NaN	NaN	NaN	NaN	NaN	NaN	NaN	NaN	NaN	NaN	NaN	NaN	NaN	NaN	NaN	NaN	NaN	NaN	NaN	NaN	NaN	NaN	NaN	NaN	NaN	NaN	NaN	NaN	NaN	NaN	NaN	NaN	NaN	NaN	NaN	NaN	NaN	NaN	NaN	NaN
NaN	NaN	NaN	NaN	NaN	NaN	NaN	NaN	NaN	NaN	NaN	NaN	NaN	NaN	NaN	NaN	NaN	NaN	NaN	NaN	NaN	NaN	NaN	NaN	NaN	NaN	NaN	NaN	NaN	NaN	NaN	NaN	NaN	NaN	NaN	NaN	NaN	NaN	NaN	NaN	NaN	NaN	NaN	NaN	NaN	NaN	NaN	NaN	NaN	NaN
NaN	NaN	NaN	NaN	NaN	NaN	NaN	NaN	NaN	NaN	NaN	NaN	NaN	NaN	NaN	NaN	NaN	NaN	NaN	NaN	NaN	NaN	NaN	NaN	NaN	NaN	NaN	NaN	NaN	NaN	NaN	NaN	NaN	NaN	NaN	NaN	NaN	NaN	NaN	NaN	NaN	NaN	NaN	NaN	NaN	NaN	NaN	NaN	NaN	NaN
NaN	NaN	NaN	NaN	NaN	NaN	NaN	NaN	NaN	NaN	NaN	NaN	NaN	NaN	NaN	NaN	NaN	NaN	NaN	NaN	NaN	NaN	NaN	NaN	NaN	NaN	NaN	NaN	NaN	NaN	NaN	NaN	NaN	NaN	NaN	NaN	NaN	NaN	NaN	NaN	NaN	NaN	NaN	NaN	NaN	NaN	NaN	NaN	NaN	NaN
NaN	NaN	NaN	NaN	NaN	NaN	NaN	NaN	NaN	NaN	NaN	NaN	NaN	NaN	NaN	NaN	NaN	NaN	NaN	NaN	NaN	NaN	NaN	NaN	NaN	NaN	NaN	NaN	NaN	NaN	NaN	NaN	NaN	NaN	NaN	NaN	NaN	NaN	NaN	NaN	NaN	NaN	NaN	NaN	NaN	NaN	NaN	NaN	NaN	NaN
NaN	NaN	NaN	NaN	NaN	NaN	NaN	NaN	NaN	NaN	NaN	NaN	NaN	NaN	NaN	NaN	NaN	NaN	NaN	NaN	NaN	NaN	NaN	NaN	NaN	NaN	NaN	NaN	NaN	NaN	NaN	NaN	NaN	NaN	NaN	NaN	NaN	NaN	NaN	NaN	NaN	NaN	NaN	NaN	NaN	NaN	NaN	NaN	NaN	NaN
NaN	NaN	NaN	NaN	NaN	NaN	NaN	NaN	NaN	NaN	NaN	NaN	NaN	NaN	NaN	NaN	NaN	NaN	NaN	NaN	NaN	NaN	NaN	NaN	NaN	NaN	NaN	NaN	NaN	NaN	NaN	NaN	NaN	NaN	NaN	NaN	NaN	NaN	NaN	NaN	NaN	NaN	NaN	NaN	NaN	NaN	NaN	NaN	NaN	NaN
NaN	NaN	NaN	NaN	NaN	NaN	NaN	NaN	NaN	NaN	NaN	NaN	NaN	NaN	NaN	NaN	NaN	NaN	NaN	NaN	NaN	NaN	NaN	NaN	NaN	NaN	NaN	NaN	NaN	NaN	NaN	NaN	NaN	NaN	NaN	NaN	NaN	NaN	NaN	NaN	NaN	NaN	NaN	NaN	NaN	NaN	NaN	NaN	NaN	NaN
NaN	NaN	NaN	NaN	NaN	NaN	NaN	NaN	NaN	NaN	NaN	NaN	NaN	NaN	NaN	NaN	NaN	NaN	NaN	NaN	NaN	NaN	NaN	NaN	NaN	NaN	NaN	NaN	NaN	NaN	NaN	NaN	NaN	NaN	NaN	NaN	NaN	NaN	NaN	NaN	NaN	NaN	NaN	NaN	NaN	NaN	NaN	NaN	NaN	NaN
NaN	NaN	NaN	NaN	NaN	NaN	NaN	NaN	NaN	NaN	NaN	NaN	NaN	NaN	NaN	NaN	NaN	NaN	NaN	NaN	NaN	NaN	NaN	NaN	NaN	NaN	NaN	NaN	NaN	NaN	NaN	NaN	NaN	NaN	NaN	NaN	NaN	NaN	NaN	NaN	NaN	NaN	NaN	NaN	NaN	NaN	NaN	NaN	NaN	NaN
NaN	NaN	NaN	NaN	NaN	NaN	NaN	NaN	NaN	NaN	NaN	NaN	NaN	NaN	NaN	NaN	NaN	NaN	NaN	NaN	NaN	NaN	NaN	NaN	NaN	NaN	NaN	NaN	NaN	NaN	NaN	NaN	NaN	NaN	NaN	NaN	NaN	NaN	NaN	NaN	NaN	NaN	NaN	NaN	NaN	NaN	NaN	NaN	NaN	NaN
NaN	NaN	NaN	NaN	NaN	NaN	NaN	NaN	NaN	NaN	NaN	NaN	NaN	NaN	NaN	NaN	NaN	NaN	NaN	NaN	NaN	NaN	NaN	NaN	NaN	NaN	NaN	NaN	NaN	NaN	NaN	NaN	NaN	NaN	NaN	NaN	NaN	NaN	NaN	NaN	NaN	NaN	NaN	NaN	NaN	NaN	NaN	NaN	NaN	NaN
NaN	NaN	NaN	NaN	NaN	NaN	NaN	NaN	NaN	NaN	NaN	NaN	NaN	NaN	NaN	NaN	NaN	NaN	NaN	NaN	NaN	NaN	NaN	NaN	NaN	NaN	NaN	NaN	NaN	NaN	NaN	NaN	NaN	NaN	NaN	NaN	NaN	NaN	NaN	NaN	NaN	NaN	NaN	NaN	NaN	NaN	NaN	NaN	NaN	NaN
NaN	NaN	NaN	NaN	NaN	NaN	NaN	NaN	NaN	NaN	NaN	NaN	NaN	NaN	NaN	NaN	NaN	NaN	NaN	NaN	NaN	NaN	NaN	NaN	NaN	NaN	NaN	NaN	NaN	NaN	NaN	NaN	NaN	NaN	NaN	NaN	NaN	NaN	NaN	NaN	NaN	NaN	NaN	NaN	NaN	NaN	NaN	NaN	NaN	NaN
NaN	NaN	NaN	NaN	NaN	NaN	NaN	NaN	NaN	NaN	NaN	NaN	NaN	NaN	NaN	NaN	NaN	NaN	NaN	NaN	NaN	NaN	NaN	NaN	NaN	NaN	NaN	NaN	NaN	NaN	NaN	NaN	NaN	NaN	NaN	NaN	NaN	NaN	NaN	NaN	NaN	NaN	NaN	NaN	NaN	NaN	NaN	NaN	NaN	NaN
NaN	NaN	NaN	NaN	NaN	NaN	NaN	NaN	NaN	NaN	NaN	NaN	NaN	NaN	NaN	NaN	NaN	NaN	NaN	NaN	NaN	NaN	NaN	NaN	NaN	NaN	NaN	NaN	NaN	NaN	NaN	NaN	NaN	NaN	NaN	NaN	NaN	NaN	NaN	NaN	NaN	NaN	NaN	NaN	NaN	NaN	NaN	NaN	NaN	NaN
NaN	NaN	NaN	NaN	NaN	NaN	NaN	NaN	NaN	NaN	NaN	NaN	NaN	NaN	NaN	NaN	NaN	NaN	NaN	NaN	NaN	NaN	NaN	NaN	NaN	NaN	NaN	NaN	NaN	NaN	NaN	NaN	NaN	NaN	NaN	NaN	NaN	NaN	NaN	NaN	NaN	NaN	NaN	NaN	NaN	NaN	NaN	NaN	NaN	NaN
NaN	NaN	NaN	NaN	NaN	NaN	NaN	NaN	NaN	NaN	NaN	NaN	NaN	NaN	NaN	NaN	NaN	NaN	NaN	NaN	NaN	NaN	NaN	NaN	NaN	NaN	NaN	NaN	NaN	NaN	NaN	NaN	NaN	NaN	NaN	NaN	NaN	NaN	NaN	NaN	NaN	NaN	NaN	NaN	NaN	NaN	NaN	NaN	NaN	NaN
NaN	NaN	NaN	NaN	NaN	NaN	NaN	NaN	NaN	NaN	NaN	NaN	NaN	NaN	NaN	NaN	NaN	NaN	NaN	NaN	NaN	NaN	NaN	NaN	NaN	NaN	NaN	NaN	NaN	NaN	NaN	NaN	NaN	NaN	NaN	NaN	NaN	NaN	NaN	NaN	NaN	NaN	NaN	NaN	NaN	NaN	NaN	NaN	NaN	NaN
NaN	NaN	NaN	NaN	NaN	NaN	NaN	NaN	NaN	NaN	NaN	NaN	NaN	NaN	NaN	NaN	NaN	NaN	NaN	NaN	NaN	NaN	NaN	NaN	NaN	NaN	NaN	NaN	NaN	NaN	NaN	NaN	NaN	NaN	NaN	NaN	NaN	NaN	NaN	NaN	NaN	NaN	NaN	NaN	NaN	NaN	NaN	NaN	NaN	NaN
NaN	NaN	NaN	NaN	NaN	NaN	NaN	NaN	NaN	NaN	NaN	NaN	NaN	NaN	NaN	NaN	NaN	NaN	NaN	NaN	NaN	NaN	NaN	NaN	NaN	NaN	NaN	NaN	NaN	NaN	NaN	NaN	NaN	NaN	NaN	NaN	NaN	NaN	NaN	NaN	NaN	NaN	NaN	NaN	NaN	NaN	NaN	NaN	NaN	NaN
NaN	NaN	NaN	NaN	NaN	NaN	NaN	NaN	NaN	NaN	NaN	NaN	NaN	NaN	NaN	NaN	NaN	NaN	NaN	NaN	NaN	NaN	NaN	NaN	NaN	NaN	NaN	NaN	NaN	NaN	NaN	NaN	NaN	NaN	NaN	NaN	NaN	NaN	NaN	NaN	NaN	NaN	NaN	NaN	NaN	NaN	NaN	NaN	NaN	NaN
NaN	NaN	NaN	NaN	NaN	NaN	NaN	NaN	NaN	NaN	NaN	NaN	NaN	NaN	NaN	NaN	NaN	NaN	NaN	NaN	NaN	NaN	NaN	NaN	NaN	NaN	NaN	NaN	NaN	NaN	NaN	NaN	NaN	NaN	NaN	NaN	NaN	NaN	NaN	NaN	NaN	NaN	NaN	NaN	NaN	NaN	NaN	NaN	NaN	NaN
NaN	NaN	NaN	NaN	NaN	NaN	NaN	NaN	NaN	NaN	NaN	NaN	NaN	NaN	NaN	NaN	NaN	NaN	NaN	NaN	NaN	NaN	NaN	NaN	NaN	NaN	NaN	NaN	NaN	NaN	NaN	NaN	NaN	NaN	NaN	NaN	NaN	NaN	NaN	NaN	NaN	NaN	NaN	NaN	NaN	NaN	NaN	NaN	NaN	NaN
NaN	NaN	NaN	NaN	NaN	NaN	NaN	NaN	NaN	NaN	NaN	NaN	NaN	NaN	NaN	NaN	NaN	NaN	NaN	NaN	NaN	NaN	NaN	NaN	NaN	NaN	NaN	NaN	NaN	NaN	NaN	NaN	NaN	NaN	NaN	NaN	NaN	NaN	NaN	NaN	NaN	NaN	NaN	NaN	NaN	NaN	NaN	NaN	NaN	NaN
NaN	NaN	NaN	NaN	NaN	NaN	NaN	NaN	NaN	NaN	NaN	NaN	NaN	NaN	NaN	NaN	NaN	NaN	NaN	NaN	NaN	NaN	NaN	NaN	NaN	NaN	NaN	NaN	NaN	NaN	NaN	NaN	NaN	NaN	NaN	NaN	NaN	NaN	NaN	NaN	NaN	NaN	NaN	NaN	NaN	NaN	NaN	NaN	NaN	NaN
NaN	NaN	NaN	NaN	NaN	NaN	NaN	NaN	NaN	NaN	NaN	NaN	NaN	NaN	NaN	NaN	NaN	NaN	NaN	NaN	NaN	NaN	NaN	NaN	NaN	NaN	NaN	NaN	NaN	NaN	NaN	NaN	NaN	NaN	NaN	NaN	NaN	NaN	NaN	NaN	NaN	NaN	NaN	NaN	NaN	NaN	NaN	NaN	NaN	NaN
NaN	NaN	NaN	NaN	NaN	NaN	NaN	NaN	NaN	NaN	NaN	NaN	NaN	NaN	NaN	NaN	NaN	NaN	NaN	NaN	NaN	NaN	NaN	NaN	NaN	NaN	NaN	NaN	NaN	NaN	NaN	NaN	NaN	NaN	NaN	NaN	NaN	NaN	NaN	NaN	NaN	NaN	NaN	NaN	NaN	NaN	NaN	NaN	NaN	NaN
NaN	NaN	NaN	NaN	NaN	NaN	NaN	NaN	NaN	NaN	NaN	NaN	NaN	NaN	NaN	NaN	NaN	NaN	NaN	NaN	NaN	NaN	NaN	NaN	NaN	NaN	NaN	NaN	NaN	NaN	NaN	NaN	NaN	NaN	NaN	NaN	NaN	NaN	NaN	NaN	NaN	NaN	NaN	NaN	NaN	NaN	NaN	NaN	NaN	NaN
NaN	NaN	NaN	NaN	NaN	NaN	NaN	NaN	NaN	NaN	NaN	NaN	NaN	NaN	NaN	NaN	NaN	NaN	NaN	NaN	NaN	NaN	NaN	NaN	NaN	NaN	NaN	NaN	NaN	NaN	NaN	NaN	NaN	NaN	NaN	NaN	NaN	NaN	NaN	NaN	NaN	NaN	NaN	NaN	NaN	NaN	NaN	NaN	NaN	NaN
NaN	NaN	NaN	NaN	NaN	NaN	NaN	NaN	NaN	NaN	NaN	NaN	NaN	NaN	NaN	NaN	NaN	NaN	NaN	NaN	NaN	NaN	NaN	NaN	NaN	NaN	NaN	NaN	NaN	NaN	NaN	NaN	NaN	NaN	NaN	NaN	NaN	NaN	NaN	NaN	NaN	NaN	NaN	NaN	NaN	NaN	NaN	NaN	NaN	NaN
NaN	NaN	NaN	NaN	NaN	NaN	NaN	NaN	NaN	NaN	NaN	NaN	NaN	NaN	NaN	NaN	NaN	NaN	NaN	NaN	NaN	NaN	NaN	NaN	NaN	NaN	NaN	NaN	NaN	NaN	NaN	NaN	NaN	NaN	NaN	NaN	NaN	NaN	NaN	NaN	NaN	NaN	NaN	NaN	NaN	NaN	NaN	NaN	NaN	NaN
NaN	NaN	NaN	NaN	NaN	NaN	NaN	NaN	NaN	NaN	NaN	NaN	NaN	NaN	NaN	NaN	NaN	NaN	NaN	NaN	NaN	NaN	NaN	NaN	NaN	NaN	NaN	NaN	NaN	NaN	NaN	NaN	NaN	NaN	NaN	NaN	NaN	NaN	NaN	NaN	NaN	NaN	NaN	NaN	NaN	NaN	NaN	NaN	NaN	NaN
NaN	NaN	NaN	NaN	NaN	NaN	NaN	NaN	NaN	NaN	NaN	NaN	NaN	NaN	NaN	NaN	NaN	NaN	NaN	NaN	NaN	NaN	NaN	NaN	NaN	NaN	NaN	NaN	NaN	NaN	NaN	NaN	NaN	NaN	NaN	NaN	NaN	NaN	NaN	NaN	NaN	NaN	NaN	NaN	NaN	NaN	NaN	NaN	NaN	NaN
NaN	NaN	NaN	NaN	NaN	NaN	NaN	NaN	NaN	NaN	NaN	NaN	NaN	NaN	NaN	NaN	NaN	NaN	NaN	NaN	NaN	NaN	NaN	NaN	NaN	NaN	NaN	NaN	NaN	NaN	NaN	NaN	NaN	NaN	NaN	NaN	NaN	NaN	NaN	NaN	NaN	NaN	NaN	NaN	NaN	NaN	NaN	NaN	NaN	NaN
NaN	NaN	NaN	NaN	NaN	NaN	NaN	NaN	NaN	NaN	NaN	NaN	NaN	NaN	NaN	NaN	NaN	NaN	NaN	NaN	NaN	NaN	NaN	NaN	NaN	NaN	NaN	NaN	NaN	NaN	NaN	NaN	NaN	NaN	NaN	NaN	NaN	NaN	NaN	NaN	NaN	NaN	NaN	NaN	NaN	NaN	NaN	NaN	NaN	NaN
NaN	NaN	NaN	NaN	NaN	NaN	NaN	NaN	NaN	NaN	NaN	NaN	NaN	NaN	NaN	NaN	NaN	NaN	NaN	NaN	NaN	NaN	NaN	NaN	NaN	NaN	NaN	NaN	NaN	NaN	NaN	NaN	NaN	NaN	NaN	NaN	NaN	NaN	NaN	NaN	NaN	NaN	NaN	NaN	NaN	NaN	NaN	NaN	NaN	NaN
NaN	NaN	NaN	NaN	NaN	NaN	NaN	NaN	NaN	NaN	NaN	NaN	NaN	NaN	NaN	NaN	NaN	NaN	NaN	NaN	NaN	NaN	NaN	NaN	NaN	NaN	NaN	NaN	NaN	NaN	NaN	NaN	NaN	NaN	NaN	NaN	NaN	NaN	NaN	NaN	NaN	NaN	NaN	NaN	NaN	NaN	NaN	NaN	NaN	NaN
NaN	NaN	NaN	NaN	NaN	NaN	NaN	NaN	NaN	NaN	NaN	NaN	NaN	NaN	NaN	NaN	NaN	NaN	NaN	NaN	NaN	NaN	NaN	NaN	NaN	NaN	NaN	NaN	NaN	NaN	NaN	NaN	NaN	NaN	NaN	NaN	NaN	NaN	NaN	NaN	NaN	NaN	NaN	NaN	NaN	NaN	NaN	NaN	NaN	NaN
NaN	NaN	NaN	NaN	NaN	NaN	NaN	NaN	NaN	NaN	NaN	NaN	NaN	NaN	NaN	NaN	NaN	NaN	NaN	NaN	NaN	NaN	NaN	NaN	NaN	NaN	NaN	NaN	NaN	NaN	NaN	NaN	NaN	NaN	NaN	NaN	NaN	NaN	NaN	NaN	NaN	NaN	NaN	NaN	NaN	NaN	NaN	NaN	NaN	NaN
NaN	NaN	NaN	NaN	NaN	NaN	NaN	NaN	NaN	NaN	NaN	NaN	NaN	NaN	NaN	NaN	NaN	NaN	NaN	NaN	NaN	NaN	NaN	NaN	NaN	NaN	NaN	NaN	NaN	NaN	NaN	NaN	NaN	NaN	NaN	NaN	NaN	NaN	NaN	NaN	NaN	NaN	NaN	NaN	NaN	NaN	NaN	NaN	NaN	NaN
NaN	NaN	NaN	NaN	NaN	NaN	NaN	NaN	NaN	NaN	NaN	NaN	NaN	NaN	NaN	NaN	NaN	NaN	NaN	NaN	NaN	NaN	NaN	NaN	NaN	NaN	NaN	NaN	NaN	NaN	NaN	NaN	NaN	NaN	NaN	NaN	NaN	NaN	NaN	NaN	NaN	NaN	NaN	NaN	NaN	NaN	NaN	NaN	NaN	NaN
NaN	NaN	NaN	NaN	NaN	NaN	NaN	NaN	NaN	NaN	NaN	NaN	NaN	NaN	NaN	NaN	NaN	NaN	NaN	NaN	NaN	NaN	NaN	NaN	NaN	NaN	NaN	NaN	NaN	NaN	NaN	NaN	NaN	NaN	NaN	NaN	NaN	NaN	NaN	NaN	NaN	NaN	NaN	NaN	NaN	NaN	NaN	NaN	NaN	NaN
NaN	NaN	NaN	NaN	NaN	NaN	NaN	NaN	NaN	NaN	NaN	NaN	NaN	NaN	NaN	NaN	NaN	NaN	NaN	NaN	NaN	NaN	NaN	NaN	NaN	NaN	NaN	NaN	NaN	NaN	NaN	NaN	NaN	NaN	NaN	NaN	NaN	NaN	NaN	NaN	NaN	NaN	NaN	NaN	NaN	NaN	NaN	NaN	NaN	NaN
NaN	NaN	NaN	NaN	NaN	NaN	NaN	NaN	NaN	NaN	NaN	NaN	NaN	NaN	NaN	NaN	NaN	NaN	NaN	NaN	NaN	NaN	NaN	NaN	NaN	NaN	NaN	NaN	NaN	NaN	NaN	NaN	NaN	NaN	NaN	NaN	NaN	NaN	NaN	NaN	NaN	NaN	NaN	NaN	NaN	NaN	NaN	NaN	NaN	NaN
NaN	NaN	NaN	NaN	NaN	NaN	NaN	NaN	NaN	NaN	NaN	NaN	NaN	NaN	NaN	NaN	NaN	NaN	NaN	NaN	NaN	NaN	NaN	NaN	NaN	NaN	NaN	NaN	NaN	NaN	NaN	NaN	NaN	NaN	NaN	NaN	NaN	NaN	NaN	NaN	NaN	NaN	NaN	NaN	NaN	NaN	NaN	NaN	NaN	NaN
NaN	NaN	NaN	NaN	NaN	NaN	NaN	NaN	NaN	NaN	NaN	NaN	NaN	NaN	NaN	NaN	NaN	NaN	NaN	NaN	NaN	NaN	NaN	NaN	NaN	NaN	NaN	NaN	NaN	NaN	NaN	NaN	NaN	NaN	NaN	NaN	NaN	NaN	NaN	NaN	NaN	NaN	NaN	NaN	NaN	NaN	NaN	NaN	NaN	NaN
NaN	NaN	NaN	NaN	NaN	NaN	NaN	NaN	NaN	NaN	NaN	NaN	NaN	NaN	NaN	NaN	NaN	NaN	NaN	NaN	NaN	NaN	NaN	NaN	NaN	NaN	NaN	NaN	NaN	NaN	NaN	NaN	NaN	NaN	NaN	NaN	NaN	NaN	NaN	NaN	NaN	NaN	NaN	NaN	NaN	NaN	NaN	NaN	NaN	NaN
NaN	NaN	NaN	NaN	NaN	NaN	NaN	NaN	NaN	NaN	NaN	NaN	NaN	NaN	NaN	NaN	NaN	NaN	NaN	NaN	NaN	NaN	NaN	NaN	NaN	NaN	NaN	NaN	NaN	NaN	NaN	NaN	NaN	NaN	NaN	NaN	NaN	NaN	NaN	NaN	NaN	NaN	NaN	NaN	NaN	NaN	NaN	NaN	NaN	NaN
NaN	NaN	NaN	NaN	NaN	NaN	NaN	NaN	NaN	NaN	NaN	NaN	NaN	NaN	NaN	NaN	NaN	NaN	NaN	NaN	NaN	NaN	NaN	NaN	NaN	NaN	NaN	NaN	NaN	NaN	NaN	NaN	NaN	NaN	NaN	NaN	NaN	NaN	NaN	NaN	NaN	NaN	NaN	NaN	NaN	NaN	NaN	NaN	NaN	NaN
NaN	NaN	NaN	NaN	NaN	NaN	NaN	NaN	NaN	NaN	NaN	NaN	NaN	NaN	NaN	NaN	NaN	NaN	NaN	NaN	NaN	NaN	NaN	NaN	NaN	NaN	NaN	NaN	NaN	NaN	NaN	NaN	NaN	NaN	NaN	NaN	NaN	NaN	NaN	NaN	NaN	NaN	NaN	NaN	NaN	NaN	NaN	NaN	NaN	NaN
NaN	NaN	NaN	NaN	NaN	NaN	NaN	NaN	NaN	NaN	NaN	NaN	NaN	NaN	NaN	NaN	NaN	NaN	NaN	NaN	NaN	NaN	NaN	NaN	NaN	NaN	NaN	NaN	NaN	NaN	NaN	NaN	NaN	NaN	NaN	NaN	NaN	NaN	NaN	NaN	NaN	NaN	NaN	NaN	NaN	NaN	NaN	NaN	NaN	NaN
NaN	NaN	NaN	NaN	NaN	NaN	NaN	NaN	NaN	NaN	NaN	NaN	NaN	NaN	NaN	NaN	NaN	NaN	NaN	NaN	NaN	NaN	NaN	NaN	NaN	NaN	NaN	NaN	NaN	NaN	NaN	NaN	NaN	NaN	NaN	NaN	NaN	NaN	NaN	NaN	NaN	NaN	NaN	NaN	NaN	NaN	NaN	NaN	NaN	NaN
NaN	NaN	NaN	NaN	NaN	NaN	NaN	NaN	NaN	NaN	NaN	NaN	NaN	NaN	NaN	NaN	NaN	NaN	NaN	NaN	NaN	NaN	NaN	NaN	NaN	NaN	NaN	NaN	NaN	NaN	NaN	NaN	NaN	NaN	NaN	NaN	NaN	NaN	NaN	NaN	NaN	NaN	NaN	NaN	NaN	NaN	NaN	NaN	NaN	NaN
NaN	NaN	NaN	NaN	NaN	NaN	NaN	NaN	NaN	NaN	NaN	NaN	NaN	NaN	NaN	NaN	NaN	NaN	NaN	NaN	NaN	NaN	NaN	NaN	NaN	NaN	NaN	NaN	NaN	NaN	NaN	NaN	NaN	NaN	NaN	NaN	NaN	NaN	NaN	NaN	NaN	NaN	NaN	NaN	NaN	NaN	NaN	NaN	NaN	NaN
NaN	NaN	NaN	NaN	NaN	NaN	NaN	NaN	NaN	NaN	NaN	NaN	NaN	NaN	NaN	NaN	NaN	NaN	NaN	NaN	NaN	NaN	NaN	NaN	NaN	NaN	NaN	NaN	NaN	NaN	NaN	NaN	NaN	NaN	NaN	NaN	NaN	NaN	NaN	NaN	NaN	NaN	NaN	NaN	NaN	NaN	NaN	NaN	NaN	NaN
NaN	NaN	NaN	NaN	NaN	NaN	NaN	NaN	NaN	NaN	NaN	NaN	NaN	NaN	NaN	NaN	NaN	NaN	NaN	NaN	NaN	NaN	NaN	NaN	NaN	NaN	NaN	NaN	NaN	NaN	NaN	NaN	NaN	NaN	NaN	NaN	NaN	NaN	NaN	NaN	NaN	NaN	NaN	NaN	NaN	NaN	NaN	NaN	NaN	NaN
NaN	NaN	NaN	NaN	NaN	NaN	NaN	NaN	NaN	NaN	NaN	NaN	NaN	NaN	NaN	NaN	NaN	NaN	NaN	NaN	NaN	NaN	NaN	NaN	NaN	NaN	NaN	NaN	NaN	NaN	NaN	NaN	NaN	NaN	NaN	NaN	NaN	NaN	NaN	NaN	NaN	NaN	NaN	NaN	NaN	NaN	NaN	NaN	NaN	NaN
NaN	NaN	NaN	NaN	NaN	NaN	NaN	NaN	NaN	NaN	NaN	NaN	NaN	NaN	NaN	NaN	NaN	NaN	NaN	NaN	NaN	NaN	NaN	6.5177	6.5177	NaN	NaN	NaN	NaN	NaN	NaN	NaN	NaN	NaN	NaN	NaN	NaN	NaN	NaN	NaN	NaN	NaN	NaN	NaN	NaN	NaN	NaN	NaN	NaN	NaN
NaN	NaN	NaN	NaN	NaN	NaN	NaN	NaN	NaN	NaN	NaN	NaN	NaN	NaN	NaN	NaN	NaN	NaN	NaN	NaN	7.0146	7.3751	7.5196	7.3643	7.3606	NaN	NaN	NaN	NaN	NaN	NaN	NaN	NaN	NaN	NaN	NaN	NaN	NaN	NaN	NaN	NaN	NaN	NaN	NaN	NaN	NaN	NaN	NaN	NaN	NaN
NaN	NaN	NaN	NaN	NaN	NaN	NaN	NaN	NaN	NaN	NaN	NaN	NaN	NaN	NaN	NaN	NaN	NaN	NaN	NaN	NaN	NaN	7.1399	6.8958	6.4065	NaN	NaN	NaN	NaN	NaN	NaN	NaN	NaN	NaN	NaN	NaN	NaN	NaN	NaN	NaN	NaN	NaN	NaN	NaN	NaN	NaN	NaN	NaN	NaN	NaN
NaN	NaN	NaN	NaN	NaN	NaN	NaN	NaN	NaN	NaN	NaN	NaN	NaN	NaN	NaN	NaN	NaN	NaN	NaN	NaN	NaN	NaN	7.7804	6.7769	6.777	6.9396	NaN	NaN	NaN	NaN	NaN	NaN	NaN	NaN	NaN	NaN	NaN	NaN	NaN	NaN	NaN	NaN	NaN	NaN	NaN	NaN	NaN	NaN	NaN	NaN
NaN	NaN	NaN	NaN	NaN	NaN	NaN	NaN	NaN	NaN	NaN	NaN	NaN	NaN	NaN	NaN	NaN	NaN	NaN	NaN	NaN	NaN	NaN	7.0859	6.7108	6.5943	6.6743	6.7366	6.6573	6.658	6.7092	6.7088	NaN	NaN	NaN	NaN	NaN	NaN	NaN	NaN	NaN	NaN	NaN	NaN	NaN	NaN	NaN	NaN	NaN	7.2546
NaN	NaN	NaN	NaN	NaN	NaN	NaN	NaN	NaN	NaN	NaN	NaN	NaN	NaN	NaN	NaN	7.5731	7.4339	NaN	NaN	NaN	NaN	NaN	NaN	7.0709	7.4863	6.6426	6.7366	6.7363	6.8367	6.706	6.6578	6.4919	NaN	NaN	NaN	NaN	NaN	NaN	7.2595	7.534	7.3978	7.0946	7.5393	NaN	NaN	NaN	7.2083	7.2029	7.1226
NaN	NaN	NaN	NaN	NaN	NaN	NaN	NaN	NaN	NaN	NaN	NaN	NaN	NaN	NaN	NaN	6.7523	7.4338	7.4338	6.916	NaN	NaN	NaN	NaN	7.3446	7.4291	7.4862	7.2283	6.7581	6.7584	6.8828	6.4919	6.4919	NaN	NaN	NaN	NaN	NaN	NaN	NaN	6.5604	6.8202	6.6938	6.8641	6.6938	7.5964	7.2028	6.7439	7.5398	7.1225
NaN	NaN	NaN	NaN	NaN	NaN	NaN	NaN	NaN	NaN	NaN	NaN	NaN	NaN	6.4768	6.5879	6.5879	6.5879	7.4862	7.4338	7.4846	7.4846	7.4839	7.5298	6.7785	6.6533	7.3596	7.2973	7.1496	6.7129	6.7124	7.505	7.6752	7.5765	6.633	7.6714	6.977	NaN	NaN	NaN	6.612	6.6398	6.7454	7.153	6.7578	7.6038	7.5972	7.6038	7.6038	7.6038
NaN	NaN	NaN	NaN	NaN	NaN	NaN	NaN	NaN	6.9488	6.6605	6.7167	6.8316	6.8387	6.7277	6.8389	6.8389	6.8389	6.8389	7.6774	7.6847	7.5954	7.5955	7.591	7.5911	6.8848	7.3174	7.3174	7.3171	6.9439	6.8203	6.8207	7.6091	7.6091	7.6091	7.6091	7.6091	7.0333	NaN	NaN	7.1969	7.4424	6.8017	6.6683	6.4264	6.7101	7.1387	7.1387	7.556	7.6477
NaN	NaN	NaN	NaN	NaN	NaN	NaN	NaN	NaN	7.1903	6.8892	6.6001	7.0669	7.0667	6.8512	7.5711	7.0227	7.0227	6.7109	6.711	7.5567	7.5567	7.5567	7.609	7.609	7.1937	7.4674	7.5502	7.2762	7.1937	7.1937	7.4191	7.3272	7.2018	7.2323	7.509	7.509	7.092	6.9747	7.3077	7.1541	7.2915	7.5151	7.5151	7.2327	6.5539	6.8376	7.4574	7.0402	7.0401
NaN	NaN	NaN	NaN	NaN	NaN	NaN	NaN	NaN	7.2684	7.1252	6.8608	6.8017	7.1789	7.1789	7.1789	7.6728	7.569	6.831	6.9225	7.4565	7.6155	7.5089	7.6448	7.6855	7.8623	7.8641	7.5288	7.507	7.507	7.5433	7.1235	7.5088	7.1633	7.165	7.5088	7.3391	7.6505	7.5388	7.2667	7.2326	7.2376	7.2376	7.2376	6.9676	7.4612	6.5594	6.3949	7.6873	7.3269
NaN	NaN	NaN	NaN	NaN	NaN	NaN	NaN	NaN	NaN	7.0659	6.2695	6.2695	6.3655	6.2695	6.2695	6.2695	6.3655	6.7582	7.0226	7.0639	7.5959	7.3288	7.6485	7.3815	7.9142	7.8621	7.5069	7.5087	7.5069	7.6029	7.4108	7.3691	6.4964	7.5069	7.5486	7.5486	7.5489	6.9141	7.333	7.0706	6.9596	7.1521	7.1126	6.8959	6.995	6.8278	6.5442	7.7669	7.4517
NaN	NaN	NaN	NaN	NaN	NaN	NaN	NaN	NaN	NaN	NaN	7.6981	7.7217	6.2334	6.6122	6.1033	7.5781	7.2356	6.9743	6.8991	6.9253	6.9262	7.1379	7.4331	7.7301	7.7301	7.7258	7.3866	7.3902	7.3748	7.3748	7.3293	7.4332	7.4331	7.371	7.3719	7.3915	7.505	6.7543	6.9105	6.9111	7.0113	7.466	7.0274	7.22	7.2539	7.2539	6.8253	7.4183	7.3805
NaN	NaN	NaN	NaN	NaN	NaN	NaN	NaN	NaN	NaN	NaN	7.7598	7.758	7.758	7.2636	6.1313	7.2093	7.2091	6.9692	7.0198	7.0196	7.0217	7.2529	7.2331	7.2699	7.6337	7.7298	7.4546	7.1795	7.4546	7.4546	7.4545	7.4546	7.465	7.013	7.0131	7.5229	7.5229	6.9058	6.9057	7.2325	7.045	7.2305	7.1115	7.6137	7.664	7.1582	7.4713	7.498	7.5374
NaN	NaN	NaN	NaN	NaN	NaN	NaN	NaN	NaN	NaN	NaN	7.442	7.4423	7.2643	7.2642	7.7609	6.9078	6.9077	6.9829	6.8738	7.1334	7.0723	7.1291	7.3487	7.1695	7.0415	7.6831	7.6028	7.6028	7.4287	7.4158	7.4385	7.3796	7.404	7.487	7.3451	7.5622	7.5429	7.4248	6.8182	6.8933	7.1257	7.1219	7.0028	6.7184	7.0236	7.1654	7.4894	7.4894	7.5029
NaN	NaN	NaN	NaN	NaN	NaN	NaN	NaN	NaN	NaN	NaN	7.4546	7.4878	7.487	7.4873	7.1871	7.1335	7.2094	7.1823	6.8758	6.9524	6.9563	7.191	7.0251	7.1007	7.6049	7.2556	7.7211	7.7211	7.7047	7.4426	7.4426	7.1677	7.5409	7.266	7.4006	7.5983	7.5983	7.6028	7.61	6.9908	7.5983	7.1849	7.1849	7.2445	7.164	6.8761	7.7648	7.5241	7.5329
NaN	NaN	NaN	NaN	NaN	NaN	NaN	NaN	NaN	NaN	NaN	7.4086	7.4453	7.4453	7.29	7.2125	7.2448	7.1603	7.1729	7.2525	7.2526	7.2304	7.433	7.4329	7.2309	7.0423	7.0416	7.3046	6.83	7.769	7.769	7.5312	7.2871	6.8267	7.5617	6.9948	7.3959	7.6336	7.6336	7.6336	7.6341	7.6342	7.3261	6.9411	7.3503	6.7548	6.7711	6.7534	7.9473	6.6628
NaN	NaN	NaN	NaN	NaN	NaN	NaN	NaN	NaN	7.2904	7.3057	7.4169	7.3449	7.2995	7.3808	7.3742	7.4869	7.4873	7.1832	6.8469	7.3386	7.2299	7.2423	7.3841	7.4184	7.2269	7.0109	6.9929	6.7812	7.5828	7.6617	7.4426	7.7362	7.4238	7.3935	7.4317	6.9717	7.4009	6.8308	7.5976	7.4009	7.5977	7.5976	6.3039	6.7924	6.8642	7.2001	7.3927	7.3927	7.7393
NaN	NaN	NaN	NaN	NaN	NaN	NaN	NaN	NaN	7.2663	7.0776	7.2055	7.0773	7.1013	7.1496	7.4276	7.1496	7.1496	7.4588	7.536	7.536	7.4331	7.4326	7.4328	7.4323	7.2796	7.4582	7.2587	7.0799	7.0806	7.6036	7.1528	7.135	7.3235	7.5771	7.5767	7.1758	7.5767	7.5766	7.5771	7.3262	6.7561	7.6336	6.8879	6.9909	6.8879	7.1102	7.1589	6.8942	7.1588
NaN	NaN	NaN	NaN	NaN	NaN	NaN	NaN	NaN	NaN	NaN	NaN	NaN	7.0696	7.0661	7.2403	7.2403	7.4722	7.492	7.4963	7.5735	7.4413	7.4659	7.5049	7.4763	7.4764	7.4761	7.4668	7.4666	7.4758	7.2746	7.2887	7.2796	7.8645	7.5741	7.5742	7.5745	7.5742	7.5741	7.5742	7.5741	6.8641	7.6309	7.4874	6.9959	6.9959	7.2668	7.218	7.4595	6.7685
NaN	NaN	NaN	NaN	NaN	NaN	NaN	NaN	NaN	NaN	NaN	NaN	NaN	NaN	NaN	7.3787	7.0385	7.2732	7.4712	6.9965	7.3776	7.3783	7.3783	7.4884	7.3877	7.3875	7.3882	7.388	7.3882	7.388	7.1327	6.9898	7.1328	7.1013	7.7544	7.6626	7.0337	7.1472	7.0869	6.9715	6.9869	7.3148	7.4449	7.3515	7.4607	7.0685	6.5974	7.0961	6.5654	6.5877
NaN	NaN	NaN	NaN	NaN	NaN	NaN	NaN	NaN	NaN	NaN	NaN	NaN	NaN	NaN	7.2758	7.2758	6.9645	6.963	7.4049	7.2959	7.2959	7.3384	7.3378	7.4217	7.4149	7.4154	7.3094	7.2271	7.4148	7.4956	7.548	7.548	7.0231	7.0804	7.1951	6.9833	6.9308	7.1692	7.1794	6.5548	7.3274	7.4991	7.4638	7.3242	7.1893	6.6901	7.2048	6.7313	6.7309
NaN	NaN	NaN	NaN	NaN	NaN	NaN	NaN	NaN	NaN	NaN	NaN	NaN	NaN	6.8092	7.2422	7.2687	7.2687	6.4064	6.6255	7.2422	7.2421	7.3699	7.3699	7.4587	7.4372	7.3812	7.3812	7.4843	7.4845	7.4845	7.4845	7.4845	7.4845	7.0816	6.9642	6.92	6.9811	7.1935	7.2571	7.2836	7.3997	6.8616	7.4812	7.1927	6.8406	7.4757	6.7528	6.7525	6.6131
NaN	NaN	NaN	NaN	NaN	NaN	NaN	NaN	NaN	NaN	NaN	NaN	NaN	NaN	NaN	7.1954	7.4033	7.3276	7.4033	7.3276	7.3275	7.3274	7.4033	7.3279	7.254	7.456	7.5589	7.5589	7.559	7.5589	7.4927	7.4927	7.5493	7.5493	6.9844	7.7527	6.9845	6.99	7.2637	7.2824	7.2883	7.033	7.4341	7.4341	7.1732	7.6306	7.6307	6.3105	6.7678	6.7679
NaN	NaN	NaN	NaN	NaN	NaN	NaN	NaN	NaN	NaN	NaN	NaN	NaN	NaN	NaN	7.342	7.342	7.4177	7.4177	7.3671	7.3247	7.3247	7.3949	7.3948	7.3948	7.2456	7.5505	7.5505	7.5505	7.5505	7.4626	7.4421	7.4421	7.4758	7.1584	7.398	7.0803	7.0804	7.2972	7.1298	7.1974	6.9451	7.5426	7.2229	7.1451	7.5684	6.9212	6.9113	6.9113	6.6962
NaN	NaN	NaN	NaN	NaN	NaN	NaN	NaN	NaN	NaN	NaN	NaN	NaN	NaN	7.7226	7.2641	7.087	7.1981	7.2739	7.2283	7.241	7.241	7.216	7.17	6.9309	6.9776	7.2365	7.542	7.4652	7.4652	7.4651	7.4302	7.4301	7.43	7.1534	6.8761	7.0132	7.0344	7.0361	7.3224	7.2529	7.5644	7.5357	7.3392	7.3392	7.3392	6.9522	6.8884	6.8884	6.2713
NaN	NaN	NaN	NaN	NaN	NaN	NaN	NaN	NaN	NaN	NaN	NaN	NaN	NaN	NaN	7.7336	7.7336	7.3274	7.3274	7.4032	7.4032	7.4032	7.3273	7.3273	7.3273	7.3274	7.3278	7.0147	7.482	7.4819	7.4819	7.5276	7.54	7.8423	7.8326	7.472	7.4303	7.4301	7.3989	7.3927	7.3927	7.3927	7.6059	7.1486	7.4341	7.4341	6.9956	7.4895	6.9957	6.9279
NaN	NaN	NaN	NaN	NaN	NaN	NaN	NaN	NaN	NaN	NaN	NaN	NaN	NaN	NaN	NaN	NaN	NaN	7.7204	7.52	7.1137	7.3057	7.3056	7.2298	7.2298	7.3057	7.2577	7.2533	7.3169	7.2754	7.4531	7.453	7.4955	7.7677	7.7677	7.4071	7.429	7.2252	6.8533	7.4223	7.4484	7.6845	7.4029	7.6102	7.1532	7.4137	7.6147	7.6146	7.4137	7.4261
NaN	NaN	NaN	NaN	NaN	NaN	NaN	NaN	NaN	NaN	NaN	NaN	NaN	NaN	NaN	NaN	NaN	NaN	NaN	7.7334	7.588	7.4029	7.7688	7.5783	7.3932	7.3175	7.3931	6.8644	7.6281	7.6281	6.8484	7.523	7.5656	7.8378	7.8565	7.4956	7.4539	7.2508	7.593	7.3547	7.8188	7.4963	6.9543	7.355	7.1803	7.6244	7.1673	6.8758	7.4408	7.4408
NaN	NaN	NaN	NaN	NaN	NaN	NaN	NaN	NaN	NaN	NaN	NaN	NaN	NaN	NaN	NaN	NaN	NaN	NaN	7.725	7.725	7.3945	7.2059	7.2371	7.325	7.325	7.2492	7.2314	7.3197	7.5491	7.5491	7.2718	7.2717	7.7123	7.3413	6.8829	7.2981	6.8763	7.1871	6.9005	7.4301	7.7237	7.0694	7.2824	6.9751	7.5287	7.5284	7.5671	7.5671	7.558
NaN	NaN	NaN	NaN	NaN	NaN	NaN	NaN	NaN	NaN	NaN	NaN	NaN	NaN	NaN	NaN	NaN	NaN	NaN	7.425	7.3501	7.3501	7.3501	7.3897	7.3897	7.3897	7.3146	7.6019	7.3897	7.0679	7.6192	7.6214	7.8356	7.8355	6.9621	7.384	7.4091	7.2384	6.9678	6.7855	7.471	7.0998	7.0977	7.3052	7.3049	6.8244	7.5551	7.5552	7.5554	7.433
NaN	NaN	NaN	NaN	NaN	NaN	NaN	NaN	NaN	NaN	NaN	NaN	NaN	NaN	NaN	NaN	NaN	NaN	7.438	7.438	7.438	7.3631	7.3631	7.3631	7.2669	7.4243	7.327	7.3276	7.3278	7.4027	7.081	7.4027	7.6226	6.9937	6.973	7.4816	6.9836	7.1763	7.1763	7.4302	7.7657	7.7657	7.101	7.0996	7.3146	7.3173	7.3421	7.6368	7.6371	7.9167
NaN	NaN	NaN	NaN	NaN	NaN	NaN	NaN	NaN	NaN	NaN	NaN	NaN	NaN	NaN	NaN	NaN	NaN	7.4244	7.3661	7.4244	7.4244	7.4266	7.3495	6.7735	7.7219	7.1886	6.6553	7.2301	7.3051	7.3051	6.798	6.8541	7.5239	7.2521	7.2521	7.4713	7.0891	7.0889	7.0882	7.2265	6.8295	6.6238	6.8803	6.8803	7.1163	7.1985	7.1928	7.3957	6.879
NaN	NaN	NaN	NaN	NaN	NaN	NaN	NaN	NaN	NaN	NaN	NaN	NaN	NaN	NaN	NaN	NaN	NaN	7.4375	7.3792	6.7312	7.1019	6.6908	6.8415	7.7293	7.7328	7.2699	7.0805	6.8047	7.4021	7.0805	7.0708	6.8424	7.5479	7.3271	7.7558	6.6361	7.3246	6.9133	7.3246	7.2	6.9536	7.8021	7.8174	7.3542	7.272	7.3542	7.3543	7.5571	7.0345
NaN	NaN	NaN	NaN	NaN	NaN	NaN	NaN	NaN	NaN	NaN	NaN	NaN	NaN	NaN	NaN	NaN	NaN	NaN	6.8669	6.731	6.8146	6.8115	7.0899	7.5125	7.7209	7.3936	7.3937	7.0721	7.3788	7.0721	7.113	7.113	7.4345	6.9255	6.897	7.6246	6.5162	7.4316	7.59	7.5902	7.007	7.6787	7.6378	7.4307	7.2344	7.2345	7.2439	7.5787	6.6297
NaN	NaN	NaN	NaN	NaN	NaN	NaN	NaN	NaN	NaN	NaN	NaN	NaN	NaN	NaN	NaN	NaN	NaN	NaN	NaN	7.5317	6.5948	6.7518	6.9621	7.453	7.6724	7.6027	7.3706	7.3585	7.3435	7.1071	6.2349	6.9972	7.594	7.2784	7.2756	7.48	6.5496	7.3627	7.16	6.2724	6.4555	6.283	6.495	6.6452	7.3051	7.1611	7.161	7.1548	7.5568
NaN	NaN	NaN	NaN	NaN	NaN	NaN	NaN	NaN	NaN	NaN	NaN	NaN	NaN	NaN	NaN	NaN	NaN	NaN	NaN	NaN	7.6668	6.403	6.8317	7.6401	7.6967	7.2548	7.3673	7.7046	7.2195	7.3281	7.2665	6.8347	7.0188	7.2691	6.8235	7.3856	7.6226	7.3749	7.372	7.375	7.1862	7.1861	7.3772	7.3748	7.3825	7.5936	7.1981	7.3933	6.9857
NaN	NaN	NaN	NaN	NaN	NaN	NaN	NaN	NaN	NaN	NaN	NaN	NaN	NaN	NaN	NaN	NaN	NaN	NaN	NaN	NaN	NaN	7.3946	7.3262	7.533	7.208	7.1519	7.3518	7.4801	7.4928	7.26	7.26	7.5411	6.4262	7.4455	5.9688	6.4926	7.2458	7.4828	7.2508	7.2344	7.2482	7.248	7.2352	7.2352	7.3386	7.3414	6.85	7.3614	7.306
NaN	NaN	NaN	NaN	NaN	NaN	NaN	NaN	NaN	NaN	NaN	NaN	NaN	NaN	NaN	NaN	NaN	NaN	NaN	NaN	NaN	NaN	NaN	7.4947	7.0762	6.991	7.638	7.2412	7.6075	7.6386	7.5297	7.3596	7.3919	7.5833	6.5987	5.9268	6.5312	7.2246	7.484	6.7218	6.5353	7.2702	7.3681	7.1558	7.2292	7.2679	7.2685	7.2553	7.2974	7.3136
NaN	NaN	NaN	NaN	NaN	NaN	NaN	NaN	NaN	NaN	NaN	NaN	NaN	NaN	NaN	NaN	NaN	NaN	NaN	NaN	NaN	NaN	NaN	7.5755	7.5755	6.9314	6.8573	7.5015	7.5786	7.5356	7.4268	7.6924	7.5192	7.5869	7.4818	5.9244	7.4482	7.2874	7.2486	7.6482	6.6855	7.4857	7.2345	7.2345	7.3694	7.1662	7.369	7.1662	7.1709	7.3668
NaN	NaN	NaN	NaN	NaN	NaN	NaN	NaN	NaN	NaN	NaN	NaN	NaN	NaN	NaN	NaN	NaN	NaN	NaN	NaN	NaN	NaN	NaN	NaN	6.8189	7.0289	7.0318	7.676	7.676	7.6331	7.6331	7.4004	7.4004	7.6205	7.275	6.0256	7.3668	7.4737	6.6294	7.2804	7.4696	6.8327	7.6205	7.3088	7.4174	7.2125	7.1802	7.1802	7.2898	7.1853
NaN	NaN	NaN	NaN	NaN	NaN	NaN	NaN	NaN	NaN	NaN	NaN	NaN	NaN	NaN	NaN	NaN	NaN	NaN	NaN	NaN	NaN	NaN	NaN	NaN	6.6762	7.4537	6.8132	7.6132	7.6074	7.5645	7.5645	7.3318	7.6255	6.5781	6.7776	7.585	7.0012	6.6314	7.1729	7.1727	6.8224	7.6203	7.3831	7.3717	7.1013	7.0753	7.371	7.2774	7.3688
NaN	NaN	NaN	NaN	NaN	NaN	NaN	NaN	NaN	NaN	NaN	NaN	NaN	NaN	NaN	NaN	NaN	NaN	NaN	NaN	NaN	NaN	NaN	NaN	NaN	NaN	6.8824	7.4158	7.5046	7.2022	7.1588	7.2647	7.2647	7.4848	7.4335	6.6403	6.7572	6.6851	7.4472	7.1702	7.1701	6.0252	7.5819	6.8199	7.4727	7.3683	7.3691	7.0345	7.2742	7.2742
NaN	NaN	NaN	NaN	NaN	NaN	NaN	NaN	NaN	NaN	NaN	NaN	NaN	NaN	NaN	NaN	NaN	NaN	NaN	NaN	NaN	NaN	NaN	NaN	NaN	NaN	7.0117	7.0117	7.5422	7.5422	7.2855	7.4082	7.6901	7.6166	7.3626	7.375	6.8386	6.0307	6.8166	6.801	7.5576	7.3529	7.3771	7.1444	6.8305	6.8305	7.4012	6.8552	7.2853	7.2853
NaN	NaN	NaN	NaN	NaN	NaN	NaN	NaN	NaN	NaN	NaN	NaN	NaN	NaN	NaN	NaN	NaN	NaN	NaN	NaN	NaN	NaN	NaN	NaN	NaN	NaN	6.8452	7.0346	7.0346	7.5692	7.3612	7.631	7.2769	7.6817	7.6817	6.808	6.7244	6.7244	6.8301	6.8304	6.8301	6.8992	6.8992	7.2623	7.2623	7.2623	7.3543	6.8082	6.8805	7.2624
NaN	NaN	NaN	NaN	NaN	NaN	NaN	NaN	NaN	NaN	NaN	NaN	NaN	NaN	NaN	NaN	NaN	NaN	NaN	NaN	NaN	NaN	NaN	NaN	NaN	NaN	7.0032	7.0401	7.011	7.7196	7.7196	7.6202	7.6202	7.6202	7.5057	6.9874	7.3755	6.8155	6.7807	6.7807	6.7033	6.76	7.5114	7.5115	7.1329	7.4988	7.0265	6.8916	6.8294	7.2519
NaN	NaN	NaN	NaN	NaN	NaN	NaN	NaN	NaN	NaN	NaN	NaN	NaN	NaN	NaN	NaN	NaN	NaN	NaN	NaN	NaN	NaN	NaN	NaN	NaN	NaN	6.9499	7.2721	7.2713	7.654	7.654	7.5547	7.5547	7.5547	6.7462	6.941	7.3426	7.3425	6.8643	7.365	7.0971	6.7343	6.7343	6.7193	6.5398	6.4563	6.5398	6.6189	7.0236	7.1277
NaN	NaN	NaN	NaN	NaN	NaN	NaN	NaN	NaN	NaN	NaN	NaN	NaN	NaN	NaN	NaN	NaN	NaN	NaN	NaN	NaN	NaN	NaN	NaN	NaN	NaN	NaN	7.355	7.7064	7.7064	7.7306	7.7485	7.6312	7.6312	6.7598	6.9953	7.4732	7.0715	7.378	6.9953	6.9952	6.9952	7.4959	7.4605	7.2617	6.7243	7.5698	6.8078	7.1578	7.2621
NaN	NaN	NaN	NaN	NaN	NaN	NaN	NaN	NaN	NaN	NaN	NaN	NaN	NaN	NaN	NaN	NaN	NaN	NaN	NaN	NaN	NaN	NaN	NaN	NaN	NaN	NaN	7.3242	7.693	7.7796	7.7077	7.7256	7.6083	7.6083	7.6083	6.9598	6.9598	6.9598	7.3423	6.9597	6.9597	7.0006	7.433	7.5004	7.3024	7.3025	6.7387	7.0363	7.1496	7.17
NaN	NaN	NaN	NaN	NaN	NaN	NaN	NaN	NaN	NaN	NaN	NaN	NaN	NaN	NaN	NaN	NaN	NaN	NaN	NaN	NaN	NaN	NaN	NaN	NaN	NaN	7.9235	7.0397	7.6728	7.6441	7.7377	6.2642	7.6204	7.5241	7.6204	6.6603	6.9719	6.9718	6.7782	6.8642	6.8721	6.8259	7.2674	7.3266	6.629	7.1278	6.5639	6.8311	7.1461	7.2121
NaN	NaN	NaN	NaN	NaN	NaN	NaN	NaN	NaN	NaN	NaN	NaN	NaN	NaN	NaN	NaN	NaN	NaN	NaN	NaN	NaN	NaN	NaN	NaN	NaN	NaN	7.6765	6.9454	7.5784	7.4504	7.5853	7.4501	7.4745	7.5477	6.629	6.629	6.9138	6.9137	6.8884	6.8884	6.6707	6.9102	7.3425	7.3312	7.4109	7.0085	7.212	6.6872	7.1792	7.1792
NaN	NaN	NaN	NaN	NaN	NaN	NaN	NaN	NaN	NaN	NaN	NaN	NaN	NaN	NaN	NaN	NaN	NaN	NaN	NaN	NaN	NaN	NaN	NaN	NaN	7.5497	7.5497	6.2879	6.9491	7.505	7.5272	7.5272	7.161	7.5369	6.6916	6.7593	6.8201	7.2289	6.8278	6.9058	6.9058	6.9058	6.9062	7.3389	7.4069	7.0047	6.6804	7.0329	7.0329	7.2081
NaN	NaN	NaN	NaN	NaN	NaN	NaN	NaN	NaN	NaN	NaN	NaN	NaN	NaN	NaN	NaN	NaN	NaN	NaN	NaN	NaN	NaN	NaN	NaN	NaN	7.756	7.4945	7.1505	6.8926	6.8719	7.5052	7.581	7.4816	7.4816	6.5978	6.7037	6.5978	6.5978	6.8327	6.8354	6.8353	6.8354	6.9675	7.4	7.4683	6.7062	6.7423	7.0944	7.1071	7.0957
NaN	NaN	NaN	NaN	NaN	NaN	NaN	NaN	NaN	NaN	NaN	NaN	NaN	NaN	NaN	NaN	NaN	NaN	NaN	NaN	NaN	NaN	NaN	NaN	NaN	7.5672	7.1015	7.1015	7.044	6.734	7.2968	7.6521	7.6341	7.3744	7.6341	6.7848	6.6338	6.6339	6.7854	6.9684	6.9683	6.9683	6.9684	7.3603	7.454	6.7497	6.771	7.0845	7.1116	7.1115
NaN	NaN	NaN	NaN	NaN	NaN	NaN	NaN	NaN	NaN	NaN	NaN	NaN	NaN	NaN	NaN	NaN	NaN	NaN	NaN	NaN	NaN	NaN	NaN	NaN	7.5484	7.5608	7.6844	7.0438	7.5727	7.2843	7.6668	7.2844	7.6341	7.375	7.4406	6.7848	6.8117	6.8117	6.7763	6.777	6.96	6.96	6.9599	7.4453	6.7414	6.7628	7.123	6.8053	7.2294
NaN	NaN	NaN	NaN	NaN	NaN	NaN	NaN	NaN	NaN	NaN	NaN	NaN	NaN	NaN	NaN	NaN	NaN	NaN	NaN	NaN	NaN	NaN	NaN	NaN	6.9879	7.6844	7.071	6.8639	6.9739	7.6437	7.5683	7.276	7.676	7.5839	7.5839	7.4321	6.7764	6.7764	6.7763	6.777	6.7764	6.9599	6.9599	7.2538	7.6518	6.8737	6.9507	7.1231	7.2294
NaN	NaN	NaN	NaN	NaN	NaN	NaN	NaN	NaN	NaN	NaN	NaN	NaN	NaN	NaN	NaN	NaN	NaN	NaN	NaN	NaN	NaN	NaN	NaN	NaN	7.4653	7.4653	7.0355	7.0353	7.2758	7.6437	7.5683	7.2759	7.6257	7.6257	7.5839	7.3816	7.0273	6.777	6.7764	6.7764	6.7763	7.6257	6.8732	6.7763	7.2949	7.4861	7.0502	7.1171	6.9844
NaN	NaN	NaN	NaN	NaN	NaN	NaN	NaN	NaN	NaN	NaN	NaN	NaN	NaN	NaN	NaN	NaN	NaN	NaN	NaN	NaN	NaN	NaN	NaN	NaN	7.4652	7.4032	7.2338	7.3479	7.2758	7.8578	7.8578	7.2758	7.2759	7.4136	7.4136	7.472	7.4127	7.2145	6.6645	6.6141	7.3339	7.5523	6.8222	6.6801	6.6441	6.7245	6.9136	6.8548	6.7095
NaN	NaN	NaN	NaN	NaN	NaN	NaN	NaN	NaN	NaN	NaN	NaN	NaN	NaN	NaN	NaN	NaN	NaN	NaN	NaN	NaN	NaN	NaN	NaN	NaN	NaN	7.0761	7.2194	7.2192	7.3714	7.7671	7.8715	7.0545	7.1873	7.6231	6.9713	6.91	7.5063	7.4237	7.3679	7.4234	7.5099	7.3679	7.4381	7.3782	7.3782	6.8329	6.7847	6.8669	6.6871
NaN	NaN	NaN	NaN	NaN	NaN	NaN	NaN	NaN	NaN	NaN	NaN	NaN	NaN	NaN	NaN	NaN	NaN	NaN	NaN	NaN	NaN	NaN	NaN	NaN	NaN	7.1401	7.4596	7.4595	6.9216	7.4721	7.6589	7.6857	7.3125	7.1134	7.4913	6.9798	7.4701	7.4935	7.4745	7.3772	7.4184	7.4628	7.33	7.33	7.33	6.6087	6.7846	6.8579	6.7609
NaN	NaN	NaN	NaN	NaN	NaN	NaN	NaN	NaN	NaN	NaN	NaN	NaN	NaN	NaN	NaN	NaN	NaN	NaN	NaN	NaN	NaN	NaN	NaN	NaN	NaN	7.18	7.073	7.3208	7.0215	7.4278	7.0299	7.0314	7.5317	7.0497	7.4277	6.7846	7.3496	7.373	7.373	7.4631	7.3313	7.0088	7.3313	7.3313	7.3313	7.3313	6.786	6.786	6.786
NaN	NaN	NaN	NaN	NaN	NaN	NaN	NaN	NaN	NaN	NaN	NaN	NaN	NaN	NaN	NaN	NaN	NaN	NaN	NaN	NaN	NaN	NaN	NaN	NaN	7.238	6.5584	7.2379	6.9616	6.5456	6.8393	7.153	7.2015	7.6212	6.8424	7.5172	7.578	7.3313	7.3313	7.3313	7.3313	7.3313	7.1902	7.3313	7.3313	7.3313	7.3313	6.7915	6.7915	6.6946
NaN	NaN	NaN	NaN	NaN	NaN	NaN	NaN	NaN	NaN	NaN	NaN	NaN	NaN	NaN	NaN	NaN	NaN	NaN	NaN	NaN	NaN	NaN	NaN	7.3536	7.3534	7.3428	7.2379	6.8296	7.3064	7.2928	7.1675	7.1111	7.3079	7.3079	6.9502	6.8228	7.4192	7.3368	7.1957	7.1957	7.3369	6.2247	7.4822	7.4821	7.4821	7.4822	7.4821	6.9368	6.8399
NaN	NaN	NaN	NaN	NaN	NaN	NaN	NaN	NaN	NaN	NaN	NaN	NaN	NaN	NaN	NaN	NaN	NaN	NaN	NaN	NaN	NaN	NaN	NaN	7.2497	7.2498	7.0973	6.7382	6.782	7.0884	7.1031	7.3191	7.3191	7.2488	7.2568	7.5136	7.3627	7.3627	7.4	7.4	7.243	7.4003	7.4003	6.1515	7.4003	6.1429	7.4003	7.4002	7.4002	6.758
NaN	NaN	NaN	NaN	NaN	NaN	NaN	NaN	NaN	NaN	NaN	NaN	NaN	NaN	NaN	NaN	NaN	NaN	NaN	NaN	NaN	NaN	7.1079	7.0412	7.4458	7.4458	7.4516	6.891	7.5235	7.4516	7.0941	7.5231	7.4772	7.4057	7.4058	7.5964	6.9527	7.5494	7.2609	7.5009	7.5009	7.5009	7.501	7.5009	7.3878	7.2468	7.2468	7.4729	7.4018	7.4729
NaN	NaN	NaN	NaN	NaN	NaN	NaN	NaN	NaN	NaN	NaN	NaN	NaN	NaN	NaN	NaN	NaN	NaN	NaN	NaN	NaN	NaN	7.397	7.0411	7.0408	7.4458	7.8482	7.8482	7.4516	7.4057	7.4057	7.0479	7.3567	7.4172	7.3977	7.5315	6.4721	7.4844	7.4844	7.4823	7.3877	7.3878	7.3878	7.3878	7.2468	7.3418	7.413	7.4729	7.4729	7.4018
NaN	NaN	NaN	NaN	NaN	NaN	NaN	NaN	NaN	NaN	NaN	NaN	NaN	NaN	NaN	NaN	NaN	NaN	NaN	NaN	NaN	7.3929	7.351	7.3971	7.0412	7.2206	7.4458	7.8736	7.221	7.1952	7.3391	7.0809	7.0086	7.0091	7.4275	7.4704	6.4577	6.8736	7.4704	7.3091	7.3139	7.3139	7.1873	7.3417	7.2608	7.2608	6.2156	7.4052	7.2642	7.2642
NaN	NaN	NaN	NaN	NaN	NaN	NaN	NaN	NaN	NaN	NaN	NaN	NaN	NaN	NaN	NaN	NaN	NaN	NaN	NaN	NaN	7.3455	7.3568	7.4171	7.7897	7.2852	7.4409	7.2616	7.6946	7.3471	7.3529	7.2743	6.9164	7.1844	7.259	7.3284	7.4938	6.8971	7.4938	7.4844	7.3355	7.3355	7.3419	7.3308	6.1479	6.1634	6.1634	7.4205	6.1784	7.1739
NaN	NaN	NaN	NaN	NaN	NaN	NaN	NaN	NaN	NaN	NaN	NaN	NaN	NaN	NaN	NaN	NaN	NaN	NaN	NaN	7.4111	7.3922	7.1596	7.2613	7.3472	7.3472	7.2687	7.0578	7.0625	7.0625	7.288	7.448	7.448	7.4113	7.435	7.3357	7.1482	6.8214	7.444	7.5115	7.4126	7.4165	7.3864	7.1791	5.9828	6.0577	6.0098	6.1481	6.1482	6.0823
NaN	NaN	NaN	NaN	NaN	NaN	NaN	NaN	NaN	NaN	NaN	NaN	NaN	NaN	NaN	NaN	NaN	NaN	NaN	6.9957	7.2209	7.2387	7.1598	7.1906	7.3615	7.3612	7.2903	7.2153	7.0795	7.0795	7.1842	7.3703	7.3703	7.351	7.4206	7.3375	7.3152	6.3372	7.3735	7.5504	7.4212	7.3168	7.3836	7.34	6.0823	6.0823	6.1782	6.1781	6.1628	6.0025
NaN	NaN	NaN	NaN	NaN	NaN	NaN	NaN	NaN	NaN	NaN	NaN	NaN	NaN	NaN	NaN	NaN	NaN	NaN	7.3407	7.3406	7.3461	7.3465	7.1843	7.3953	7.3468	7.3953	7.1845	7.8257	7.1671	7.3471	7.322	7.3221	7.3221	7.3875	7.1939	7.4245	6.4949	7.2209	7.2209	6.9918	7.6431	7.2275	7.4245	7.4245	7.4245	7.4245	7.3799	6.122	7.2388
NaN	NaN	NaN	NaN	NaN	NaN	NaN	NaN	NaN	NaN	NaN	NaN	NaN	NaN	NaN	NaN	NaN	NaN	7.0692	7.2921	7.0087	7.0236	7.0236	7.3349	7.3837	7.384	7.384	7.0244	7.0244	7.3759	7.4255	7.3589	7.3589	7.3142	6.9878	7.1862	7.3798	7.3799	7.1762	7.4787	7.4787	7.5984	7.5984	7.3566	7.3566	7.3798	7.3798	7.3798	6.1482	7.3798
NaN	NaN	NaN	NaN	NaN	NaN	NaN	NaN	NaN	NaN	NaN	NaN	NaN	NaN	NaN	NaN	NaN	7.1067	7.2841	7.2836	7.0617	6.9797	7.0008	7.1586	7.3399	7.2503	7.1586	6.9797	7.3315	7.7412	7.3826	7.3136	7.3135	7.3135	7.3135	7.3397	7.2118	7.4057	7.4057	7.6888	7.5049	7.1322	6.8922	7.6245	7.6245	7.3828	7.4432	7.3749	7.4866	7.4866
NaN	NaN	NaN	NaN	NaN	NaN	NaN	NaN	NaN	NaN	NaN	NaN	NaN	NaN	NaN	NaN	6.5512	7.2836	7.2836	7.3097	7.0878	7.0878	7.1543	7.1543	7.027	7.1543	7.371	7.3709	7.3576	7.3398	7.4204	7.4204	7.4204	7.4203	7.4077	7.4203	7.4201	5.9719	7.4207	7.2211	7.5739	7.5739	7.5739	6.9616	6.9616	7.4518	7.2839	7.3137	7.4862	7.4128
NaN	NaN	NaN	NaN	NaN	NaN	NaN	NaN	NaN	NaN	NaN	NaN	NaN	NaN	NaN	7.1076	7.1076	7.2287	7.1067	7.1075	7.9634	7.9634	7.9634	6.7663	6.7292	6.7005	7.4515	7.261	7.4265	7.5115	7.2429	7.409	7.409	7.241	7.2477	7.241	7.439	7.3802	7.4179	7.4071	7.4405	7.4723	7.31	6.4821	6.5433	6.968	6.8975	7.2698	7.4109	7.4109
NaN	NaN	NaN	NaN	NaN	NaN	NaN	NaN	NaN	NaN	NaN	NaN	NaN	NaN	NaN	7.8684	7.0963	6.8794	6.6977	7.2237	7.2177	6.9284	7.0455	7.5252	7.5092	7.4382	7.4247	7.3979	7.4154	7.4154	7.4067	7.4565	7.4857	7.345	7.3448	7.3448	7.3449	7.3356	7.3465	7.3502	7.2697	7.3698	7.3698	6.506	6.506	6.4537	6.506	7.5343	6.907	7.2234
NaN	NaN	NaN	NaN	NaN	NaN	NaN	NaN	NaN	NaN	NaN	NaN	NaN	NaN	7.7199	7.1591	6.9122	6.9693	6.9684	6.9354	6.9358	7.304	7.3429	7.3086	7.2775	6.841	7.218	7.3028	7.2003	7.225	7.1322	7.4398	7.4398	7.3472	7.3472	7.4397	7.3471	7.3471	7.3913	7.459	7.3089	7.2982	7.2982	7.2987	6.3972	6.3952	6.3952	7.4975	7.6062	7.3362
NaN	NaN	NaN	NaN	NaN	NaN	NaN	NaN	NaN	NaN	NaN	NaN	NaN	NaN	7.2893	7.3764	7.3763	7.3162	7.4164	7.2528	7.352	7.4336	7.4328	7.4828	7.4471	7.0836	7.3529	7.3529	7.3353	7.2687	7.2864	7.2864	7.2641	7.3687	7.3687	7.273	7.3687	7.3688	7.3687	7.3538	7.365	7.2743	7.3739	7.3633	7.2488	7.2488	5.9862	6.0585	7.2488	6.0569
NaN	NaN	NaN	NaN	NaN	NaN	NaN	NaN	NaN	NaN	NaN	NaN	NaN	NaN	NaN	6.7798	7.2867	6.9596	7.0553	7.0551	7.3069	7.3711	7.2421	7.2957	7.3865	7.3952	7.1171	7.4378	7.3863	7.3865	7.1981	7.3711	7.4558	7.4558	7.2842	7.3877	7.2843	7.3608	7.2822	7.2822	7.1993	7.2775	7.2775	7.2775	7.41	7.4757	7.4077	7.3327	7.3327	6.1401
NaN	NaN	NaN	NaN	NaN	NaN	NaN	NaN	NaN	NaN	NaN	NaN	NaN	NaN	NaN	6.8593	6.9064	7.0557	7.0069	7.3669	7.0069	7.3897	7.3899	7.3897	7.4017	7.3566	7.6485	7.3892	7.3887	7.3382	7.1494	7.15	7.39	7.3382	7.3382	7.3751	7.3751	7.3751	7.3576	7.3574	7.3575	7.324	7.3135	7.3135	7.4564	7.4565	7.4564	7.4564	7.3135	7.4565
NaN	NaN	NaN	NaN	NaN	NaN	NaN	NaN	NaN	NaN	NaN	NaN	NaN	NaN	NaN	7.0165	6.9764	7.1019	7.0159	7.4086	7.4852	7.4234	7.5077	7.5077	7.4955	7.3223	7.3224	7.7462	7.32	7.3461	7.4068	7.3628	7.3219	7.4093	7.4093	7.4747	7.287	7.3249	7.3999	7.2411	7.4461	7.5651	7.5665	7.4459	7.5232	7.4778	7.4786	7.5902	7.4208	7.4208
NaN	NaN	NaN	NaN	NaN	NaN	NaN	NaN	NaN	NaN	NaN	NaN	NaN	NaN	NaN	6.9465	6.8097	NaN	NaN	6.9461	7.2192	7.0265	7.2948	7.204	7.2388	7.239	7.2613	7.3516	7.2639	7.3596	7.3593	7.3595	7.344	7.3894	7.3926	7.2774	7.4675	7.4481	7.4243	7.2749	7.1176	7.4969	7.4969	7.4983	7.4752	7.4891	7.5293	7.4167	7.4774	7.229
NaN	NaN	NaN	NaN	NaN	NaN	NaN	NaN	NaN	NaN	NaN	NaN	NaN	NaN	NaN	NaN	NaN	NaN	NaN	NaN	NaN	7.4053	7.3643	7.1626	7.3992	7.3992	7.3992	7.3992	7.2846	7.3534	7.3588	7.3592	7.4044	7.4731	8.0368	7.4948	8.0368	8.0368	7.4784	7.4784	7.1648	7.6532	7.5674	7.4901	7.5827	7.4901	7.5303	7.6018	7.4748	7.4748
NaN	NaN	NaN	NaN	NaN	NaN	NaN	NaN	NaN	NaN	NaN	NaN	NaN	NaN	NaN	NaN	NaN	NaN	NaN	NaN	NaN	6.899	7.3127	7.2404	7.3587	7.3586	7.1851	7.3831	7.3834	7.3832	7.3591	7.3589	7.3502	7.4638	7.4638	7.4489	7.4489	7.9655	7.9657	7.15	7.0937	7.4731	7.7359	7.4885	7.4731	7.4731	7.4731	7.5007	7.5007	7.505
NaN	NaN	NaN	NaN	NaN	NaN	NaN	NaN	NaN	NaN	NaN	NaN	NaN	NaN	NaN	NaN	NaN	NaN	NaN	NaN	6.9757	7.3316	7.2744	7.2744	7.2743	7.4244	7.4244	7.2744	7.3647	7.4001	7.3467	7.3467	7.4695	7.4403	7.4403	7.4402	7.4402	7.9095	7.9096	7.0375	7.0375	7.703	7.4973	7.4973	7.4447	7.4447	7.4447	7.4829	7.43	7.5056
NaN	NaN	NaN	NaN	NaN	NaN	NaN	NaN	NaN	NaN	NaN	NaN	NaN	NaN	NaN	NaN	NaN	6.8077	6.8805	7.2989	6.6648	7.1991	7.3026	7.6807	7.4768	7.3868	7.3869	7.3868	7.3388	7.3433	7.4806	7.4808	7.3839	7.3992	7.4962	7.3914	7.3992	7.45	7.9195	7.0473	7.047	6.9753	7.4911	7.496	7.496	7.4628	7.5205	7.3778	7.3225	7.5205
NaN	NaN	NaN	NaN	NaN	NaN	NaN	NaN	NaN	NaN	NaN	NaN	NaN	NaN	NaN	NaN	6.7285	7.3908	7.0372	7.1873	7.1882	6.7467	7.4242	7.2742	7.2742	7.2741	7.2742	7.426	7.3646	7.4754	7.3973	7.3973	7.3973	7.3237	7.1552	7.4849	7.4849	7.4402	7.4402	7.4402	7.0377	7.0727	7.3967	7.3967	7.3967	7.3967	7.4668	7.566	7.566	7.4668
NaN	NaN	NaN	NaN	NaN	NaN	NaN	NaN	NaN	NaN	NaN	NaN	NaN	NaN	NaN	7.644	7.7975	7.6436	7.4786	7.3399	6.7335	7.2606	6.7256	7.2529	7.2529	7.3326	7.4014	7.4015	7.3155	7.462	7.3778	7.3991	7.3159	7.3518	7.3517	7.516	7.3991	7.4959	7.4911	7.407	7.4959	7.4959	7.5523	7.5523	7.5523	7.5523	7.5523	7.4961	7.4961	7.4961
NaN	NaN	NaN	NaN	NaN	NaN	NaN	NaN	NaN	NaN	NaN	NaN	NaN	7.0773	7.2813	7.5792	7.5792	7.7327	7.3122	7.312	6.7952	7.322	7.3221	7.322	7.322	7.322	7.4565	7.2029	7.1252	7.4584	7.301	7.5623	7.2853	7.5032	7.5365	7.5364	7.4906	7.5365	7.6046	7.5365	7.5365	7.4906	7.5364	7.5364	7.5365	7.4906	7.4906	7.5365	7.4906	7.496
NaN	NaN	NaN	NaN	NaN	NaN	NaN	NaN	NaN	NaN	NaN	NaN	NaN	7.0293	7.6799	7.7029	7.5312	7.5312	7.5487	7.3657	6.7472	6.864	7.2739	7.4813	7.4863	7.3966	7.2899	7.2624	7.2624	7.3211	7.3211	7.3966	7.5821	7.3563	7.3563	7.3998	7.4814	7.4814	7.4814	7.4813	7.4813	7.4813	7.4813	7.4813	7.4814	7.4814	7.4626	7.4298	7.3967	7.3967
NaN	NaN	NaN	NaN	NaN	NaN	NaN	NaN	NaN	NaN	NaN	7.2139	7.415	6.9841	7.1399	7.1399	7.7343	7.6147	7.6712	7.2737	7.2929	6.6739	6.7961	7.3274	7.3274	7.2644	7.562	7.34	7.34	7.4853	7.4124	7.4124	7.4124	7.582	7.4065	7.4651	7.5441	7.587	7.3563	7.3562	7.5821	7.4624	7.5053	7.4297	7.5054	7.5054	7.4813	7.0786	7.0786	7.5055
NaN	NaN	NaN	NaN	NaN	NaN	NaN	NaN	NaN	7.359	7.179	7.3132	7.2432	7.3336	7.161	7.1694	7.1309	6.9569	7.5453	7.3962	7.2733	7.1602	7.3136	7.206	7.2057	7.5739	7.5739	7.4352	7.531	7.465	7.5052	7.4296	7.4811	7.5052	7.5053	7.4296	7.4297	7.4812	7.4812	7.4811	7.4811	7.3965	7.4098	7.4098	7.4099	7.4099	7.4099	6.7274	7.4098	7.4099
NaN	NaN	NaN	6.5197	NaN	NaN	NaN	NaN	NaN	7.5392	7.6148	7.2867	7.2867	7.2867	7.2112	7.0172	7.0687	7.6784	7.6019	7.5286	7.5286	7.2928	7.2926	7.1344	7.2329	7.1742	7.1742	7.4098	7.4098	7.4668	7.5429	7.5429	7.5429	7.5429	7.5429	7.4625	7.4406	7.4406	7.3771	7.5199	7.4605	7.4605	7.3865	7.3985	7.3912	7.516	7.3776	6.6952	7.3776	7.4498
NaN	NaN	7.2583	6.8571	NaN	NaN	NaN	NaN	7.3753	7.1498	7.3423	7.1788	7.1796	7.261	7.2415	6.6905	7.1657	7.0661	7.7772	7.1886	7.6142	7.3788	7.1236	7.2453	7.3787	7.4178	7.4178	7.5508	7.5583	7.6169	7.4951	7.6169	7.6169	7.3752	7.4498	7.6071	7.6071	7.5166	7.5166	7.6071	7.4516	7.5689	7.6212	7.395	7.3949	7.395	7.4923	6.8618	7.6289	7.4674
7.4796	7.5388	7.2248	7.5636	NaN	NaN	NaN	7.2247	7.1246	7.1247	7.1247	7.1247	7.328	7.4281	7.3843	7.3843	6.4306	6.6248	6.6409	7.7415	7.5786	7.5786	7.5786	7.3272	7.3623	7.2422	7.2412	7.2222	7.3552	7.3552	7.6165	7.3943	7.5229	7.5906	7.5448	7.5448	7.5449	7.5907	7.5906	7.5906	7.5906	7.5906	7.5448	7.5448	7.5448	7.5908	6.7443	6.9604	7.5907	7.5912
NaN	7.2498	7.3736	7.3736	NaN	NaN	NaN	7.2134	7.3004	7.1173	7.3841	7.3901	7.3818	7.3801	7.3086	7.3751	7.3751	7.4438	7.3118	6.5684	7.0741	7.506	7.5028	7.6931	7.4135	7.4954	7.4399	7.306	7.3957	7.4749	7.4233	7.4885	7.4491	7.6064	7.6064	7.4772	7.6164	7.6164	7.4772	7.6164	7.4657	7.4657	7.4657	7.4657	7.4658	7.4659	7.4657	7.4657	7.1419	6.9604
NaN	7.4032	7.5063	7.4359	7.4457	NaN	NaN	7.2331	7.2474	7.2474	7.4234	7.4882	7.3322	7.332	7.2188	7.1265	7.2	7.375	7.3751	7.3751	6.7688	7.6658	7.6658	7.5589	7.5691	7.5691	7.3824	7.1932	7.3161	7.4091	7.4491	7.4389	7.4491	7.4389	7.4389	7.4389	7.4389	7.6164	7.6164	7.5526	7.5192	7.4657	7.5673	7.4658	7.4658	7.4658	7.4657	7.4657	7.3206	7.4658
7.4125	7.4855	7.4124	7.4144	7.4124	7.4123	7.4122	7.4144	7.1997	7.2793	7.1997	7.427	7.212	7.212	7.3135	7.3013	7.3432	7.3432	7.1866	7.1867	7.2754	7.3687	6.85	7.7807	7.7079	7.6183	7.6423	7.4825	7.2423	7.4983	7.4983	7.4982	7.4982	7.4982	7.4982	7.4982	7.4982	7.4982	7.4982	7.4982	7.5939	7.5521	7.6305	7.4984	7.5437	7.5437	7.5436	7.102	7.1096	7.1811
NaN	7.4844	7.4442	7.4442	7.4844	7.3649	7.4122	7.4146	7.4875	7.098	7.0979	7.1997	7.1998	7.1998	7.3011	7.3432	7.3554	7.3554	7.3432	7.1611	7.1611	7.4773	7.6708	7.0255	7.1186	7.6176	7.6182	7.6178	7.4983	7.4982	7.4982	7.4982	7.4982	7.4982	7.5939	7.1901	7.4982	7.4982	7.4982	7.5435	7.5436	7.5436	7.5033	7.5033	7.4242	7.4242	7.5465	6.9159	7.1527	7.2242
NaN	NaN	7.0791	6.9488	7.0438	7.6569	7.4369	7.4392	7.3651	7.2698	7.2699	7.2697	7.2697	7.2726	7.343	7.2021	7.301	7.1611	7.1611	7.1611	7.1611	7.7004	7.4231	7.4231	7.4231	6.818	7.6171	7.6171	7.3107	7.4982	7.4982	7.5733	7.4982	7.5939	7.5939	7.2859	7.1901	7.5939	7.5939	7.5435	7.5033	7.4204	7.424	7.424	7.4735	7.4736	7.4735	7.5465	6.9808	7.1513
NaN	NaN	7.6275	7.6711	7.7189	7.1445	7.4959	7.3734	7.161	7.2831	7.2045	7.4355	7.5329	7.5329	7.1174	7.5329	7.166	7.1222	7.4385	7.1935	7.05	7.7461	7.4441	7.444	7.2513	6.4798	7.6236	7.6157	7.6139	7.4967	7.4967	7.4967	7.4967	7.4967	7.4967	7.4792	7.4793	7.4793	7.4792	7.4792	7.4983	7.4479	7.4479	7.4479	7.5965	7.4391	7.4391	7.0378	7.2832	7.076
NaN	NaN	7.588	7.5516	7.6613	7.3574	7.4188	7.4976	6.5899	7.3697	7.3697	7.2597	7.0224	7.0864	7.3292	7.1244	7.2341	7.0959	7.1277	6.9555	7.6818	6.5023	7.2358	6.3069	6.6523	6.6429	7.3343	7.7047	7.7147	7.4856	7.4856	6.5695	6.5695	6.6213	7.4571	7.457	7.5589	7.53	7.5589	7.4596	7.4186	7.4186	7.5589	7.5957	7.4857	7.4857	7.4571	7.1896	7.5301	7.4149
NaN	NaN	NaN	7.5278	7.5314	6.5851	6.4712	6.4712	6.9522	7.6514	7.6514	7.6514	7.1726	7.1725	7.1535	7.1534	7.1135	7.0166	7.0205	6.6842	6.9565	6.5044	7.3819	6.6743	6.6743	6.6743	6.6744	7.7094	7.5762	6.3385	6.6741	6.6741	6.6742	6.6742	6.6741	7.5904	7.5904	7.5904	7.5904	7.5904	7.5904	7.5904	7.5904	7.5904	7.5445	7.5904	7.5904	7.5904	7.6184	7.5598
NaN	NaN	NaN	NaN	NaN	NaN	NaN	NaN	NaN	7.086	8.1858	7.8776	7.2773	7.8775	7.5461	7.5511	7.5511	7.5514	7.5523	7.8844	7.0041	7.004	7.0686	7.0684	6.9749	6.9758	7.8949	7.9607	7.9607	6.6239	7.9875	6.9748	6.9748	6.9749	7.9008	7.7928	7.8848	7.8848	7.8848	8.0862	7.8511	8.0298	8.0298	8.0377	8.0298	8.0377	7.9376	7.9463	8.0377	8.1889
NaN	NaN	NaN	NaN	NaN	NaN	NaN	NaN	NaN	7.659	7.659	7.0516	7.0518	7.8591	7.8591	7.4713	7.4604	8.1173	7.9496	6.7598	6.7599	6.7609	6.761	6.5725	6.76	7.6799	7.6799	7.6799	7.6897	6.4327	7.1279	6.8643	7.7886	7.7902	7.8824	7.8824	7.8824	7.8824	7.9819	7.8824	7.8824	7.9129	7.9129	7.8533	7.9192	7.9192	7.9129	7.9129	7.928	7.8422
NaN	NaN	NaN	NaN	NaN	NaN	NaN	NaN	7.2458	7.5792	7.1476	6.9352	7.0828	6.8842	8.0752	7.4125	7.4125	7.9449	6.9699	6.9267	6.9699	6.8451	6.846	6.846	6.8451	6.8451	7.765	6.846	7.7649	7.7748	7.6273	6.901	7.8819	7.9773	7.9773	7.8677	7.9179	7.8819	7.8819	7.8858	7.8858	7.8819	7.9773	7.9773	7.9393	7.8138	7.8138	7.9639	7.9181	7.9633
NaN	NaN	NaN	NaN	NaN	NaN	NaN	NaN	NaN	7.0979	7.0976	7.0893	7.6435	7.7994	7.445	7.4451	7.9343	6.8638	6.8637	6.8619	6.9573	6.9592	6.8998	6.8638	6.9592	6.9592	6.9602	7.8792	6.9593	7.8891	7.8891	6.961	7.7928	7.885	7.8138	8.0553	7.8955	8.0553	8.0553	7.9632	8.0442	8.0627	7.9633	7.9631	8.0442	8.0442	8.0442	7.9639	7.9181	7.9639
NaN	NaN	NaN	NaN	NaN	NaN	NaN	NaN	NaN	6.5034	6.5224	7.199	8.082	7.445	7.445	8.0576	6.8476	6.8475	6.9095	6.8649	6.8649	6.8669	6.7957	7.0372	6.8774	6.7883	7.0381	7.957	7.9113	7.9572	7.967	7.967	7.967	7.7052	8.0553	8.0553	8.0553	7.9408	7.864	7.0382	7.258	7.258	8.0721	7.7793	8.0722	8.0744	8.0744	8.0099	8.0099	8.0743
NaN	NaN	NaN	NaN	NaN	NaN	NaN	NaN	NaN	NaN	NaN	6.8746	7.3526	7.3526	7.3526	6.8037	6.8755	7.0351	7.0351	7.0351	7.0352	6.9894	6.9894	7.0353	7.0372	6.9913	6.9914	7.9113	7.9112	7.8427	6.8551	6.5189	7.139	7.5593	7.7791	7.779	7.779	7.8168	7.1958	7.256	7.2558	7.2559	7.2606	8.0534	7.9868	8.0743	8.0743	7.7815	8.0743	8.0743
NaN	NaN	NaN	NaN	NaN	NaN	NaN	NaN	NaN	NaN	NaN	NaN	7.523	7.5229	7.523	7.038	6.9894	7.0351	7.0351	6.8438	6.9893	6.8439	6.8659	6.8438	6.9179	7.7658	6.9062	6.9062	7.9852	7.0652	8.0393	6.7404	7.2234	7.472	8.0743	7.6136	7.6136	7.8166	7.2604	7.2558	7.2558	7.26	6.8883	7.4291	7.3326	7.6344	7.9601	7.6888	7.6888	7.9817
NaN	NaN	NaN	NaN	NaN	NaN	NaN	NaN	NaN	NaN	NaN	NaN	NaN	NaN	7.8916	7.0015	7.0027	7.0016	6.9194	6.843	6.8431	6.9206	7.9568	7.0631	7.0632	7.9851	7.0652	7.0674	7.0029	7.003	7.9872	7.9875	7.2879	7.2888	7.2888	8.001	8.1327	8.1327	7.9971	7.1256	7.2592	6.8879	6.8895	7.4291	7.3327	7.6344	7.9429	7.9432	7.9188	7.7023
NaN	NaN	NaN	NaN	NaN	NaN	NaN	NaN	NaN	NaN	NaN	NaN	NaN	NaN	7.7933	6.8158	6.9543	7.8241	6.8968	6.8147	6.8163	6.8176	6.93	7.8527	7.645	6.9312	6.7713	7.6931	7.785	6.9415	6.9415	7.8633	6.644	7.0515	7.1474	7.0525	7.7524	7.7948	7.9304	7.0577	7.057	6.6858	6.6717	7.2112	7.1147	7.4478	7.7688	7.8029	7.812	7.559
NaN	NaN	NaN	NaN	NaN	NaN	NaN	NaN	NaN	NaN	NaN	NaN	NaN	NaN	7.8789	7.7417	6.5327	6.8156	7.7417	6.9488	6.9278	6.9278	7.8517	6.9304	6.9293	6.9304	6.8623	6.8623	6.9407	6.8623	6.4984	7.0935	7.7556	7.051	7.0849	7.0849	6.7548	7.7942	7.7934	7.2713	7.0572	6.6698	6.6713	7.2254	7.1088	7.4389	7.8113	7.7756	7.5743	7.5744
NaN	NaN	NaN	NaN	NaN	NaN	NaN	NaN	NaN	NaN	NaN	NaN	NaN	NaN	7.8413	7.895	6.9038	6.8982	7.8788	6.8621	6.8621	7.83	6.9362	6.9188	6.9187	6.9295	6.9921	6.8622	6.8622	6.4983	6.5012	7.1292	7.8277	7.9071	6.9394	6.9394	7.0849	7.0834	7.7969	7.578	7.8703	6.6846	6.6853	7.225	7.1285	7.8271	7.8448	7.7895	7.6457	7.6069
NaN	NaN	NaN	NaN	NaN	NaN	NaN	NaN	NaN	NaN	NaN	NaN	NaN	NaN	NaN	6.9044	6.8624	6.8623	7.8285	6.9671	6.804	7.891	6.8622	6.9766	6.9451	6.9186	7.1736	6.9303	7.239	6.4984	6.602	7.23	7.7624	7.5773	7.7493	6.9394	6.978	7.1589	7.0834	7.7929	7.6953	7.5777	6.6846	7.225	7.1278	7.8494	7.6952	7.7713	7.3168	7.4519
NaN	NaN	NaN	NaN	NaN	NaN	NaN	NaN	NaN	NaN	NaN	NaN	NaN	NaN	NaN	7.1477	6.8965	7.028	7.168	7.028	7.0279	6.8614	7.7854	6.9673	6.8621	7.0491	7.1961	7.0493	7.146	7.1896	6.4702	7.185	7.8466	7.9225	7.2173	7.0573	7.1855	7.2562	6.8553	8.2408	7.9285	7.7861	7.7604	7.3013	8.013	7.9466	7.694	7.3213	7.7932	7.7935
NaN	NaN	NaN	NaN	NaN	NaN	NaN	NaN	NaN	NaN	NaN	NaN	NaN	NaN	6.869	6.9751	6.8708	6.9134	7.3857	6.8966	6.9751	6.8959	7.0278	6.9488	7.1938	7.1486	7.1488	7.1488	7.1488	7.2123	6.5031	7.0718	6.8059	7.7339	7.0287	7.928	7.0537	7.0528	7.4091	7.8179	7.6664	7.7656	7.5853	7.9264	7.3259	7.8937	7.7496	7.8664	7.7496	7.724
NaN	NaN	NaN	NaN	NaN	NaN	NaN	NaN	NaN	NaN	NaN	6.8707	6.9748	6.9743	5.3861	6.9379	6.9733	6.911	6.9376	6.9376	7.4554	7.7134	7.9017	6.8959	6.7482	7.1938	7.1413	6.7486	7.1331	7.2206	6.6116	7.1722	6.5882	7.762	7.0295	7.8152	7.8152	7.0285	7.9861	7.9096	7.4007	7.7765	7.9911	7.7619	7.762	7.8032	7.7655	7.8938	7.8659	7.8985
NaN	NaN	NaN	NaN	NaN	NaN	NaN	NaN	NaN	NaN	6.9989	6.9476	6.95	6.9494	6.9494	5.397	6.9493	6.9494	6.9344	7.0007	6.9989	6.9411	7.7811	6.8549	6.9024	7.099	7.1911	7.1913	7.0977	7.1172	7.158	7.1405	6.5588	7.1447	7.8395	7.9306	7.9166	7.9306	7.1447	7.9833	7.9896	7.9306	8.1003	8.0515	7.8223	7.8223	7.8159	7.8061	7.5902	7.5903
NaN	NaN	NaN	NaN	NaN	NaN	NaN	NaN	NaN	NaN	7.0328	7.0311	7.031	6.8584	8.033	7.8737	6.8522	7.0388	6.9999	7.0007	7.0007	7.0007	7.9261	7.9261	7.0007	7.1945	7.1927	6.9493	7.1947	7.1614	6.95	6.9496	7.8088	7.2244	7.9193	8.0105	8.01	8.0105	7.8327	7.4331	7.3837	7.4049	7.934	8.076	8.1428	7.8531	7.6307	7.6312	7.5898	7.5901
NaN	NaN	NaN	NaN	NaN	NaN	NaN	NaN	NaN	NaN	6.9481	6.952	6.9161	6.9161	8.0001	5.2645	5.3623	6.9177	7.0374	7.0328	7.0326	7.8865	7.8865	7.7113	7.7877	7.2761	7.2761	7.031	7.031	7.0316	7.0333	7.0348	7.0395	7.5876	7.1569	7.5499	7.7805	7.9672	8.2102	7.5287	7.5295	8.0105	7.7168	7.6652	8.1595	7.5658	7.4992	7.7174	7.8481	7.8502
NaN	NaN	NaN	NaN	NaN	NaN	NaN	NaN	NaN	NaN	7.9014	6.8702	6.9761	7.5323	7.7956	5.4356	7.3038	6.9529	6.9529	6.999	7.0296	7.9548	7.7797	7.6371	7.8128	7.9713	8.0221	6.9159	6.9161	8.2022	7.2416	7.8252	7.8062	7.6928	7.413	7.4129	7.8729	7.1934	6.8472	7.4572	7.3144	8.147	7.7949	7.7949	7.9192	7.7884	7.4099	7.5768	7.5769	7.86
NaN	NaN	NaN	NaN	NaN	NaN	NaN	7.899	8.0394	7.8304	7.7308	7.8141	7.7165	7.8883	5.3558	5.5212	7.5507	5.3851	7.0622	7.0627	7.0626	7.8128	7.8128	7.6391	8.0308	7.4676	6.9375	7.0613	7.5582	7.8137	7.4503	7.8578	7.3925	7.6263	7.9524	7.9526	7.869	7.2928	7.2833	7.6948	7.4737	8.1398	7.4605	7.6274	7.6927	7.9014	7.5257	7.6184	7.6185	7.4567
NaN	NaN	NaN	NaN	NaN	NaN	7.3094	7.2721	7.7827	7.6506	7.9375	7.3496	7.8384	7.9212	7.6123	7.7896	7.8888	7.8609	6.8613	7.9374	7.8383	7.6118	7.4555	7.4574	8.0518	7.7117	7.063	7.8275	7.7443	7.4753	7.7868	7.7868	7.5279	5.7057	5.7059	7.7943	7.5914	7.7	7.2097	7.2052	7.4405	7.0986	7.4247	7.5847	7.5914	7.8881	7.7451	7.6122	7.6122	7.6123
NaN	NaN	NaN	NaN	NaN	NaN	NaN	7.593	7.3155	7.2475	7.2486	7.2487	7.9672	7.0804	7.4348	7.9184	7.8762	7.9542	7.8789	6.791	7.6059	7.7496	7.7497	7.0696	7.1712	7.0653	6.9667	7.7428	7.7302	7.0918	7.714	7.068	5.7105	5.7028	5.6282	7.8896	7.7398	7.7043	7.6517	7.7473	7.5856	6.9374	7.0833	7.7541	7.7745	7.7583	7.7982	7.9579	7.4226	7.4227
NaN	NaN	NaN	NaN	NaN	NaN	NaN	NaN	NaN	7.8928	7.2823	7.2822	7.282	7.0797	7.7775	7.8707	7.8217	7.8217	7.0794	7.9713	7.8449	7.9406	7.8705	7.1903	7.1478	7.1886	7.7983	7.0398	7.04	6.7399	5.6819	5.6822	5.6814	5.68	5.6812	7.6617	7.6616	7.6637	7.7132	7.7635	7.7697	7.0034	7.9856	7.5515	7.7789	7.779	7.7966	8.047	7.9586	7.721
NaN	NaN	NaN	NaN	NaN	NaN	NaN	NaN	NaN	7.2782	7.8964	7.3644	7.4881	7.4883	7.5203	7.7426	7.8654	7.7825	7.7193	7.7824	7.79	7.7557	7.6986	7.0723	7.0426	7.0717	7.7234	7.7228	6.882	6.7732	5.7146	5.7147	5.7721	5.7133	5.7133	5.7155	7.7274	7.7274	7.7279	7.7779	7.7396	7.5295	7.1945	7.5299	7.8659	7.7895	7.2799	7.7445	8.0842	7.862
NaN	NaN	NaN	NaN	NaN	NaN	NaN	NaN	NaN	7.3412	7.9904	7.4613	7.4841	7.4842	7.6455	7.7875	7.1751	7.9992	7.9992	7.8812	7.8812	6.8544	6.7831	7.1541	7.9366	7.691	7.2716	7.2719	6.2934	5.7233	5.7233	5.7244	5.7622	5.7416	5.7929	5.7935	7.7201	7.7203	8.0364	5.7409	7.8214	7.7231	7.0766	7.6264	7.769	7.8311	7.8701	7.8311	7.9793	7.854
NaN	NaN	NaN	NaN	NaN	NaN	NaN	NaN	NaN	7.3093	7.3096	7.1961	7.1945	7.3048	7.0503	7.4635	7.7325	7.0501	7.7766	7.7767	7.8319	6.8984	6.1313	6.8184	6.8185	7.0974	6.7632	6.1308	6.8096	5.7315	5.7382	5.7504	5.7314	5.7449	5.7451	5.7756	5.7072	5.7081	5.7197	5.7964	7.8774	7.8771	6.9726	8.0878	7.7762	7.7502	7.7614	7.7333	7.6618	7.7501
NaN	NaN	NaN	NaN	NaN	NaN	NaN	NaN	NaN	NaN	7.2822	7.861	7.8655	7.6146	7.3546	7.8207	7.7923	7.8698	7.8928	7.8927	6.8244	6.7946	6.7945	6.866	7.5932	7.5204	6.1182	6.7626	6.8659	6.866	5.8058	5.7284	5.7228	5.6378	5.6378	5.8136	5.8016	5.8164	5.7734	5.6807	7.9087	7.4311	7.0379	8.0222	7.7995	7.7145	7.7735	7.7735	7.3044	7.7563
NaN	NaN	NaN	NaN	NaN	NaN	NaN	NaN	NaN	NaN	7.8409	7.4951	7.262	7.5471	7.5472	7.7603	7.4956	7.8034	7.0763	6.7766	6.0979	7.873	7.8463	6.1035	6.8782	6.1089	6.7887	6.7887	6.7928	6.793	6.7931	5.7338	5.7338	5.7329	5.818	5.8181	5.911	5.9123	5.8195	7.5257	7.4328	7.5257	7.0602	7.4683	7.4808	7.8938	7.9564	7.8942	7.8565	7.8568
NaN	NaN	NaN	NaN	NaN	NaN	NaN	NaN	NaN	NaN	7.5861	7.8322	7.7963	7.627	7.5626	7.8066	7.8948	7.7564	7.8305	7.9223	6.2038	6.093	6.8813	6.0923	6.1245	6.782	6.7823	6.8811	6.7902	6.804	6.8045	5.794	5.7299	5.7296	5.7299	5.7933	5.7433	5.7439	5.7122	7.7012	7.4886	7.3892	7.1999	7.8247	7.3783	7.4759	7.7708	7.8336	7.7207	7.7208
NaN	NaN	NaN	NaN	NaN	NaN	NaN	NaN	NaN	NaN	NaN	NaN	NaN	NaN	NaN	NaN	7.905	7.861	7.9538	7.9546	6.878	6.7824	6.854	6.1738	6.8536	6.9715	6.9717	6.9712	6.9712	6.9711	5.9111	7.4136	5.9111	5.9111	5.9105	5.7921	5.7935	5.7932	5.7961	5.7964	8.3198	7.5255	7.3362	7.458	8.2654	7.4881	7.7502	7.8127	7.813	7.7531
NaN	NaN	NaN	NaN	NaN	NaN	NaN	NaN	NaN	NaN	NaN	NaN	NaN	NaN	NaN	NaN	NaN	7.7973	6.771	6.7717	6.8805	6.1987	6.1255	6.8802	6.7811	6.7719	6.804	6.8037	6.8037	6.7892	5.727	7.2309	5.746	5.6335	5.6257	5.7724	5.7274	5.7424	5.7451	7.677	7.2604	7.358	7.3888	7.5543	7.3423	7.652	7.4248	7.6892	7.85	7.7207
NaN	NaN	NaN	NaN	NaN	NaN	NaN	NaN	NaN	NaN	NaN	NaN	NaN	NaN	NaN	NaN	NaN	7.0433	6.7445	6.1188	6.1188	6.7924	6.7341	6.8066	6.7341	6.7339	6.7496	6.8196	6.693	7.4116	6.8879	5.6305	5.7731	5.6958	5.8076	5.877	5.8768	5.8774	5.8803	7.7454	7.4731	7.4264	7.6149	7.7544	7.5781	7.5076	7.8607	7.5438	7.9244	7.8616
NaN	NaN	NaN	NaN	NaN	NaN	NaN	NaN	NaN	NaN	NaN	NaN	NaN	NaN	NaN	NaN	NaN	NaN	6.1955	6.9708	6.7813	6.8525	6.8529	6.8525	6.9701	6.9703	6.9707	6.9703	6.97	7.6885	7.168	5.9073	5.9057	5.9057	5.7178	5.7906	5.7894	5.7899	5.9074	7.8105	7.6542	7.4056	7.4057	7.2722	7.6027	7.6627	7.6631	7.1876	8.0193	8.0085
NaN	NaN	NaN	NaN	NaN	NaN	NaN	NaN	NaN	NaN	NaN	NaN	NaN	NaN	NaN	NaN	NaN	NaN	6.8545	6.8777	6.8288	6.6386	6.7026	6.8129	6.7771	6.7774	6.8762	7.7581	7.7579	6.8352	7.0268	5.7488	5.8334	5.8081	5.8015	5.7082	5.7101	5.7078	7.0008	7.6291	7.6224	7.4344	7.4329	7.4329	7.1299	7.6063	7.8377	7.606	7.5649	7.9561
NaN	NaN	NaN	NaN	NaN	NaN	NaN	NaN	NaN	NaN	NaN	NaN	NaN	NaN	NaN	NaN	NaN	NaN	NaN	7.493	7.7438	6.9613	7.7545	7.8313	6.8506	6.7738	6.8506	7.8303	6.8497	7.8142	5.6996	5.7112	5.7097	5.7105	5.7102	7.0043	6.155	6.1551	6.1552	7.6472	7.6164	7.4402	7.3399	7.3395	7.9129	7.4613	7.4613	7.4613	7.914	7.2968
NaN	NaN	NaN	NaN	NaN	NaN	NaN	NaN	NaN	NaN	NaN	NaN	NaN	NaN	NaN	NaN	NaN	NaN	NaN	7.8102	7.775	6.9926	7.7804	7.793	7.0091	6.9949	6.9955	6.8109	6.7694	6.9683	5.7755	5.7104	5.7124	6.1739	6.2469	7.0954	6.1734	6.2466	6.2239	5.8038	5.7313	7.8276	7.427	7.6159	7.6161	7.2053	7.8754	7.8753	7.3887	6.6114
NaN	NaN	NaN	NaN	NaN	NaN	NaN	NaN	NaN	NaN	NaN	NaN	NaN	NaN	NaN	NaN	NaN	NaN	NaN	NaN	7.8134	7.0299	6.8515	7.813	7.7255	7.0295	6.9686	6.7692	6.7608	6.7815	6.7626	5.7003	6.2019	6.2013	6.2018	6.2577	6.1756	6.1761	6.2023	6.2023	5.7314	7.8061	7.806	7.3241	7.8982	7.3162	7.1217	7.4458	7.0792	7.9115
NaN	NaN	NaN	NaN	NaN	NaN	NaN	NaN	NaN	NaN	NaN	NaN	NaN	NaN	NaN	NaN	NaN	NaN	NaN	NaN	7.7662	7.7662	6.9811	6.9815	7.7126	7.7127	6.9871	7.0978	6.7993	6.7731	5.7092	6.347	6.347	6.1589	6.3489	6.3488	6.3493	5.8839	6.3492	6.3493	6.3495	8.004	8.004	7.5218	7.522	7.522	8.0042	7.6437	7.6542	8.0041
NaN	NaN	NaN	NaN	NaN	NaN	NaN	NaN	NaN	NaN	NaN	NaN	NaN	NaN	NaN	NaN	NaN	NaN	NaN	NaN	7.8461	7.0624	7.8454	7.8222	7.715	7.6884	7.0641	7.0003	6.8016	5.6966	5.7807	6.2244	6.1537	6.1832	6.2266	6.2266	5.7613	5.7778	5.719	6.2435	6.155	7.6469	7.3271	7.4156	7.3507	7.3509	7.3509	7.6649	7.1697	7.2257
NaN	NaN	NaN	NaN	NaN	NaN	NaN	NaN	NaN	NaN	NaN	NaN	NaN	NaN	NaN	NaN	NaN	NaN	NaN	NaN	7.7499	NaN	NaN	NaN	NaN	NaN	6.9677	6.7686	6.8038	5.6907	5.7294	6.1681	6.2008	6.1422	6.1508	5.6858	5.597	6.0622	6.1514	7.611	5.7278	5.6565	7.1262	7.2714	7.2991	7.2993	7.7811	7.7803	7.7811	7.3004
NaN	NaN	NaN	NaN	NaN	NaN	NaN	NaN	NaN	NaN	NaN	NaN	NaN	NaN	NaN	NaN	NaN	NaN	NaN	NaN	NaN	NaN	NaN	NaN	NaN	NaN	7.7123	6.7156	6.8414	6.8411	6.8158	6.1133	6.3071	6.119	5.9111	5.9109	6.3091	6.3085	6.3085	6.3088	6.3097	6.3094	7.7844	7.3467	7.4647	7.4643	7.4643	7.2749	7.8282	7.2751
NaN	NaN	NaN	NaN	NaN	NaN	NaN	NaN	NaN	NaN	NaN	NaN	NaN	NaN	NaN	NaN	NaN	NaN	NaN	NaN	NaN	NaN	NaN	NaN	NaN	NaN	7.6887	6.804	7.8901	7.8897	6.2041	6.2054	6.2059	6.2061	6.1835	5.764	6.1324	6.1426	6.1857	6.1859	6.143	6.1312	7.6064	7.5568	7.6831	7.3098	7.362	7.2942	7.2883	7.2706
NaN	NaN	NaN	NaN	NaN	NaN	NaN	NaN	NaN	NaN	NaN	NaN	NaN	NaN	NaN	NaN	NaN	NaN	NaN	NaN	NaN	NaN	NaN	NaN	NaN	6.7283	6.7284	7.7239	6.1258	6.1707	6.1707	6.1258	6.1348	6.1105	5.7048	5.6107	6.1236	6.1028	6.2134	6.2123	6.1093	6.1104	7.5529	7.4821	7.1114	7.6076	7.3099	7.3175	7.2856	7.4044
NaN	NaN	NaN	NaN	NaN	NaN	NaN	NaN	NaN	NaN	NaN	NaN	NaN	NaN	NaN	NaN	NaN	NaN	NaN	NaN	NaN	NaN	NaN	7.8052	7.8119	7.653	7.5597	6.263	6.2632	6.1015	6.1902	6.112	6.1121	6.1133	6.2111	6.2252	6.2103	5.7278	5.7276	6.1255	6.1254	6.2134	6.2134	7.5676	7.2648	7.5492	7.5035	7.504	7.2859	7.2863
NaN	NaN	NaN	NaN	NaN	NaN	NaN	NaN	NaN	NaN	NaN	NaN	NaN	NaN	NaN	NaN	NaN	NaN	NaN	NaN	NaN	NaN	NaN	7.7124	6.2809	6.2677	6.2534	6.1922	6.192	6.2062	6.2065	6.2083	6.0725	6.2776	6.2782	6.8262	6.2773	6.2893	6.211	6.2115	6.2105	6.2878	6.2882	6.2891	7.4292	7.4289	7.4609	7.7021	7.5259	7.3274
NaN	NaN	NaN	NaN	NaN	NaN	NaN	NaN	NaN	NaN	NaN	NaN	NaN	NaN	NaN	NaN	NaN	NaN	NaN	NaN	NaN	6.3968	6.2783	6.2429	6.2054	6.2052	6.2053	6.2057	6.3544	6.0505	6.231	6.2869	6.287	6.2873	6.0722	6.0719	6.0706	6.0707	6.1298	6.1306	6.3084	6.1187	6.1189	6.1176	7.534	7.2582	7.2641	7.5433	7.577	7.5055
NaN	NaN	NaN	NaN	NaN	NaN	NaN	NaN	NaN	NaN	NaN	NaN	NaN	NaN	NaN	NaN	NaN	NaN	NaN	NaN	7.9504	7.8674	7.7662	6.2331	6.1953	7.535	6.2399	6.1954	6.1203	6.171	6.1722	6.1111	6.1153	6.1173	6.2054	6.2054	6.1322	6.131	6.2043	6.2054	6.2059	6.1326	6.1854	6.1847	7.2532	7.2714	7.2877	7.5539	7.5921	7.5512
NaN	NaN	NaN	NaN	NaN	NaN	NaN	NaN	NaN	NaN	NaN	NaN	NaN	NaN	NaN	NaN	NaN	NaN	NaN	7.5587	7.8089	7.8134	6.3752	6.3375	6.3492	6.3492	6.3069	6.2348	6.2338	6.2355	6.0789	6.2193	6.172	6.0991	6.1006	6.1256	6.1074	6.6571	6.1397	6.1409	6.1085	6.1086	6.1095	6.1614	8.0099	7.557	6.6045	6.5945	7.5861	7.6422
NaN	NaN	NaN	NaN	NaN	NaN	NaN	NaN	NaN	NaN	NaN	NaN	NaN	NaN	NaN	NaN	NaN	NaN	NaN	7.849	7.8752	6.3953	7.5911	6.2571	6.3256	6.222	6.2945	6.209	6.2094	6.3573	6.203	6.2007	6.154	6.2626	6.2628	6.1682	6.1055	6.1054	6.1884	6.1886	6.1885	6.1898	6.1903	6.113	7.5287	7.7234	6.6228	6.546	6.546	7.5874
NaN	NaN	NaN	NaN	NaN	NaN	NaN	NaN	NaN	NaN	NaN	NaN	NaN	NaN	NaN	NaN	NaN	NaN	NaN	NaN	6.4001	6.3108	6.3014	6.2369	6.2417	6.2415	6.2417	6.431	6.2757	6.4306	6.2761	6.1167	6.3075	6.3057	6.3061	6.3061	6.3061	6.1884	6.1169	6.118	6.118	6.3084	6.1895	6.1883	7.304	7.5893	6.7406	6.6413	7.6323	7.6533
NaN	NaN	NaN	NaN	NaN	NaN	NaN	NaN	NaN	NaN	NaN	NaN	NaN	NaN	NaN	NaN	NaN	NaN	NaN	NaN	6.2159	6.2497	7.3814	6.2496	6.2502	6.2496	6.2317	6.2318	6.0288	6.0286	5.9007	5.9007	5.9362	5.8765	5.9863	5.9557	5.9113	5.9116	6.0113	5.922	5.9223	5.9226	5.9279	6.011	7.4489	7.5979	7.5064	6.9759	7.0736	6.4541
NaN	NaN	NaN	NaN	NaN	NaN	NaN	NaN	NaN	NaN	NaN	NaN	NaN	NaN	NaN	NaN	NaN	NaN	NaN	NaN	NaN	6.1783	6.146	7.2777	6.179	6.179	7.2605	7.2194	5.8852	7.0546	7.0775	5.8095	5.8397	6.0296	5.9559	5.9979	5.8456	5.8461	5.9733	5.9569	5.95	5.9065	5.9975	7.3395	7.2721	7.5027	5.9241	6.4218	6.4218	6.4437
NaN	NaN	NaN	NaN	NaN	NaN	NaN	NaN	NaN	NaN	NaN	NaN	NaN	NaN	NaN	NaN	NaN	NaN	NaN	NaN	NaN	NaN	6.2441	6.2441	6.1054	6.1052	7.2369	6.1052	6.1046	5.8858	5.8852	5.9042	5.916	5.9156	5.9154	5.9344	5.9344	5.9157	5.9158	5.8475	5.7627	5.7621	5.8914	5.8914	5.8922	5.8914	6.3362	6.4844	6.3839	6.4527
NaN	NaN	NaN	NaN	NaN	NaN	NaN	NaN	NaN	NaN	NaN	NaN	NaN	NaN	NaN	NaN	NaN	NaN	NaN	NaN	NaN	NaN	6.108	6.108	NaN	NaN	6.184	6.1072	6.1107	7.2391	5.9396	5.9655	5.9951	5.9182	5.9179	5.9947	5.9183	5.856	5.9954	5.9708	5.9703	5.9702	7.3663	5.9252	5.9756	6.3696	6.7021	6.3698	6.3692	6.7077
NaN	NaN	NaN	NaN	NaN	NaN	NaN	NaN	NaN	NaN	NaN	NaN	NaN	NaN	NaN	NaN	NaN	NaN	NaN	NaN	NaN	NaN	NaN	NaN	NaN	NaN	NaN	6.3018	7.4512	7.4512	6.083	6.0825	6.1127	6.1125	6.1134	6.1126	6.1129	5.9954	5.9954	5.9712	5.9954	7.1793	7.3413	6.0135	6.4812	6.5444	6.0999	6.5443	6.5429	6.5269
NaN	NaN	NaN	NaN	NaN	NaN	NaN	NaN	NaN	NaN	NaN	NaN	NaN	NaN	NaN	NaN	NaN	NaN	NaN	NaN	NaN	NaN	NaN	NaN	NaN	NaN	NaN	NaN	NaN	NaN	6.0288	6.0292	6.0589	6.0589	6.0608	6.0584	6.0584	6.0595	5.9286	5.9369	5.9365	5.9858	7.3065	5.8899	6.0106	6.0108	5.9216	6.366	6.366	6.4604
NaN	NaN	NaN	NaN	NaN	NaN	NaN	NaN	NaN	NaN	NaN	NaN	NaN	NaN	NaN	NaN	NaN	NaN	NaN	NaN	NaN	NaN	NaN	NaN	NaN	NaN	NaN	NaN	NaN	NaN	NaN	5.9924	5.9217	5.9515	6.0004	6.0105	6.0105	5.9313	5.9307	5.9307	5.9285	6.0842	7.4345	7.4343	6.0842	6.0839	6.0473	6.4353	6.4585	6.4554
NaN	NaN	NaN	NaN	NaN	NaN	NaN	NaN	NaN	NaN	NaN	NaN	NaN	NaN	NaN	NaN	NaN	NaN	NaN	NaN	NaN	NaN	NaN	NaN	NaN	NaN	NaN	NaN	NaN	NaN	NaN	5.8747	5.8837	5.9141	5.9133	5.913	5.9141	5.913	5.9135	5.9135	5.9143	5.9765	5.9453	5.9455	6.0552	6.0554	5.9764	5.9453	5.9666	5.9684
NaN	NaN	NaN	NaN	NaN	NaN	NaN	NaN	NaN	NaN	NaN	NaN	NaN	NaN	NaN	NaN	NaN	NaN	NaN	NaN	NaN	NaN	NaN	NaN	NaN	NaN	NaN	NaN	NaN	NaN	NaN	5.8848	5.796	5.9336	5.8905	5.8605	5.8912	5.8906	5.8903	5.891	5.8915	5.9384	5.8906	5.8582	5.8906	5.8906	5.8903	5.8602	7.2456	6.0313
NaN	NaN	NaN	NaN	NaN	NaN	NaN	NaN	NaN	NaN	NaN	NaN	NaN	NaN	NaN	NaN	NaN	NaN	NaN	NaN	NaN	NaN	NaN	NaN	NaN	NaN	NaN	NaN	NaN	NaN	NaN	NaN	5.8881	5.9948	5.9211	5.8949	5.9647	5.9646	5.9175	5.918	5.9177	5.9256	5.9945	5.9945	5.9639	5.9391	7.3242	7.3242	5.9388	5.8934
NaN	NaN	NaN	NaN	NaN	NaN	NaN	NaN	NaN	NaN	NaN	NaN	NaN	NaN	NaN	NaN	NaN	NaN	NaN	NaN	NaN	NaN	NaN	NaN	NaN	NaN	NaN	NaN	NaN	NaN	NaN	NaN	NaN	5.8756	6.0435	5.9135	5.8923	5.8918	5.9219	5.9223	5.9223	5.9219	6.4506	6.0812	7.4664	7.4668	7.2794	6.0825	7.4686	7.4674
NaN	NaN	NaN	NaN	NaN	NaN	NaN	NaN	NaN	NaN	NaN	NaN	NaN	NaN	NaN	NaN	NaN	NaN	NaN	NaN	NaN	NaN	NaN	NaN	NaN	NaN	NaN	NaN	NaN	NaN	NaN	NaN	NaN	6.0677	5.9167	5.9159	6.0675	6.059	5.917	5.9468	5.9472	5.917	7.1256	7.3473	7.3474	7.3473	7.2492	5.8637	5.8646	7.2927
NaN	NaN	NaN	NaN	NaN	NaN	NaN	NaN	NaN	NaN	NaN	NaN	NaN	NaN	NaN	NaN	NaN	NaN	NaN	NaN	NaN	NaN	NaN	NaN	NaN	NaN	NaN	NaN	NaN	NaN	NaN	NaN	NaN	6.0271	5.994	6.0291	6.027	6.0266	6.0267	5.9542	5.9343	6.0265	5.9236	7.3084	7.2609	7.3643	5.8579	7.321	5.8892	6.3646
NaN	NaN	NaN	NaN	NaN	NaN	NaN	NaN	NaN	NaN	NaN	NaN	NaN	NaN	NaN	NaN	NaN	NaN	NaN	NaN	NaN	NaN	NaN	NaN	NaN	NaN	NaN	NaN	NaN	NaN	NaN	NaN	NaN	5.8703	7.3097	5.8984	5.8989	5.8984	5.8983	5.9782	5.878	5.8782	5.9655	7.2736	7.2743	7.2637	7.3055	6.5604	6.5673	5.9781
NaN	NaN	NaN	NaN	NaN	NaN	NaN	NaN	NaN	NaN	NaN	NaN	NaN	NaN	NaN	NaN	NaN	NaN	NaN	NaN	NaN	NaN	NaN	NaN	NaN	NaN	NaN	NaN	NaN	NaN	NaN	NaN	NaN	5.9816	5.9816	5.979	6.006	6.0446	5.9816	5.9789	5.9789	7.1208	6.8799	6.8797	6.9291	6.9263	6.4396	6.4396	7.4421	6.9167
NaN	NaN	NaN	NaN	NaN	NaN	NaN	NaN	NaN	NaN	NaN	NaN	NaN	NaN	NaN	NaN	NaN	NaN	NaN	NaN	NaN	NaN	NaN	NaN	NaN	NaN	NaN	NaN	NaN	NaN	NaN	NaN	5.8805	5.8815	5.8816	5.9653	5.9138	5.9138	5.9281	5.9653	5.9654	5.9435	5.9435	6.9095	6.5331	6.4125	6.4125	5.9822	5.9368	6.8545
NaN	NaN	NaN	NaN	NaN	NaN	NaN	NaN	NaN	NaN	NaN	NaN	NaN	NaN	NaN	NaN	NaN	NaN	NaN	NaN	NaN	NaN	NaN	NaN	NaN	NaN	NaN	NaN	NaN	NaN	NaN	NaN	5.9364	5.8974	5.8686	5.873	5.8734	5.8455	5.847	5.8748	6.833	5.8746	5.8588	7.2194	7.6117	7.6117	6.0155	7.0854	5.8751	6.8324
NaN	NaN	NaN	NaN	NaN	NaN	NaN	NaN	NaN	NaN	NaN	NaN	NaN	NaN	NaN	NaN	NaN	NaN	NaN	NaN	NaN	NaN	NaN	NaN	NaN	NaN	NaN	NaN	NaN	NaN	NaN	7.4813	5.9808	6.0324	NaN	NaN	5.9019	6.2533	6.3839	5.9535	6.8553	5.9538	6.4278	5.9197	5.8896	5.9786	5.936	7.1463	6.8944	5.9026
NaN	NaN	NaN	NaN	NaN	NaN	NaN	NaN	NaN	NaN	NaN	NaN	NaN	NaN	NaN	NaN	NaN	NaN	NaN	NaN	NaN	NaN	NaN	NaN	NaN	NaN	NaN	NaN	NaN	NaN	NaN	NaN	6.8721	5.9573	NaN	NaN	5.9138	6.0033	5.9084	6.0053	6.8116	6.3355	5.8712	5.8715	5.9168	5.861	5.9295	NaN	NaN	7.5243
NaN	NaN	NaN	NaN	NaN	NaN	NaN	NaN	NaN	NaN	NaN	NaN	NaN	NaN	NaN	NaN	NaN	NaN	NaN	NaN	NaN	NaN	NaN	NaN	NaN	NaN	NaN	NaN	NaN	NaN	NaN	NaN	7.0548	7.0549	NaN	NaN	NaN	NaN	6.0973	6.0966	6.571	7.5758	5.9787	7.0553	NaN	NaN	NaN	NaN	NaN	NaN
NaN	NaN	NaN	NaN	NaN	NaN	NaN	NaN	NaN	NaN	NaN	NaN	NaN	NaN	NaN	NaN	NaN	NaN	NaN	NaN	NaN	NaN	NaN	NaN	NaN	NaN	NaN	NaN	NaN	NaN	NaN	NaN	7.512	6.8929	5.9324	NaN	NaN	NaN	NaN	5.9329	5.9327	5.9325	NaN	NaN	NaN	NaN	NaN	NaN	NaN	NaN
NaN	NaN	NaN	NaN	NaN	NaN	NaN	NaN	NaN	NaN	NaN	NaN	NaN	NaN	NaN	NaN	NaN	NaN	NaN	NaN	NaN	NaN	NaN	NaN	NaN	NaN	NaN	NaN	NaN	NaN	NaN	NaN	NaN	NaN	6.9709	NaN	NaN	NaN	NaN	6.0108	5.8904	NaN	NaN	NaN	NaN	NaN	NaN	NaN	NaN	NaN
NaN	NaN	NaN	NaN	NaN	NaN	NaN	NaN	NaN	NaN	NaN	NaN	NaN	NaN	NaN	NaN	NaN	NaN	NaN	NaN	NaN	NaN	NaN	NaN	NaN	NaN	NaN	NaN	NaN	NaN	NaN	NaN	NaN	NaN	6.757	NaN	NaN	NaN	6.0431	NaN	5.8118	NaN	NaN	NaN	NaN	NaN	NaN	NaN	NaN	NaN
NaN	NaN	NaN	NaN	NaN	NaN	NaN	NaN	NaN	NaN	NaN	NaN	NaN	NaN	NaN	NaN	NaN	NaN	NaN	NaN	NaN	NaN	NaN	NaN	NaN	NaN	NaN	NaN	NaN	NaN	NaN	NaN	NaN	NaN	7.3187	7.538	NaN	NaN	NaN	NaN	NaN	NaN	NaN	NaN	NaN	NaN	NaN	NaN	NaN	NaN
[truncated: 201 more columns]
