# Supplementary material for: Impact of Spatial Soil and Climate Input Data Aggregation on Regional Yield Simulations
Source: PLoS One. 2016 Apr 7;11(4):e0151782. doi: 10.1371/journal.pone.0151782 (PMC4824533; doi:10.1371/journal.pone.0151782)
Supplement: S1 Dataset — (ZIP) [file pone.0151782.s001.zip › Hoffmann_et_al_MinimalDataset/Fig5/Fig5_Wheat_s001xc100.csv]

NaN	NaN	NaN	NaN	NaN	NaN	NaN	NaN	NaN	NaN	NaN	NaN	NaN	NaN	NaN	NaN	NaN	NaN	NaN	NaN	NaN	NaN	NaN	NaN	NaN	NaN	NaN	NaN	NaN	NaN	NaN	NaN	NaN	NaN	NaN	NaN	NaN	NaN	NaN	NaN	NaN	NaN	NaN	NaN	NaN	NaN	NaN	NaN	NaN	NaN
NaN	NaN	NaN	NaN	NaN	NaN	NaN	NaN	NaN	NaN	NaN	NaN	NaN	NaN	NaN	NaN	NaN	NaN	NaN	NaN	NaN	NaN	NaN	NaN	NaN	NaN	NaN	NaN	NaN	NaN	NaN	NaN	NaN	NaN	NaN	NaN	NaN	NaN	NaN	NaN	NaN	NaN	NaN	NaN	NaN	NaN	NaN	NaN	NaN	NaN
NaN	NaN	NaN	NaN	NaN	NaN	NaN	NaN	NaN	NaN	NaN	NaN	NaN	NaN	NaN	NaN	NaN	NaN	NaN	NaN	NaN	NaN	NaN	NaN	NaN	NaN	NaN	NaN	NaN	NaN	NaN	NaN	NaN	NaN	NaN	NaN	NaN	NaN	NaN	NaN	NaN	NaN	NaN	NaN	NaN	NaN	NaN	NaN	NaN	NaN
NaN	NaN	NaN	NaN	NaN	NaN	NaN	NaN	NaN	NaN	NaN	NaN	NaN	NaN	NaN	NaN	NaN	NaN	NaN	NaN	NaN	NaN	NaN	NaN	NaN	NaN	NaN	NaN	NaN	NaN	NaN	NaN	NaN	NaN	NaN	NaN	NaN	NaN	NaN	NaN	NaN	NaN	NaN	NaN	NaN	NaN	NaN	NaN	NaN	NaN
NaN	NaN	NaN	NaN	NaN	NaN	NaN	NaN	NaN	NaN	NaN	NaN	NaN	NaN	NaN	NaN	NaN	NaN	NaN	NaN	NaN	NaN	NaN	NaN	NaN	NaN	NaN	NaN	NaN	NaN	NaN	NaN	NaN	NaN	NaN	NaN	NaN	NaN	NaN	NaN	NaN	NaN	NaN	NaN	NaN	NaN	NaN	NaN	NaN	NaN
NaN	NaN	NaN	NaN	NaN	NaN	NaN	NaN	NaN	NaN	NaN	NaN	NaN	NaN	NaN	NaN	NaN	NaN	NaN	NaN	NaN	NaN	NaN	NaN	NaN	NaN	NaN	NaN	NaN	NaN	NaN	NaN	NaN	NaN	NaN	NaN	NaN	NaN	NaN	NaN	NaN	NaN	NaN	NaN	NaN	NaN	NaN	NaN	NaN	NaN
NaN	NaN	NaN	NaN	NaN	NaN	NaN	NaN	NaN	NaN	NaN	NaN	NaN	NaN	NaN	NaN	NaN	NaN	NaN	NaN	NaN	NaN	NaN	NaN	NaN	NaN	NaN	NaN	NaN	NaN	NaN	NaN	NaN	NaN	NaN	NaN	NaN	NaN	NaN	NaN	NaN	NaN	NaN	NaN	NaN	NaN	NaN	NaN	NaN	NaN
NaN	NaN	NaN	NaN	NaN	NaN	NaN	NaN	NaN	NaN	NaN	NaN	NaN	NaN	NaN	NaN	NaN	NaN	NaN	NaN	NaN	NaN	NaN	NaN	NaN	NaN	NaN	NaN	NaN	NaN	NaN	NaN	NaN	NaN	NaN	NaN	NaN	NaN	NaN	NaN	NaN	NaN	NaN	NaN	NaN	NaN	NaN	NaN	NaN	NaN
NaN	NaN	NaN	NaN	NaN	NaN	NaN	NaN	NaN	NaN	NaN	NaN	NaN	NaN	NaN	NaN	NaN	NaN	NaN	NaN	NaN	NaN	NaN	NaN	NaN	NaN	NaN	NaN	NaN	NaN	NaN	NaN	NaN	NaN	NaN	NaN	NaN	NaN	NaN	NaN	NaN	NaN	NaN	NaN	NaN	NaN	NaN	NaN	NaN	NaN
NaN	NaN	NaN	NaN	NaN	NaN	NaN	NaN	NaN	NaN	NaN	NaN	NaN	NaN	NaN	NaN	NaN	NaN	NaN	NaN	NaN	NaN	NaN	NaN	NaN	NaN	NaN	NaN	NaN	NaN	NaN	NaN	NaN	NaN	NaN	NaN	NaN	NaN	NaN	NaN	NaN	NaN	NaN	NaN	NaN	NaN	NaN	NaN	NaN	NaN
NaN	NaN	NaN	NaN	NaN	NaN	NaN	NaN	NaN	NaN	NaN	NaN	NaN	NaN	NaN	NaN	NaN	NaN	NaN	NaN	NaN	NaN	NaN	NaN	NaN	NaN	NaN	NaN	NaN	NaN	NaN	NaN	NaN	NaN	NaN	NaN	NaN	NaN	NaN	NaN	NaN	NaN	NaN	NaN	NaN	NaN	NaN	NaN	NaN	NaN
NaN	NaN	NaN	NaN	NaN	NaN	NaN	NaN	NaN	NaN	NaN	NaN	NaN	NaN	NaN	NaN	NaN	NaN	NaN	NaN	NaN	NaN	NaN	NaN	NaN	NaN	NaN	NaN	NaN	NaN	NaN	NaN	NaN	NaN	NaN	NaN	NaN	NaN	NaN	NaN	NaN	NaN	NaN	NaN	NaN	NaN	NaN	NaN	NaN	NaN
NaN	NaN	NaN	NaN	NaN	NaN	NaN	NaN	NaN	NaN	NaN	NaN	NaN	NaN	NaN	NaN	NaN	NaN	NaN	NaN	NaN	NaN	NaN	NaN	NaN	NaN	NaN	NaN	NaN	NaN	NaN	NaN	NaN	NaN	NaN	NaN	NaN	NaN	NaN	NaN	NaN	NaN	NaN	NaN	NaN	NaN	NaN	NaN	NaN	NaN
NaN	NaN	NaN	NaN	NaN	NaN	NaN	NaN	NaN	NaN	NaN	NaN	NaN	NaN	NaN	NaN	NaN	NaN	NaN	NaN	NaN	NaN	NaN	NaN	NaN	NaN	NaN	NaN	NaN	NaN	NaN	NaN	NaN	NaN	NaN	NaN	NaN	NaN	NaN	NaN	NaN	NaN	NaN	NaN	NaN	NaN	NaN	NaN	NaN	NaN
NaN	NaN	NaN	NaN	NaN	NaN	NaN	NaN	NaN	NaN	NaN	NaN	NaN	NaN	NaN	NaN	NaN	NaN	NaN	NaN	NaN	NaN	NaN	NaN	NaN	NaN	NaN	NaN	NaN	NaN	NaN	NaN	NaN	NaN	NaN	NaN	NaN	NaN	NaN	NaN	NaN	NaN	NaN	NaN	NaN	NaN	NaN	NaN	NaN	NaN
NaN	NaN	NaN	NaN	NaN	NaN	NaN	NaN	NaN	NaN	NaN	NaN	NaN	NaN	NaN	NaN	NaN	NaN	NaN	NaN	NaN	NaN	NaN	NaN	NaN	NaN	NaN	NaN	NaN	NaN	NaN	NaN	NaN	NaN	NaN	NaN	NaN	NaN	NaN	NaN	NaN	NaN	NaN	NaN	NaN	NaN	NaN	NaN	NaN	NaN
NaN	NaN	NaN	NaN	NaN	NaN	NaN	NaN	NaN	NaN	NaN	NaN	NaN	NaN	NaN	NaN	NaN	NaN	NaN	NaN	NaN	NaN	NaN	NaN	NaN	NaN	NaN	NaN	NaN	NaN	NaN	NaN	NaN	NaN	NaN	NaN	NaN	NaN	NaN	NaN	NaN	NaN	NaN	NaN	NaN	NaN	NaN	NaN	NaN	NaN
NaN	NaN	NaN	NaN	NaN	NaN	NaN	NaN	NaN	NaN	NaN	NaN	NaN	NaN	NaN	NaN	NaN	NaN	NaN	NaN	NaN	NaN	NaN	NaN	NaN	NaN	NaN	NaN	NaN	NaN	NaN	NaN	NaN	NaN	NaN	NaN	NaN	NaN	NaN	NaN	NaN	NaN	NaN	NaN	NaN	NaN	NaN	NaN	NaN	NaN
NaN	NaN	NaN	NaN	NaN	NaN	NaN	NaN	NaN	NaN	NaN	NaN	NaN	NaN	NaN	NaN	NaN	NaN	NaN	NaN	NaN	NaN	NaN	NaN	NaN	NaN	NaN	NaN	NaN	NaN	NaN	NaN	NaN	NaN	NaN	NaN	NaN	NaN	NaN	NaN	NaN	NaN	NaN	NaN	NaN	NaN	NaN	NaN	NaN	NaN
NaN	NaN	NaN	NaN	NaN	NaN	NaN	NaN	NaN	NaN	NaN	NaN	NaN	NaN	NaN	NaN	NaN	NaN	NaN	NaN	NaN	NaN	NaN	NaN	NaN	NaN	NaN	NaN	NaN	NaN	NaN	NaN	NaN	NaN	NaN	NaN	NaN	NaN	NaN	NaN	NaN	NaN	NaN	NaN	NaN	NaN	NaN	NaN	NaN	NaN
NaN	NaN	NaN	NaN	NaN	NaN	NaN	NaN	NaN	NaN	NaN	NaN	NaN	NaN	NaN	NaN	NaN	NaN	NaN	NaN	NaN	NaN	NaN	NaN	NaN	NaN	NaN	NaN	NaN	NaN	NaN	NaN	NaN	NaN	NaN	NaN	NaN	NaN	NaN	NaN	NaN	NaN	NaN	NaN	NaN	NaN	NaN	NaN	NaN	NaN
NaN	NaN	NaN	NaN	NaN	NaN	NaN	NaN	NaN	NaN	NaN	NaN	NaN	NaN	NaN	NaN	NaN	NaN	NaN	NaN	NaN	NaN	NaN	NaN	NaN	NaN	NaN	NaN	NaN	NaN	NaN	NaN	NaN	NaN	NaN	NaN	NaN	NaN	NaN	NaN	NaN	NaN	NaN	NaN	NaN	NaN	NaN	NaN	NaN	NaN
NaN	NaN	NaN	NaN	NaN	NaN	NaN	NaN	NaN	NaN	NaN	NaN	NaN	NaN	NaN	NaN	NaN	NaN	NaN	NaN	NaN	NaN	NaN	NaN	NaN	NaN	NaN	NaN	NaN	NaN	NaN	NaN	NaN	NaN	NaN	NaN	NaN	NaN	NaN	NaN	NaN	NaN	NaN	NaN	NaN	NaN	NaN	NaN	NaN	NaN
NaN	NaN	NaN	NaN	NaN	NaN	NaN	NaN	NaN	NaN	NaN	NaN	NaN	NaN	NaN	NaN	NaN	NaN	NaN	NaN	NaN	NaN	NaN	NaN	NaN	NaN	NaN	NaN	NaN	NaN	NaN	NaN	NaN	NaN	NaN	NaN	NaN	NaN	NaN	NaN	NaN	NaN	NaN	NaN	NaN	NaN	NaN	NaN	NaN	NaN
NaN	NaN	NaN	NaN	NaN	NaN	NaN	NaN	NaN	NaN	NaN	NaN	NaN	NaN	NaN	NaN	NaN	NaN	NaN	NaN	NaN	NaN	NaN	NaN	NaN	NaN	NaN	NaN	NaN	NaN	NaN	NaN	NaN	NaN	NaN	NaN	NaN	NaN	NaN	NaN	NaN	NaN	NaN	NaN	NaN	NaN	NaN	NaN	NaN	NaN
NaN	NaN	NaN	NaN	NaN	NaN	NaN	NaN	NaN	NaN	NaN	NaN	NaN	NaN	NaN	NaN	NaN	NaN	NaN	NaN	NaN	NaN	NaN	NaN	NaN	NaN	NaN	NaN	NaN	NaN	NaN	NaN	NaN	NaN	NaN	NaN	NaN	NaN	NaN	NaN	NaN	NaN	NaN	NaN	NaN	NaN	NaN	NaN	NaN	NaN
NaN	NaN	NaN	NaN	NaN	NaN	NaN	NaN	NaN	NaN	NaN	NaN	NaN	NaN	NaN	NaN	NaN	NaN	NaN	NaN	NaN	NaN	NaN	NaN	NaN	NaN	NaN	NaN	NaN	NaN	NaN	NaN	NaN	NaN	NaN	NaN	NaN	NaN	NaN	NaN	NaN	NaN	NaN	NaN	NaN	NaN	NaN	NaN	NaN	NaN
NaN	NaN	NaN	NaN	NaN	NaN	NaN	NaN	NaN	NaN	NaN	NaN	NaN	NaN	NaN	NaN	NaN	NaN	NaN	NaN	NaN	NaN	NaN	NaN	NaN	NaN	NaN	NaN	NaN	NaN	NaN	NaN	NaN	NaN	NaN	NaN	NaN	NaN	NaN	NaN	NaN	NaN	NaN	NaN	NaN	NaN	NaN	NaN	NaN	NaN
NaN	NaN	NaN	NaN	NaN	NaN	NaN	NaN	NaN	NaN	NaN	NaN	NaN	NaN	NaN	NaN	NaN	NaN	NaN	NaN	NaN	NaN	NaN	NaN	NaN	NaN	NaN	NaN	NaN	NaN	NaN	NaN	NaN	NaN	NaN	NaN	NaN	NaN	NaN	NaN	NaN	NaN	NaN	NaN	NaN	NaN	NaN	NaN	NaN	NaN
NaN	NaN	NaN	NaN	NaN	NaN	NaN	NaN	NaN	NaN	NaN	NaN	NaN	NaN	NaN	NaN	NaN	NaN	NaN	NaN	NaN	NaN	NaN	NaN	NaN	NaN	NaN	NaN	NaN	NaN	NaN	NaN	NaN	NaN	NaN	NaN	NaN	NaN	NaN	NaN	NaN	NaN	NaN	NaN	NaN	NaN	NaN	NaN	NaN	NaN
NaN	NaN	NaN	NaN	NaN	NaN	NaN	NaN	NaN	NaN	NaN	NaN	NaN	NaN	NaN	NaN	NaN	NaN	NaN	NaN	NaN	NaN	NaN	NaN	NaN	NaN	NaN	NaN	NaN	NaN	NaN	NaN	NaN	NaN	NaN	NaN	NaN	NaN	NaN	NaN	NaN	NaN	NaN	NaN	NaN	NaN	NaN	NaN	NaN	NaN
NaN	NaN	NaN	NaN	NaN	NaN	NaN	NaN	NaN	NaN	NaN	NaN	NaN	NaN	NaN	NaN	NaN	NaN	NaN	NaN	NaN	NaN	NaN	NaN	NaN	NaN	NaN	NaN	NaN	NaN	NaN	NaN	NaN	NaN	NaN	NaN	NaN	NaN	NaN	NaN	NaN	NaN	NaN	NaN	NaN	NaN	NaN	NaN	NaN	NaN
NaN	NaN	NaN	NaN	NaN	NaN	NaN	NaN	NaN	NaN	NaN	NaN	NaN	NaN	NaN	NaN	NaN	NaN	NaN	NaN	NaN	NaN	NaN	NaN	NaN	NaN	NaN	NaN	NaN	NaN	NaN	NaN	NaN	NaN	NaN	NaN	NaN	NaN	NaN	NaN	NaN	NaN	NaN	NaN	NaN	NaN	NaN	NaN	NaN	NaN
NaN	NaN	NaN	NaN	NaN	NaN	NaN	NaN	NaN	NaN	NaN	NaN	NaN	NaN	NaN	NaN	NaN	NaN	NaN	NaN	NaN	NaN	NaN	NaN	NaN	NaN	NaN	NaN	NaN	NaN	NaN	NaN	NaN	NaN	NaN	NaN	NaN	NaN	NaN	NaN	NaN	NaN	NaN	NaN	NaN	NaN	NaN	NaN	NaN	NaN
NaN	NaN	NaN	NaN	NaN	NaN	NaN	NaN	NaN	NaN	NaN	NaN	NaN	NaN	NaN	NaN	NaN	NaN	NaN	NaN	NaN	NaN	NaN	NaN	NaN	NaN	NaN	NaN	NaN	NaN	NaN	NaN	NaN	NaN	NaN	NaN	NaN	NaN	NaN	NaN	NaN	NaN	NaN	NaN	NaN	NaN	NaN	NaN	NaN	NaN
NaN	NaN	NaN	NaN	NaN	NaN	NaN	NaN	NaN	NaN	NaN	NaN	NaN	NaN	NaN	NaN	NaN	NaN	NaN	NaN	NaN	NaN	NaN	NaN	NaN	NaN	NaN	NaN	NaN	NaN	NaN	NaN	NaN	NaN	NaN	NaN	NaN	NaN	NaN	NaN	NaN	NaN	NaN	NaN	NaN	NaN	NaN	NaN	NaN	NaN
NaN	NaN	NaN	NaN	NaN	NaN	NaN	NaN	NaN	NaN	NaN	NaN	NaN	NaN	NaN	NaN	NaN	NaN	NaN	NaN	NaN	NaN	NaN	NaN	NaN	NaN	NaN	NaN	NaN	NaN	NaN	NaN	NaN	NaN	NaN	NaN	NaN	NaN	NaN	NaN	NaN	NaN	NaN	NaN	NaN	NaN	NaN	NaN	NaN	NaN
NaN	NaN	NaN	NaN	NaN	NaN	NaN	NaN	NaN	NaN	NaN	NaN	NaN	NaN	NaN	NaN	NaN	NaN	NaN	NaN	NaN	NaN	NaN	NaN	NaN	NaN	NaN	NaN	NaN	NaN	NaN	NaN	NaN	NaN	NaN	NaN	NaN	NaN	NaN	NaN	NaN	NaN	NaN	NaN	NaN	NaN	NaN	NaN	NaN	NaN
NaN	NaN	NaN	NaN	NaN	NaN	NaN	NaN	NaN	NaN	NaN	NaN	NaN	NaN	NaN	NaN	NaN	NaN	NaN	NaN	NaN	NaN	NaN	NaN	NaN	NaN	NaN	NaN	NaN	NaN	NaN	NaN	NaN	NaN	NaN	NaN	NaN	NaN	NaN	NaN	NaN	NaN	NaN	NaN	NaN	NaN	NaN	NaN	NaN	NaN
NaN	NaN	NaN	NaN	NaN	NaN	NaN	NaN	NaN	NaN	NaN	NaN	NaN	NaN	NaN	NaN	NaN	NaN	NaN	NaN	NaN	NaN	NaN	NaN	NaN	NaN	NaN	NaN	NaN	NaN	NaN	NaN	NaN	NaN	NaN	NaN	NaN	NaN	NaN	NaN	NaN	NaN	NaN	NaN	NaN	NaN	NaN	NaN	NaN	NaN
NaN	NaN	NaN	NaN	NaN	NaN	NaN	NaN	NaN	NaN	NaN	NaN	NaN	NaN	NaN	NaN	NaN	NaN	NaN	NaN	NaN	NaN	NaN	NaN	NaN	NaN	NaN	NaN	NaN	NaN	NaN	NaN	NaN	NaN	NaN	NaN	NaN	NaN	NaN	NaN	NaN	NaN	NaN	NaN	NaN	NaN	NaN	NaN	NaN	NaN
NaN	NaN	NaN	NaN	NaN	NaN	NaN	NaN	NaN	NaN	NaN	NaN	NaN	NaN	NaN	NaN	NaN	NaN	NaN	NaN	NaN	NaN	NaN	NaN	NaN	NaN	NaN	NaN	NaN	NaN	NaN	NaN	NaN	NaN	NaN	NaN	NaN	NaN	NaN	NaN	NaN	NaN	NaN	NaN	NaN	NaN	NaN	NaN	NaN	NaN
NaN	NaN	NaN	NaN	NaN	NaN	NaN	NaN	NaN	NaN	NaN	NaN	NaN	NaN	NaN	NaN	NaN	NaN	NaN	NaN	NaN	NaN	NaN	NaN	NaN	NaN	NaN	NaN	NaN	NaN	NaN	NaN	NaN	NaN	NaN	NaN	NaN	NaN	NaN	NaN	NaN	NaN	NaN	NaN	NaN	NaN	NaN	NaN	NaN	NaN
NaN	NaN	NaN	NaN	NaN	NaN	NaN	NaN	NaN	NaN	NaN	NaN	NaN	NaN	NaN	NaN	NaN	NaN	NaN	NaN	NaN	NaN	NaN	NaN	NaN	NaN	NaN	NaN	NaN	NaN	NaN	NaN	NaN	NaN	NaN	NaN	NaN	NaN	NaN	NaN	NaN	NaN	NaN	NaN	NaN	NaN	NaN	NaN	NaN	NaN
NaN	NaN	NaN	NaN	NaN	NaN	NaN	NaN	NaN	NaN	NaN	NaN	NaN	NaN	NaN	NaN	NaN	NaN	NaN	NaN	NaN	NaN	NaN	NaN	NaN	NaN	NaN	NaN	NaN	NaN	NaN	NaN	NaN	NaN	NaN	NaN	NaN	NaN	NaN	NaN	NaN	NaN	NaN	NaN	NaN	NaN	NaN	NaN	NaN	NaN
NaN	NaN	NaN	NaN	NaN	NaN	NaN	NaN	NaN	NaN	NaN	NaN	NaN	NaN	NaN	NaN	NaN	NaN	NaN	NaN	NaN	NaN	NaN	NaN	NaN	NaN	NaN	NaN	NaN	NaN	NaN	NaN	NaN	NaN	NaN	NaN	NaN	NaN	NaN	NaN	NaN	NaN	NaN	NaN	NaN	NaN	NaN	NaN	NaN	NaN
NaN	NaN	NaN	NaN	NaN	NaN	NaN	NaN	NaN	NaN	NaN	NaN	NaN	NaN	NaN	NaN	NaN	NaN	NaN	NaN	NaN	NaN	NaN	NaN	NaN	NaN	NaN	NaN	NaN	NaN	NaN	NaN	NaN	NaN	NaN	NaN	NaN	NaN	NaN	NaN	NaN	NaN	NaN	NaN	NaN	NaN	NaN	NaN	NaN	NaN
NaN	NaN	NaN	NaN	NaN	NaN	NaN	NaN	NaN	NaN	NaN	NaN	NaN	NaN	NaN	NaN	NaN	NaN	NaN	NaN	NaN	NaN	NaN	NaN	NaN	NaN	NaN	NaN	NaN	NaN	NaN	NaN	NaN	NaN	NaN	NaN	NaN	NaN	NaN	NaN	NaN	NaN	NaN	NaN	NaN	NaN	NaN	NaN	NaN	NaN
NaN	NaN	NaN	NaN	NaN	NaN	NaN	NaN	NaN	NaN	NaN	NaN	NaN	NaN	NaN	NaN	NaN	NaN	NaN	NaN	NaN	NaN	NaN	NaN	NaN	NaN	NaN	NaN	NaN	NaN	NaN	NaN	NaN	NaN	NaN	NaN	NaN	NaN	NaN	NaN	NaN	NaN	NaN	NaN	NaN	NaN	NaN	NaN	NaN	NaN
NaN	NaN	NaN	NaN	NaN	NaN	NaN	NaN	NaN	NaN	NaN	NaN	NaN	NaN	NaN	NaN	NaN	NaN	NaN	NaN	NaN	NaN	NaN	NaN	NaN	NaN	NaN	NaN	NaN	NaN	NaN	NaN	NaN	NaN	NaN	NaN	NaN	NaN	NaN	NaN	NaN	NaN	NaN	NaN	NaN	NaN	NaN	NaN	NaN	NaN
NaN	NaN	NaN	NaN	NaN	NaN	NaN	NaN	NaN	NaN	NaN	NaN	NaN	NaN	NaN	NaN	NaN	NaN	NaN	NaN	NaN	NaN	NaN	NaN	NaN	NaN	NaN	NaN	NaN	NaN	NaN	NaN	NaN	NaN	NaN	NaN	NaN	NaN	NaN	NaN	NaN	NaN	NaN	NaN	NaN	NaN	NaN	NaN	NaN	NaN
NaN	NaN	NaN	NaN	NaN	NaN	NaN	NaN	NaN	NaN	NaN	NaN	NaN	NaN	NaN	NaN	NaN	NaN	NaN	NaN	NaN	NaN	NaN	NaN	NaN	NaN	NaN	NaN	NaN	NaN	NaN	NaN	NaN	NaN	NaN	NaN	NaN	NaN	NaN	NaN	NaN	NaN	NaN	NaN	NaN	NaN	NaN	NaN	NaN	NaN
NaN	NaN	NaN	NaN	NaN	NaN	NaN	NaN	NaN	NaN	NaN	NaN	NaN	NaN	NaN	NaN	NaN	NaN	NaN	NaN	NaN	NaN	NaN	NaN	NaN	NaN	NaN	NaN	NaN	NaN	NaN	NaN	NaN	NaN	NaN	NaN	NaN	NaN	NaN	NaN	NaN	NaN	NaN	NaN	NaN	NaN	NaN	NaN	NaN	NaN
NaN	NaN	NaN	NaN	NaN	NaN	NaN	NaN	NaN	NaN	NaN	NaN	NaN	NaN	NaN	NaN	NaN	NaN	NaN	NaN	NaN	NaN	NaN	NaN	NaN	NaN	NaN	NaN	NaN	NaN	NaN	NaN	NaN	NaN	NaN	NaN	NaN	NaN	NaN	NaN	NaN	NaN	NaN	NaN	NaN	NaN	NaN	NaN	NaN	NaN
NaN	NaN	NaN	NaN	NaN	NaN	NaN	NaN	NaN	NaN	NaN	NaN	NaN	NaN	NaN	NaN	NaN	NaN	NaN	NaN	NaN	NaN	NaN	NaN	NaN	NaN	NaN	NaN	NaN	NaN	NaN	NaN	NaN	NaN	NaN	NaN	NaN	NaN	NaN	NaN	NaN	NaN	NaN	NaN	NaN	NaN	NaN	NaN	NaN	NaN
NaN	NaN	NaN	NaN	NaN	NaN	NaN	NaN	NaN	NaN	NaN	NaN	NaN	NaN	NaN	NaN	NaN	NaN	NaN	NaN	NaN	NaN	NaN	NaN	NaN	NaN	NaN	NaN	NaN	NaN	NaN	NaN	NaN	NaN	NaN	NaN	NaN	NaN	NaN	NaN	NaN	NaN	NaN	NaN	NaN	NaN	NaN	NaN	NaN	NaN
NaN	NaN	NaN	NaN	NaN	NaN	NaN	NaN	NaN	NaN	NaN	NaN	NaN	NaN	NaN	NaN	NaN	NaN	NaN	NaN	NaN	NaN	NaN	NaN	NaN	NaN	NaN	NaN	NaN	NaN	NaN	NaN	NaN	NaN	NaN	NaN	NaN	NaN	NaN	NaN	NaN	NaN	NaN	NaN	NaN	NaN	NaN	NaN	NaN	NaN
NaN	NaN	NaN	NaN	NaN	NaN	NaN	NaN	NaN	NaN	NaN	NaN	NaN	NaN	NaN	NaN	NaN	NaN	NaN	NaN	NaN	NaN	NaN	NaN	NaN	NaN	NaN	NaN	NaN	NaN	NaN	NaN	NaN	NaN	NaN	NaN	NaN	NaN	NaN	NaN	NaN	NaN	NaN	NaN	NaN	NaN	NaN	NaN	NaN	NaN
NaN	NaN	NaN	NaN	NaN	NaN	NaN	NaN	NaN	NaN	NaN	NaN	NaN	NaN	NaN	NaN	NaN	NaN	NaN	NaN	NaN	NaN	NaN	NaN	NaN	NaN	NaN	NaN	NaN	NaN	NaN	NaN	NaN	NaN	NaN	NaN	NaN	NaN	NaN	NaN	NaN	NaN	NaN	NaN	NaN	NaN	NaN	NaN	NaN	NaN
NaN	NaN	NaN	NaN	NaN	NaN	NaN	NaN	NaN	NaN	NaN	NaN	NaN	NaN	NaN	NaN	NaN	NaN	NaN	NaN	NaN	NaN	NaN	NaN	NaN	NaN	NaN	NaN	NaN	NaN	NaN	NaN	NaN	NaN	NaN	NaN	NaN	NaN	NaN	NaN	NaN	NaN	NaN	NaN	NaN	NaN	NaN	NaN	NaN	NaN
NaN	NaN	NaN	NaN	NaN	NaN	NaN	NaN	NaN	NaN	NaN	NaN	NaN	NaN	NaN	NaN	NaN	NaN	NaN	NaN	NaN	NaN	NaN	NaN	NaN	NaN	NaN	NaN	NaN	NaN	NaN	NaN	NaN	NaN	NaN	NaN	NaN	NaN	NaN	NaN	NaN	NaN	NaN	NaN	NaN	NaN	NaN	NaN	NaN	NaN
NaN	NaN	NaN	NaN	NaN	NaN	NaN	NaN	NaN	NaN	NaN	NaN	NaN	NaN	NaN	NaN	NaN	NaN	NaN	NaN	NaN	NaN	NaN	NaN	NaN	NaN	NaN	NaN	NaN	NaN	NaN	NaN	NaN	NaN	NaN	NaN	NaN	NaN	NaN	NaN	NaN	NaN	NaN	NaN	NaN	NaN	NaN	NaN	NaN	NaN
NaN	NaN	NaN	NaN	NaN	NaN	NaN	NaN	NaN	NaN	NaN	NaN	NaN	NaN	NaN	NaN	NaN	NaN	NaN	NaN	NaN	NaN	NaN	NaN	NaN	NaN	NaN	NaN	NaN	NaN	NaN	NaN	NaN	NaN	NaN	NaN	NaN	NaN	NaN	NaN	NaN	NaN	NaN	NaN	NaN	NaN	NaN	NaN	NaN	NaN
NaN	NaN	NaN	NaN	NaN	NaN	NaN	NaN	NaN	NaN	NaN	NaN	NaN	NaN	NaN	NaN	NaN	NaN	NaN	NaN	NaN	NaN	NaN	NaN	NaN	NaN	NaN	NaN	NaN	NaN	NaN	NaN	NaN	NaN	NaN	NaN	NaN	NaN	NaN	NaN	NaN	NaN	NaN	NaN	NaN	NaN	NaN	NaN	NaN	NaN
NaN	NaN	NaN	NaN	NaN	NaN	NaN	NaN	NaN	NaN	NaN	NaN	NaN	NaN	NaN	NaN	NaN	NaN	NaN	NaN	NaN	NaN	NaN	NaN	NaN	NaN	NaN	NaN	NaN	NaN	NaN	NaN	NaN	NaN	NaN	NaN	NaN	NaN	NaN	NaN	NaN	NaN	NaN	NaN	NaN	NaN	NaN	NaN	NaN	NaN
NaN	NaN	NaN	NaN	NaN	NaN	NaN	NaN	NaN	NaN	NaN	NaN	NaN	NaN	NaN	NaN	NaN	NaN	NaN	NaN	NaN	NaN	NaN	6.8782	6.9712	NaN	NaN	NaN	NaN	NaN	NaN	NaN	NaN	NaN	NaN	NaN	NaN	NaN	NaN	NaN	NaN	NaN	NaN	NaN	NaN	NaN	NaN	NaN	NaN	NaN
NaN	NaN	NaN	NaN	NaN	NaN	NaN	NaN	NaN	NaN	NaN	NaN	NaN	NaN	NaN	NaN	NaN	NaN	NaN	NaN	7.616	7.7305	7.9027	6.8772	7.4699	NaN	NaN	NaN	NaN	NaN	NaN	NaN	NaN	NaN	NaN	NaN	NaN	NaN	NaN	NaN	NaN	NaN	NaN	NaN	NaN	NaN	NaN	NaN	NaN	NaN
NaN	NaN	NaN	NaN	NaN	NaN	NaN	NaN	NaN	NaN	NaN	NaN	NaN	NaN	NaN	NaN	NaN	NaN	NaN	NaN	NaN	NaN	7.6412	6.8772	7.0235	NaN	NaN	NaN	NaN	NaN	NaN	NaN	NaN	NaN	NaN	NaN	NaN	NaN	NaN	NaN	NaN	NaN	NaN	NaN	NaN	NaN	NaN	NaN	NaN	NaN
NaN	NaN	NaN	NaN	NaN	NaN	NaN	NaN	NaN	NaN	NaN	NaN	NaN	NaN	NaN	NaN	NaN	NaN	NaN	NaN	NaN	NaN	8.0675	6.9195	6.9195	7.0271	NaN	NaN	NaN	NaN	NaN	NaN	NaN	NaN	NaN	NaN	NaN	NaN	NaN	NaN	NaN	NaN	NaN	NaN	NaN	NaN	NaN	NaN	NaN	NaN
NaN	NaN	NaN	NaN	NaN	NaN	NaN	NaN	NaN	NaN	NaN	NaN	NaN	NaN	NaN	NaN	NaN	NaN	NaN	NaN	NaN	NaN	NaN	7.2502	6.9192	6.8117	6.8094	6.8443	6.8445	6.8446	6.8446	6.8442	NaN	NaN	NaN	NaN	NaN	NaN	NaN	NaN	NaN	NaN	NaN	NaN	NaN	NaN	NaN	NaN	NaN	7.2604
NaN	NaN	NaN	NaN	NaN	NaN	NaN	NaN	NaN	NaN	NaN	NaN	NaN	NaN	NaN	NaN	7.6631	7.6631	NaN	NaN	NaN	NaN	NaN	NaN	7.2507	7.6084	6.8444	6.8447	6.8446	6.9195	6.8539	6.8446	6.786	NaN	NaN	NaN	NaN	NaN	NaN	7.2361	7.6171	7.53	7.2361	7.6171	NaN	NaN	NaN	7.2604	7.2604	7.2965
NaN	NaN	NaN	NaN	NaN	NaN	NaN	NaN	NaN	NaN	NaN	NaN	NaN	NaN	NaN	NaN	6.8257	7.663	7.663	7.0128	NaN	NaN	NaN	NaN	7.6397	7.5697	7.6082	7.4062	6.8915	6.8915	6.9192	6.7859	6.7859	NaN	NaN	NaN	NaN	NaN	NaN	NaN	6.67	6.978	6.8307	6.8307	6.8307	7.6171	7.2604	6.9022	7.6228	7.2965
NaN	NaN	NaN	NaN	NaN	NaN	NaN	NaN	NaN	NaN	NaN	NaN	NaN	NaN	6.7862	6.826	6.826	6.826	7.6087	7.7453	7.6393	7.6392	7.6393	7.6393	6.6885	6.6948	7.6393	7.4062	7.406	6.932	6.9192	7.6118	7.6885	7.5925	6.781	7.6845	7.0822	NaN	NaN	NaN	6.6697	6.6697	6.8305	7.236	6.8305	7.6226	7.6169	7.6226	7.6226	7.6226
NaN	NaN	NaN	NaN	NaN	NaN	NaN	NaN	NaN	6.9185	6.7862	6.7862	6.826	6.826	6.7862	6.826	6.826	6.826	6.826	7.6635	7.6635	7.6392	7.6392	7.6392	7.6392	6.6948	7.25	7.25	7.2505	6.9185	6.9185	6.9184	7.6087	7.6087	7.6087	7.6087	7.6087	7.0828	NaN	NaN	7.236	7.5299	6.8312	6.6703	6.566	6.8312	7.297	7.297	7.6232	7.6232
NaN	NaN	NaN	NaN	NaN	NaN	NaN	NaN	NaN	7.1101	6.8447	6.7861	7.1101	7.1101	6.9663	7.6376	7.0741	7.0741	6.826	6.8249	7.6627	7.7444	7.6627	7.6087	7.6083	7.2506	7.6392	7.6392	7.2506	7.25	7.25	7.6392	7.3501	7.3503	7.3503	7.6083	7.6083	7.0828	7.0828	7.4304	7.236	7.236	7.4504	7.4504	7.236	6.566	6.8311	7.3471	6.977	6.9769
NaN	NaN	NaN	NaN	NaN	NaN	NaN	NaN	NaN	7.5162	7.1101	6.8445	6.8445	7.1101	7.1101	7.1101	7.6661	7.6662	6.7629	7.074	7.6626	7.6626	7.6077	7.6077	7.6077	7.9555	7.9555	7.6392	7.6392	7.6392	7.6392	7.25	7.6392	7.3501	7.3501	7.6392	7.3918	7.6077	7.6077	7.252	7.2784	7.2357	7.2357	7.2357	6.977	7.4498	6.566	6.566	7.6226	7.2608
NaN	NaN	NaN	NaN	NaN	NaN	NaN	NaN	NaN	NaN	7.057	6.283	6.283	6.283	6.283	6.283	6.283	6.283	6.7628	7.0284	7.074	7.7442	7.2502	7.6076	7.4393	7.9554	7.9554	7.6392	7.6391	7.6392	7.6392	7.6392	7.6217	6.5471	7.6392	7.6915	7.6914	7.6915	6.9507	7.3944	7.0322	7.0322	7.2356	7.2357	6.8882	6.9768	6.831	6.5659	7.6226	7.2608
NaN	NaN	NaN	NaN	NaN	NaN	NaN	NaN	NaN	NaN	NaN	7.7528	7.7528	6.2829	6.5773	6.0483	7.5733	7.2854	7.0282	7.0258	7.0258	7.0283	7.2502	7.6214	7.9554	7.9554	7.9554	7.6391	7.6391	7.6391	7.6391	7.6215	7.6217	7.6215	7.6391	7.6391	7.6914	7.6914	6.9507	7.0322	7.032	7.0321	7.5297	7.032	7.2355	7.2968	7.2968	6.831	7.5297	7.5297
NaN	NaN	NaN	NaN	NaN	NaN	NaN	NaN	NaN	NaN	NaN	7.7528	7.7528	7.7528	7.2854	6.0481	7.2854	7.2853	7.0264	7.0249	7.0249	7.0264	7.2503	7.2502	7.3458	7.7098	7.7098	7.6216	7.318	7.6216	7.6216	7.6215	7.6216	7.6215	7.1223	7.1222	7.6913	7.6913	6.9506	6.9506	7.2254	7.0319	7.2767	7.2083	7.6081	7.6081	7.2735	7.5297	7.5297	7.5297
NaN	NaN	NaN	NaN	NaN	NaN	NaN	NaN	NaN	NaN	NaN	7.4435	7.4437	7.2853	7.2853	7.7528	6.8395	6.8393	7.0258	7.0249	7.2139	7.2144	7.2148	7.4174	7.3455	7.0622	7.8431	7.7855	7.7858	7.6214	7.6216	7.6216	7.6216	7.6214	7.6216	7.5894	7.6913	7.6913	7.6947	6.9293	6.9579	7.2258	7.2766	7.2082	6.799	7.2735	7.2735	7.5295	7.5296	7.5296
NaN	NaN	NaN	NaN	NaN	NaN	NaN	NaN	NaN	NaN	NaN	7.4434	7.4434	7.4424	7.4434	7.2146	7.3341	7.3333	7.3333	6.8391	6.8393	6.8393	7.2143	7.2144	7.0284	7.511	7.1996	7.8431	7.8431	7.7858	7.6214	7.6214	7.3174	7.6216	7.3179	7.5894	7.6913	7.6913	7.6947	7.6401	6.9578	7.6913	7.2082	7.2082	7.1996	7.2734	6.7993	7.6524	7.5295	7.5295
NaN	NaN	NaN	NaN	NaN	NaN	NaN	NaN	NaN	NaN	NaN	7.4426	7.4434	7.4421	7.4427	7.3337	7.3867	7.3333	7.3335	7.3339	7.3339	7.2145	7.4074	7.4057	7.2146	6.9824	6.9822	7.1996	6.7479	7.7858	7.7857	7.6214	7.3175	6.6717	7.6213	6.8204	7.5894	7.6912	7.6912	7.6912	7.6912	7.6912	7.2251	6.9499	7.1996	6.7828	6.7828	6.7828	7.7915	6.5788
NaN	NaN	NaN	NaN	NaN	NaN	NaN	NaN	NaN	7.5	7.4427	7.4434	7.4427	7.4424	7.4424	7.443	7.4429	7.4427	7.3339	6.8393	7.4058	7.4056	7.4056	7.4056	7.4047	7.4047	7.2145	6.9822	6.7478	7.5532	7.7858	7.6214	7.8796	7.6214	7.6213	7.6213	6.8203	7.5893	6.6871	7.6911	7.5893	7.6912	7.6911	6.1722	6.6458	6.817	7.2733	7.2605	7.2605	7.6915
NaN	NaN	NaN	NaN	NaN	NaN	NaN	NaN	NaN	7.3557	7.3343	7.3343	6.9885	6.9884	7.3337	7.4427	7.3339	7.3337	7.7073	7.6083	7.6083	7.406	7.4074	7.4057	7.4047	7.4057	7.4074	7.2145	6.9822	6.9824	7.4739	6.8776	6.8777	7.2202	7.6213	7.6995	7.1525	7.6213	7.6213	7.6215	7.5893	6.6871	7.6911	6.9494	6.9495	6.9494	7.2081	7.2733	6.7993	7.2731
NaN	NaN	NaN	NaN	NaN	NaN	NaN	NaN	NaN	NaN	NaN	NaN	NaN	6.9889	6.9885	7.3338	7.3338	7.7073	7.7073	7.7073	7.6083	7.4628	7.4074	7.4074	7.4073	7.4061	7.4074	7.4074	7.4047	7.4047	7.2145	7.1619	7.1962	7.8795	7.6213	7.6213	7.6213	7.6213	7.6213	7.6213	7.6213	6.687	7.6911	7.3916	6.9493	6.9493	7.2731	7.2081	7.2604	6.7827
NaN	NaN	NaN	NaN	NaN	NaN	NaN	NaN	NaN	NaN	NaN	NaN	NaN	NaN	NaN	7.1995	6.9346	7.3336	7.7069	7.0221	7.4043	7.4056	7.4073	7.4056	7.4046	7.4045	7.4072	7.4056	7.4072	7.4073	7.2143	7.0264	7.2143	7.1813	7.8795	7.8795	7.1619	7.1619	7.1619	7.1524	7.1519	7.5893	7.6911	7.691	7.7037	7.1997	6.7827	7.2731	6.7833	6.7828
NaN	NaN	NaN	NaN	NaN	NaN	NaN	NaN	NaN	NaN	NaN	NaN	NaN	NaN	NaN	7.1996	7.1996	6.9352	6.9345	7.4071	7.4056	7.4627	7.4056	7.4044	7.4045	7.4045	7.4072	7.4645	7.4055	7.4072	7.6081	7.6081	7.6081	7.0261	7.0621	7.2294	6.8393	6.84	7.1618	7.1618	6.4695	7.5891	7.6909	7.6909	7.1996	7.1996	6.7827	7.273	6.7827	6.7828
NaN	NaN	NaN	NaN	NaN	NaN	NaN	NaN	NaN	NaN	NaN	NaN	NaN	NaN	6.8902	7.1993	7.1993	7.1995	6.3362	6.5509	7.1993	7.1995	7.4045	7.4045	7.4045	7.4055	7.4056	7.4055	7.608	7.6081	7.6081	7.608	7.608	7.608	7.0283	6.8393	6.84	6.8392	7.1617	7.1617	7.1617	7.589	6.6866	7.6908	7.1995	6.949	7.6908	6.7833	6.7828	6.7827
NaN	NaN	NaN	NaN	NaN	NaN	NaN	NaN	NaN	NaN	NaN	NaN	NaN	NaN	NaN	7.1995	7.331	7.1995	7.331	7.1995	7.1995	7.1995	7.331	7.1992	7.2142	7.4056	7.608	7.608	7.6843	7.608	7.608	7.608	7.608	7.608	6.8392	7.6172	6.8392	6.8392	7.1617	7.1617	7.1617	6.82	7.589	7.589	7.1522	7.6907	7.6908	6.1353	6.7828	6.7827
NaN	NaN	NaN	NaN	NaN	NaN	NaN	NaN	NaN	NaN	NaN	NaN	NaN	NaN	NaN	7.1995	7.1995	7.331	7.331	7.1994	7.1995	7.241	7.331	7.3309	7.3309	7.2141	7.6083	7.6083	7.6845	7.6083	7.6083	7.6083	7.6083	7.6083	7.3342	7.3032	7.0265	7.0264	7.1994	7.1619	7.1619	6.82	7.6907	7.589	7.589	7.6907	6.9287	6.9287	6.9287	6.7833
NaN	NaN	NaN	NaN	NaN	NaN	NaN	NaN	NaN	NaN	NaN	NaN	NaN	NaN	7.5524	7.1993	7.1993	7.1993	7.3307	7.1993	7.1993	7.1994	7.1994	7.2782	6.8392	6.8392	7.2139	7.6082	7.7066	7.7066	7.7065	7.443	7.4429	7.4423	7.3341	6.9781	7.0262	7.0248	7.0262	7.4579	7.1994	7.6912	7.6912	7.5892	7.5892	7.5892	6.9287	6.9287	6.9287	6.1352
NaN	NaN	NaN	NaN	NaN	NaN	NaN	NaN	NaN	NaN	NaN	NaN	NaN	NaN	NaN	7.5523	7.5523	7.1993	7.1993	7.3307	7.3307	7.3307	7.1992	7.1992	7.1992	7.1993	7.1988	6.9343	7.7065	7.7064	7.7064	7.4429	7.4423	7.6924	7.6924	7.7064	7.4061	7.4054	7.3306	7.4579	7.4579	7.4579	7.6911	7.1517	7.5891	7.5891	6.9484	7.3935	6.9487	6.7978
NaN	NaN	NaN	NaN	NaN	NaN	NaN	NaN	NaN	NaN	NaN	NaN	NaN	NaN	NaN	NaN	NaN	NaN	7.5523	7.5523	7.1992	7.3307	7.3306	7.1992	7.1992	7.3307	7.3304	7.1989	7.1989	7.2848	7.4429	7.4427	7.6476	7.6923	7.6923	7.7064	7.4055	7.1255	6.828	7.3306	7.4187	7.5508	7.3304	7.691	7.1512	7.589	7.6945	7.6945	7.589	7.589
NaN	NaN	NaN	NaN	NaN	NaN	NaN	NaN	NaN	NaN	NaN	NaN	NaN	NaN	NaN	NaN	NaN	NaN	NaN	7.5527	7.474	7.3312	7.7857	7.474	7.3312	7.1988	7.331	6.8897	7.4492	7.4492	6.7481	7.4432	7.6479	7.6923	7.6923	7.7063	7.4057	7.1257	7.6082	7.1986	7.7854	7.4185	6.828	7.1989	7.1511	7.691	7.1516	6.6903	7.5889	7.5889
NaN	NaN	NaN	NaN	NaN	NaN	NaN	NaN	NaN	NaN	NaN	NaN	NaN	NaN	NaN	NaN	NaN	NaN	NaN	7.5526	7.5526	7.3312	7.1988	7.3312	7.3312	7.3312	7.1988	7.1987	7.3312	7.4491	7.4491	7.2843	7.2843	7.7522	7.7068	7.1447	7.4056	7.0004	7.2531	6.8285	7.4189	7.6917	7.253	7.2535	7.0004	7.6915	7.6915	7.6915	7.6915	7.6915
NaN	NaN	NaN	NaN	NaN	NaN	NaN	NaN	NaN	NaN	NaN	NaN	NaN	NaN	NaN	NaN	NaN	NaN	NaN	7.2606	7.3104	7.3104	7.3104	7.3312	7.3312	7.3312	7.1988	7.5109	7.3311	7.0955	7.4491	7.4491	7.7528	7.7522	7.0218	7.7067	7.4055	7.4059	7.0264	6.8284	7.4198	7.0283	7.0249	7.2535	7.2532	6.6869	7.6913	7.6913	7.6915	7.3807
NaN	NaN	NaN	NaN	NaN	NaN	NaN	NaN	NaN	NaN	NaN	NaN	NaN	NaN	NaN	NaN	NaN	NaN	7.2606	7.2606	7.2606	7.3612	7.3103	7.3103	7.3312	7.331	7.1988	7.1985	7.1988	7.3313	7.0954	7.331	7.4491	6.8392	7.0217	7.7067	7.0201	7.2722	7.2722	7.4062	7.6916	7.6916	7.0283	7.0263	7.2535	7.1988	7.1987	7.6913	7.6914	7.9238
NaN	NaN	NaN	NaN	NaN	NaN	NaN	NaN	NaN	NaN	NaN	NaN	NaN	NaN	NaN	NaN	NaN	NaN	7.2606	7.2798	7.2606	7.2606	7.2606	7.3103	6.748	7.5525	7.3838	6.8896	7.1987	7.3312	7.331	6.748	6.748	7.5191	7.2842	7.2842	7.6255	7.2727	7.2727	7.2721	7.2531	6.8283	6.5789	6.7979	6.7979	7.2719	7.1987	7.1987	7.3807	7.0137
NaN	NaN	NaN	NaN	NaN	NaN	NaN	NaN	NaN	NaN	NaN	NaN	NaN	NaN	NaN	NaN	NaN	NaN	7.2599	7.2798	6.6771	7.0258	6.7711	6.7711	7.5525	7.5525	7.331	7.0954	6.6443	7.331	7.0954	7.0953	6.748	7.5111	7.1986	7.6168	6.5482	7.2528	6.7978	7.2528	7.2092	6.8283	7.6916	7.7855	7.1986	7.2723	7.1985	7.1987	7.3805	7.0137
NaN	NaN	NaN	NaN	NaN	NaN	NaN	NaN	NaN	NaN	NaN	NaN	NaN	NaN	NaN	NaN	NaN	NaN	NaN	7.0031	6.6732	6.7712	6.7711	7.0257	7.323	7.5525	7.331	7.331	7.1246	7.4305	7.0953	7.0953	7.0953	7.3312	6.8539	6.8539	7.5191	6.5482	7.6079	7.6168	7.6174	7.2083	7.6909	7.6909	7.5079	7.2887	7.2887	7.1984	7.4941	6.6377
NaN	NaN	NaN	NaN	NaN	NaN	NaN	NaN	NaN	NaN	NaN	NaN	NaN	NaN	NaN	NaN	NaN	NaN	NaN	NaN	7.5332	6.6735	6.7711	6.948	7.323	7.5716	7.7053	7.3312	7.3311	7.4303	7.2043	6.22	7.0154	7.5103	7.3312	7.2887	7.5191	6.5482	7.2601	7.2601	6.5348	6.5348	6.5348	6.6962	6.6962	7.2887	7.3226	7.3234	7.2887	7.4941
NaN	NaN	NaN	NaN	NaN	NaN	NaN	NaN	NaN	NaN	NaN	NaN	NaN	NaN	NaN	NaN	NaN	NaN	NaN	NaN	NaN	7.5332	6.2172	6.948	7.5716	7.5716	7.4349	7.3923	7.7854	7.3311	7.3311	7.3312	7.0153	7.0153	7.2043	6.6968	7.2505	7.5191	7.26	7.2587	7.2594	7.2583	7.2582	7.2579	7.2601	7.2594	7.494	7.2504	7.2507	7.3234
NaN	NaN	NaN	NaN	NaN	NaN	NaN	NaN	NaN	NaN	NaN	NaN	NaN	NaN	NaN	NaN	NaN	NaN	NaN	NaN	NaN	NaN	7.3262	7.3262	7.5332	7.0748	7.377	7.3262	7.519	7.7053	7.331	7.3312	7.519	6.414	7.494	5.9268	6.47	7.2504	7.519	7.2601	7.259	7.259	7.2582	7.2582	7.2582	7.2581	7.26	6.8538	7.2886	7.2886
NaN	NaN	NaN	NaN	NaN	NaN	NaN	NaN	NaN	NaN	NaN	NaN	NaN	NaN	NaN	NaN	NaN	NaN	NaN	NaN	NaN	NaN	NaN	7.3262	7.0257	6.9478	7.5331	7.3769	7.5715	7.7052	7.3229	7.3308	7.519	7.5892	6.662	5.9266	6.47	7.3339	7.4945	6.6959	6.548	7.2582	7.2587	7.2589	7.2587	7.2582	7.2581	7.2887	7.2887	7.2887
NaN	NaN	NaN	NaN	NaN	NaN	NaN	NaN	NaN	NaN	NaN	NaN	NaN	NaN	NaN	NaN	NaN	NaN	NaN	NaN	NaN	NaN	NaN	7.5331	7.5331	6.9478	6.948	7.5331	7.5331	7.7052	7.3229	7.7854	7.519	7.519	7.4944	5.9266	7.4944	7.3339	7.2495	7.7084	6.6959	7.519	7.2587	7.2587	7.2587	7.1206	7.2579	7.1206	7.3233	7.2887
NaN	NaN	NaN	NaN	NaN	NaN	NaN	NaN	NaN	NaN	NaN	NaN	NaN	NaN	NaN	NaN	NaN	NaN	NaN	NaN	NaN	NaN	NaN	NaN	6.7711	6.9478	6.948	7.5331	7.6049	7.7052	7.7052	7.3309	7.3308	7.519	7.3339	5.9259	7.2887	7.4752	6.47	7.0989	7.519	6.6966	7.519	7.2587	7.258	7.1224	7.1223	7.1223	7.3339	7.3233
NaN	NaN	NaN	NaN	NaN	NaN	NaN	NaN	NaN	NaN	NaN	NaN	NaN	NaN	NaN	NaN	NaN	NaN	NaN	NaN	NaN	NaN	NaN	NaN	NaN	6.7704	7.3254	6.9389	7.5323	7.5323	7.7045	7.7045	7.3301	7.5139	6.6774	6.6774	7.4929	6.8343	6.4691	7.3226	7.3225	6.6958	7.6095	7.475	7.2581	7.1225	7.1223	7.2578	7.3339	7.2887
NaN	NaN	NaN	NaN	NaN	NaN	NaN	NaN	NaN	NaN	NaN	NaN	NaN	NaN	NaN	NaN	NaN	NaN	NaN	NaN	NaN	NaN	NaN	NaN	NaN	NaN	7.0143	7.5091	7.7052	7.418	7.074	7.33	7.33	7.5182	7.6692	6.6772	6.8535	6.6958	7.4929	7.3225	7.3224	5.925	7.4929	6.6951	7.474	7.2571	7.2575	6.9854	7.3331	7.3331
NaN	NaN	NaN	NaN	NaN	NaN	NaN	NaN	NaN	NaN	NaN	NaN	NaN	NaN	NaN	NaN	NaN	NaN	NaN	NaN	NaN	NaN	NaN	NaN	NaN	NaN	7.0143	7.0143	7.5838	7.5091	7.074	7.3299	7.5138	7.5182	7.34	7.288	6.663	5.925	6.6957	6.6957	7.4929	7.2881	7.2881	7.0033	6.695	6.695	7.288	6.6956	7.333	7.3331
NaN	NaN	NaN	NaN	NaN	NaN	NaN	NaN	NaN	NaN	NaN	NaN	NaN	NaN	NaN	NaN	NaN	NaN	NaN	NaN	NaN	NaN	NaN	NaN	NaN	NaN	6.7697	6.9388	6.9388	7.509	7.4178	7.5181	7.2037	7.5138	7.5138	6.6957	6.6748	6.6748	6.663	6.663	6.6629	6.6721	6.6719	7.3329	7.3329	7.3329	7.2872	6.6957	6.8535	7.333
NaN	NaN	NaN	NaN	NaN	NaN	NaN	NaN	NaN	NaN	NaN	NaN	NaN	NaN	NaN	NaN	NaN	NaN	NaN	NaN	NaN	NaN	NaN	NaN	NaN	NaN	7.0142	6.9388	6.9387	7.7499	7.7499	7.518	7.518	7.518	7.518	7.1013	7.3279	6.6631	6.6631	6.6629	6.6629	6.6629	7.492	7.492	7.3328	7.492	7.3221	6.9855	6.8534	7.3328
NaN	NaN	NaN	NaN	NaN	NaN	NaN	NaN	NaN	NaN	NaN	NaN	NaN	NaN	NaN	NaN	NaN	NaN	NaN	NaN	NaN	NaN	NaN	NaN	NaN	NaN	7.0143	7.4176	7.4176	7.7499	7.7499	7.518	7.518	7.518	6.754	7.1013	7.5504	7.5503	6.9643	7.475	7.2555	6.6628	6.6631	6.8528	6.6957	6.6749	6.6957	6.6957	7.3221	7.3328
NaN	NaN	NaN	NaN	NaN	NaN	NaN	NaN	NaN	NaN	NaN	NaN	NaN	NaN	NaN	NaN	NaN	NaN	NaN	NaN	NaN	NaN	NaN	NaN	NaN	NaN	NaN	7.4175	7.7497	7.7497	7.7497	7.796	7.5178	7.5179	6.6744	6.9642	7.5506	7.1011	7.4176	6.9642	6.9642	6.9642	7.477	7.4771	7.3327	6.6744	7.4921	6.6956	7.322	7.3328
NaN	NaN	NaN	NaN	NaN	NaN	NaN	NaN	NaN	NaN	NaN	NaN	NaN	NaN	NaN	NaN	NaN	NaN	NaN	NaN	NaN	NaN	NaN	NaN	NaN	NaN	NaN	7.4177	7.7555	7.8237	7.7499	7.7962	7.518	7.518	7.518	6.9642	6.9642	6.9642	7.4174	6.9642	6.9642	6.9637	7.472	7.4766	7.3326	7.3326	6.6691	6.9853	7.0471	7.322
NaN	NaN	NaN	NaN	NaN	NaN	NaN	NaN	NaN	NaN	NaN	NaN	NaN	NaN	NaN	NaN	NaN	NaN	NaN	NaN	NaN	NaN	NaN	NaN	NaN	NaN	7.695	6.9386	7.6841	7.6841	7.7962	6.2298	7.5179	7.3218	7.5179	6.6764	6.9643	6.9643	6.9643	6.9643	6.9642	6.9642	7.4722	7.4772	6.6764	7.3328	6.6693	7.0031	7.3329	7.3329
NaN	NaN	NaN	NaN	NaN	NaN	NaN	NaN	NaN	NaN	NaN	NaN	NaN	NaN	NaN	NaN	NaN	NaN	NaN	NaN	NaN	NaN	NaN	NaN	NaN	NaN	7.532	6.9387	7.6841	7.6841	7.6702	7.6702	7.5179	7.5136	6.6761	6.6764	6.9643	6.9642	6.9643	6.9643	6.9643	6.9642	7.4721	7.4763	7.475	6.8926	7.3327	6.6692	7.3328	7.3328
NaN	NaN	NaN	NaN	NaN	NaN	NaN	NaN	NaN	NaN	NaN	NaN	NaN	NaN	NaN	NaN	NaN	NaN	NaN	NaN	NaN	NaN	NaN	NaN	NaN	7.7043	7.7043	6.2566	6.9383	7.6841	7.4943	7.4943	7.2971	7.5179	6.6764	6.6626	6.6626	7.1007	6.9642	6.9642	6.9642	6.9642	6.9639	7.472	7.475	6.893	6.6495	7.0027	7.0027	7.3327
NaN	NaN	NaN	NaN	NaN	NaN	NaN	NaN	NaN	NaN	NaN	NaN	NaN	NaN	NaN	NaN	NaN	NaN	NaN	NaN	NaN	NaN	NaN	NaN	NaN	7.6943	7.7042	7.0729	6.9465	6.9383	7.6841	7.7499	7.5179	7.5179	6.6744	6.6625	6.6744	6.6744	6.9642	6.9642	6.9639	6.9642	6.9639	7.4724	7.4766	6.6692	6.6495	7.0027	7.0027	7.0025
NaN	NaN	NaN	NaN	NaN	NaN	NaN	NaN	NaN	NaN	NaN	NaN	NaN	NaN	NaN	NaN	NaN	NaN	NaN	NaN	NaN	NaN	NaN	NaN	NaN	7.7697	7.1429	7.1429	7.0977	6.8309	7.6179	7.9023	7.6451	7.5892	7.6451	6.8143	6.8145	6.8146	6.7717	7.1104	7.1103	7.1103	7.1104	7.7695	7.6579	6.7917	6.7806	7.1831	7.1831	7.1831
NaN	NaN	NaN	NaN	NaN	NaN	NaN	NaN	NaN	NaN	NaN	NaN	NaN	NaN	NaN	NaN	NaN	NaN	NaN	NaN	NaN	NaN	NaN	NaN	NaN	7.7697	8.0008	7.6659	7.1076	7.5846	7.6181	7.9673	7.6182	7.6453	7.5895	7.872	6.8148	6.8147	6.8147	6.8148	6.772	7.1106	7.1105	7.1105	7.6579	6.792	6.7819	7.1878	6.8749	7.5483
NaN	NaN	NaN	NaN	NaN	NaN	NaN	NaN	NaN	NaN	NaN	NaN	NaN	NaN	NaN	NaN	NaN	NaN	NaN	NaN	NaN	NaN	NaN	NaN	NaN	7.125	7.6659	7.0985	6.9676	7.2211	7.9025	7.8101	7.6182	7.6659	7.9551	7.9551	7.872	6.8145	6.8148	6.8148	6.7719	6.8148	7.1105	7.1105	7.5352	7.6198	6.8338	7.0069	7.1878	7.5483
NaN	NaN	NaN	NaN	NaN	NaN	NaN	NaN	NaN	NaN	NaN	NaN	NaN	NaN	NaN	NaN	NaN	NaN	NaN	NaN	NaN	NaN	NaN	NaN	NaN	7.5073	7.5073	7.0985	7.0975	7.6175	7.9025	7.8101	7.6181	7.6453	7.6453	7.9551	7.872	7.2823	6.7719	6.8145	6.8147	6.8147	7.6453	6.8338	6.8147	7.535	7.658	7.1361	7.1836	7.0555
NaN	NaN	NaN	NaN	NaN	NaN	NaN	NaN	NaN	NaN	NaN	NaN	NaN	NaN	NaN	NaN	NaN	NaN	NaN	NaN	NaN	NaN	NaN	NaN	NaN	7.5073	7.3804	7.454	7.443	7.6172	7.8731	7.8731	7.6181	7.6181	7.6452	7.6452	7.9551	7.9551	7.7926	6.8147	6.8147	7.7915	7.7542	7.0549	6.8147	6.726	6.8338	7.1361	7.0074	6.8748
NaN	NaN	NaN	NaN	NaN	NaN	NaN	NaN	NaN	NaN	NaN	NaN	NaN	NaN	NaN	NaN	NaN	NaN	NaN	NaN	NaN	NaN	NaN	NaN	NaN	NaN	7.3651	7.4269	7.4269	7.6014	7.8733	7.8733	7.4268	7.4269	7.6454	7.3145	7.0538	7.7917	7.7917	7.7917	7.7043	7.7917	7.7917	7.7917	7.7917	7.7914	7.065	7.0651	7.0402	6.8747
NaN	NaN	NaN	NaN	NaN	NaN	NaN	NaN	NaN	NaN	NaN	NaN	NaN	NaN	NaN	NaN	NaN	NaN	NaN	NaN	NaN	NaN	NaN	NaN	NaN	NaN	7.3008	7.6025	7.6021	7.0453	7.6019	7.8332	7.6533	7.4649	7.4218	7.6454	7.0538	7.6865	7.7917	7.7917	7.7917	7.7135	7.7917	7.7917	7.7917	7.7917	6.7622	7.0653	7.0653	6.9702
NaN	NaN	NaN	NaN	NaN	NaN	NaN	NaN	NaN	NaN	NaN	NaN	NaN	NaN	NaN	NaN	NaN	NaN	NaN	NaN	NaN	NaN	NaN	NaN	NaN	NaN	7.2999	7.2999	7.6608	7.2662	7.6013	7.4271	7.4269	7.6949	7.4611	7.6454	7.0534	7.6864	7.7916	7.7915	7.7916	7.7916	7.1845	7.7916	7.7921	7.7921	7.7921	7.0658	7.0658	7.0658
NaN	NaN	NaN	NaN	NaN	NaN	NaN	NaN	NaN	NaN	NaN	NaN	NaN	NaN	NaN	NaN	NaN	NaN	NaN	NaN	NaN	NaN	NaN	NaN	NaN	7.3805	6.7928	7.3804	7.0455	6.6272	7.0453	7.4266	7.4266	7.6949	7.0652	7.7076	7.8433	7.7915	7.7915	7.7915	7.7915	7.7915	7.6913	7.7915	7.7915	7.7915	7.7915	7.0652	7.0652	6.9701
NaN	NaN	NaN	NaN	NaN	NaN	NaN	NaN	NaN	NaN	NaN	NaN	NaN	NaN	NaN	NaN	NaN	NaN	NaN	NaN	NaN	NaN	NaN	NaN	7.6017	7.6013	7.3804	7.3804	7.0453	7.4762	7.3803	7.3623	7.3623	7.6863	7.6863	7.0528	7.0533	7.8433	7.7914	7.6913	7.6913	7.7914	6.4387	7.7914	7.7914	7.7914	7.7914	7.7914	7.0652	6.9701
NaN	NaN	NaN	NaN	NaN	NaN	NaN	NaN	NaN	NaN	NaN	NaN	NaN	NaN	NaN	NaN	NaN	NaN	NaN	NaN	NaN	NaN	NaN	NaN	7.6015	7.6016	7.4269	6.9298	7.045	7.427	7.3621	7.7847	7.7847	7.7473	7.6863	7.6452	7.8432	7.8432	7.7914	7.7914	7.6912	7.7914	7.7914	6.4378	7.7914	6.4377	7.7914	7.7914	7.7914	6.97
NaN	NaN	NaN	NaN	NaN	NaN	NaN	NaN	NaN	NaN	NaN	NaN	NaN	NaN	NaN	NaN	NaN	NaN	NaN	NaN	NaN	NaN	7.3636	7.2745	7.7506	7.7506	7.7473	6.9297	7.7846	7.7473	7.2488	7.7846	7.7846	7.7473	7.7473	7.6452	7.0528	7.8432	7.6912	7.7914	7.7914	7.7914	7.7914	7.7914	7.7914	7.6912	7.6912	7.7914	7.7914	7.7914
NaN	NaN	NaN	NaN	NaN	NaN	NaN	NaN	NaN	NaN	NaN	NaN	NaN	NaN	NaN	NaN	NaN	NaN	NaN	NaN	NaN	NaN	7.5943	7.2729	7.2738	7.7506	7.873	7.873	7.7472	7.7472	7.7472	7.2486	7.57	7.562	7.562	7.6452	6.6017	7.8431	7.8431	7.7914	7.7914	7.7914	7.7914	7.7914	7.6912	7.6912	7.7914	7.7914	7.7914	7.7914
NaN	NaN	NaN	NaN	NaN	NaN	NaN	NaN	NaN	NaN	NaN	NaN	NaN	NaN	NaN	NaN	NaN	NaN	NaN	NaN	NaN	7.4149	7.5937	7.5941	7.2746	7.362	7.7503	7.8723	7.3604	7.3601	7.7465	7.2477	7.2474	7.2478	7.5614	7.8424	6.601	7.0527	7.8431	7.7913	7.7913	7.7913	7.6912	7.6912	7.6912	7.6912	6.439	7.7913	7.6912	7.6912
NaN	NaN	NaN	NaN	NaN	NaN	NaN	NaN	NaN	NaN	NaN	NaN	NaN	NaN	NaN	NaN	NaN	NaN	NaN	NaN	NaN	7.3795	7.5935	7.594	7.9382	7.3618	7.7503	7.3619	7.9382	7.7503	7.7465	7.7465	7.2473	7.5692	7.5613	7.7906	7.8424	7.0528	7.8424	7.8424	7.7907	7.7907	7.6905	7.7907	6.438	6.4371	6.4371	7.7907	6.438	7.6905
NaN	NaN	NaN	NaN	NaN	NaN	NaN	NaN	NaN	NaN	NaN	NaN	NaN	NaN	NaN	NaN	NaN	NaN	NaN	NaN	7.3787	7.5928	7.3589	7.3611	7.7492	7.7492	7.7492	7.3595	7.3594	7.3594	7.7492	7.7831	7.7831	7.7898	7.629	7.7898	7.2696	7.0525	7.8136	7.8136	7.6847	7.7898	7.7898	7.6762	6.438	6.4377	6.4377	6.438	6.4377	6.438
NaN	NaN	NaN	NaN	NaN	NaN	NaN	NaN	NaN	NaN	NaN	NaN	NaN	NaN	NaN	NaN	NaN	NaN	NaN	7.3489	7.3788	7.5927	7.3594	7.3608	7.7484	7.7491	7.823	7.361	7.3592	7.3593	7.3594	7.7761	7.7761	7.7761	7.7897	7.7898	7.7898	6.6016	7.8136	7.8136	7.6847	7.6847	7.7898	7.7898	6.4371	6.4371	6.4371	6.4371	6.4371	6.4371
NaN	NaN	NaN	NaN	NaN	NaN	NaN	NaN	NaN	NaN	NaN	NaN	NaN	NaN	NaN	NaN	NaN	NaN	NaN	7.3781	7.3785	7.5925	7.5927	7.3592	7.749	7.749	7.749	7.359	7.8713	7.3615	7.7481	7.7759	7.7759	7.7759	7.7896	7.6071	7.7897	6.6016	7.2554	7.2554	7.2708	7.7517	7.3991	7.7897	7.7898	7.7898	7.7898	7.7898	6.4371	7.6896
NaN	NaN	NaN	NaN	NaN	NaN	NaN	NaN	NaN	NaN	NaN	NaN	NaN	NaN	NaN	NaN	NaN	NaN	7.3481	7.3779	7.3627	7.3447	7.3447	7.5921	7.7485	7.7477	7.7477	7.345	7.3778	7.6168	7.5645	7.7754	7.7754	7.7754	7.2463	7.6066	7.7892	7.7892	7.2549	7.8544	7.8544	7.7512	7.7512	7.6841	7.6841	7.7892	7.7892	7.7897	6.437	7.7897
NaN	NaN	NaN	NaN	NaN	NaN	NaN	NaN	NaN	NaN	NaN	NaN	NaN	NaN	NaN	NaN	NaN	7.3481	7.378	7.3778	7.3471	7.3447	7.3626	7.361	7.7476	7.579	7.3611	7.3449	7.6168	7.8708	7.5645	7.7754	7.7754	7.7753	7.7754	7.8512	7.6066	7.7891	7.7891	7.7271	7.8543	7.1614	7.0533	7.7512	7.7512	7.6841	7.6841	7.7892	7.7892	7.7892
NaN	NaN	NaN	NaN	NaN	NaN	NaN	NaN	NaN	NaN	NaN	NaN	NaN	NaN	NaN	NaN	6.7914	7.3773	7.3773	7.3773	7.3467	7.3467	7.3578	7.3577	7.3622	7.3578	7.5984	7.5984	7.6164	7.775	7.775	7.775	7.775	7.775	7.8507	7.7749	7.7749	6.1662	7.6744	7.2064	7.8539	7.8539	7.8543	7.0533	7.0533	7.6841	7.6841	7.7891	7.7891	7.7891
NaN	NaN	NaN	NaN	NaN	NaN	NaN	NaN	NaN	NaN	NaN	NaN	NaN	NaN	NaN	7.3622	7.3622	7.3773	7.3966	7.3621	8.1286	8.1286	8.1286	6.8289	6.756	6.829	7.5984	7.6164	7.6164	7.782	7.7749	7.7749	7.7749	7.7749	7.7749	7.7749	7.7749	7.775	7.5594	7.6744	7.6744	7.6744	7.2887	6.6005	6.6005	7.0528	7.0528	7.6885	7.7887	7.7887
NaN	NaN	NaN	NaN	NaN	NaN	NaN	NaN	NaN	NaN	NaN	NaN	NaN	NaN	NaN	7.8312	7.363	6.9269	6.7568	7.3577	7.3773	7.3622	7.3441	7.5459	7.782	7.5985	7.6164	7.6164	7.7749	7.7749	7.7749	7.7749	7.712	7.7749	7.7749	7.7749	7.7749	7.7749	7.5591	7.5594	7.6744	7.6744	7.6744	6.6006	6.6006	6.6006	6.6005	7.8538	7.0528	7.399
NaN	NaN	NaN	NaN	NaN	NaN	NaN	NaN	NaN	NaN	NaN	NaN	NaN	NaN	7.8306	7.3769	7.3622	7.3621	7.3618	7.2617	7.2717	7.7472	7.7472	7.7471	7.7749	7.0418	7.6163	7.782	7.7749	7.7749	7.7749	7.7749	7.7749	7.7749	7.8507	7.7747	7.7749	7.7748	7.7749	7.5591	7.5594	7.6744	7.6744	7.6744	6.6005	6.6006	6.6006	7.714	7.714	7.4906
NaN	NaN	NaN	NaN	NaN	NaN	NaN	NaN	NaN	NaN	NaN	NaN	NaN	NaN	7.2593	7.3767	7.3766	7.3769	7.5908	7.3572	7.6156	7.6155	7.6157	7.7467	7.7814	7.3469	7.6156	7.6157	7.7743	7.7742	7.6155	7.6156	7.7742	7.7742	7.7742	7.7742	7.7741	7.7742	7.7741	7.7742	7.5585	7.5587	7.5587	7.6744	7.6744	7.6744	6.4358	6.4358	7.6744	6.4358
NaN	NaN	NaN	NaN	NaN	NaN	NaN	NaN	NaN	NaN	NaN	NaN	NaN	NaN	NaN	7.1957	7.3767	7.3609	7.3608	7.3608	7.5906	7.6155	7.5635	7.6155	7.6155	7.7464	7.3458	7.5635	7.6155	7.6155	7.4217	7.6155	7.6155	7.6154	7.6155	7.6155	7.6154	7.7746	7.7744	7.7744	7.7746	7.559	7.559	7.5587	7.8705	7.8706	7.8705	7.6738	7.6738	6.4352
NaN	NaN	NaN	NaN	NaN	NaN	NaN	NaN	NaN	NaN	NaN	NaN	NaN	NaN	NaN	6.9901	6.9893	7.3601	7.3601	7.3762	7.3601	7.5626	7.5632	7.5635	7.899	7.5291	7.9423	7.5636	7.5636	7.6155	7.4232	7.4229	7.5633	7.6155	7.6154	7.6154	7.6154	7.6154	7.7745	7.7744	7.7745	7.5589	7.6741	7.6741	7.8709	7.8709	7.8709	7.871	7.6741	7.871
NaN	NaN	NaN	NaN	NaN	NaN	NaN	NaN	NaN	NaN	NaN	NaN	NaN	NaN	NaN	7.1402	6.9893	7.3599	7.1396	7.3755	7.5624	7.5624	7.5626	7.5626	7.8981	7.5864	7.5864	7.9415	7.5864	7.5864	7.5864	7.5282	7.5864	7.5281	7.5281	7.6144	7.6145	7.7961	7.7961	7.682	7.7921	7.8129	7.7878	7.6271	7.8701	7.8701	7.8701	7.8829	7.7764	7.7764
NaN	NaN	NaN	NaN	NaN	NaN	NaN	NaN	NaN	NaN	NaN	NaN	NaN	NaN	NaN	7.1401	6.9896	NaN	NaN	7.1395	7.688	7.3212	7.6877	7.6876	7.5865	7.5863	7.5863	7.8981	7.5863	7.5863	7.5863	7.5863	7.5865	7.5281	7.7763	7.7763	7.7816	7.7961	7.7961	7.6819	7.5007	7.8128	7.8128	7.7878	7.7878	7.8701	7.8183	7.7764	7.7764	7.7764
NaN	NaN	NaN	NaN	NaN	NaN	NaN	NaN	NaN	NaN	NaN	NaN	NaN	NaN	NaN	NaN	NaN	NaN	NaN	NaN	NaN	7.6869	7.8973	7.3203	7.5855	7.5853	7.5855	7.643	7.5854	7.5854	7.5854	7.5854	7.5271	7.5272	8.1644	7.7951	8.1644	8.1644	7.7754	7.7754	7.4996	7.8128	7.8128	7.87	7.87	7.87	7.8182	7.8827	7.8128	7.8128
NaN	NaN	NaN	NaN	NaN	NaN	NaN	NaN	NaN	NaN	NaN	NaN	NaN	NaN	NaN	NaN	NaN	NaN	NaN	NaN	NaN	7.1383	7.5852	7.5854	7.5852	7.5855	7.5855	7.5854	7.5854	7.5855	7.5854	7.5854	7.8886	7.7754	7.7754	7.7806	7.7806	8.1644	8.1644	7.4999	7.4996	7.8119	7.8769	7.8691	7.8119	7.8119	7.8119	7.8119	7.8119	7.8119
NaN	NaN	NaN	NaN	NaN	NaN	NaN	NaN	NaN	NaN	NaN	NaN	NaN	NaN	NaN	NaN	NaN	NaN	NaN	NaN	7.2337	7.4257	7.5853	7.5852	7.5853	7.5853	7.5853	7.5853	7.8971	7.8971	7.5854	7.5854	7.8886	7.8118	7.8118	7.8118	7.8118	8.1643	8.1643	7.4998	7.4999	7.8769	7.8119	7.8119	7.8119	7.8119	7.8119	7.8119	7.8119	7.8119
NaN	NaN	NaN	NaN	NaN	NaN	NaN	NaN	NaN	NaN	NaN	NaN	NaN	NaN	NaN	NaN	NaN	6.9651	6.9891	7.6868	6.6857	7.321	7.5851	7.9688	7.897	7.6428	7.5851	7.5853	7.897	7.897	7.8884	7.8884	7.8884	7.8117	7.8117	7.8117	7.8117	7.8117	8.1643	7.4998	7.4996	7.4996	7.8117	7.8118	7.8117	7.8118	7.8118	7.8118	7.8118	7.8118
NaN	NaN	NaN	NaN	NaN	NaN	NaN	NaN	NaN	NaN	NaN	NaN	NaN	NaN	NaN	NaN	6.9174	7.6867	7.3525	7.3216	7.3215	7.1934	7.5851	7.5851	7.5852	7.5853	7.5852	7.5853	7.897	7.8055	7.8884	7.8884	7.8884	7.7752	7.4648	7.8117	7.8117	7.8117	7.8117	7.8117	7.4994	7.4997	7.8117	7.8117	7.8117	7.8117	7.8117	7.8117	7.8117	7.8117
NaN	NaN	NaN	NaN	NaN	NaN	NaN	NaN	NaN	NaN	NaN	NaN	NaN	NaN	NaN	7.7921	8.1378	7.9499	7.8973	7.8972	7.1933	7.585	7.1936	7.5851	7.5851	7.5851	7.8972	7.8969	7.7023	7.8055	7.8117	7.8117	7.7024	7.7805	7.7805	7.8117	7.8117	7.8117	7.8117	7.7752	7.8117	7.8117	7.8117	7.8117	7.8117	7.8117	7.8117	7.8117	7.8117	7.8117
NaN	NaN	NaN	NaN	NaN	NaN	NaN	NaN	NaN	NaN	NaN	NaN	NaN	7.2979	7.5631	7.8676	7.7921	8.1377	7.8972	7.8971	7.1943	7.5851	7.5851	7.585	7.5851	7.5851	7.9032	7.7059	7.3626	7.8117	7.8117	7.8117	7.8117	7.7961	7.8117	7.8117	7.8117	7.8117	7.7516	7.8117	7.8117	7.8117	7.8117	7.8117	7.8117	7.8117	7.8117	7.8117	7.8117	7.8117
NaN	NaN	NaN	NaN	NaN	NaN	NaN	NaN	NaN	NaN	NaN	NaN	NaN	7.2984	8.1084	8.1084	7.7921	7.7921	7.67	7.8971	7.1944	7.1934	7.5849	7.8971	7.5766	7.5768	7.7059	7.7023	7.7023	7.7035	7.7035	7.8116	7.8116	7.8116	7.8116	7.8116	7.8116	7.8116	7.8116	7.8116	7.8116	7.8116	7.8116	7.8116	7.8116	7.8116	7.8116	7.8116	7.8116	7.8116
NaN	NaN	NaN	NaN	NaN	NaN	NaN	NaN	NaN	NaN	NaN	7.4171	7.8973	7.2682	7.2682	7.2682	8.1325	7.8679	7.7923	7.8974	7.9856	7.1932	7.193	7.7025	7.7025	7.7037	7.8119	7.8119	7.8119	7.8119	7.8119	7.8119	7.8119	7.8119	7.8119	7.8119	7.8119	7.8119	7.8119	7.8119	7.8119	7.812	7.8116	7.8116	7.8116	7.8116	7.8116	7.4997	7.4997	7.8116
NaN	NaN	NaN	NaN	NaN	NaN	NaN	NaN	NaN	7.4252	7.298	7.4175	7.7399	7.7399	7.2784	7.2983	7.2983	7.3246	7.894	7.7923	7.8973	7.7264	7.7159	7.7027	7.7025	7.8119	7.8119	7.8119	7.8119	7.8119	7.8119	7.8119	7.8119	7.8119	7.8119	7.8119	7.8119	7.8119	7.8119	7.8119	7.8119	7.8119	7.8119	7.8119	7.8119	7.812	7.812	6.9345	7.8119	7.8119
NaN	NaN	NaN	6.5403	NaN	NaN	NaN	NaN	NaN	7.9186	7.9186	7.7395	7.7396	7.7395	7.7396	7.268	7.268	7.8884	7.8938	7.792	7.792	7.7262	7.7261	7.6667	7.7034	7.7022	7.7022	7.8116	7.8116	7.8116	7.8116	7.8116	7.8116	7.8116	7.8116	7.8116	7.8116	7.8116	7.8118	7.8118	7.8118	7.8118	7.8118	7.8118	7.8118	7.812	7.8119	6.9346	7.8119	7.8119
NaN	NaN	7.4001	7.0804	NaN	NaN	NaN	NaN	7.6133	7.7395	7.6067	7.7395	7.7395	7.7395	7.7395	6.7619	7.2918	7.298	7.8883	7.6235	7.7919	7.7261	7.6662	7.8516	7.7034	7.7022	7.7021	7.8116	7.8116	7.8116	7.8116	7.8116	7.8116	7.8116	7.8116	7.8116	7.8116	7.8116	7.8116	7.8116	7.8116	7.8116	7.8116	7.8116	7.8116	7.8117	7.8116	6.9342	7.8116	7.8116
8.0391	8.0391	7.3988	8.1364	NaN	NaN	NaN	7.7381	7.7389	7.7389	7.7395	7.7395	7.8882	7.8882	7.7033	7.7033	6.4804	7.0073	7.0073	7.8882	7.7919	7.7919	7.7919	7.6988	7.8515	7.8515	7.6662	7.7021	7.8115	7.8115	7.8115	7.8115	7.8115	7.8115	7.8115	7.8115	7.8115	7.8115	7.8115	7.8115	7.8115	7.8115	7.8115	7.8115	7.8115	7.8116	6.8186	6.9339	7.8115	7.8116
NaN	7.3367	7.8871	7.8869	NaN	NaN	NaN	7.738	7.738	7.738	7.9017	7.9017	7.9017	7.9017	7.702	7.702	7.702	7.702	7.7673	7.0057	7.4012	7.7906	7.7906	8.0656	7.702	7.702	7.702	7.7008	7.7008	7.575	7.8102	7.8102	7.8102	7.8102	7.8109	7.8109	7.8109	7.8115	7.8115	7.8115	7.8115	7.8115	7.8115	7.8115	7.8115	7.8116	7.8115	7.8114	7.1794	7.3766
NaN	7.6847	7.6847	7.8869	7.6847	NaN	NaN	7.738	7.7377	7.7377	7.9017	7.9017	7.9017	7.9017	7.7247	7.7045	7.6257	7.702	7.702	7.702	7.1416	7.887	7.887	7.7906	7.7906	7.7906	7.7673	7.7044	7.7008	7.5752	7.8102	7.8102	7.8102	7.8102	7.8102	7.8102	7.8102	7.8102	7.8102	7.8102	7.8102	7.8102	7.8102	7.8103	7.8103	7.8103	7.8102	7.8102	7.7467	7.8102
7.6847	7.6847	7.6847	7.9018	7.6846	7.6846	7.6845	7.9016	7.738	7.8717	7.7377	7.9017	7.7377	7.7377	7.7247	7.7247	7.702	7.702	7.7045	7.7044	7.7045	7.702	7.1293	7.8681	7.7906	7.7906	7.7906	7.5755	7.7045	7.8102	7.8102	7.8102	7.8102	7.8102	7.8102	7.8102	7.8102	7.8102	7.8102	7.8102	7.8102	7.8102	7.8103	7.8103	7.8103	7.8102	7.8102	7.4982	7.1437	7.1782
NaN	7.9016	7.9016	7.9016	7.9016	7.9016	7.6845	7.9015	7.9015	7.738	7.738	7.7377	7.7376	7.7376	7.7246	7.702	7.702	7.702	7.702	7.7044	7.7044	7.869	7.9989	7.0376	7.2846	7.7905	7.7906	7.7906	7.8102	7.8102	7.8102	7.8102	7.8102	7.8102	7.8102	7.5492	7.8102	7.8102	7.8102	7.8102	7.8102	7.8102	7.8102	7.8102	7.8102	7.8102	7.8102	6.9328	7.1437	7.1782
NaN	NaN	7.202	7.1597	7.1596	8.1524	7.6844	7.9015	7.9015	7.7375	7.7376	7.7379	7.7376	7.7375	7.7019	7.7245	7.7245	7.7044	7.7044	7.7044	7.7044	7.8869	7.702	7.702	7.702	7.0018	7.7905	7.7905	7.5723	7.8101	7.8101	7.8101	7.8101	7.8101	7.8101	7.5491	7.5491	7.8101	7.8101	7.8101	7.8101	7.8101	7.8101	7.8101	7.8101	7.8102	7.8101	7.8101	7.1438	7.1781
NaN	NaN	7.9912	7.9909	7.9353	7.3347	7.6854	7.6854	7.7375	7.7374	7.7374	7.9015	7.917	7.917	7.6341	7.917	7.7043	7.7043	7.8688	7.8141	7.7043	7.8868	7.7019	7.7019	7.7019	6.9521	7.9988	7.7904	7.7904	7.81	7.81	7.8101	7.8101	7.8101	7.8101	7.8101	7.8101	7.8101	7.8101	7.8101	7.8101	7.8101	7.8101	7.8101	7.8101	7.8101	7.8101	7.4981	7.5802	7.1781
NaN	NaN	7.9912	7.9912	7.9912	7.6843	7.6853	7.6854	6.9302	8.0148	8.0148	8.0148	7.5859	7.5859	7.9136	7.6341	7.6341	7.6341	7.6428	7.5859	7.9323	6.9521	7.3273	6.5333	6.9517	6.9517	7.5981	7.7904	7.7904	7.81	7.81	6.9515	6.9515	6.9515	7.81	7.81	7.81	7.81	7.81	7.81	7.81	7.81	7.81	7.81	7.81	7.81	7.81	7.498	7.8101	7.5801
NaN	NaN	NaN	7.9912	7.9912	6.8478	6.7948	6.7946	7.3582	7.9769	7.9769	7.9769	8.0148	8.0148	7.6341	7.6341	7.3504	7.3505	7.3504	6.9522	7.2053	6.9522	7.5977	6.9516	6.9516	6.9516	6.9517	7.7904	7.5972	6.5333	6.9514	6.9513	6.9515	6.9515	6.9515	7.81	7.81	7.81	7.81	7.81	7.81	7.81	7.81	7.81	7.81	7.81	7.81	7.81	7.8101	7.953
NaN	NaN	NaN	NaN	NaN	NaN	NaN	NaN	NaN	7.0881	8.0145	7.6333	7.0485	7.6333	7.2591	7.2067	7.2067	7.2068	7.207	7.7622	6.9514	6.9516	6.9516	6.9514	6.9514	6.9515	7.5977	7.7904	7.7904	6.1892	7.5975	6.9514	6.9514	6.9514	7.5786	7.5788	7.81	7.81	7.81	7.81	7.81	7.81	7.81	7.81	7.81	7.81	7.5788	7.5789	7.81	7.953
NaN	NaN	NaN	NaN	NaN	NaN	NaN	NaN	NaN	7.4104	7.4104	6.8101	6.81	7.6333	7.6333	7.2066	7.2222	7.9398	7.7622	6.9514	6.9514	6.945	6.9516	6.5332	6.9514	7.597	7.5972	7.5972	7.7463	6.3524	6.8413	6.9513	7.5783	7.5782	7.8098	7.8098	7.8098	7.8098	7.8098	7.8098	7.8098	7.8098	7.8098	7.8098	7.8098	7.8098	7.8098	7.8098	7.8098	7.7542
NaN	NaN	NaN	NaN	NaN	NaN	NaN	NaN	6.8494	7.4095	6.897	6.8093	6.8093	6.81	8.0143	7.2065	7.2066	7.7622	6.9514	6.9513	6.9445	6.9447	6.9514	6.9514	6.9514	6.9514	7.5972	6.9514	7.6517	7.7463	7.482	6.9516	7.8097	7.8097	7.8857	7.8098	7.8098	7.8098	7.8098	7.8098	7.8098	7.8098	7.8098	7.8098	7.8098	7.8098	7.8098	7.5785	7.5786	7.5783
NaN	NaN	NaN	NaN	NaN	NaN	NaN	NaN	NaN	6.898	6.898	7.0474	7.4092	7.6328	7.2058	7.2057	7.7614	6.9502	6.9502	6.9502	6.9502	6.9504	6.9506	6.9505	6.9506	6.9506	6.9506	7.5964	6.9506	7.7455	7.7455	6.9514	7.5772	7.809	7.809	7.809	7.809	7.809	7.809	7.5773	7.7541	7.8738	7.5784	7.5783	7.7541	7.7541	7.7541	7.5784	7.5784	7.5784
NaN	NaN	NaN	NaN	NaN	NaN	NaN	NaN	NaN	6.1451	6.1458	7.0484	8.008	7.2056	7.2056	7.9398	6.9505	6.9505	6.9505	6.9501	6.9502	6.9502	6.9502	6.9504	6.9505	6.9505	6.9506	7.5962	7.5956	7.5961	7.7455	7.7455	7.7455	7.4237	7.809	7.809	7.809	7.809	7.809	6.9885	6.9881	6.9881	7.7533	7.424	7.7533	7.7533	7.7533	7.7533	7.7533	7.7533
NaN	NaN	NaN	NaN	NaN	NaN	NaN	NaN	NaN	NaN	NaN	6.5284	7.2051	7.2051	7.2056	6.9507	6.9501	6.9505	6.9504	6.9504	6.9501	6.9501	6.9501	6.9501	6.9501	6.9501	6.9506	7.595	7.5956	7.5956	6.7446	6.3514	7.1354	7.4242	7.4238	7.4239	7.4239	7.5784	6.9881	6.9891	6.9892	6.9891	6.9888	7.7451	7.568	7.7541	7.7541	7.4242	7.7541	7.7541
NaN	NaN	NaN	NaN	NaN	NaN	NaN	NaN	NaN	NaN	NaN	NaN	7.2048	7.2049	7.2056	6.9506	6.9501	6.9505	6.9504	6.9504	6.9505	6.9501	6.9501	6.9505	6.9521	7.5948	6.9501	6.9501	7.5949	6.9505	7.7813	6.3503	6.9222	7.0124	7.7541	7.2462	7.2457	7.577	6.9878	6.9892	6.9892	6.9877	6.4079	6.9298	6.8459	7.1661	7.7451	7.4242	7.4242	7.7541
NaN	NaN	NaN	NaN	NaN	NaN	NaN	NaN	NaN	NaN	NaN	NaN	NaN	NaN	7.9397	6.9502	6.9504	6.9503	6.9503	6.9503	6.9505	6.9504	7.5948	6.9505	6.9501	7.5948	6.9504	6.9502	6.9501	6.9504	7.5948	7.5956	6.9221	6.9793	6.9734	7.6271	7.8192	7.8192	7.6321	6.9876	6.9882	6.407	6.4088	6.9298	6.8459	7.166	7.6328	7.6322	7.6323	7.4242
NaN	NaN	NaN	NaN	NaN	NaN	NaN	NaN	NaN	NaN	NaN	NaN	NaN	NaN	7.762	6.9502	6.9503	7.5973	6.9519	6.9521	6.9434	6.9504	6.9503	7.5951	7.4543	6.9505	6.9501	7.5947	7.5949	6.9501	6.9501	7.5948	6.5326	6.922	6.9734	6.9791	7.5885	7.6321	7.8192	6.9878	6.9881	6.4069	6.4088	6.9297	6.8459	7.166	7.6325	7.6321	7.6322	7.4242
NaN	NaN	NaN	NaN	NaN	NaN	NaN	NaN	NaN	NaN	NaN	NaN	NaN	NaN	7.5974	7.5973	6.2474	6.9501	7.5973	6.9501	6.9454	6.952	7.595	6.9502	6.9502	6.9503	6.9504	6.9504	6.9504	6.9503	6.2455	6.8387	7.5756	6.9219	6.9102	6.922	6.6483	7.6321	7.632	6.9432	6.9877	6.4069	6.409	6.9296	6.8457	7.1659	7.6321	7.6322	7.424	7.4241
NaN	NaN	NaN	NaN	NaN	NaN	NaN	NaN	NaN	NaN	NaN	NaN	NaN	NaN	7.7618	7.5972	6.9518	6.9501	7.5972	6.9518	6.9515	7.5948	6.9501	6.9502	6.9501	6.9502	6.9502	6.9503	6.9503	6.2458	6.2459	6.8388	7.5755	7.754	6.7453	6.7451	6.9222	6.9795	7.6268	7.4239	7.754	6.4066	6.408	6.9295	6.8457	7.745	7.632	7.6321	7.4239	7.4241
NaN	NaN	NaN	NaN	NaN	NaN	NaN	NaN	NaN	NaN	NaN	NaN	NaN	NaN	NaN	6.952	6.9518	6.9502	7.5972	6.9501	6.9501	7.5948	6.9519	6.952	6.952	6.9501	6.9733	6.9502	6.9736	6.2454	6.2456	6.8388	7.5767	7.4232	7.675	6.7452	6.7461	6.9788	6.9787	7.632	7.5378	7.4235	6.4065	6.9295	6.8465	7.7443	7.5378	7.632	7.044	7.0441
NaN	NaN	NaN	NaN	NaN	NaN	NaN	NaN	NaN	NaN	NaN	NaN	NaN	NaN	NaN	6.7631	6.9512	6.9496	6.8412	6.9495	6.9495	6.9486	7.5949	6.9512	6.9512	6.9722	6.9726	6.9734	6.9734	6.9737	6.2455	6.8396	7.5755	7.5755	6.9788	6.9221	6.9219	7.1342	6.6483	7.9258	7.5757	7.4494	7.4505	6.9282	7.7444	7.6318	7.5378	7.0436	7.6319	7.632
NaN	NaN	NaN	NaN	NaN	NaN	NaN	NaN	NaN	NaN	NaN	NaN	NaN	NaN	6.9508	6.9512	6.9495	6.9508	7.2201	6.9513	6.9495	6.9494	6.9486	6.9496	6.9717	6.9717	6.9724	6.9725	6.9724	6.9725	6.2448	6.8386	6.9494	7.5757	6.9795	7.7539	6.9213	6.9795	7.283	7.7333	7.538	7.632	7.4495	7.6319	6.9282	7.6318	7.4235	7.538	7.4239	7.4239
NaN	NaN	NaN	NaN	NaN	NaN	NaN	NaN	NaN	NaN	NaN	6.9496	6.9501	6.9494	5.2199	6.9496	6.9496	6.9495	6.9495	6.9494	7.3043	7.4535	7.5971	6.9494	6.4346	6.9721	6.9716	6.4362	6.9723	6.9718	6.2466	6.8384	6.2447	7.7383	6.9213	7.7538	7.7538	6.9794	7.9599	7.7333	7.1688	7.7538	7.9141	7.6318	7.6318	7.6318	7.6318	7.6319	7.6562	7.6562
NaN	NaN	NaN	NaN	NaN	NaN	NaN	NaN	NaN	NaN	6.9494	6.9495	6.9511	6.9493	6.9493	5.219	6.9485	6.9494	6.9486	6.9485	6.9493	6.9483	7.5972	6.9483	6.9495	6.9709	6.9709	6.972	6.972	6.972	6.9711	6.8383	6.2449	6.9094	7.7291	7.7538	7.7538	7.7538	6.9212	7.819	7.819	7.7538	8.0629	7.914	7.6317	7.6317	7.6317	7.6318	7.4235	7.4237
NaN	NaN	NaN	NaN	NaN	NaN	NaN	NaN	NaN	NaN	6.9486	6.9495	6.9494	6.9494	7.9043	7.9054	6.9482	6.9482	6.9482	6.9484	6.9486	6.9413	7.597	7.597	6.9487	6.9708	6.9713	6.9494	6.972	6.971	6.9511	6.9494	7.6745	6.9208	7.6662	7.7538	7.7538	7.7538	7.5754	7.3234	7.3234	7.2452	7.7441	7.914	8.0613	7.6317	7.423	7.423	7.4233	7.4234
NaN	NaN	NaN	NaN	NaN	NaN	NaN	NaN	NaN	NaN	6.9479	6.9481	6.9491	6.9482	7.904	5.2184	5.2183	6.9475	6.9481	6.9482	6.9413	7.5969	7.5968	7.5761	7.5761	6.9712	6.9713	6.9494	6.9494	6.9511	6.9493	6.9488	6.9488	7.2452	6.9206	7.2446	7.5753	7.5753	8.0628	7.3234	7.3234	7.7538	7.423	7.4232	8.0628	7.2446	7.2446	7.4229	7.667	7.667
NaN	NaN	NaN	NaN	NaN	NaN	NaN	NaN	NaN	NaN	7.5967	6.9484	6.9479	7.2967	7.5968	5.2187	7.2039	6.9479	6.9479	6.9479	6.9479	7.5968	7.5757	7.5754	7.5966	7.7486	7.8138	6.9508	6.951	7.9858	6.9723	7.6663	7.4973	7.4975	7.2444	7.2443	7.7535	7.1176	6.679	7.3231	7.3231	8.0701	7.5749	7.5749	7.575	7.5752	7.2446	7.4227	7.4228	7.6669
NaN	NaN	NaN	NaN	NaN	NaN	NaN	7.582	7.8094	7.4722	7.4722	7.5959	7.6439	7.5966	5.2183	5.2184	7.2039	5.2182	6.9404	6.9479	6.9479	7.5757	7.5756	7.3534	7.7486	7.1666	6.9491	6.9436	7.2725	7.5759	7.0926	7.6662	7.1174	7.5561	7.6311	7.6312	7.6313	7.1176	7.1176	7.4226	7.3386	8.07	7.2443	7.4224	7.4225	7.6887	7.2442	7.4224	7.4224	7.2444
NaN	NaN	NaN	NaN	NaN	NaN	7.1787	7.1787	7.717	7.4721	7.8087	7.1785	7.81	7.8455	7.5757	7.7249	7.725	7.718	6.7244	7.8092	7.8843	7.5756	7.2952	7.2947	7.9484	7.5174	6.7644	7.8108	7.4835	7.2959	7.5965	7.5967	7.556	5.3456	5.4713	7.6312	7.4225	7.4234	7.1176	7.1176	7.3391	6.9204	7.2443	7.4223	7.4224	7.6886	7.6886	7.2442	7.2443	7.2443
NaN	NaN	NaN	NaN	NaN	NaN	NaN	7.4231	7.1787	7.1775	7.1782	7.1783	7.8094	6.8778	7.2943	7.7248	7.7249	7.81	7.8099	6.7242	7.4987	7.5471	7.5471	6.7651	6.7648	6.7643	6.764	7.8098	7.5735	6.7645	7.5165	6.7644	5.4723	5.4717	5.4704	7.645	7.6449	7.4231	7.4231	7.7301	7.4257	6.687	6.9201	7.7197	7.7197	7.7199	7.6885	7.8069	7.2442	7.2443
NaN	NaN	NaN	NaN	NaN	NaN	NaN	NaN	NaN	7.765	7.1783	7.1782	7.1781	6.8803	7.5472	7.81	7.7245	7.7242	6.8803	7.809	7.5163	7.6346	7.5467	6.7648	6.7643	6.7638	7.5166	6.7643	6.7644	6.7248	5.4711	5.4724	5.4718	5.4703	5.4717	7.4234	7.4234	7.4239	7.6449	7.4231	7.686	6.687	7.8734	7.4731	7.7197	7.7197	7.703	7.8068	7.8068	7.7198
NaN	NaN	NaN	NaN	NaN	NaN	NaN	NaN	NaN	7.0099	7.7631	7.0099	7.2929	7.294	7.294	7.5174	7.7924	7.7216	7.7214	7.7215	7.5165	7.5167	7.4977	6.7643	6.7642	6.7638	7.516	7.5164	6.724	6.724	5.4718	5.4718	5.4691	5.4695	5.4695	5.4717	7.4234	7.4237	7.4239	7.4239	7.4449	7.4736	6.9583	7.4732	7.7196	7.7196	7.0321	7.7197	7.8068	7.7197
NaN	NaN	NaN	NaN	NaN	NaN	NaN	NaN	NaN	7.0092	7.7622	7.0098	7.0278	7.0297	7.2938	7.498	6.6788	7.7212	7.7212	7.7891	7.7204	6.7237	6.7248	6.7639	7.8361	7.3877	6.762	6.7637	5.8186	5.4716	5.4716	5.4717	5.4691	5.4684	5.4703	5.4717	7.4226	7.4234	7.9396	5.4723	7.6858	7.4254	6.6868	7.4731	7.4236	7.7196	7.7196	7.7196	7.8067	7.7196
NaN	NaN	NaN	NaN	NaN	NaN	NaN	NaN	NaN	7.0073	7.0076	7.0214	7.0249	7.0283	6.7642	7.2169	7.5471	6.7641	7.7201	7.7198	7.7198	6.7236	5.8184	6.7234	6.7238	6.7641	6.7234	5.8185	6.7231	5.4694	5.4703	5.4715	5.4702	5.469	5.3436	5.4682	5.4716	5.4714	5.4721	5.4714	7.6856	7.6858	6.6868	7.8346	7.4234	7.7195	7.7196	7.7029	7.4448	7.7196
NaN	NaN	NaN	NaN	NaN	NaN	NaN	NaN	NaN	NaN	7.0074	7.761	7.7607	7.3037	7.0258	7.7193	7.5166	7.7198	7.7198	7.7194	6.7235	6.7231	6.7231	6.7231	7.4967	7.3871	5.8195	6.7226	6.7225	6.7226	5.4697	5.3433	5.2434	5.4696	5.469	5.4698	5.4694	5.4725	5.4719	5.2448	7.736	7.2435	6.6876	7.8729	7.4231	7.4232	7.7188	7.7188	7.0318	7.7196
NaN	NaN	NaN	NaN	NaN	NaN	NaN	NaN	NaN	NaN	7.8081	7.3361	7.0056	7.3019	7.3035	7.5456	7.387	7.7195	6.7634	6.7231	5.8194	7.8078	7.8081	5.8182	6.7229	5.8181	6.723	6.7226	6.7217	6.7221	6.7226	5.4698	5.4699	5.4696	5.4697	5.4697	5.4699	5.4701	5.4723	7.2436	7.2438	7.2438	6.6875	7.2042	7.3565	7.4224	7.7187	7.4234	7.4445	7.4445
NaN	NaN	NaN	NaN	NaN	NaN	NaN	NaN	NaN	NaN	7.3041	7.7606	7.7607	7.3027	7.3027	7.7606	7.7186	7.5459	7.5461	7.8081	5.8194	5.8184	6.7229	5.8179	5.8178	6.7223	6.7231	6.7226	6.7223	6.7215	6.7226	5.4693	5.4694	5.4691	5.4706	5.4703	5.4703	5.4698	5.4694	7.4724	7.362	7.2439	6.8361	7.7359	7.2042	7.3565	7.4223	7.7187	7.4231	7.4234
NaN	NaN	NaN	NaN	NaN	NaN	NaN	NaN	NaN	NaN	NaN	NaN	NaN	NaN	NaN	NaN	7.719	7.5456	7.5456	7.808	6.7229	6.7229	6.7229	5.8178	6.7223	6.7223	6.7226	6.7217	6.7217	6.7213	5.4692	6.9637	5.4692	5.4698	5.4703	5.4697	5.4696	5.4692	5.4718	5.4723	8.0008	7.2435	7.2437	7.0852	7.8341	7.3564	7.4223	7.7186	7.7187	7.4233
NaN	NaN	NaN	NaN	NaN	NaN	NaN	NaN	NaN	NaN	NaN	NaN	NaN	NaN	NaN	NaN	NaN	7.7186	6.7228	6.723	6.7225	5.8193	5.8178	6.7219	6.7216	6.7226	6.7219	6.7216	6.6893	6.7208	5.4692	6.9652	5.4698	5.4698	5.4697	5.4697	5.4698	5.4697	5.4718	7.4648	7.0666	7.2416	7.2416	7.4725	7.2046	7.5299	7.3562	7.444	7.7186	7.4231
NaN	NaN	NaN	NaN	NaN	NaN	NaN	NaN	NaN	NaN	NaN	NaN	NaN	NaN	NaN	NaN	NaN	6.7634	6.7231	5.8179	5.8179	6.7225	6.7217	6.7219	6.7217	6.7212	6.7217	6.7213	6.7215	7.3851	6.6735	5.4698	5.469	5.4703	5.4702	5.4698	5.4703	5.4693	5.4723	7.4602	7.2361	7.2405	7.4455	7.4455	7.4456	7.2031	7.4223	7.085	7.7185	7.4231
NaN	NaN	NaN	NaN	NaN	NaN	NaN	NaN	NaN	NaN	NaN	NaN	NaN	NaN	NaN	NaN	NaN	NaN	5.8183	6.7227	6.722	6.7217	6.7227	6.7217	6.721	6.6888	6.722	6.7211	6.7206	7.3827	6.6723	5.4696	5.4703	5.4703	5.4696	5.4695	5.4704	5.4703	5.4696	7.4564	7.4646	7.2393	7.2395	6.9657	7.4453	7.4455	7.4456	6.8354	7.835	7.8341
NaN	NaN	NaN	NaN	NaN	NaN	NaN	NaN	NaN	NaN	NaN	NaN	NaN	NaN	NaN	NaN	NaN	NaN	6.7226	6.7224	6.6892	6.7215	6.7217	6.7211	6.7211	6.7214	6.7217	7.5338	7.5343	6.7184	6.6723	5.469	5.4703	5.4689	5.4689	5.469	5.472	5.4688	6.9726	7.4547	7.4574	7.3612	7.2393	7.2394	6.834	7.4456	7.7352	7.4463	7.4727	7.8342
NaN	NaN	NaN	NaN	NaN	NaN	NaN	NaN	NaN	NaN	NaN	NaN	NaN	NaN	NaN	NaN	NaN	NaN	NaN	7.3858	7.5349	6.6738	7.5341	7.5338	6.7207	6.7205	6.7206	7.5336	6.7179	7.6481	5.4703	5.4714	5.4701	5.4701	5.4694	6.9728	5.9373	5.9389	5.9391	7.4604	7.4574	7.3611	7.2402	7.2392	7.7084	7.2578	7.2578	7.2578	7.7119	7.1507
NaN	NaN	NaN	NaN	NaN	NaN	NaN	NaN	NaN	NaN	NaN	NaN	NaN	NaN	NaN	NaN	NaN	NaN	NaN	7.535	7.5341	6.6734	7.5341	7.5343	6.6729	6.6728	6.6729	6.716	6.716	6.6719	5.4689	5.4689	5.4697	5.9375	5.9378	6.9721	5.9367	5.9373	5.9371	5.4688	5.4694	7.7351	7.2398	7.3849	7.3859	6.8337	7.7345	7.7348	7.2028	6.2969
NaN	NaN	NaN	NaN	NaN	NaN	NaN	NaN	NaN	NaN	NaN	NaN	NaN	NaN	NaN	NaN	NaN	NaN	NaN	NaN	7.533	6.6728	6.7205	7.5341	7.534	6.6379	6.6708	6.7159	6.7165	6.7176	6.7207	5.4699	5.9364	5.9358	5.9362	5.9358	5.9361	5.9368	5.9368	5.9368	5.4722	7.735	7.7341	7.2393	7.7086	7.2401	6.834	7.2578	6.8349	7.8351
NaN	NaN	NaN	NaN	NaN	NaN	NaN	NaN	NaN	NaN	NaN	NaN	NaN	NaN	NaN	NaN	NaN	NaN	NaN	NaN	7.5337	7.5337	6.6737	6.6739	7.5329	7.5327	6.6711	6.6713	6.7179	6.7182	5.4692	5.9353	5.9335	5.9358	5.9359	5.9356	5.9366	5.3675	5.9364	5.9367	5.9377	7.7351	7.7351	7.2366	7.2394	7.2394	7.7343	7.2577	7.4456	7.7349
NaN	NaN	NaN	NaN	NaN	NaN	NaN	NaN	NaN	NaN	NaN	NaN	NaN	NaN	NaN	NaN	NaN	NaN	NaN	NaN	7.5339	6.6376	7.5334	7.5326	7.5317	7.5312	6.6713	6.6384	6.7178	5.4689	5.4688	5.9334	5.9355	5.9363	5.9371	5.9371	5.3688	5.3684	5.3688	5.9373	5.938	7.4606	7.2366	7.2366	7.2362	7.2392	7.2392	7.445	6.8328	6.8341
NaN	NaN	NaN	NaN	NaN	NaN	NaN	NaN	NaN	NaN	NaN	NaN	NaN	NaN	NaN	NaN	NaN	NaN	NaN	NaN	7.5328	NaN	NaN	NaN	NaN	NaN	6.6711	6.7169	6.7178	5.4689	5.4688	5.933	5.9358	5.9361	5.937	5.3688	5.3688	5.9374	5.938	7.4556	5.4696	5.4692	7.0669	7.2366	7.2361	7.2391	7.7338	7.7334	7.7341	7.2411
NaN	NaN	NaN	NaN	NaN	NaN	NaN	NaN	NaN	NaN	NaN	NaN	NaN	NaN	NaN	NaN	NaN	NaN	NaN	NaN	NaN	NaN	NaN	NaN	NaN	NaN	7.5312	6.7171	6.7175	6.7171	6.7169	5.933	5.9352	5.9359	5.3687	5.3678	5.9376	5.9359	5.9359	5.9363	5.9386	5.9373	7.4604	7.2356	7.2359	7.2361	7.2361	7.2364	7.7342	7.2394
NaN	NaN	NaN	NaN	NaN	NaN	NaN	NaN	NaN	NaN	NaN	NaN	NaN	NaN	NaN	NaN	NaN	NaN	NaN	NaN	NaN	NaN	NaN	NaN	NaN	NaN	7.5317	6.7175	7.8271	7.8242	5.9332	5.9357	5.9361	5.9368	5.9372	5.4697	5.9355	5.9355	5.9356	5.9355	5.9355	5.9364	7.459	7.3817	7.4686	7.236	7.2356	7.236	7.2391	7.2394
NaN	NaN	NaN	NaN	NaN	NaN	NaN	NaN	NaN	NaN	NaN	NaN	NaN	NaN	NaN	NaN	NaN	NaN	NaN	NaN	NaN	NaN	NaN	NaN	NaN	6.7166	6.717	7.5316	5.933	5.9331	5.933	5.9331	5.9355	5.9357	5.3684	5.2415	5.9369	5.9374	5.9355	5.9333	5.9355	5.9354	7.4504	7.3799	7.0665	7.4677	7.2357	7.2358	7.2365	7.2399
NaN	NaN	NaN	NaN	NaN	NaN	NaN	NaN	NaN	NaN	NaN	NaN	NaN	NaN	NaN	NaN	NaN	NaN	NaN	NaN	NaN	NaN	NaN	7.623	7.6237	7.4868	7.4868	6.0566	6.0569	5.9354	5.9358	5.9333	5.9354	5.9354	5.9378	5.9369	5.9359	5.3677	5.3673	5.9358	5.9354	5.9354	5.9354	7.4484	7.2434	7.3499	7.3474	7.3486	7.2365	7.2399
NaN	NaN	NaN	NaN	NaN	NaN	NaN	NaN	NaN	NaN	NaN	NaN	NaN	NaN	NaN	NaN	NaN	NaN	NaN	NaN	NaN	NaN	NaN	7.6218	6.0564	6.0561	6.0563	6.0561	6.0561	5.9317	5.934	5.9354	5.9364	5.935	5.9358	6.6149	5.934	5.9349	5.9354	5.9362	5.9342	5.9318	5.9328	5.9353	7.2452	7.2455	7.3474	7.3476	7.466	7.3767
NaN	NaN	NaN	NaN	NaN	NaN	NaN	NaN	NaN	NaN	NaN	NaN	NaN	NaN	NaN	NaN	NaN	NaN	NaN	NaN	NaN	6.0549	6.0552	6.0561	6.0563	6.0561	6.0563	6.0559	6.0561	5.9318	5.9345	5.9362	5.9358	5.9367	5.9355	5.9345	5.9317	5.9339	5.9342	5.9355	5.9347	5.9342	5.9347	5.9318	7.4472	7.2421	7.1592	7.3466	7.4081	7.408
NaN	NaN	NaN	NaN	NaN	NaN	NaN	NaN	NaN	NaN	NaN	NaN	NaN	NaN	NaN	NaN	NaN	NaN	NaN	NaN	7.6203	7.5824	7.6214	6.0563	6.0565	7.4854	6.0561	6.0566	5.9317	5.934	5.9345	5.9353	5.9318	5.9356	5.9342	5.934	5.9344	5.9336	5.934	5.9344	5.9353	5.9353	5.9361	5.9349	7.2418	7.2413	7.1594	7.3471	7.4071	7.3461
NaN	NaN	NaN	NaN	NaN	NaN	NaN	NaN	NaN	NaN	NaN	NaN	NaN	NaN	NaN	NaN	NaN	NaN	NaN	7.3848	7.5794	7.6215	6.0563	6.0561	6.0566	6.0566	6.0562	6.0588	6.0585	6.0589	5.9353	5.9316	5.9352	5.9339	5.9349	5.9316	5.9339	6.613	5.9339	5.934	5.9341	5.9342	5.9357	5.9342	7.8618	7.4449	6.3	6.3016	7.3465	7.3465
NaN	NaN	NaN	NaN	NaN	NaN	NaN	NaN	NaN	NaN	NaN	NaN	NaN	NaN	NaN	NaN	NaN	NaN	NaN	7.5835	7.5809	6.0561	7.486	6.0563	6.0567	6.0563	6.0561	6.0561	6.0566	6.0561	5.9317	5.9313	5.9344	5.9316	5.9315	5.9319	5.9316	5.9318	5.9319	5.9317	5.9338	5.9341	5.9354	5.934	7.4466	7.6883	6.3012	6.3014	6.3027	7.3477
NaN	NaN	NaN	NaN	NaN	NaN	NaN	NaN	NaN	NaN	NaN	NaN	NaN	NaN	NaN	NaN	NaN	NaN	NaN	NaN	6.0557	6.056	6.0561	6.0561	6.0563	6.0561	6.0559	6.0561	5.9314	6.0557	5.9309	5.9314	5.9338	5.9311	5.9315	5.9307	5.9315	5.9313	5.9313	5.9339	5.934	5.9354	5.9342	5.9315	7.2412	7.3484	6.3008	6.3014	7.3484	7.3468
NaN	NaN	NaN	NaN	NaN	NaN	NaN	NaN	NaN	NaN	NaN	NaN	NaN	NaN	NaN	NaN	NaN	NaN	NaN	NaN	6.0354	6.0357	7.5015	6.0357	6.0373	6.0357	6.0353	6.0358	5.8469	5.8464	5.8474	5.8469	5.8475	5.8475	5.8469	5.8475	5.848	5.8482	5.8482	5.8485	5.8487	5.8479	5.8486	5.8485	7.3737	7.7363	7.8255	7.0596	7.125	6.4354
NaN	NaN	NaN	NaN	NaN	NaN	NaN	NaN	NaN	NaN	NaN	NaN	NaN	NaN	NaN	NaN	NaN	NaN	NaN	NaN	NaN	6.0366	6.0357	7.5017	6.0359	6.0358	7.5015	7.501	5.8466	6.9824	6.9815	5.8478	5.8466	5.8463	5.8469	5.8478	5.8486	5.8485	5.848	5.8479	5.8478	5.8483	5.8483	7.4219	7.2738	7.7337	5.8485	6.4358	6.4358	6.4359
NaN	NaN	NaN	NaN	NaN	NaN	NaN	NaN	NaN	NaN	NaN	NaN	NaN	NaN	NaN	NaN	NaN	NaN	NaN	NaN	NaN	NaN	6.0354	6.0355	6.0359	6.0355	7.5008	6.0354	6.0353	5.846	5.8465	5.8463	5.846	5.8462	5.8474	5.8466	5.8478	5.848	5.8484	5.848	5.8483	5.8478	5.8474	5.8474	5.8483	5.8475	6.4371	6.4357	6.4358	6.4359
NaN	NaN	NaN	NaN	NaN	NaN	NaN	NaN	NaN	NaN	NaN	NaN	NaN	NaN	NaN	NaN	NaN	NaN	NaN	NaN	NaN	NaN	6.0355	6.0355	NaN	NaN	6.0346	6.0346	6.0342	7.5004	5.8463	5.846	5.8461	5.8465	5.8475	5.8477	5.847	5.8477	5.8475	5.8483	5.8477	5.8475	7.4209	5.848	5.8482	6.4356	6.8807	6.4359	6.4364	6.8811
NaN	NaN	NaN	NaN	NaN	NaN	NaN	NaN	NaN	NaN	NaN	NaN	NaN	NaN	NaN	NaN	NaN	NaN	NaN	NaN	NaN	NaN	NaN	NaN	NaN	NaN	NaN	6.0344	7.3263	7.3255	5.8461	5.8473	5.8463	5.8475	5.8483	5.8477	5.8477	5.848	5.8475	5.8478	5.8481	7.155	7.4209	5.8474	6.4356	6.4354	5.8476	6.4358	6.4356	6.4357
NaN	NaN	NaN	NaN	NaN	NaN	NaN	NaN	NaN	NaN	NaN	NaN	NaN	NaN	NaN	NaN	NaN	NaN	NaN	NaN	NaN	NaN	NaN	NaN	NaN	NaN	NaN	NaN	NaN	NaN	5.8474	5.8474	5.8476	5.8473	5.8468	5.8472	5.8477	5.8476	5.8478	5.8486	5.8483	5.8478	7.4209	5.8477	5.8477	5.8473	5.8478	6.4354	6.4354	6.4357
NaN	NaN	NaN	NaN	NaN	NaN	NaN	NaN	NaN	NaN	NaN	NaN	NaN	NaN	NaN	NaN	NaN	NaN	NaN	NaN	NaN	NaN	NaN	NaN	NaN	NaN	NaN	NaN	NaN	NaN	NaN	5.8467	5.8458	5.8459	5.8467	5.8476	5.8476	5.8474	5.848	5.8476	5.8473	5.8477	7.4206	7.4206	5.8465	5.8474	5.8478	6.4349	6.4352	6.4352
NaN	NaN	NaN	NaN	NaN	NaN	NaN	NaN	NaN	NaN	NaN	NaN	NaN	NaN	NaN	NaN	NaN	NaN	NaN	NaN	NaN	NaN	NaN	NaN	NaN	NaN	NaN	NaN	NaN	NaN	NaN	5.8471	5.8455	5.8455	5.8475	5.8472	5.8482	5.8472	5.8472	5.8467	5.8474	5.8467	5.8471	5.846	5.8471	5.8467	5.8475	5.8472	5.8473	5.8476
NaN	NaN	NaN	NaN	NaN	NaN	NaN	NaN	NaN	NaN	NaN	NaN	NaN	NaN	NaN	NaN	NaN	NaN	NaN	NaN	NaN	NaN	NaN	NaN	NaN	NaN	NaN	NaN	NaN	NaN	NaN	5.8458	5.8458	5.8466	5.8468	5.8468	5.8481	5.8465	5.847	5.8472	5.8482	5.8468	5.8468	5.8474	5.8468	5.8462	5.8471	5.8472	7.4205	5.8475
NaN	NaN	NaN	NaN	NaN	NaN	NaN	NaN	NaN	NaN	NaN	NaN	NaN	NaN	NaN	NaN	NaN	NaN	NaN	NaN	NaN	NaN	NaN	NaN	NaN	NaN	NaN	NaN	NaN	NaN	NaN	NaN	5.8447	5.8447	5.8451	5.8454	5.8464	5.8451	5.8467	5.8471	5.8461	5.8464	5.8461	5.8466	5.8466	5.8461	7.4209	7.4206	5.8474	5.8468
NaN	NaN	NaN	NaN	NaN	NaN	NaN	NaN	NaN	NaN	NaN	NaN	NaN	NaN	NaN	NaN	NaN	NaN	NaN	NaN	NaN	NaN	NaN	NaN	NaN	NaN	NaN	NaN	NaN	NaN	NaN	NaN	NaN	5.8447	5.8447	5.8463	5.845	5.8451	5.8453	5.8461	5.8461	5.8466	6.4741	5.8464	7.4199	7.4198	7.4199	5.8461	7.4203	7.4206
NaN	NaN	NaN	NaN	NaN	NaN	NaN	NaN	NaN	NaN	NaN	NaN	NaN	NaN	NaN	NaN	NaN	NaN	NaN	NaN	NaN	NaN	NaN	NaN	NaN	NaN	NaN	NaN	NaN	NaN	NaN	NaN	NaN	5.8444	5.8446	5.8451	5.8454	5.8449	5.846	5.8463	5.8468	5.846	7.1529	7.42	7.4202	7.42	7.4204	5.8463	5.8466	7.4203
NaN	NaN	NaN	NaN	NaN	NaN	NaN	NaN	NaN	NaN	NaN	NaN	NaN	NaN	NaN	NaN	NaN	NaN	NaN	NaN	NaN	NaN	NaN	NaN	NaN	NaN	NaN	NaN	NaN	NaN	NaN	NaN	NaN	5.8439	5.8446	5.8462	5.8448	5.8455	5.8463	5.8462	5.8463	5.8468	5.8461	7.4194	7.4199	7.4199	5.8467	7.42	5.8465	6.4345
NaN	NaN	NaN	NaN	NaN	NaN	NaN	NaN	NaN	NaN	NaN	NaN	NaN	NaN	NaN	NaN	NaN	NaN	NaN	NaN	NaN	NaN	NaN	NaN	NaN	NaN	NaN	NaN	NaN	NaN	NaN	NaN	NaN	5.8438	7.4186	5.8442	5.8441	5.8442	5.8438	5.8438	5.8437	5.8451	5.8447	7.4198	7.4201	7.4199	7.4199	6.4135	6.4136	5.8458
NaN	NaN	NaN	NaN	NaN	NaN	NaN	NaN	NaN	NaN	NaN	NaN	NaN	NaN	NaN	NaN	NaN	NaN	NaN	NaN	NaN	NaN	NaN	NaN	NaN	NaN	NaN	NaN	NaN	NaN	NaN	NaN	NaN	5.8438	5.8438	5.8441	5.8442	5.8436	5.8438	5.8441	5.8441	7.345	6.9784	6.9788	6.9784	6.9786	6.4131	6.4127	7.372	7.152
NaN	NaN	NaN	NaN	NaN	NaN	NaN	NaN	NaN	NaN	NaN	NaN	NaN	NaN	NaN	NaN	NaN	NaN	NaN	NaN	NaN	NaN	NaN	NaN	NaN	NaN	NaN	NaN	NaN	NaN	NaN	NaN	5.8428	5.8438	5.8433	5.8434	5.8448	5.8436	5.7829	5.8439	5.8441	5.845	5.8448	6.9777	6.4125	6.4328	6.4326	5.8445	5.8449	7.1501
NaN	NaN	NaN	NaN	NaN	NaN	NaN	NaN	NaN	NaN	NaN	NaN	NaN	NaN	NaN	NaN	NaN	NaN	NaN	NaN	NaN	NaN	NaN	NaN	NaN	NaN	NaN	NaN	NaN	NaN	NaN	NaN	5.843	5.7823	5.7834	5.7819	5.7832	5.7829	5.781	5.7809	6.9776	5.7832	5.8448	7.2729	7.6305	7.6305	5.7809	7.4002	5.7834	6.9781
NaN	NaN	NaN	NaN	NaN	NaN	NaN	NaN	NaN	NaN	NaN	NaN	NaN	NaN	NaN	NaN	NaN	NaN	NaN	NaN	NaN	NaN	NaN	NaN	NaN	NaN	NaN	NaN	NaN	NaN	NaN	7.544	5.783	5.7833	NaN	NaN	5.7818	6.4727	6.4729	5.7818	6.9777	5.7822	6.4744	6.0111	5.9324	5.7826	5.781	7.3996	6.9781	5.7828
NaN	NaN	NaN	NaN	NaN	NaN	NaN	NaN	NaN	NaN	NaN	NaN	NaN	NaN	NaN	NaN	NaN	NaN	NaN	NaN	NaN	NaN	NaN	NaN	NaN	NaN	NaN	NaN	NaN	NaN	NaN	NaN	6.977	5.7832	NaN	NaN	5.7825	5.7834	5.7816	5.7831	6.9775	6.4738	6.0121	6.0106	5.7825	5.7833	5.7826	NaN	NaN	7.6313
NaN	NaN	NaN	NaN	NaN	NaN	NaN	NaN	NaN	NaN	NaN	NaN	NaN	NaN	NaN	NaN	NaN	NaN	NaN	NaN	NaN	NaN	NaN	NaN	NaN	NaN	NaN	NaN	NaN	NaN	NaN	NaN	6.9773	6.9776	NaN	NaN	NaN	NaN	5.7824	5.7833	6.4728	7.6317	5.7843	6.9776	NaN	NaN	NaN	NaN	NaN	NaN
NaN	NaN	NaN	NaN	NaN	NaN	NaN	NaN	NaN	NaN	NaN	NaN	NaN	NaN	NaN	NaN	NaN	NaN	NaN	NaN	NaN	NaN	NaN	NaN	NaN	NaN	NaN	NaN	NaN	NaN	NaN	NaN	7.5442	6.9778	5.7811	NaN	NaN	NaN	NaN	5.7823	5.7825	5.7831	NaN	NaN	NaN	NaN	NaN	NaN	NaN	NaN
NaN	NaN	NaN	NaN	NaN	NaN	NaN	NaN	NaN	NaN	NaN	NaN	NaN	NaN	NaN	NaN	NaN	NaN	NaN	NaN	NaN	NaN	NaN	NaN	NaN	NaN	NaN	NaN	NaN	NaN	NaN	NaN	NaN	NaN	6.9775	NaN	NaN	NaN	NaN	5.7818	5.7832	NaN	NaN	NaN	NaN	NaN	NaN	NaN	NaN	NaN
NaN	NaN	NaN	NaN	NaN	NaN	NaN	NaN	NaN	NaN	NaN	NaN	NaN	NaN	NaN	NaN	NaN	NaN	NaN	NaN	NaN	NaN	NaN	NaN	NaN	NaN	NaN	NaN	NaN	NaN	NaN	NaN	NaN	NaN	6.9763	NaN	NaN	NaN	5.7816	NaN	5.782	NaN	NaN	NaN	NaN	NaN	NaN	NaN	NaN	NaN
NaN	NaN	NaN	NaN	NaN	NaN	NaN	NaN	NaN	NaN	NaN	NaN	NaN	NaN	NaN	NaN	NaN	NaN	NaN	NaN	NaN	NaN	NaN	NaN	NaN	NaN	NaN	NaN	NaN	NaN	NaN	NaN	NaN	NaN	7.2688	7.4821	NaN	NaN	NaN	NaN	NaN	NaN	NaN	NaN	NaN	NaN	NaN	NaN	NaN	NaN
[truncated: 201 more columns]
