# Supplementary material for: Impact of Spatial Soil and Climate Input Data Aggregation on Regional Yield Simulations
Source: PLoS One. 2016 Apr 7;11(4):e0151782. doi: 10.1371/journal.pone.0151782 (PMC4824533; doi:10.1371/journal.pone.0151782)
Supplement: S1 Dataset — (ZIP) [file pone.0151782.s001.zip › Hoffmann_et_al_MinimalDataset/Fig5/Fig5_Wheat_s010xc001.csv]

NaN	NaN	NaN	NaN	NaN	NaN	NaN	NaN	NaN	NaN	NaN	NaN	NaN	NaN	NaN	NaN	NaN	NaN	NaN	NaN	NaN	NaN	NaN	NaN	NaN	NaN	NaN	NaN	NaN	NaN	NaN	NaN	NaN	NaN	NaN	NaN	NaN	NaN	NaN	NaN	NaN	NaN	NaN	NaN	NaN	NaN	NaN	NaN	NaN	NaN
NaN	NaN	NaN	NaN	NaN	NaN	NaN	NaN	NaN	NaN	NaN	NaN	NaN	NaN	NaN	NaN	NaN	NaN	NaN	NaN	NaN	NaN	NaN	NaN	NaN	NaN	NaN	NaN	NaN	NaN	NaN	NaN	NaN	NaN	NaN	NaN	NaN	NaN	NaN	NaN	NaN	NaN	NaN	NaN	NaN	NaN	NaN	NaN	NaN	NaN
NaN	NaN	NaN	NaN	NaN	NaN	NaN	NaN	NaN	NaN	NaN	NaN	NaN	NaN	NaN	NaN	NaN	NaN	NaN	NaN	NaN	NaN	NaN	NaN	NaN	NaN	NaN	NaN	NaN	NaN	NaN	NaN	NaN	NaN	NaN	NaN	NaN	NaN	NaN	NaN	NaN	NaN	NaN	NaN	NaN	NaN	NaN	NaN	NaN	NaN
NaN	NaN	NaN	NaN	NaN	NaN	NaN	NaN	NaN	NaN	NaN	NaN	NaN	NaN	NaN	NaN	NaN	NaN	NaN	NaN	NaN	NaN	NaN	NaN	NaN	NaN	NaN	NaN	NaN	NaN	NaN	NaN	NaN	NaN	NaN	NaN	NaN	NaN	NaN	NaN	NaN	NaN	NaN	NaN	NaN	NaN	NaN	NaN	NaN	NaN
NaN	NaN	NaN	NaN	NaN	NaN	NaN	NaN	NaN	NaN	NaN	NaN	NaN	NaN	NaN	NaN	NaN	NaN	NaN	NaN	NaN	NaN	NaN	NaN	NaN	NaN	NaN	NaN	NaN	NaN	NaN	NaN	NaN	NaN	NaN	NaN	NaN	NaN	NaN	NaN	NaN	NaN	NaN	NaN	NaN	NaN	NaN	NaN	NaN	NaN
NaN	NaN	NaN	NaN	NaN	NaN	NaN	NaN	NaN	NaN	NaN	NaN	NaN	NaN	NaN	NaN	NaN	NaN	NaN	NaN	NaN	NaN	NaN	NaN	NaN	NaN	NaN	NaN	NaN	NaN	NaN	NaN	NaN	NaN	NaN	NaN	NaN	NaN	NaN	NaN	NaN	NaN	NaN	NaN	NaN	NaN	NaN	NaN	NaN	NaN
NaN	NaN	NaN	NaN	NaN	NaN	NaN	NaN	NaN	NaN	NaN	NaN	NaN	NaN	NaN	NaN	NaN	NaN	NaN	NaN	NaN	NaN	NaN	NaN	NaN	NaN	NaN	NaN	NaN	NaN	NaN	NaN	NaN	NaN	NaN	NaN	NaN	NaN	NaN	NaN	NaN	NaN	NaN	NaN	NaN	NaN	NaN	NaN	NaN	NaN
NaN	NaN	NaN	NaN	NaN	NaN	NaN	NaN	NaN	NaN	NaN	NaN	NaN	NaN	NaN	NaN	NaN	NaN	NaN	NaN	NaN	NaN	NaN	NaN	NaN	NaN	NaN	NaN	NaN	NaN	NaN	NaN	NaN	NaN	NaN	NaN	NaN	NaN	NaN	NaN	NaN	NaN	NaN	NaN	NaN	NaN	NaN	NaN	NaN	NaN
NaN	NaN	NaN	NaN	NaN	NaN	NaN	NaN	NaN	NaN	NaN	NaN	NaN	NaN	NaN	NaN	NaN	NaN	NaN	NaN	NaN	NaN	NaN	NaN	NaN	NaN	NaN	NaN	NaN	NaN	NaN	NaN	NaN	NaN	NaN	NaN	NaN	NaN	NaN	NaN	NaN	NaN	NaN	NaN	NaN	NaN	NaN	NaN	NaN	NaN
NaN	NaN	NaN	NaN	NaN	NaN	NaN	NaN	NaN	NaN	NaN	NaN	NaN	NaN	NaN	NaN	NaN	NaN	NaN	NaN	NaN	NaN	NaN	NaN	NaN	NaN	NaN	NaN	NaN	NaN	NaN	NaN	NaN	NaN	NaN	NaN	NaN	NaN	NaN	NaN	NaN	NaN	NaN	NaN	NaN	NaN	NaN	NaN	NaN	NaN
NaN	NaN	NaN	NaN	NaN	NaN	NaN	NaN	NaN	NaN	NaN	NaN	NaN	NaN	NaN	NaN	NaN	NaN	NaN	NaN	NaN	NaN	NaN	NaN	NaN	NaN	NaN	NaN	NaN	NaN	NaN	NaN	NaN	NaN	NaN	NaN	NaN	NaN	NaN	NaN	NaN	NaN	NaN	NaN	NaN	NaN	NaN	NaN	NaN	NaN
NaN	NaN	NaN	NaN	NaN	NaN	NaN	NaN	NaN	NaN	NaN	NaN	NaN	NaN	NaN	NaN	NaN	NaN	NaN	NaN	NaN	NaN	NaN	NaN	NaN	NaN	NaN	NaN	NaN	NaN	NaN	NaN	NaN	NaN	NaN	NaN	NaN	NaN	NaN	NaN	NaN	NaN	NaN	NaN	NaN	NaN	NaN	NaN	NaN	NaN
NaN	NaN	NaN	NaN	NaN	NaN	NaN	NaN	NaN	NaN	NaN	NaN	NaN	NaN	NaN	NaN	NaN	NaN	NaN	NaN	NaN	NaN	NaN	NaN	NaN	NaN	NaN	NaN	NaN	NaN	NaN	NaN	NaN	NaN	NaN	NaN	NaN	NaN	NaN	NaN	NaN	NaN	NaN	NaN	NaN	NaN	NaN	NaN	NaN	NaN
NaN	NaN	NaN	NaN	NaN	NaN	NaN	NaN	NaN	NaN	NaN	NaN	NaN	NaN	NaN	NaN	NaN	NaN	NaN	NaN	NaN	NaN	NaN	NaN	NaN	NaN	NaN	NaN	NaN	NaN	NaN	NaN	NaN	NaN	NaN	NaN	NaN	NaN	NaN	NaN	NaN	NaN	NaN	NaN	NaN	NaN	NaN	NaN	NaN	NaN
NaN	NaN	NaN	NaN	NaN	NaN	NaN	NaN	NaN	NaN	NaN	NaN	NaN	NaN	NaN	NaN	NaN	NaN	NaN	NaN	NaN	NaN	NaN	NaN	NaN	NaN	NaN	NaN	NaN	NaN	NaN	NaN	NaN	NaN	NaN	NaN	NaN	NaN	NaN	NaN	NaN	NaN	NaN	NaN	NaN	NaN	NaN	NaN	NaN	NaN
NaN	NaN	NaN	NaN	NaN	NaN	NaN	NaN	NaN	NaN	NaN	NaN	NaN	NaN	NaN	NaN	NaN	NaN	NaN	NaN	NaN	NaN	NaN	NaN	NaN	NaN	NaN	NaN	NaN	NaN	NaN	NaN	NaN	NaN	NaN	NaN	NaN	NaN	NaN	NaN	NaN	NaN	NaN	NaN	NaN	NaN	NaN	NaN	NaN	NaN
NaN	NaN	NaN	NaN	NaN	NaN	NaN	NaN	NaN	NaN	NaN	NaN	NaN	NaN	NaN	NaN	NaN	NaN	NaN	NaN	NaN	NaN	NaN	NaN	NaN	NaN	NaN	NaN	NaN	NaN	NaN	NaN	NaN	NaN	NaN	NaN	NaN	NaN	NaN	NaN	NaN	NaN	NaN	NaN	NaN	NaN	NaN	NaN	NaN	NaN
NaN	NaN	NaN	NaN	NaN	NaN	NaN	NaN	NaN	NaN	NaN	NaN	NaN	NaN	NaN	NaN	NaN	NaN	NaN	NaN	NaN	NaN	NaN	NaN	NaN	NaN	NaN	NaN	NaN	NaN	NaN	NaN	NaN	NaN	NaN	NaN	NaN	NaN	NaN	NaN	NaN	NaN	NaN	NaN	NaN	NaN	NaN	NaN	NaN	NaN
NaN	NaN	NaN	NaN	NaN	NaN	NaN	NaN	NaN	NaN	NaN	NaN	NaN	NaN	NaN	NaN	NaN	NaN	NaN	NaN	NaN	NaN	NaN	NaN	NaN	NaN	NaN	NaN	NaN	NaN	NaN	NaN	NaN	NaN	NaN	NaN	NaN	NaN	NaN	NaN	NaN	NaN	NaN	NaN	NaN	NaN	NaN	NaN	NaN	NaN
NaN	NaN	NaN	NaN	NaN	NaN	NaN	NaN	NaN	NaN	NaN	NaN	NaN	NaN	NaN	NaN	NaN	NaN	NaN	NaN	NaN	NaN	NaN	NaN	NaN	NaN	NaN	NaN	NaN	NaN	NaN	NaN	NaN	NaN	NaN	NaN	NaN	NaN	NaN	NaN	NaN	NaN	NaN	NaN	NaN	NaN	NaN	NaN	NaN	NaN
NaN	NaN	NaN	NaN	NaN	NaN	NaN	NaN	NaN	NaN	NaN	NaN	NaN	NaN	NaN	NaN	NaN	NaN	NaN	NaN	NaN	NaN	NaN	NaN	NaN	NaN	NaN	NaN	NaN	NaN	NaN	NaN	NaN	NaN	NaN	NaN	NaN	NaN	NaN	NaN	NaN	NaN	NaN	NaN	NaN	NaN	NaN	NaN	NaN	NaN
NaN	NaN	NaN	NaN	NaN	NaN	NaN	NaN	NaN	NaN	NaN	NaN	NaN	NaN	NaN	NaN	NaN	NaN	NaN	NaN	NaN	NaN	NaN	NaN	NaN	NaN	NaN	NaN	NaN	NaN	NaN	NaN	NaN	NaN	NaN	NaN	NaN	NaN	NaN	NaN	NaN	NaN	NaN	NaN	NaN	NaN	NaN	NaN	NaN	NaN
NaN	NaN	NaN	NaN	NaN	NaN	NaN	NaN	NaN	NaN	NaN	NaN	NaN	NaN	NaN	NaN	NaN	NaN	NaN	NaN	NaN	NaN	NaN	NaN	NaN	NaN	NaN	NaN	NaN	NaN	NaN	NaN	NaN	NaN	NaN	NaN	NaN	NaN	NaN	NaN	NaN	NaN	NaN	NaN	NaN	NaN	NaN	NaN	NaN	NaN
NaN	NaN	NaN	NaN	NaN	NaN	NaN	NaN	NaN	NaN	NaN	NaN	NaN	NaN	NaN	NaN	NaN	NaN	NaN	NaN	NaN	NaN	NaN	NaN	NaN	NaN	NaN	NaN	NaN	NaN	NaN	NaN	NaN	NaN	NaN	NaN	NaN	NaN	NaN	NaN	NaN	NaN	NaN	NaN	NaN	NaN	NaN	NaN	NaN	NaN
NaN	NaN	NaN	NaN	NaN	NaN	NaN	NaN	NaN	NaN	NaN	NaN	NaN	NaN	NaN	NaN	NaN	NaN	NaN	NaN	NaN	NaN	NaN	NaN	NaN	NaN	NaN	NaN	NaN	NaN	NaN	NaN	NaN	NaN	NaN	NaN	NaN	NaN	NaN	NaN	NaN	NaN	NaN	NaN	NaN	NaN	NaN	NaN	NaN	NaN
NaN	NaN	NaN	NaN	NaN	NaN	NaN	NaN	NaN	NaN	NaN	NaN	NaN	NaN	NaN	NaN	NaN	NaN	NaN	NaN	NaN	NaN	NaN	NaN	NaN	NaN	NaN	NaN	NaN	NaN	NaN	NaN	NaN	NaN	NaN	NaN	NaN	NaN	NaN	NaN	NaN	NaN	NaN	NaN	NaN	NaN	NaN	NaN	NaN	NaN
NaN	NaN	NaN	NaN	NaN	NaN	NaN	NaN	NaN	NaN	NaN	NaN	NaN	NaN	NaN	NaN	NaN	NaN	NaN	NaN	NaN	NaN	NaN	NaN	NaN	NaN	NaN	NaN	NaN	NaN	NaN	NaN	NaN	NaN	NaN	NaN	NaN	NaN	NaN	NaN	NaN	NaN	NaN	NaN	NaN	NaN	NaN	NaN	NaN	NaN
NaN	NaN	NaN	NaN	NaN	NaN	NaN	NaN	NaN	NaN	NaN	NaN	NaN	NaN	NaN	NaN	NaN	NaN	NaN	NaN	NaN	NaN	NaN	NaN	NaN	NaN	NaN	NaN	NaN	NaN	NaN	NaN	NaN	NaN	NaN	NaN	NaN	NaN	NaN	NaN	NaN	NaN	NaN	NaN	NaN	NaN	NaN	NaN	NaN	NaN
NaN	NaN	NaN	NaN	NaN	NaN	NaN	NaN	NaN	NaN	NaN	NaN	NaN	NaN	NaN	NaN	NaN	NaN	NaN	NaN	NaN	NaN	NaN	NaN	NaN	NaN	NaN	NaN	NaN	NaN	NaN	NaN	NaN	NaN	NaN	NaN	NaN	NaN	NaN	NaN	NaN	NaN	NaN	NaN	NaN	NaN	NaN	NaN	NaN	NaN
NaN	NaN	NaN	NaN	NaN	NaN	NaN	NaN	NaN	NaN	NaN	NaN	NaN	NaN	NaN	NaN	NaN	NaN	NaN	NaN	NaN	NaN	NaN	NaN	NaN	NaN	NaN	NaN	NaN	NaN	NaN	NaN	NaN	NaN	NaN	NaN	NaN	NaN	NaN	NaN	NaN	NaN	NaN	NaN	NaN	NaN	NaN	NaN	NaN	NaN
NaN	NaN	NaN	NaN	NaN	NaN	NaN	NaN	NaN	NaN	NaN	NaN	NaN	NaN	NaN	NaN	NaN	NaN	NaN	NaN	NaN	NaN	NaN	NaN	NaN	NaN	NaN	NaN	NaN	NaN	NaN	NaN	NaN	NaN	NaN	NaN	NaN	NaN	NaN	NaN	NaN	NaN	NaN	NaN	NaN	NaN	NaN	NaN	NaN	NaN
NaN	NaN	NaN	NaN	NaN	NaN	NaN	NaN	NaN	NaN	NaN	NaN	NaN	NaN	NaN	NaN	NaN	NaN	NaN	NaN	NaN	NaN	NaN	NaN	NaN	NaN	NaN	NaN	NaN	NaN	NaN	NaN	NaN	NaN	NaN	NaN	NaN	NaN	NaN	NaN	NaN	NaN	NaN	NaN	NaN	NaN	NaN	NaN	NaN	NaN
NaN	NaN	NaN	NaN	NaN	NaN	NaN	NaN	NaN	NaN	NaN	NaN	NaN	NaN	NaN	NaN	NaN	NaN	NaN	NaN	NaN	NaN	NaN	NaN	NaN	NaN	NaN	NaN	NaN	NaN	NaN	NaN	NaN	NaN	NaN	NaN	NaN	NaN	NaN	NaN	NaN	NaN	NaN	NaN	NaN	NaN	NaN	NaN	NaN	NaN
NaN	NaN	NaN	NaN	NaN	NaN	NaN	NaN	NaN	NaN	NaN	NaN	NaN	NaN	NaN	NaN	NaN	NaN	NaN	NaN	NaN	NaN	NaN	NaN	NaN	NaN	NaN	NaN	NaN	NaN	NaN	NaN	NaN	NaN	NaN	NaN	NaN	NaN	NaN	NaN	NaN	NaN	NaN	NaN	NaN	NaN	NaN	NaN	NaN	NaN
NaN	NaN	NaN	NaN	NaN	NaN	NaN	NaN	NaN	NaN	NaN	NaN	NaN	NaN	NaN	NaN	NaN	NaN	NaN	NaN	NaN	NaN	NaN	NaN	NaN	NaN	NaN	NaN	NaN	NaN	NaN	NaN	NaN	NaN	NaN	NaN	NaN	NaN	NaN	NaN	NaN	NaN	NaN	NaN	NaN	NaN	NaN	NaN	NaN	NaN
NaN	NaN	NaN	NaN	NaN	NaN	NaN	NaN	NaN	NaN	NaN	NaN	NaN	NaN	NaN	NaN	NaN	NaN	NaN	NaN	NaN	NaN	NaN	NaN	NaN	NaN	NaN	NaN	NaN	NaN	NaN	NaN	NaN	NaN	NaN	NaN	NaN	NaN	NaN	NaN	NaN	NaN	NaN	NaN	NaN	NaN	NaN	NaN	NaN	NaN
NaN	NaN	NaN	NaN	NaN	NaN	NaN	NaN	NaN	NaN	NaN	NaN	NaN	NaN	NaN	NaN	NaN	NaN	NaN	NaN	NaN	NaN	NaN	NaN	NaN	NaN	NaN	NaN	NaN	NaN	NaN	NaN	NaN	NaN	NaN	NaN	NaN	NaN	NaN	NaN	NaN	NaN	NaN	NaN	NaN	NaN	NaN	NaN	NaN	NaN
NaN	NaN	NaN	NaN	NaN	NaN	NaN	NaN	NaN	NaN	NaN	NaN	NaN	NaN	NaN	NaN	NaN	NaN	NaN	NaN	NaN	NaN	NaN	NaN	NaN	NaN	NaN	NaN	NaN	NaN	NaN	NaN	NaN	NaN	NaN	NaN	NaN	NaN	NaN	NaN	NaN	NaN	NaN	NaN	NaN	NaN	NaN	NaN	NaN	NaN
NaN	NaN	NaN	NaN	NaN	NaN	NaN	NaN	NaN	NaN	NaN	NaN	NaN	NaN	NaN	NaN	NaN	NaN	NaN	NaN	NaN	NaN	NaN	NaN	NaN	NaN	NaN	NaN	NaN	NaN	NaN	NaN	NaN	NaN	NaN	NaN	NaN	NaN	NaN	NaN	NaN	NaN	NaN	NaN	NaN	NaN	NaN	NaN	NaN	NaN
NaN	NaN	NaN	NaN	NaN	NaN	NaN	NaN	NaN	NaN	NaN	NaN	NaN	NaN	NaN	NaN	NaN	NaN	NaN	NaN	NaN	NaN	NaN	NaN	NaN	NaN	NaN	NaN	NaN	NaN	NaN	NaN	NaN	NaN	NaN	NaN	NaN	NaN	NaN	NaN	NaN	NaN	NaN	NaN	NaN	NaN	NaN	NaN	NaN	NaN
NaN	NaN	NaN	NaN	NaN	NaN	NaN	NaN	NaN	NaN	NaN	NaN	NaN	NaN	NaN	NaN	NaN	NaN	NaN	NaN	NaN	NaN	NaN	NaN	NaN	NaN	NaN	NaN	NaN	NaN	NaN	NaN	NaN	NaN	NaN	NaN	NaN	NaN	NaN	NaN	NaN	NaN	NaN	NaN	NaN	NaN	NaN	NaN	NaN	NaN
NaN	NaN	NaN	NaN	NaN	NaN	NaN	NaN	NaN	NaN	NaN	NaN	NaN	NaN	NaN	NaN	NaN	NaN	NaN	NaN	NaN	NaN	NaN	NaN	NaN	NaN	NaN	NaN	NaN	NaN	NaN	NaN	NaN	NaN	NaN	NaN	NaN	NaN	NaN	NaN	NaN	NaN	NaN	NaN	NaN	NaN	NaN	NaN	NaN	NaN
NaN	NaN	NaN	NaN	NaN	NaN	NaN	NaN	NaN	NaN	NaN	NaN	NaN	NaN	NaN	NaN	NaN	NaN	NaN	NaN	NaN	NaN	NaN	NaN	NaN	NaN	NaN	NaN	NaN	NaN	NaN	NaN	NaN	NaN	NaN	NaN	NaN	NaN	NaN	NaN	NaN	NaN	NaN	NaN	NaN	NaN	NaN	NaN	NaN	NaN
NaN	NaN	NaN	NaN	NaN	NaN	NaN	NaN	NaN	NaN	NaN	NaN	NaN	NaN	NaN	NaN	NaN	NaN	NaN	NaN	NaN	NaN	NaN	NaN	NaN	NaN	NaN	NaN	NaN	NaN	NaN	NaN	NaN	NaN	NaN	NaN	NaN	NaN	NaN	NaN	NaN	NaN	NaN	NaN	NaN	NaN	NaN	NaN	NaN	NaN
NaN	NaN	NaN	NaN	NaN	NaN	NaN	NaN	NaN	NaN	NaN	NaN	NaN	NaN	NaN	NaN	NaN	NaN	NaN	NaN	NaN	NaN	NaN	NaN	NaN	NaN	NaN	NaN	NaN	NaN	NaN	NaN	NaN	NaN	NaN	NaN	NaN	NaN	NaN	NaN	NaN	NaN	NaN	NaN	NaN	NaN	NaN	NaN	NaN	NaN
NaN	NaN	NaN	NaN	NaN	NaN	NaN	NaN	NaN	NaN	NaN	NaN	NaN	NaN	NaN	NaN	NaN	NaN	NaN	NaN	NaN	NaN	NaN	NaN	NaN	NaN	NaN	NaN	NaN	NaN	NaN	NaN	NaN	NaN	NaN	NaN	NaN	NaN	NaN	NaN	NaN	NaN	NaN	NaN	NaN	NaN	NaN	NaN	NaN	NaN
NaN	NaN	NaN	NaN	NaN	NaN	NaN	NaN	NaN	NaN	NaN	NaN	NaN	NaN	NaN	NaN	NaN	NaN	NaN	NaN	NaN	NaN	NaN	NaN	NaN	NaN	NaN	NaN	NaN	NaN	NaN	NaN	NaN	NaN	NaN	NaN	NaN	NaN	NaN	NaN	NaN	NaN	NaN	NaN	NaN	NaN	NaN	NaN	NaN	NaN
NaN	NaN	NaN	NaN	NaN	NaN	NaN	NaN	NaN	NaN	NaN	NaN	NaN	NaN	NaN	NaN	NaN	NaN	NaN	NaN	NaN	NaN	NaN	NaN	NaN	NaN	NaN	NaN	NaN	NaN	NaN	NaN	NaN	NaN	NaN	NaN	NaN	NaN	NaN	NaN	NaN	NaN	NaN	NaN	NaN	NaN	NaN	NaN	NaN	NaN
NaN	NaN	NaN	NaN	NaN	NaN	NaN	NaN	NaN	NaN	NaN	NaN	NaN	NaN	NaN	NaN	NaN	NaN	NaN	NaN	NaN	NaN	NaN	NaN	NaN	NaN	NaN	NaN	NaN	NaN	NaN	NaN	NaN	NaN	NaN	NaN	NaN	NaN	NaN	NaN	NaN	NaN	NaN	NaN	NaN	NaN	NaN	NaN	NaN	NaN
NaN	NaN	NaN	NaN	NaN	NaN	NaN	NaN	NaN	NaN	NaN	NaN	NaN	NaN	NaN	NaN	NaN	NaN	NaN	NaN	NaN	NaN	NaN	NaN	NaN	NaN	NaN	NaN	NaN	NaN	NaN	NaN	NaN	NaN	NaN	NaN	NaN	NaN	NaN	NaN	NaN	NaN	NaN	NaN	NaN	NaN	NaN	NaN	NaN	NaN
NaN	NaN	NaN	NaN	NaN	NaN	NaN	NaN	NaN	NaN	NaN	NaN	NaN	NaN	NaN	NaN	NaN	NaN	NaN	NaN	NaN	NaN	NaN	NaN	NaN	NaN	NaN	NaN	NaN	NaN	NaN	NaN	NaN	NaN	NaN	NaN	NaN	NaN	NaN	NaN	NaN	NaN	NaN	NaN	NaN	NaN	NaN	NaN	NaN	NaN
NaN	NaN	NaN	NaN	NaN	NaN	NaN	NaN	NaN	NaN	NaN	NaN	NaN	NaN	NaN	NaN	NaN	NaN	NaN	NaN	NaN	NaN	NaN	NaN	NaN	NaN	NaN	NaN	NaN	NaN	NaN	NaN	NaN	NaN	NaN	NaN	NaN	NaN	NaN	NaN	NaN	NaN	NaN	NaN	NaN	NaN	NaN	NaN	NaN	NaN
NaN	NaN	NaN	NaN	NaN	NaN	NaN	NaN	NaN	NaN	NaN	NaN	NaN	NaN	NaN	NaN	NaN	NaN	NaN	NaN	NaN	NaN	NaN	NaN	NaN	NaN	NaN	NaN	NaN	NaN	NaN	NaN	NaN	NaN	NaN	NaN	NaN	NaN	NaN	NaN	NaN	NaN	NaN	NaN	NaN	NaN	NaN	NaN	NaN	NaN
NaN	NaN	NaN	NaN	NaN	NaN	NaN	NaN	NaN	NaN	NaN	NaN	NaN	NaN	NaN	NaN	NaN	NaN	NaN	NaN	NaN	NaN	NaN	NaN	NaN	NaN	NaN	NaN	NaN	NaN	NaN	NaN	NaN	NaN	NaN	NaN	NaN	NaN	NaN	NaN	NaN	NaN	NaN	NaN	NaN	NaN	NaN	NaN	NaN	NaN
NaN	NaN	NaN	NaN	NaN	NaN	NaN	NaN	NaN	NaN	NaN	NaN	NaN	NaN	NaN	NaN	NaN	NaN	NaN	NaN	NaN	NaN	NaN	NaN	NaN	NaN	NaN	NaN	NaN	NaN	NaN	NaN	NaN	NaN	NaN	NaN	NaN	NaN	NaN	NaN	NaN	NaN	NaN	NaN	NaN	NaN	NaN	NaN	NaN	NaN
NaN	NaN	NaN	NaN	NaN	NaN	NaN	NaN	NaN	NaN	NaN	NaN	NaN	NaN	NaN	NaN	NaN	NaN	NaN	NaN	NaN	NaN	NaN	NaN	NaN	NaN	NaN	NaN	NaN	NaN	NaN	NaN	NaN	NaN	NaN	NaN	NaN	NaN	NaN	NaN	NaN	NaN	NaN	NaN	NaN	NaN	NaN	NaN	NaN	NaN
NaN	NaN	NaN	NaN	NaN	NaN	NaN	NaN	NaN	NaN	NaN	NaN	NaN	NaN	NaN	NaN	NaN	NaN	NaN	NaN	NaN	NaN	NaN	NaN	NaN	NaN	NaN	NaN	NaN	NaN	NaN	NaN	NaN	NaN	NaN	NaN	NaN	NaN	NaN	NaN	NaN	NaN	NaN	NaN	NaN	NaN	NaN	NaN	NaN	NaN
NaN	NaN	NaN	NaN	NaN	NaN	NaN	NaN	NaN	NaN	NaN	NaN	NaN	NaN	NaN	NaN	NaN	NaN	NaN	NaN	NaN	NaN	NaN	NaN	NaN	NaN	NaN	NaN	NaN	NaN	NaN	NaN	NaN	NaN	NaN	NaN	NaN	NaN	NaN	NaN	NaN	NaN	NaN	NaN	NaN	NaN	NaN	NaN	NaN	NaN
NaN	NaN	NaN	NaN	NaN	NaN	NaN	NaN	NaN	NaN	NaN	NaN	NaN	NaN	NaN	NaN	NaN	NaN	NaN	NaN	NaN	NaN	NaN	NaN	NaN	NaN	NaN	NaN	NaN	NaN	NaN	NaN	NaN	NaN	NaN	NaN	NaN	NaN	NaN	NaN	NaN	NaN	NaN	NaN	NaN	NaN	NaN	NaN	NaN	NaN
NaN	NaN	NaN	NaN	NaN	NaN	NaN	NaN	NaN	NaN	NaN	NaN	NaN	NaN	NaN	NaN	NaN	NaN	NaN	NaN	NaN	NaN	NaN	NaN	NaN	NaN	NaN	NaN	NaN	NaN	NaN	NaN	NaN	NaN	NaN	NaN	NaN	NaN	NaN	NaN	NaN	NaN	NaN	NaN	NaN	NaN	NaN	NaN	NaN	NaN
NaN	NaN	NaN	NaN	NaN	NaN	NaN	NaN	NaN	NaN	NaN	NaN	NaN	NaN	NaN	NaN	NaN	NaN	NaN	NaN	NaN	NaN	NaN	NaN	NaN	NaN	NaN	NaN	NaN	NaN	NaN	NaN	NaN	NaN	NaN	NaN	NaN	NaN	NaN	NaN	NaN	NaN	NaN	NaN	NaN	NaN	NaN	NaN	NaN	NaN
NaN	NaN	NaN	NaN	NaN	NaN	NaN	NaN	NaN	NaN	NaN	NaN	NaN	NaN	NaN	NaN	NaN	NaN	NaN	NaN	NaN	NaN	NaN	NaN	NaN	NaN	NaN	NaN	NaN	NaN	NaN	NaN	NaN	NaN	NaN	NaN	NaN	NaN	NaN	NaN	NaN	NaN	NaN	NaN	NaN	NaN	NaN	NaN	NaN	NaN
NaN	NaN	NaN	NaN	NaN	NaN	NaN	NaN	NaN	NaN	NaN	NaN	NaN	NaN	NaN	NaN	NaN	NaN	NaN	NaN	NaN	NaN	NaN	NaN	NaN	NaN	NaN	NaN	NaN	NaN	NaN	NaN	NaN	NaN	NaN	NaN	NaN	NaN	NaN	NaN	NaN	NaN	NaN	NaN	NaN	NaN	NaN	NaN	NaN	NaN
NaN	NaN	NaN	NaN	NaN	NaN	NaN	NaN	NaN	NaN	NaN	NaN	NaN	NaN	NaN	NaN	NaN	NaN	NaN	NaN	NaN	NaN	NaN	NaN	NaN	NaN	NaN	NaN	NaN	NaN	NaN	NaN	NaN	NaN	NaN	NaN	NaN	NaN	NaN	NaN	NaN	NaN	NaN	NaN	NaN	NaN	NaN	NaN	NaN	NaN
NaN	NaN	NaN	NaN	NaN	NaN	NaN	NaN	NaN	NaN	NaN	NaN	NaN	NaN	NaN	NaN	NaN	NaN	NaN	NaN	NaN	NaN	NaN	NaN	NaN	NaN	NaN	NaN	NaN	NaN	NaN	NaN	NaN	NaN	NaN	NaN	NaN	NaN	NaN	NaN	NaN	NaN	NaN	NaN	NaN	NaN	NaN	NaN	NaN	NaN
NaN	NaN	NaN	NaN	NaN	NaN	NaN	NaN	NaN	NaN	NaN	NaN	NaN	NaN	NaN	NaN	NaN	NaN	NaN	NaN	NaN	NaN	NaN	6.9724	6.9844	NaN	NaN	NaN	NaN	NaN	NaN	NaN	NaN	NaN	NaN	NaN	NaN	NaN	NaN	NaN	NaN	NaN	NaN	NaN	NaN	NaN	NaN	NaN	NaN	NaN
NaN	NaN	NaN	NaN	NaN	NaN	NaN	NaN	NaN	NaN	NaN	NaN	NaN	NaN	NaN	NaN	NaN	NaN	NaN	NaN	6.8281	6.8275	7.0121	6.9896	7.0117	NaN	NaN	NaN	NaN	NaN	NaN	NaN	NaN	NaN	NaN	NaN	NaN	NaN	NaN	NaN	NaN	NaN	NaN	NaN	NaN	NaN	NaN	NaN	NaN	NaN
NaN	NaN	NaN	NaN	NaN	NaN	NaN	NaN	NaN	NaN	NaN	NaN	NaN	NaN	NaN	NaN	NaN	NaN	NaN	NaN	NaN	NaN	6.966	7.0433	6.9977	NaN	NaN	NaN	NaN	NaN	NaN	NaN	NaN	NaN	NaN	NaN	NaN	NaN	NaN	NaN	NaN	NaN	NaN	NaN	NaN	NaN	NaN	NaN	NaN	NaN
NaN	NaN	NaN	NaN	NaN	NaN	NaN	NaN	NaN	NaN	NaN	NaN	NaN	NaN	NaN	NaN	NaN	NaN	NaN	NaN	NaN	NaN	7.6254	7.6232	7.692	7.6567	NaN	NaN	NaN	NaN	NaN	NaN	NaN	NaN	NaN	NaN	NaN	NaN	NaN	NaN	NaN	NaN	NaN	NaN	NaN	NaN	NaN	NaN	NaN	NaN
NaN	NaN	NaN	NaN	NaN	NaN	NaN	NaN	NaN	NaN	NaN	NaN	NaN	NaN	NaN	NaN	NaN	NaN	NaN	NaN	NaN	NaN	NaN	7.7977	7.816	7.7327	7.6361	7.6752	7.6191	7.5992	6.9892	6.9851	NaN	NaN	NaN	NaN	NaN	NaN	NaN	NaN	NaN	NaN	NaN	NaN	NaN	NaN	NaN	NaN	NaN	7.4926
NaN	NaN	NaN	NaN	NaN	NaN	NaN	NaN	NaN	NaN	NaN	NaN	NaN	NaN	NaN	NaN	6.7971	6.807	NaN	NaN	NaN	NaN	NaN	NaN	7.6325	7.6304	7.6706	7.6177	7.6563	7.6533	6.9949	6.9716	6.9971	NaN	NaN	NaN	NaN	NaN	NaN	6.9347	7.5015	7.4983	7.5338	7.6164	NaN	NaN	NaN	7.4924	7.6176	7.4917
NaN	NaN	NaN	NaN	NaN	NaN	NaN	NaN	NaN	NaN	NaN	NaN	NaN	NaN	NaN	NaN	6.8009	6.8005	6.7941	6.7929	NaN	NaN	NaN	NaN	7.6522	7.6645	7.6871	7.6361	7.6175	7.5926	6.9967	6.9994	6.9982	NaN	NaN	NaN	NaN	NaN	NaN	NaN	7.5469	7.5353	7.6264	7.6032	7.63	7.5693	7.4912	7.5073	7.499	7.4986
NaN	NaN	NaN	NaN	NaN	NaN	NaN	NaN	NaN	NaN	NaN	NaN	NaN	NaN	6.859	6.8056	6.8055	6.8115	6.7976	6.8054	7.5169	7.5519	7.5496	7.5701	7.0237	7.5358	7.585	7.6026	7.5436	7.5947	7.0069	6.9955	7.0088	6.9992	6.9763	6.9839	6.9744	NaN	NaN	NaN	7.5075	7.5219	7.5223	7.527	7.5339	7.4807	7.5024	7.4762	7.5242	7.5027
NaN	NaN	NaN	NaN	NaN	NaN	NaN	NaN	NaN	7.3884	6.8578	6.8475	6.8469	6.8201	6.855	6.8136	6.7423	6.8596	6.8061	6.8102	7.523	7.5487	7.5424	7.5716	7.5548	7.5467	7.5756	7.6115	7.5957	7.6141	7.0037	6.9963	6.9988	7.0089	6.9826	6.9809	6.9881	6.9867	NaN	NaN	7.6394	7.7014	7.5588	7.6067	7.5898	7.6004	7.5791	7.4975	7.5332	7.5104
NaN	NaN	NaN	NaN	NaN	NaN	NaN	NaN	NaN	7.3846	6.8497	6.8489	6.8549	6.8643	6.9016	6.909	6.9077	6.9048	6.8948	6.8336	7.5559	7.5733	7.5715	7.5381	7.5633	7.6301	7.6068	7.5993	7.6439	7.6253	7.0075	6.9989	6.9992	7	7.0502	6.961	6.9632	6.9879	7.0305	7.0194	7.6366	7.6	7.6291	7.5927	7.6034	7.6202	7.4628	7.6565	7.484	7.5363
NaN	NaN	NaN	NaN	NaN	NaN	NaN	NaN	NaN	7.4562	6.8607	6.851	6.8615	6.8983	6.9121	6.9101	6.9139	6.934	6.9436	6.9583	7.639	7.5209	7.5726	7.4891	7.5783	7.6127	7.5879	7.6024	7.6367	7.6226	7.0173	7.0077	7.0107	7.0145	7.0221	7.02	6.9608	7.0499	7.0486	7.0327	7.6363	7.6297	7.59	7.637	7.5863	7.6795	7.503	7.5113	7.5306	7.5105
NaN	NaN	NaN	NaN	NaN	NaN	NaN	NaN	NaN	NaN	6.8605	6.8703	6.8733	6.903	6.9108	6.9127	6.9302	6.9612	6.9905	7.0365	7.7312	7.6821	7.5974	7.5416	7.5762	7.6548	7.6187	7.5973	7.6196	7.661	7.0286	7.0198	7.018	7.0364	7.0394	7.0216	7.0343	7.0432	7.0404	7.0276	7.6108	7.6303	7.6141	7.5972	7.6496	7.6393	7.5282	7.5579	7.4999	7.5225
NaN	NaN	NaN	NaN	NaN	NaN	NaN	NaN	NaN	NaN	NaN	6.9033	6.9141	6.9322	6.938	6.9141	6.9447	6.986	7.0839	7.1757	7.9408	7.7771	7.635	7.5801	7.5625	7.6369	7.6277	7.6068	7.6457	7.6113	7.028	7.0369	7.0265	7.0229	7.0415	7.0338	7.0426	7.0438	7.0472	7.0086	7.7536	7.6486	7.6203	7.6817	7.6577	7.6172	7.6398	7.6424	7.4638	7.648
NaN	NaN	NaN	NaN	NaN	NaN	NaN	NaN	NaN	NaN	NaN	7.6717	7.6085	7.5214	7.6269	7.6602	7.6609	7.6645	7.7598	7.7855	7.6118	7.5544	7.3912	7.3519	7.3013	7.2947	7.237	7.4076	7.3851	7.365	7.619	7.6307	7.5064	7.5486	7.6485	7.6552	7.6466	7.6012	7.6581	7.6256	6.7307	6.7362	6.688	6.7814	6.7669	6.783	6.7299	6.7777	6.5596	6.6704
NaN	NaN	NaN	NaN	NaN	NaN	NaN	NaN	NaN	NaN	NaN	7.6389	7.7077	7.6147	7.5955	7.6677	7.6794	7.737	7.7111	7.711	7.5563	7.4943	7.4361	7.3692	7.3181	7.336	7.299	7.3004	7.436	7.4732	7.6397	7.6406	7.6709	7.5716	7.6597	7.6605	7.6528	7.5936	7.5042	7.6497	6.6067	6.6757	6.6373	6.8152	6.8479	6.8007	6.8608	6.7426	6.5828	6.5338
NaN	NaN	NaN	NaN	NaN	NaN	NaN	NaN	NaN	NaN	NaN	7.6892	7.7633	7.7373	7.6165	7.6075	7.6927	7.7689	7.7222	7.7185	7.5097	7.5483	7.4976	7.4127	7.3686	7.338	7.3275	7.2924	7.2691	7.2627	7.6935	7.6894	7.7159	7.6193	7.6722	7.6369	7.6034	7.5099	7.5049	7.3838	6.7133	6.6757	6.6297	6.7063	6.6748	6.7412	6.7015	6.7664	6.5481	6.5679
NaN	NaN	NaN	NaN	NaN	NaN	NaN	NaN	NaN	NaN	NaN	7.7098	7.7136	7.7665	7.749	7.6586	7.7176	7.7207	7.5695	7.6816	7.5733	7.541	7.4783	7.3699	7.3908	7.3324	7.3524	7.3176	7.3361	7.2279	7.5306	7.6412	7.6315	7.1527	7.6104	7.6475	7.6	7.4747	7.4643	7.3657	6.5766	6.5404	6.6753	6.5786	6.5606	6.6308	6.6031	6.6755	6.4923	6.4939
NaN	NaN	NaN	NaN	NaN	NaN	NaN	NaN	NaN	6.8267	7.6423	7.5648	7.5984	7.6375	7.6076	7.6722	7.6279	7.5892	7.6208	7.6044	7.5322	7.4722	7.4283	7.3962	7.3782	7.39	7.4303	7.3489	7.3298	7.3244	7.4928	7.4869	7.4723	7.5124	7.6175	7.6021	7.5755	7.5848	7.6325	7.5394	6.6188	6.5867	6.6012	6.6741	6.622	6.6509	6.6232	6.6961	6.6227	6.6777
NaN	NaN	NaN	NaN	NaN	NaN	NaN	NaN	NaN	6.8922	7.6277	7.5909	7.6084	7.6029	7.5972	7.5763	7.575	7.5665	7.5453	7.5804	7.5304	7.4443	7.4186	7.3748	7.3356	7.3771	7.4424	7.3731	7.3747	7.3057	7.5154	7.4744	7.4612	7.5439	7.4326	7.5184	7.6503	7.5773	7.538	7.5766	6.5593	6.5822	6.5837	6.6812	6.6952	6.5975	6.6805	6.6386	6.6436	6.5718
NaN	NaN	NaN	NaN	NaN	NaN	NaN	NaN	NaN	NaN	NaN	NaN	NaN	7.5435	7.594	7.5466	7.5691	7.584	7.5648	7.5066	7.3914	7.4664	7.414	7.3388	7.3747	7.3495	7.3154	7.3411	7.3505	7.3977	7.6273	7.5628	7.5406	7.5552	7.4882	7.4324	7.6243	7.5324	7.488	7.3646	6.6805	6.7779	6.5967	6.7095	6.6533	6.6236	6.6394	6.5614	6.6134	6.5693
NaN	NaN	NaN	NaN	NaN	NaN	NaN	NaN	NaN	NaN	NaN	NaN	NaN	NaN	NaN	7.5238	7.5154	7.5113	7.5009	7.5787	7.4734	7.417	7.3995	7.4305	7.3884	7.3814	7.3913	7.3649	7.3432	7.515	7.7403	7.5974	7.5712	7.5891	7.5597	7.5159	7.4057	7.5742	7.6603	7.4119	6.6255	6.5186	6.5363	6.7365	6.7577	6.6484	6.6093	6.5139	6.6641	6.6894
NaN	NaN	NaN	NaN	NaN	NaN	NaN	NaN	NaN	NaN	NaN	NaN	NaN	NaN	NaN	7.4721	7.4399	7.4981	7.4997	7.5516	7.4366	7.3904	7.3896	7.4107	7.4482	7.4483	7.3876	7.3983	7.4679	7.4821	7.6752	7.6099	7.6623	7.6775	7.5087	7.4784	7.4788	7.6272	7.6121	7.3821	6.604	6.5992	6.5422	6.6163	6.5719	6.6684	6.6457	6.5636	6.5851	6.7941
NaN	NaN	NaN	NaN	NaN	NaN	NaN	NaN	NaN	NaN	NaN	NaN	NaN	NaN	7.4372	7.4163	7.4308	7.4257	7.4223	7.4733	7.4063	7.3421	7.2954	7.394	7.3549	7.3995	7.4019	7.2805	7.3937	7.3871	7.5948	7.5518	7.645	7.7069	7.5245	7.496	7.4841	7.6038	7.4952	7.359	6.5461	6.7293	6.4572	6.6673	6.6126	6.7264	6.6566	6.6727	6.6196	6.6314
NaN	NaN	NaN	NaN	NaN	NaN	NaN	NaN	NaN	NaN	NaN	NaN	NaN	NaN	NaN	7.1375	7.1177	7.1692	7.1943	7.1993	7.2986	7.3931	7.3173	7.2896	7.3406	7.3525	7.3145	7.3214	7.4226	7.4701	7.6191	7.5438	7.6358	7.631	7.5819	7.4092	7.4073	7.398	7.4083	7.4029	7.4445	7.4751	7.403	7.5295	7.4453	7.4287	7.4165	7.4444	7.4469	7.4413
NaN	NaN	NaN	NaN	NaN	NaN	NaN	NaN	NaN	NaN	NaN	NaN	NaN	NaN	NaN	6.9797	7.0103	6.9986	7.1281	7.1483	7.3693	7.3035	7.2981	7.2349	7.2973	7.2741	7.3443	7.3546	7.3122	7.3238	7.5936	7.6263	7.6208	7.5297	7.5568	7.5014	7.6067	7.4312	7.4022	7.3973	7.3926	7.4486	7.4466	7.5319	7.4616	7.3706	7.4974	7.4659	7.3882	7.4485
NaN	NaN	NaN	NaN	NaN	NaN	NaN	NaN	NaN	NaN	NaN	NaN	NaN	NaN	7.1537	7.0503	7.1032	7.0418	7.1597	7.128	7.2934	7.2591	7.2179	7.2586	7.2689	7.3873	7.2571	7.3091	7.3497	7.3271	7.5795	7.5891	7.624	7.587	7.451	7.6	7.6325	7.6244	7.4971	7.3903	7.4037	7.4025	7.4081	7.3397	7.5014	7.4275	7.4753	7.4103	7.467	7.4095
NaN	NaN	NaN	NaN	NaN	NaN	NaN	NaN	NaN	NaN	NaN	NaN	NaN	NaN	NaN	7.0581	7.0708	7.0195	7.1546	7.1461	7.2891	7.3555	7.2574	7.2758	7.3031	7.2281	7.3256	7.3921	7.3608	7.3127	7.5718	7.6184	7.6232	7.5537	7.5514	7.6273	7.6765	7.4736	7.3968	7.4	7.3954	7.3988	7.3381	7.3628	7.31	7.3354	7.4636	7.3923	7.485	7.4076
NaN	NaN	NaN	NaN	NaN	NaN	NaN	NaN	NaN	NaN	NaN	NaN	NaN	NaN	NaN	NaN	NaN	NaN	7.0114	7.0878	7.1756	7.1972	7.2988	7.1673	7.2638	7.2094	7.2172	7.2277	7.2362	7.2477	7.5656	7.6196	7.5323	7.5538	7.5785	7.6184	7.5688	7.4532	7.4011	7.3909	7.4578	7.5054	7.5101	7.4851	7.363	7.3685	7.3536	7.3662	7.4451	7.3776
NaN	NaN	NaN	NaN	NaN	NaN	NaN	NaN	NaN	NaN	NaN	NaN	NaN	NaN	NaN	NaN	NaN	NaN	NaN	7.0341	7.1444	7.1726	7.1537	7.2184	7.242	7.2735	7.3106	7.2611	7.273	7.291	7.5614	7.5722	7.5576	7.5842	7.5578	7.5452	7.5256	7.4225	7.4199	7.3818	7.4819	7.5227	7.442	7.5137	7.4277	7.3859	7.3938	7.4192	7.4445	7.433
NaN	NaN	NaN	NaN	NaN	NaN	NaN	NaN	NaN	NaN	NaN	NaN	NaN	NaN	NaN	NaN	NaN	NaN	NaN	7.0246	7.1948	7.1473	7.1495	7.2983	7.3843	7.2564	7.2505	7.3205	7.2273	7.1968	7.5197	7.5707	7.5519	7.5709	7.5043	7.5461	7.5758	7.459	7.3935	7.3443	7.5076	7.5313	7.6058	7.624	7.4832	7.3454	7.4182	7.3753	7.4218	7.4565
NaN	NaN	NaN	NaN	NaN	NaN	NaN	NaN	NaN	NaN	NaN	NaN	NaN	NaN	NaN	NaN	NaN	NaN	NaN	7.0107	7.1435	7.1502	7.1251	7.2829	7.2555	7.2582	7.1376	7.2303	7.2229	7.2571	7.5069	7.5209	7.5357	7.5715	7.4698	7.5285	7.6223	7.4993	7.4452	7.4061	7.4474	7.611	7.5571	7.6038	7.5789	6.9341	7.4656	7.4676	7.3954	7.4607
NaN	NaN	NaN	NaN	NaN	NaN	NaN	NaN	NaN	NaN	NaN	NaN	NaN	NaN	NaN	NaN	NaN	NaN	7.0486	6.9558	7.1789	7.096	7.1048	6.9858	6.9703	7.2078	7.1964	7.1168	7.1614	7.1645	7.3929	7.3992	7.443	7.454	7.4782	7.4986	7.5545	7.55	7.4825	7.4488	7.4401	7.4662	7.4887	7.5877	7.5136	7.4585	7.4336	7.3776	7.451	7.4279
NaN	NaN	NaN	NaN	NaN	NaN	NaN	NaN	NaN	NaN	NaN	NaN	NaN	NaN	NaN	NaN	NaN	NaN	6.9739	6.9132	7.1057	7.1438	7.0012	6.9638	6.9291	6.9944	7.1283	7.1126	7.231	7.2893	7.377	7.3956	7.3924	7.4386	7.4628	7.4522	7.5041	7.5526	7.5246	7.5289	7.4637	7.4643	7.5122	7.4569	7.5315	7.5009	7.4208	7.3788	7.5089	7.4167
NaN	NaN	NaN	NaN	NaN	NaN	NaN	NaN	NaN	NaN	NaN	NaN	NaN	NaN	NaN	NaN	NaN	NaN	6.9967	6.9685	7.4719	7.4068	7.2989	7.3468	7.2972	7.3471	7.402	7.4511	7.4171	7.59	7.0911	7.181	7.1461	7.1743	7.1789	7.1843	7.2583	7.2261	7.2543	7.1984	7.0637	7.1118	7.0752	7.0915	7.0561	7.0382	6.9395	6.928	6.9378	7.0636
NaN	NaN	NaN	NaN	NaN	NaN	NaN	NaN	NaN	NaN	NaN	NaN	NaN	NaN	NaN	NaN	NaN	NaN	NaN	6.9446	7.4192	7.4478	7.3925	7.3499	7.3587	7.3675	7.319	7.4327	7.4529	7.4234	7.009	7.1936	7.1505	7.1604	7.2413	7.2084	7.2024	7.1827	7.182	7.2129	7.1558	7.1434	6.9889	7.1103	6.9493	7.0144	7.0128	6.9821	6.9966	6.9089
NaN	NaN	NaN	NaN	NaN	NaN	NaN	NaN	NaN	NaN	NaN	NaN	NaN	NaN	NaN	NaN	NaN	NaN	NaN	NaN	7.3265	7.3693	7.4257	7.3674	7.364	7.3551	7.3625	7.3982	7.4226	7.456	7.1795	7.1458	7.1792	7.21	7.1961	7.3314	7.2136	7.2502	7.3143	7.2642	7.1553	7.186	7.1815	7.042	7.0849	6.9468	7.0004	6.9761	6.9411	6.9241
NaN	NaN	NaN	NaN	NaN	NaN	NaN	NaN	NaN	NaN	NaN	NaN	NaN	NaN	NaN	NaN	NaN	NaN	NaN	NaN	NaN	7.3339	7.3765	7.4098	7.3539	7.3397	7.3754	7.4628	7.4661	7.5155	7.1629	7.1912	7.2169	7.2316	7.2233	7.2317	7.2207	7.2093	7.2895	7.2007	7.1596	7.2219	7.139	7.1533	7.2061	7.0304	7.0836	6.9818	6.9343	6.8937
NaN	NaN	NaN	NaN	NaN	NaN	NaN	NaN	NaN	NaN	NaN	NaN	NaN	NaN	NaN	NaN	NaN	NaN	NaN	NaN	NaN	NaN	7.5213	7.3135	7.3399	7.3824	7.3436	7.3742	7.4395	7.4538	7.1749	7.1069	7.1725	7.1847	7.1932	7.2227	7.2117	7.2129	7.1991	7.1849	7.2618	7.2254	7.1219	7.153	7.1522	7.0706	7.0377	6.924	6.9043	6.9384
NaN	NaN	NaN	NaN	NaN	NaN	NaN	NaN	NaN	NaN	NaN	NaN	NaN	NaN	NaN	NaN	NaN	NaN	NaN	NaN	NaN	NaN	NaN	7.4111	7.387	7.3612	7.3477	7.3721	7.3439	7.428	7.1762	7.1599	7.2072	7.2206	7.2058	7.2142	7.153	7.1978	7.1798	7.2337	7.1692	7.0839	7.1259	7.1467	7.1308	7.0137	7.1048	7.1046	7.0844	6.973
NaN	NaN	NaN	NaN	NaN	NaN	NaN	NaN	NaN	NaN	NaN	NaN	NaN	NaN	NaN	NaN	NaN	NaN	NaN	NaN	NaN	NaN	NaN	7.3953	7.375	7.4215	7.3756	7.4015	7.3201	7.3185	7.0022	7.1744	7.2532	7.1983	7.2523	7.1608	7.1807	7.2761	7.1567	7.151	7.1501	7.0746	7.154	7.2624	7.1645	7.0612	7.062	7.0051	6.9073	6.9511
NaN	NaN	NaN	NaN	NaN	NaN	NaN	NaN	NaN	NaN	NaN	NaN	NaN	NaN	NaN	NaN	NaN	NaN	NaN	NaN	NaN	NaN	NaN	NaN	7.4002	7.399	7.4319	7.334	7.3228	7.4455	6.9588	7.1426	7.1824	7.232	7.1987	7.2066	7.2159	7.1377	7.1983	7.1603	7.0797	7.0976	7.0937	7.1523	7.0936	7.0605	7.0132	7.0263	6.9046	6.9196
NaN	NaN	NaN	NaN	NaN	NaN	NaN	NaN	NaN	NaN	NaN	NaN	NaN	NaN	NaN	NaN	NaN	NaN	NaN	NaN	NaN	NaN	NaN	NaN	NaN	7.4268	7.4163	7.3984	7.3731	7.3355	7.003	7.1043	7.168	7.2152	7.1611	7.2207	7.2034	7.2281	7.1961	7.1802	7.097	7.0735	7.1004	7.1406	7.2408	7.1366	7.0493	6.9639	6.901	6.9225
NaN	NaN	NaN	NaN	NaN	NaN	NaN	NaN	NaN	NaN	NaN	NaN	NaN	NaN	NaN	NaN	NaN	NaN	NaN	NaN	NaN	NaN	NaN	NaN	NaN	NaN	7.4218	7.3607	7.4303	7.3013	7.0327	7.0194	7.0009	7.1769	7.1636	7.219	7.2192	7.2307	7.1627	7.2311	7.0403	7.0075	7.0516	7.0461	7.0516	7.0538	7.0981	6.9509	6.9417	6.8912
NaN	NaN	NaN	NaN	NaN	NaN	NaN	NaN	NaN	NaN	NaN	NaN	NaN	NaN	NaN	NaN	NaN	NaN	NaN	NaN	NaN	NaN	NaN	NaN	NaN	NaN	6.4547	6.4584	6.3656	6.3168	6.6071	6.6292	6.6231	6.6251	6.8377	6.774	6.8221	6.7859	6.8292	6.8397	7.1302	7.1151	7.091	7.0848	7.0772	7.0763	7.0619	7.0345	6.957	6.9247
NaN	NaN	NaN	NaN	NaN	NaN	NaN	NaN	NaN	NaN	NaN	NaN	NaN	NaN	NaN	NaN	NaN	NaN	NaN	NaN	NaN	NaN	NaN	NaN	NaN	NaN	6.4571	6.4471	6.3422	6.3767	6.7038	6.6651	6.6641	6.6447	6.8249	6.7812	6.8044	6.8099	6.7047	6.7308	7.1233	7.1024	7.0825	7.0817	7.0596	7.0764	7.0494	7.0085	6.9308	6.9357
NaN	NaN	NaN	NaN	NaN	NaN	NaN	NaN	NaN	NaN	NaN	NaN	NaN	NaN	NaN	NaN	NaN	NaN	NaN	NaN	NaN	NaN	NaN	NaN	NaN	NaN	6.4799	6.3505	6.4339	6.388	6.6462	6.6936	6.6853	6.7806	6.7688	6.7711	6.8048	6.7546	6.7702	6.7477	7.1137	7.1096	7.1023	7.089	7.084	7.0873	7.0805	6.9877	6.9258	6.9334
NaN	NaN	NaN	NaN	NaN	NaN	NaN	NaN	NaN	NaN	NaN	NaN	NaN	NaN	NaN	NaN	NaN	NaN	NaN	NaN	NaN	NaN	NaN	NaN	NaN	NaN	6.4176	6.3943	6.3667	6.3461	6.6042	6.6294	6.6409	6.6415	6.7198	6.7827	6.7077	6.9268	6.7953	6.6854	7.1057	7.1175	7.1012	7.1019	7.097	7.0851	7.1032	7.0309	6.9277	6.9266
NaN	NaN	NaN	NaN	NaN	NaN	NaN	NaN	NaN	NaN	NaN	NaN	NaN	NaN	NaN	NaN	NaN	NaN	NaN	NaN	NaN	NaN	NaN	NaN	NaN	NaN	NaN	6.4011	6.4817	6.3718	6.6376	6.5951	6.6156	6.5901	6.7376	6.736	6.7389	6.8179	6.7318	6.6925	7.1018	7.1122	7.1437	7.1516	6.9979	6.9921	6.9886	7.0369	6.927	6.9094
NaN	NaN	NaN	NaN	NaN	NaN	NaN	NaN	NaN	NaN	NaN	NaN	NaN	NaN	NaN	NaN	NaN	NaN	NaN	NaN	NaN	NaN	NaN	NaN	NaN	NaN	NaN	6.4347	6.4328	6.3503	6.5936	6.6142	6.6291	6.6201	6.7312	6.6894	6.677	6.7247	6.7768	6.7898	7.0899	7.0861	7.1368	7.0754	7.0075	6.9998	6.9657	6.9675	6.9301	6.9063
NaN	NaN	NaN	NaN	NaN	NaN	NaN	NaN	NaN	NaN	NaN	NaN	NaN	NaN	NaN	NaN	NaN	NaN	NaN	NaN	NaN	NaN	NaN	NaN	NaN	NaN	6.4319	6.5086	6.4873	6.3349	6.6011	6.6418	6.6105	6.5655	6.7533	6.717	6.7218	6.7304	6.6471	6.6879	7.0583	7.0828	7.1156	7.0845	7.0173	7.0213	6.9668	6.9406	6.9695	6.9105
NaN	NaN	NaN	NaN	NaN	NaN	NaN	NaN	NaN	NaN	NaN	NaN	NaN	NaN	NaN	NaN	NaN	NaN	NaN	NaN	NaN	NaN	NaN	NaN	NaN	NaN	6.3489	6.4755	6.4896	6.3347	6.581	6.5961	6.5987	6.5784	6.6394	6.6473	6.6812	6.669	6.7545	6.7684	7.0471	7.0626	7.1241	7.0231	7.0129	6.6191	6.9817	6.9419	6.9368	6.9112
NaN	NaN	NaN	NaN	NaN	NaN	NaN	NaN	NaN	NaN	NaN	NaN	NaN	NaN	NaN	NaN	NaN	NaN	NaN	NaN	NaN	NaN	NaN	NaN	NaN	6.3988	6.3048	6.3968	6.5024	6.4875	6.6026	6.7591	6.5619	6.5566	6.7018	6.6873	6.6923	6.7202	6.7628	6.7201	7.0187	7.0319	7.0629	7.0931	7.0036	6.6032	6.9741	6.9344	6.9335	6.9095
NaN	NaN	NaN	NaN	NaN	NaN	NaN	NaN	NaN	NaN	NaN	NaN	NaN	NaN	NaN	NaN	NaN	NaN	NaN	NaN	NaN	NaN	NaN	NaN	NaN	6.3636	6.3816	6.3761	6.4863	6.5156	6.5706	6.5659	6.669	6.5489	6.6571	6.6878	6.6462	6.711	6.6837	6.6766	6.9982	7.0013	7.0113	7.0685	6.984	6.9752	6.9478	6.9331	6.9314	7.0018
NaN	NaN	NaN	NaN	NaN	NaN	NaN	NaN	NaN	NaN	NaN	NaN	NaN	NaN	NaN	NaN	NaN	NaN	NaN	NaN	NaN	NaN	NaN	NaN	NaN	7.0166	7.0652	7.0738	7.1637	7.1318	7.316	7.2794	7.2902	7.2905	7.2923	7.3069	7.3686	7.3579	7.3289	7.3025	7.3091	7.3046	7.3091	7.3654	7.2893	7.2808	7.2698	7.2417	7.2387	7.3202
NaN	NaN	NaN	NaN	NaN	NaN	NaN	NaN	NaN	NaN	NaN	NaN	NaN	NaN	NaN	NaN	NaN	NaN	NaN	NaN	NaN	NaN	NaN	NaN	NaN	7.0077	7.0224	7.1122	7.1858	7.1964	7.3415	7.3053	7.2938	7.2941	7.3081	7.3134	7.38	7.3475	7.3162	7.3021	7.3098	7.3089	7.2971	7.3619	7.2864	7.2722	7.2719	7.249	7.2432	7.3148
NaN	NaN	NaN	NaN	NaN	NaN	NaN	NaN	NaN	NaN	NaN	NaN	NaN	NaN	NaN	NaN	NaN	NaN	NaN	NaN	NaN	NaN	NaN	NaN	NaN	7.1144	7.0161	7.0978	7.2388	7.178	7.3557	7.3554	7.303	7.3006	7.3026	7.303	7.3622	7.3495	7.3158	7.3105	7.3048	7.2965	7.2971	7.331	7.3786	7.2732	7.2663	7.2589	7.2519	7.3474
NaN	NaN	NaN	NaN	NaN	NaN	NaN	NaN	NaN	NaN	NaN	NaN	NaN	NaN	NaN	NaN	NaN	NaN	NaN	NaN	NaN	NaN	NaN	NaN	NaN	7.1141	7.0349	7.0719	7.1516	7.1845	7.3558	7.3709	7.3309	7.3027	7.3165	7.2919	7.3691	7.3611	7.3476	7.3169	7.31	7.3087	7.2994	7.2983	7.3037	7.347	7.3243	7.261	7.2579	7.3575
NaN	NaN	NaN	NaN	NaN	NaN	NaN	NaN	NaN	NaN	NaN	NaN	NaN	NaN	NaN	NaN	NaN	NaN	NaN	NaN	NaN	NaN	NaN	NaN	NaN	7.0454	7.1009	7.1202	7.2123	7.172	7.3663	7.3709	7.3425	7.3222	7.3216	7.2987	7.367	7.3687	7.3566	7.3408	7.3388	7.3388	7.3189	7.3088	7.3117	7.3068	7.2922	7.2554	7.2555	7.3651
NaN	NaN	NaN	NaN	NaN	NaN	NaN	NaN	NaN	NaN	NaN	NaN	NaN	NaN	NaN	NaN	NaN	NaN	NaN	NaN	NaN	NaN	NaN	NaN	NaN	NaN	7.0852	7.1169	7.2458	7.1503	7.3795	7.3948	7.3447	7.3257	7.3212	7.3134	7.3683	7.3673	7.3554	7.3552	7.3522	7.3469	7.337	7.3239	7.3192	7.3156	7.2958	7.2811	7.2555	7.3565
NaN	NaN	NaN	NaN	NaN	NaN	NaN	NaN	NaN	NaN	NaN	NaN	NaN	NaN	NaN	NaN	NaN	NaN	NaN	NaN	NaN	NaN	NaN	NaN	NaN	NaN	7.1841	7.1393	7.1873	7.1217	7.3996	7.3945	7.3444	7.3274	7.3178	7.3064	7.358	7.3469	7.3623	7.375	7.3693	7.3361	7.3411	7.3407	7.3403	7.3663	7.2624	7.2769	7.2565	7.3637
NaN	NaN	NaN	NaN	NaN	NaN	NaN	NaN	NaN	NaN	NaN	NaN	NaN	NaN	NaN	NaN	NaN	NaN	NaN	NaN	NaN	NaN	NaN	NaN	NaN	NaN	7.1713	7.1395	7.2003	7.2132	7.428	7.3849	7.3342	7.3272	7.3048	7.2844	7.3431	7.3468	7.3514	7.3421	7.3503	7.3448	6.9407	7.3447	7.3425	7.2684	7.2749	7.2669	7.2822	7.3737
NaN	NaN	NaN	NaN	NaN	NaN	NaN	NaN	NaN	NaN	NaN	NaN	NaN	NaN	NaN	NaN	NaN	NaN	NaN	NaN	NaN	NaN	NaN	NaN	NaN	7.1775	7.1715	7.1476	7.1823	7.2367	7.4184	7.3594	7.3308	7.3268	7.2955	7.2802	7.3365	7.3297	7.341	7.331	7.3421	7.3362	7.3307	7.3238	7.322	7.264	7.2678	7.2525	7.2577	7.3584
NaN	NaN	NaN	NaN	NaN	NaN	NaN	NaN	NaN	NaN	NaN	NaN	NaN	NaN	NaN	NaN	NaN	NaN	NaN	NaN	NaN	NaN	NaN	NaN	7.1824	7.0831	7.0726	7.1325	7.097	7.2078	7.4337	7.3718	7.3712	7.3261	7.2768	7.275	7.3357	7.3232	7.3187	7.3235	7.3255	7.3243	7.3207	7.3179	7.3154	7.2599	7.2733	7.2788	7.2437	7.3546
NaN	NaN	NaN	NaN	NaN	NaN	NaN	NaN	NaN	NaN	NaN	NaN	NaN	NaN	NaN	NaN	NaN	NaN	NaN	NaN	NaN	NaN	NaN	NaN	7.3449	7.2598	7.27	7.2387	7.2817	7.3351	7.4437	7.3486	7.3424	7.2628	7.233	7.2714	7.2629	7.3173	7.3203	7.319	7.3146	7.3139	7.286	7.27	7.1975	7.2397	7.2331	7.2404	7.2045	7.3206
NaN	NaN	NaN	NaN	NaN	NaN	NaN	NaN	NaN	NaN	NaN	NaN	NaN	NaN	NaN	NaN	NaN	NaN	NaN	NaN	NaN	NaN	7.3572	7.3613	7.2517	7.2359	7.2433	7.2453	7.2894	7.3885	7.4016	7.3608	7.3309	7.2941	7.2447	7.2673	7.2655	7.3254	7.326	7.3136	7.3041	7.3027	7.2686	7.2731	7.2082	7.2956	7.2896	7.2956	7.2375	7.3621
NaN	NaN	NaN	NaN	NaN	NaN	NaN	NaN	NaN	NaN	NaN	NaN	NaN	NaN	NaN	NaN	NaN	NaN	NaN	NaN	NaN	NaN	7.3656	7.2875	7.2214	7.2901	7.2194	7.3396	7.2661	7.3171	7.3261	7.3629	7.3192	7.2872	7.2821	7.2692	7.2695	7.3255	7.3181	7.3135	7.3107	7.2999	7.2615	7.2653	7.2661	7.2896	7.288	7.2837	7.2322	7.3623
NaN	NaN	NaN	NaN	NaN	NaN	NaN	NaN	NaN	NaN	NaN	NaN	NaN	NaN	NaN	NaN	NaN	NaN	NaN	NaN	NaN	7.3529	7.3219	7.4162	7.2573	7.2495	7.2804	7.335	7.2982	7.2926	7.3176	7.3238	7.349	7.3246	7.2849	7.2737	7.2746	7.2674	7.3203	7.3128	7.3102	7.2982	7.2671	7.2987	7.2878	7.2844	7.2928	7.2818	7.244	7.3691
NaN	NaN	NaN	NaN	NaN	NaN	NaN	NaN	NaN	NaN	NaN	NaN	NaN	NaN	NaN	NaN	NaN	NaN	NaN	NaN	NaN	7.3373	7.3802	7.3555	7.2773	7.2822	7.2445	7.3208	7.3067	7.3352	7.3443	7.329	7.3396	7.3214	7.2784	7.2837	7.2735	7.2649	7.3208	7.3101	7.3091	7.3059	7.2613	7.2593	7.2937	7.292	7.2893	7.2979	7.2472	7.3607
NaN	NaN	NaN	NaN	NaN	NaN	NaN	NaN	NaN	NaN	NaN	NaN	NaN	NaN	NaN	NaN	NaN	NaN	NaN	NaN	7.4465	7.389	7.42	7.2953	7.2873	7.2931	7.324	7.2958	7.3241	7.2569	7.3233	7.3139	7.3518	7.3613	7.3321	7.3165	7.2904	7.2751	7.2577	7.3066	7.2986	7.3009	7.2615	7.256	7.2693	7.2948	7.3061	7.3164	7.3104	7.3665
NaN	NaN	NaN	NaN	NaN	NaN	NaN	NaN	NaN	NaN	NaN	NaN	NaN	NaN	NaN	NaN	NaN	NaN	NaN	7.1604	7.5156	7.5037	7.3818	7.2856	7.2857	7.3169	7.2361	7.2764	7.4266	7.2673	7.3355	7.3616	7.3551	7.3609	7.393	7.3243	7.2837	7.2825	7.2577	7.3028	7.3013	7.3244	7.2606	7.3106	7.3105	7.3119	7.3174	7.3108	7.311	7.4318
NaN	NaN	NaN	NaN	NaN	NaN	NaN	NaN	NaN	NaN	NaN	NaN	NaN	NaN	NaN	NaN	NaN	NaN	NaN	7.314	7.4395	7.3707	7.36	7.3041	7.3703	7.3445	7.2791	7.4268	7.3134	7.3131	7.3719	7.3692	7.3618	7.3485	7.3521	7.3822	7.3124	7.2819	7.2601	7.3117	7.3004	7.2966	7.2921	7.3113	7.3102	7.3131	7.3161	7.3157	7.3166	7.4327
NaN	NaN	NaN	NaN	NaN	NaN	NaN	NaN	NaN	NaN	NaN	NaN	NaN	NaN	NaN	NaN	NaN	NaN	7.1874	7.2412	7.5481	7.424	7.4026	7.3083	7.3462	7.3206	7.2959	7.3681	7.2715	7.309	7.3742	7.3695	7.3563	7.3438	7.2848	7.379	7.3023	7.2747	7.2599	7.2468	7.3015	7.3248	7.2877	7.2977	7.2973	7.2985	7.3021	7.3121	7.3164	7.4052
NaN	NaN	NaN	NaN	NaN	NaN	NaN	NaN	NaN	NaN	NaN	NaN	NaN	NaN	NaN	NaN	NaN	7.1951	7.1836	7.2694	7.5562	7.367	7.3856	7.3609	7.3045	7.3726	7.3422	7.306	7.3281	7.3762	7.3443	7.3675	7.3621	7.3373	7.2731	7.3172	7.3232	7.2862	7.2607	7.2459	7.2472	7.3045	7.2876	7.2941	7.2934	7.2956	7.2989	7.3012	7.3089	7.4098
NaN	NaN	NaN	NaN	NaN	NaN	NaN	NaN	NaN	NaN	NaN	NaN	NaN	NaN	NaN	NaN	6.9227	7.0107	7.0489	6.8267	7.293	7.2509	7.2615	7.2933	7.2633	7.2354	7.23	7.3035	7.2295	7.2602	7.1965	7.2075	7.233	7.2269	7.1836	7.0975	7.1623	7.1594	7.1318	7.0797	7.2051	7.1966	7.2322	7.2245	7.2595	7.2614	7.2654	7.2667	7.2775	7.3388
NaN	NaN	NaN	NaN	NaN	NaN	NaN	NaN	NaN	NaN	NaN	NaN	NaN	NaN	NaN	6.8677	6.9178	6.912	6.8139	6.8457	7.2731	7.2054	7.1902	7.3081	7.1939	7.2146	7.2659	7.2654	7.3182	7.3489	7.3052	7.304	7.2808	7.2664	7.255	7.1384	7.1739	7.1463	7.118	7.1295	7.2512	7.2047	7.1977	7.2686	7.2634	7.2987	7.2978	7.3019	7.4164	7.4082
NaN	NaN	NaN	NaN	NaN	NaN	NaN	NaN	NaN	NaN	NaN	NaN	NaN	NaN	NaN	6.8976	6.8815	6.8593	6.932	6.9412	7.384	7.2241	7.2295	7.2711	7.1866	7.2413	7.2432	7.2415	7.3324	7.2693	7.2872	7.2865	7.2696	7.2997	7.2622	7.1467	7.174	7.1986	7.1806	7.1438	7.2596	7.2441	7.2343	7.1909	7.2758	7.2748	7.2687	7.2936	7.4083	7.4037
NaN	NaN	NaN	NaN	NaN	NaN	NaN	NaN	NaN	NaN	NaN	NaN	NaN	NaN	6.9762	6.9349	6.9063	7.0728	7.0821	7.0472	7.4212	7.2629	7.2024	7.1951	7.2277	7.1935	7.2939	7.3025	7.2635	7.3427	7.251	7.2502	7.2671	7.2479	7.2983	7.2839	7.1727	7.1901	7.1872	7.1449	7.2683	7.2385	7.2272	7.2134	7.214	7.1784	7.3031	7.3016	7.4121	7.3892
NaN	NaN	NaN	NaN	NaN	NaN	NaN	NaN	NaN	NaN	NaN	NaN	NaN	NaN	6.8351	6.9751	6.9995	6.9794	7.0312	7.0662	7.2254	7.2752	7.3166	7.2547	7.1915	7.167	7.2869	7.3135	7.2833	7.2714	7.2581	7.2776	7.2928	7.306	7.2939	7.2733	7.1861	7.1864	7.1765	7.178	7.2738	7.2404	7.2197	7.2021	7.2103	7.2142	7.2144	7.2941	7.407	7.4165
NaN	NaN	NaN	NaN	NaN	NaN	NaN	NaN	NaN	NaN	NaN	NaN	NaN	NaN	NaN	6.8688	6.9162	7.0043	6.9819	7.0036	7.2313	7.2338	7.2682	7.391	7.1936	7.1562	7.1073	7.2896	7.3333	7.2996	7.2763	7.2635	7.2804	7.2896	7.2811	7.2576	7.2445	7.1507	7.188	7.1645	7.2987	7.2201	7.1955	7.1905	7.1953	7.2049	7.1965	7.2972	7.4108	7.4128
NaN	NaN	NaN	NaN	NaN	NaN	NaN	NaN	NaN	NaN	NaN	NaN	NaN	NaN	NaN	6.9005	6.9254	6.9026	6.9264	6.9633	7.3668	7.2808	7.3295	7.2955	7.2121	7.2344	7.1432	7.3149	7.3279	7.2721	7.2883	7.285	7.2826	7.2751	7.2731	7.2691	7.2495	7.1388	7.1695	7.1718	7.3114	7.2388	7.1826	7.1744	7.171	7.1801	7.1733	7.2764	7.3901	7.3943
NaN	NaN	NaN	NaN	NaN	NaN	NaN	NaN	NaN	NaN	NaN	NaN	NaN	NaN	NaN	6.8512	6.9366	6.96	6.9202	6.94	7.3259	7.3685	7.2988	7.243	7.2672	7.2292	7.2476	7.1578	7.2677	7.3058	7.2585	7.2898	7.2855	7.2676	7.2926	7.2813	7.1168	7.135	7.1264	7.111	7.2924	7.2042	7.1765	7.162	7.1652	7.1856	7.1799	7.1822	7.3862	7.3909
NaN	NaN	NaN	NaN	NaN	NaN	NaN	NaN	NaN	NaN	NaN	NaN	NaN	NaN	NaN	6.8525	6.8753	NaN	NaN	6.9249	7.4201	7.3673	7.3325	7.3223	7.2694	7.3072	7.3054	7.286	7.2209	7.2839	7.2417	7.2502	7.2629	7.2762	7.2806	7.3012	7.1554	7.1545	7.1069	7.0904	7.2877	7.2354	7.1981	7.1763	7.1762	7.1823	7.1803	7.1838	7.3865	7.3881
NaN	NaN	NaN	NaN	NaN	NaN	NaN	NaN	NaN	NaN	NaN	NaN	NaN	NaN	NaN	NaN	NaN	NaN	NaN	NaN	NaN	7.3552	7.3311	7.2978	7.2748	7.2883	7.311	7.4231	7.3306	7.3246	7.2362	7.2158	7.2572	7.2399	7.2288	7.264	7.2591	7.1503	7.1296	7.0986	7.2945	7.2531	7.2299	7.2144	7.1865	7.1842	7.183	7.1838	7.2906	7.3943
NaN	NaN	NaN	NaN	NaN	NaN	NaN	NaN	NaN	NaN	NaN	NaN	NaN	NaN	NaN	NaN	NaN	NaN	NaN	NaN	NaN	7.3224	7.3728	7.3041	7.287	7.3013	7.3369	7.2677	7.2184	7.3025	7.4336	7.4358	7.4448	7.4573	7.4532	7.4861	7.4685	7.4532	7.423	7.437	7.3935	7.3583	7.3469	7.3263	7.3859	7.384	7.3094	7.3507	7.444	7.5075
NaN	NaN	NaN	NaN	NaN	NaN	NaN	NaN	NaN	NaN	NaN	NaN	NaN	NaN	NaN	NaN	NaN	NaN	NaN	NaN	7.3188	7.2313	7.2436	7.3314	7.3944	7.3138	7.3088	7.2555	7.2263	7.2796	7.4766	7.4481	7.4458	7.444	7.4518	7.4526	7.4596	7.4528	7.4519	7.4383	7.3872	7.3564	7.344	7.3476	7.4059	7.3549	7.3587	7.3569	7.4584	7.5294
NaN	NaN	NaN	NaN	NaN	NaN	NaN	NaN	NaN	NaN	NaN	NaN	NaN	NaN	NaN	NaN	NaN	7.2875	7.2295	7.2172	7.3471	7.4309	7.4033	7.3761	7.4195	7.305	7.3503	7.2953	7.3154	7.2481	7.4932	7.4836	7.4456	7.4444	7.457	7.4557	7.4333	7.4179	7.4156	7.3859	7.3695	7.3654	7.3648	7.3583	7.3771	7.3797	7.3584	7.3586	7.3607	7.397
NaN	NaN	NaN	NaN	NaN	NaN	NaN	NaN	NaN	NaN	NaN	NaN	NaN	NaN	NaN	NaN	7.1263	7.1844	7.2777	7.2087	7.3662	7.3555	7.4147	7.4392	7.4061	7.3535	7.2961	7.3084	7.3206	7.2804	7.4297	7.4932	7.4841	7.4507	7.4471	7.4525	7.4015	7.3988	7.3741	7.4432	7.4444	7.4463	7.4885	7.3956	7.3837	7.3866	7.3566	7.3773	7.3771	7.4203
NaN	NaN	NaN	NaN	NaN	NaN	NaN	NaN	NaN	NaN	NaN	NaN	NaN	NaN	NaN	7.1576	7.1898	7.1832	7.1963	7.2912	7.3453	7.5206	7.427	7.4495	7.4173	7.3557	7.3446	7.3152	7.2397	7.364	7.4398	7.4938	7.5014	7.4949	7.4464	7.3835	7.3797	7.3713	7.3414	7.4196	7.4152	7.4665	7.5004	7.434	7.4057	7.3933	7.3838	7.3707	7.3793	7.4416
NaN	NaN	NaN	NaN	NaN	NaN	NaN	NaN	NaN	NaN	NaN	NaN	NaN	7.0146	7.014	7.0364	7.2298	7.161	7.1697	7.2842	7.2993	7.5174	7.3859	7.426	7.4099	7.3745	7.3108	7.3329	7.2895	7.2141	7.4534	7.4437	7.4821	7.4889	7.4889	7.385	7.397	7.3795	7.4145	7.4592	7.4645	7.4895	7.4303	7.435	7.4105	7.4015	7.3989	7.3857	7.3616	7.4403
NaN	NaN	NaN	NaN	NaN	NaN	NaN	NaN	NaN	NaN	NaN	NaN	NaN	7.0252	7.0696	7.0414	7.1027	7.1665	7.23	7.1563	7.261	7.3638	7.3918	7.4046	7.512	7.3904	7.2916	7.3688	7.3117	7.328	7.4626	7.4591	7.4958	7.5017	7.4988	7.4359	7.4029	7.3802	7.4145	7.4598	7.4789	7.4791	7.4403	7.441	7.4046	7.4043	7.4105	7.4069	7.407	7.4218
NaN	NaN	NaN	NaN	NaN	NaN	NaN	NaN	NaN	NaN	NaN	7.1749	7.1376	7.0371	7.0564	7.0272	7.0041	7.1318	7.1568	7.228	7.3113	7.3801	7.4465	7.4176	7.3304	7.4178	7.3124	7.3324	7.2999	7.38	7.4671	7.462	7.4466	7.4428	7.4339	7.4345	7.4418	7.3851	7.4194	7.4726	7.4696	7.4928	7.4407	7.4772	7.4433	7.4467	7.4579	7.4749	7.4785	7.4297
NaN	NaN	NaN	NaN	NaN	NaN	NaN	NaN	NaN	6.8022	7.2863	7.1592	7.1646	7.0799	7.0687	7.0523	7.0334	7.1309	7.088	7.168	7.2863	7.2574	7.3791	7.4695	7.445	7.3147	7.3658	7.3706	7.387	7.4005	7.4704	7.4574	7.4529	7.4412	7.4399	7.4457	7.4442	7.3901	7.4491	7.4942	7.5092	7.5177	7.4743	7.4532	7.4583	7.4959	7.5233	7.516	7.4417	7.4094
NaN	NaN	NaN	6.6629	NaN	NaN	NaN	NaN	NaN	6.7904	7.264	7.3802	7.237	7.1007	7.0873	7.0412	7.0162	6.9187	7.1271	7.1813	7.2556	7.2732	7.296	7.4389	7.3919	7.4128	7.387	7.5222	7.5064	7.4355	7.5268	7.4593	7.4509	7.4493	7.4394	7.4232	7.4037	7.3756	7.4417	7.4531	7.4641	7.49	7.5104	7.461	7.4991	7.4514	7.4631	7.4558	7.4521	7.4183
NaN	NaN	7.4536	7.3287	NaN	NaN	NaN	NaN	7.4754	7.4474	7.2687	7.2524	7.1609	7.0386	7.0166	6.9597	6.9062	6.8848	6.9085	6.9937	7.4948	7.5118	7.5882	7.6513	7.5894	7.6422	7.6834	7.6678	7.6095	7.7068	7.5101	7.4726	7.4567	7.4401	7.4285	7.4252	7.395	7.3811	7.4661	7.4477	7.4581	7.4745	7.4763	7.5033	7.5346	7.4825	7.4861	7.4223	7.4052	7.4248
7.4368	7.4047	7.4594	7.3626	NaN	NaN	NaN	7.5097	7.5272	7.5048	7.2923	7.2711	7.1452	7.0039	7.0188	6.941	6.9409	6.9354	6.9272	7.0441	7.4945	7.422	7.4834	7.5689	7.6709	7.7442	7.6971	7.6828	7.6462	7.6738	7.5055	7.4918	7.4723	7.4396	7.4363	7.4227	7.4062	7.4755	7.4942	7.4846	7.5109	7.5228	7.5161	7.511	7.5443	7.4936	7.4933	7.3978	7.3999	7.4091
NaN	7.3556	7.327	7.2319	NaN	NaN	NaN	7.3998	7.4328	7.4264	7.143	7.037	7.0262	6.9939	7.0115	6.9923	6.9832	6.9843	6.9955	6.9058	7.5525	7.4854	7.5006	7.5159	7.5786	7.5551	7.6132	7.651	7.6714	7.6693	7.5213	7.5127	7.4856	7.4754	7.4431	7.431	7.4211	7.504	7.5143	7.5218	7.5313	7.5334	7.5405	7.5291	7.525	7.5227	7.4983	7.493	7.0089	7.3474
NaN	7.2965	7.3265	7.2837	7.3235	NaN	NaN	7.3633	7.427	7.4029	7.1581	7.1566	7.0381	7.0161	7.0009	7.0227	6.9828	7.0062	7.0192	6.9743	7.3688	7.4058	7.3689	7.4824	7.503	7.5794	7.5526	7.6079	7.6941	7.717	7.5322	7.5028	7.5219	7.5244	7.5256	7.454	7.542	7.5348	7.5578	7.5374	7.5336	7.4945	7.4739	7.4664	7.4754	7.4903	7.4874	7.4437	7.4896	7.3625
7.3799	7.3555	7.3488	7.3345	7.301	7.3401	7.3809	7.3668	7.3676	7.4118	7.1493	7.1532	7.1598	7.1596	7.0423	7.051	7.0182	7.0433	6.998	7.0006	7.464	7.4707	7.439	7.5661	7.5418	7.492	7.56	7.6479	7.6215	7.7035	7.4794	7.5301	7.5362	7.5398	7.5499	7.5563	7.5596	7.5589	7.5627	7.5506	7.578	7.5362	7.494	7.4984	7.4649	7.4595	7.4046	7.366	7.3603	6.9567
NaN	7.3118	7.3255	7.3666	7.3642	7.3622	7.4213	7.4338	7.3529	7.4012	7.1405	7.1842	7.1916	7.1819	7.0826	7.1016	7.1101	7.0692	7.0303	7.0677	7.5208	7.4942	7.4664	7.4259	7.495	7.5631	7.5706	7.6424	7.6828	7.6825	7.5543	7.5546	7.5451	7.5156	7.5459	7.5496	7.5673	7.569	7.5607	7.5568	7.5634	7.5382	7.5479	7.5465	7.5187	7.4868	7.3742	7.3691	7.3591	6.9502
NaN	NaN	7.3123	7.3572	7.3476	7.3903	7.3866	7.4059	7.4688	7.4473	7.1655	7.1751	7.1799	7.1944	7.212	7.0575	7.0673	7.0817	7.0529	7.0679	7.5091	7.4546	7.4984	7.638	7.4625	7.5016	7.6034	7.6366	7.6845	7.6693	7.5793	7.5676	7.5632	7.5591	7.5836	7.5604	7.5504	7.5537	7.5481	7.5704	7.5767	7.5257	7.5352	7.5164	7.4916	7.3899	7.3481	7.3337	7.3632	6.9739
NaN	NaN	7.3707	7.3965	7.421	7.3139	7.4227	7.4188	7.4463	7.424	7.1749	7.1513	7.1421	7.1613	7.1843	7.0828	7.0493	7.0482	7.0494	7.0741	7.5087	7.6019	7.5177	7.6915	7.5301	7.5008	7.6054	7.5932	7.714	7.7361	7.5811	7.5662	7.5735	7.5434	7.5222	7.5304	7.5306	7.5564	7.5386	7.5189	7.5356	7.537	7.5307	7.5034	7.4931	7.4271	7.3583	7.319	7.366	6.9715
NaN	NaN	7.4062	7.4321	7.3268	7.3977	7.433	7.4702	7.4152	7.4342	7.1863	7.1719	7.1615	7.1541	7.1789	7.1672	7.1657	7.0627	7.0712	7.0553	7.5022	7.5721	7.6645	7.6035	7.705	7.5817	7.5042	7.5521	7.7024	7.7066	7.5441	7.5296	7.5448	7.515	7.533	7.5282	7.5221	7.5199	7.5067	7.5239	7.5075	7.4789	7.4783	7.4713	7.4551	7.4352	7.4355	7.3873	7.3716	7.4125
NaN	NaN	NaN	7.3832	7.3801	6.9783	7.4363	7.4948	7.4321	7.4478	7.1175	7.1162	7.1251	7.1634	7.1878	7.1704	7.1658	7.0683	7.0643	6.9959	7.5271	7.612	7.7075	7.725	7.673	7.5813	7.5179	7.5985	7.617	7.6877	7.5671	7.5546	7.5165	7.5022	7.4869	7.4836	7.4586	7.4791	7.4638	7.4743	7.4735	7.4722	7.444	7.469	7.429	7.3898	7.4199	7.369	7.3697	7.4075
NaN	NaN	NaN	NaN	NaN	NaN	NaN	NaN	NaN	7.0895	6.5669	6.5523	6.7378	6.5892	6.6343	6.6603	6.5552	6.5249	6.5022	6.5507	6.6301	6.6783	6.6112	6.7832	6.6607	6.5928	6.5801	6.5052	6.5632	6.6796	7.5254	7.5397	7.4997	7.4602	7.4381	7.3944	7.4667	7.465	7.4331	7.4161	7.4255	7.418	7.4127	7.386	7.365	7.3727	7.3478	7.3652	7.3249	7.301
NaN	NaN	NaN	NaN	NaN	NaN	NaN	NaN	NaN	7.1373	6.6286	6.6362	6.6833	6.6529	6.7265	6.5457	6.5288	6.4609	6.6365	6.6772	6.7524	6.5798	6.6315	6.6033	6.5134	6.552	6.5105	6.516	6.5589	6.5454	7.4627	7.5245	7.4548	7.4612	7.4092	7.4068	7.4036	7.3989	7.401	7.4009	7.4082	7.4146	7.393	7.3757	7.3506	7.3467	7.342	7.3154	7.3024	7.2612
NaN	NaN	NaN	NaN	NaN	NaN	NaN	NaN	6.813	7.2792	6.6963	6.7083	6.6312	6.666	6.6406	6.6913	6.6634	6.6973	6.6905	6.7737	6.5819	6.5275	6.5721	6.6332	6.5777	6.59	6.5397	6.4957	6.5782	6.5792	7.4079	7.482	7.5018	7.4803	7.4269	7.4262	7.407	7.4083	7.4115	7.3915	7.391	7.3918	7.3806	7.3801	7.3749	7.3384	7.3056	7.2895	7.3026	7.2819
NaN	NaN	NaN	NaN	NaN	NaN	NaN	NaN	NaN	7.2868	6.7434	6.7468	6.6974	6.7424	6.8266	6.8348	6.6513	6.6998	6.7686	6.7587	6.6629	6.6479	6.6549	6.5262	6.5845	6.5043	6.6013	6.588	6.5611	6.4491	7.4002	7.3913	7.4969	7.4947	7.4746	7.4216	7.4288	7.4125	7.4024	7.3919	7.3759	7.348	7.3455	7.3206	7.3425	7.3132	7.3083	7.297	7.2905	7.2723
NaN	NaN	NaN	NaN	NaN	NaN	NaN	NaN	NaN	7.338	6.692	6.8451	6.7798	6.7103	6.8192	6.675	6.7719	6.7382	6.8164	6.6614	6.6084	6.6731	6.634	6.6631	6.6945	6.5517	6.7951	6.6304	6.5902	6.5748	7.3842	7.3828	7.4822	7.5621	7.5467	7.4893	7.5085	7.5187	7.4908	7.4857	7.4673	7.4525	7.4277	7.428	7.348	7.3275	7.3319	7.3062	7.289	7.2795
NaN	NaN	NaN	NaN	NaN	NaN	NaN	NaN	NaN	NaN	NaN	6.8088	6.7071	6.6606	6.6222	6.6936	6.7364	6.7583	6.733	6.7401	6.6849	6.7196	6.6767	6.7346	6.6444	6.5484	6.6864	6.6464	6.5657	6.6211	7.4243	7.4247	7.4611	7.4808	7.5477	7.5592	7.5258	7.5267	7.5032	7.4859	7.4838	7.4679	7.4447	7.4385	7.4063	7.4004	7.3855	7.3012	7.289	7.2724
NaN	NaN	NaN	NaN	NaN	NaN	NaN	NaN	NaN	NaN	NaN	NaN	6.7723	6.7424	6.7051	6.7853	6.8255	6.8117	6.8014	6.6476	6.6977	6.6904	6.798	6.6902	6.6073	6.6335	6.7644	6.629	6.7016	6.6609	7.464	7.456	7.4217	7.4577	7.5383	7.5686	7.5788	7.5773	7.5647	7.4991	7.5081	7.5077	7.4502	7.4403	7.4269	7.4038	7.3871	7.3035	7.3595	7.2754
NaN	NaN	NaN	NaN	NaN	NaN	NaN	NaN	NaN	NaN	NaN	NaN	NaN	NaN	6.6514	6.7497	6.783	6.8071	6.7767	6.7729	6.7147	6.7385	6.8021	6.6347	6.6872	6.6602	6.7431	6.7034	6.6521	6.6755	7.5439	7.4568	7.4609	7.4306	7.5091	7.5144	7.5169	7.5482	7.554	7.5538	7.5077	7.5148	7.4735	7.4663	7.4406	7.4275	7.4253	7.3282	7.3249	7.2924
NaN	NaN	NaN	NaN	NaN	NaN	NaN	NaN	NaN	NaN	NaN	NaN	NaN	NaN	6.9267	6.7806	6.8472	6.8245	6.892	6.7085	6.7451	6.6685	6.7305	6.6654	6.6843	6.7061	6.7455	6.7579	6.6991	6.7018	7.606	7.4768	7.4318	7.4055	7.4856	7.4734	7.4852	7.4887	7.5054	7.6042	7.5684	7.5772	7.4982	7.5584	7.4596	7.4496	7.4129	7.3152	7.3022	7.2988
NaN	NaN	NaN	NaN	NaN	NaN	NaN	NaN	NaN	NaN	NaN	NaN	NaN	NaN	6.8239	6.8438	6.4014	6.9913	6.8381	6.8061	6.7838	6.7975	6.7643	6.7562	6.802	6.6778	6.7973	6.7235	6.7021	6.701	7.6357	7.5292	7.5295	7.4542	7.4205	7.4287	7.4895	7.4826	7.5907	7.4907	7.5625	7.5843	7.5026	7.4856	7.4776	7.4477	7.4552	7.3381	7.3141	7.3028
NaN	NaN	NaN	NaN	NaN	NaN	NaN	NaN	NaN	NaN	NaN	NaN	NaN	NaN	6.7868	6.803	6.8056	6.8222	6.9864	6.8222	6.7411	6.7609	6.7373	6.8214	6.7094	6.8547	6.8086	6.7298	6.7892	6.2975	7.5235	7.4975	7.4855	7.4561	7.3815	7.3752	7.4419	7.5402	7.5238	7.4244	7.1927	7.1827	7.2473	7.0449	7.0934	7.1482	7.0634	7.0329	6.9952	7.0381
NaN	NaN	NaN	NaN	NaN	NaN	NaN	NaN	NaN	NaN	NaN	NaN	NaN	NaN	NaN	6.8508	6.8447	6.855	6.8952	6.8402	6.8372	6.8324	6.7988	6.8479	6.7521	6.7505	6.7849	6.732	6.8574	6.2914	7.5532	7.5993	7.5098	7.5154	7.4074	7.3831	7.4448	7.5419	7.4416	7.4538	7.2344	7.3447	7.2674	7.1668	7.2064	7.1563	7.0487	7.0515	7.0068	6.9752
NaN	NaN	NaN	NaN	NaN	NaN	NaN	NaN	NaN	NaN	NaN	NaN	NaN	NaN	NaN	6.8306	6.83	6.9051	6.8691	6.8327	6.8975	6.8558	6.8497	6.7866	6.8114	6.7719	6.8342	6.8437	6.7697	6.7699	7.5663	7.6208	7.5407	7.6201	7.508	7.372	7.451	7.4631	7.4602	7.4557	7.2749	7.1689	7.2983	7.273	7.0911	7.1076	7.1741	7.0437	7.0651	7.0346
NaN	NaN	NaN	NaN	NaN	NaN	NaN	NaN	NaN	NaN	NaN	NaN	NaN	NaN	6.7128	6.8767	6.9045	6.8185	6.8641	6.8218	6.9254	6.8825	6.8478	6.8401	6.776	6.8293	6.8538	6.8748	6.8584	6.7248	7.5865	7.5812	7.5686	7.6291	7.4337	7.5213	7.4751	7.5731	7.5474	7.439	7.1683	7.2789	7.2588	7.3146	7.117	7.1305	7.1579	7.1615	7.0235	7.0915
NaN	NaN	NaN	NaN	NaN	NaN	NaN	NaN	NaN	NaN	NaN	6.84	6.7377	6.7956	6.7777	6.9807	6.9662	7.0032	6.8897	6.9571	6.9351	6.9522	6.8624	6.8604	6.8239	6.8073	6.8862	6.8675	6.91	6.8138	7.7155	7.7061	7.5595	7.6142	7.5326	7.4637	7.431	7.49	7.5542	7.43	7.2025	7.2083	7.1169	7.3182	7.3187	7.0929	7.1795	7.0929	7.042	7.0315
NaN	NaN	NaN	NaN	NaN	NaN	NaN	NaN	NaN	NaN	6.8698	6.7854	6.7886	6.7344	6.8404	6.8024	6.9492	6.888	6.9228	6.9724	7.0157	6.9591	7.0867	6.9292	6.8977	7.0307	6.8184	6.8857	6.8245	6.8356	7.5931	7.611	7.5572	7.5185	7.5405	7.6514	7.5578	7.5108	7.5351	7.5112	7.165	7.2242	7.1843	7.1731	7.2902	7.0884	7.1566	7.0838	7.0776	7.0473
NaN	NaN	NaN	NaN	NaN	NaN	NaN	NaN	NaN	NaN	6.7604	6.8459	6.8294	6.8065	6.9028	6.7851	6.8894	6.9295	6.8756	6.927	6.9421	7.0652	6.951	6.9066	6.9239	6.8152	6.8655	6.8838	6.9785	6.8799	7.6216	7.5937	7.5278	7.5586	7.5526	7.6416	7.5581	7.5126	7.449	7.4185	7.149	7.1768	7.2012	7.276	7.2284	7.3352	7.1495	7.1404	7.1741	7.2423
NaN	NaN	NaN	NaN	NaN	NaN	NaN	NaN	NaN	NaN	6.8723	6.8337	6.7662	6.8086	6.8413	6.8042	6.7851	7.0288	6.9128	6.9655	6.9574	7.062	7.0049	6.9618	6.9601	6.8626	6.8369	6.8469	6.8577	6.7882	7.5451	7.5345	7.4638	7.5981	7.5952	7.6614	7.5746	7.5298	7.4525	7.522	7.2332	7.2291	7.2157	7.2123	7.2628	7.3285	7.1871	7.1259	7.1336	7.2236
NaN	NaN	NaN	NaN	NaN	NaN	NaN	NaN	NaN	NaN	6.9163	6.8532	6.7339	6.8104	6.8676	6.8193	6.8086	6.8748	6.9634	6.8836	6.8444	6.8989	7.0326	6.9824	7.0673	6.8654	6.8232	6.8207	6.7869	6.8843	7.6533	7.6785	7.5654	7.7157	7.6867	7.6866	7.5188	7.5492	7.4586	7.4997	7.2497	7.2316	7.0907	7.181	7.245	7.352	7.2443	7.1857	7.1431	7.302
NaN	NaN	NaN	NaN	NaN	NaN	NaN	6.9514	6.9914	6.9861	7.0574	6.8434	6.8086	6.747	6.7836	6.761	6.8582	6.9069	6.8745	6.9597	6.9389	7.0647	6.9949	7.0186	6.941	6.9814	6.8853	6.9382	6.9277	6.9281	7.726	7.7569	7.8379	7.8108	7.7812	7.7457	7.6522	7.5943	7.4631	7.5447	7.2089	7.2064	7.0985	7.2662	7.2723	7.2194	7.2024	7.223	7.2044	7.1271
NaN	NaN	NaN	NaN	NaN	NaN	7.0567	7.2686	7.3361	7.3176	7.8503	7.7916	7.7559	7.6976	7.6635	7.6385	7.6675	7.7992	7.8079	7.8556	6.7355	6.775	6.7744	6.7427	6.7519	6.9194	6.817	6.6871	6.6635	6.8523	5.7239	5.716	5.7576	5.7337	5.7309	5.5643	5.4396	5.2948	5.2058	5.0762	7.4398	7.4267	7.3997	7.5282	7.5555	7.557	7.5236	7.4704	7.4886	7.3385
NaN	NaN	NaN	NaN	NaN	NaN	NaN	7.0741	7.4164	7.3511	7.7328	7.8631	7.7395	7.7556	7.6232	7.6688	7.6972	7.7457	7.7259	7.8526	6.7242	6.7134	6.7866	6.8333	6.8777	6.9702	6.9231	6.7664	6.7815	6.7764	5.7015	5.6578	5.7081	5.8237	5.7143	5.6082	5.5141	5.3632	5.2618	5.1605	7.59	7.6199	7.5368	7.6013	7.4126	7.4332	7.4007	7.4606	7.4202	7.3825
NaN	NaN	NaN	NaN	NaN	NaN	NaN	NaN	NaN	7.2904	7.8171	7.8187	7.7543	7.7784	7.6758	7.5939	7.7604	7.7947	7.7937	7.9067	6.8307	6.7655	6.7954	6.8178	6.9781	7.0268	6.9092	6.7808	6.8995	6.7555	5.6369	5.6682	5.7571	5.8181	5.6961	5.6685	5.5328	5.4372	5.3486	5.1962	7.485	7.4929	7.5987	7.6685	7.5898	7.4577	7.3501	7.3417	7.3464	7.3796
NaN	NaN	NaN	NaN	NaN	NaN	NaN	NaN	NaN	7.1968	7.8401	7.9023	7.7849	7.7532	7.7151	7.6858	7.8513	7.8174	7.8985	8.025	6.8155	6.7612	6.9299	6.8972	6.9343	6.98	6.991	6.9258	6.8592	6.7586	5.6734	5.8191	5.8661	5.8749	5.8132	5.7742	5.66	5.5277	5.3957	5.2905	7.5248	7.503	7.6943	7.6557	7.679	7.4844	7.4245	7.3342	7.3175	7.3803
NaN	NaN	NaN	NaN	NaN	NaN	NaN	NaN	NaN	7.5322	8.0739	7.8447	7.8141	7.7442	7.7715	7.7782	7.857	7.9174	7.9759	8.0081	6.8827	6.9115	6.9316	6.9101	6.9015	6.9925	6.9629	6.841	6.8582	6.799	5.6412	5.8411	5.9858	6.0983	5.9266	5.9268	5.805	5.6516	5.5485	5.4262	7.6098	7.4869	7.4833	7.6797	7.6626	7.46	7.4125	7.3338	7.3589	7.3386
NaN	NaN	NaN	NaN	NaN	NaN	NaN	NaN	NaN	7.7905	8.0857	7.873	7.9129	7.7871	7.865	7.908	7.8898	7.9354	7.9195	8.0289	6.896	6.9268	6.9776	6.9574	6.921	6.8355	7.0116	6.9431	6.8451	6.9486	5.7678	5.8646	5.9499	6.1346	6.1078	6.053	5.955	5.8374	5.6387	5.5327	7.6574	7.5121	7.5046	7.6804	7.7552	7.5283	7.4317	7.3244	7.3802	7.2465
NaN	NaN	NaN	NaN	NaN	NaN	NaN	NaN	NaN	NaN	8.0556	8.0122	8.1356	7.9986	8.0722	7.8444	8.0689	8.0165	7.9762	7.945	6.8755	6.927	6.9098	6.9498	6.9236	6.9903	6.9346	7.0204	6.9679	6.991	5.8637	5.9169	5.6051	6.0032	6.056	6.0743	6.0905	5.8996	5.7504	5.293	7.7604	7.5829	7.5422	7.664	7.7501	7.5555	7.3979	7.3571	7.2325	7.2339
NaN	NaN	NaN	NaN	NaN	NaN	NaN	NaN	NaN	NaN	8.0012	7.9235	8.1487	8.0725	8.0483	8.0328	7.992	7.9764	7.9391	7.9513	6.9016	6.9816	6.9134	6.9779	6.9384	7.0087	6.9328	6.9846	7.0746	7.0536	5.8809	5.8491	5.9381	6.0966	6.131	6.0417	6.0213	5.922	5.7437	5.6342	7.797	7.592	7.5623	7.6461	7.8324	7.6631	7.4711	7.371	7.2614	7.2317
NaN	NaN	NaN	NaN	NaN	NaN	NaN	NaN	NaN	NaN	8.0517	8.0936	8.0673	7.9987	8.0728	8.0381	7.9562	7.988	8.0284	7.8498	6.8644	6.9693	7.0105	6.8434	6.9462	6.916	7.0016	6.9961	7.1451	7.1511	5.9218	5.914	5.9802	6.0888	6.085	6.0346	6.0413	6.0406	5.8229	5.6038	7.7889	7.5715	7.6161	7.7454	7.7356	7.6548	7.5794	7.3982	7.2947	7.2576
NaN	NaN	NaN	NaN	NaN	NaN	NaN	NaN	NaN	NaN	NaN	NaN	NaN	NaN	NaN	NaN	7.9808	7.9246	7.8904	7.9081	6.8781	6.8651	6.9254	6.9455	6.9797	7.0041	7.0423	6.9966	7.1062	7.0554	6.0248	6.0058	6.0117	6.105	6.1095	5.9868	5.9637	5.8868	5.5905	5.3509	7.671	7.8107	7.7766	7.7406	7.7679	7.7595	7.6154	7.4959	7.3117	7.266
NaN	NaN	NaN	NaN	NaN	NaN	NaN	NaN	NaN	NaN	NaN	NaN	NaN	NaN	NaN	NaN	NaN	6.8836	6.7903	6.9697	6.8835	6.9332	7.0342	6.9955	6.9779	7.0246	7.0648	7.0401	7.072	7.0765	6.1759	5.9838	6.0532	5.9217	5.9178	5.9751	5.9811	5.8318	5.5273	5.4664	7.2889	7.342	7.3677	7.2979	7.284	7.1879	7.1106	7.0593	7.024	6.9941
NaN	NaN	NaN	NaN	NaN	NaN	NaN	NaN	NaN	NaN	NaN	NaN	NaN	NaN	NaN	NaN	NaN	6.7847	6.8461	6.9414	6.884	6.9194	7.0122	6.9906	6.9879	7.1323	7.071	7.0546	7.0603	7.0709	6.2281	6.0087	6.0544	5.9359	5.8294	5.9367	5.9283	5.8566	5.4886	5.7506	7.637	7.4256	7.3252	7.3794	7.2832	7.2493	7.1402	7.1225	6.9353	6.8931
NaN	NaN	NaN	NaN	NaN	NaN	NaN	NaN	NaN	NaN	NaN	NaN	NaN	NaN	NaN	NaN	NaN	NaN	6.9014	6.9623	6.9768	6.9911	6.9663	7.0409	6.996	7.1205	7.1058	7.1446	7.1651	7.0183	6.2328	6.0318	6.0278	5.9701	5.9001	5.6969	5.9085	5.7393	5.7456	5.2995	7.2711	7.3926	7.3255	7.2948	7.3677	7.2508	7.166	7.038	6.9175	6.7553
NaN	NaN	NaN	NaN	NaN	NaN	NaN	NaN	NaN	NaN	NaN	NaN	NaN	NaN	NaN	NaN	NaN	NaN	7.0506	7.0478	7.0237	7.0556	7.039	7.0581	7.0519	7.1957	7.1441	7.1691	7.103	7.0314	6.1013	6.0012	6.011	5.9597	5.845	5.6447	5.4787	5.5914	5.5835	5.4522	7.1485	7.3032	7.2365	7.3031	7.33	7.2838	7.1347	6.99	6.8847	6.8104
NaN	NaN	NaN	NaN	NaN	NaN	NaN	NaN	NaN	NaN	NaN	NaN	NaN	NaN	NaN	NaN	NaN	NaN	NaN	7.0692	7.0376	7.0274	6.9783	7.0575	7.0942	7.1407	7.0498	7.1213	7.0574	6.9253	6.1514	6.0047	6.0209	5.8637	5.827	5.9178	5.834	5.7714	5.6975	5.5989	6.9922	7.2074	7.3477	7.2909	7.2327	7.2903	7.1606	7.0027	7.041	7.0022
NaN	NaN	NaN	NaN	NaN	NaN	NaN	NaN	NaN	NaN	NaN	NaN	NaN	NaN	NaN	NaN	NaN	NaN	NaN	7.0575	7.0204	7.0414	7.0162	7.0505	7.0721	7.0637	7.0064	7.0052	6.8535	6.9497	6.0186	6.0278	5.9542	5.9164	5.9838	6.0325	5.9495	5.9348	5.7776	5.7436	7.1628	6.9791	7.2245	7.2041	7.2046	7.1748	7.1234	7.1436	7.0472	6.9465
NaN	NaN	NaN	NaN	NaN	NaN	NaN	NaN	NaN	NaN	NaN	NaN	NaN	NaN	NaN	NaN	NaN	NaN	NaN	NaN	7.0041	7.0655	7.0288	7.0209	6.992	7.0297	6.9008	6.7786	6.8174	6.8306	5.9354	5.9548	5.9838	6.0081	5.9855	5.8853	5.7715	5.9288	5.7338	5.6868	7.0608	6.8518	7.1159	7.3449	7.2806	7.1654	7.1409	7.0946	6.9388	6.9114
NaN	NaN	NaN	NaN	NaN	NaN	NaN	NaN	NaN	NaN	NaN	NaN	NaN	NaN	NaN	NaN	NaN	NaN	NaN	NaN	7.036	7.0338	7.0535	7.0554	6.9371	7.0005	6.8667	6.8125	6.8285	6.8977	6.0214	5.9383	6.0253	5.9718	6.0091	5.9735	5.812	5.6999	5.713	5.6628	7.2395	6.9849	7.2043	7.3314	7.424	7.1856	7.1421	7.1558	7.047	6.8614
NaN	NaN	NaN	NaN	NaN	NaN	NaN	NaN	NaN	NaN	NaN	NaN	NaN	NaN	NaN	NaN	NaN	NaN	NaN	NaN	7.0813	7.0596	6.9688	6.9993	6.8739	7.2709	6.7948	6.8827	6.9357	6.9858	6.0113	5.9719	5.9691	5.9487	5.9219	5.7719	5.5058	5.3014	5.3209	5.2614	6.9532	7.2225	7.3871	7.4776	7.3975	7.2293	7.1195	7.165	7.0831	6.9764
NaN	NaN	NaN	NaN	NaN	NaN	NaN	NaN	NaN	NaN	NaN	NaN	NaN	NaN	NaN	NaN	NaN	NaN	NaN	NaN	6.9871	NaN	NaN	NaN	NaN	NaN	6.8143	6.8718	6.9163	6.9893	6.0032	5.9651	6.0291	6.0182	5.8053	5.4315	5.3992	5.4407	5.4586	5.124	7.1675	7.1734	7.3733	7.4013	7.4513	7.2402	7.0579	7.1218	6.9939	6.9437
NaN	NaN	NaN	NaN	NaN	NaN	NaN	NaN	NaN	NaN	NaN	NaN	NaN	NaN	NaN	NaN	NaN	NaN	NaN	NaN	NaN	NaN	NaN	NaN	NaN	NaN	6.7441	6.7641	6.6915	6.7854	6.3185	6.2976	6.3565	6.4109	5.7217	5.7928	6.2379	6.2845	6.2945	6.1877	6.0719	6.2423	6.1829	6.2103	5.9819	5.9282	5.8354	5.8758	5.715	5.6725
NaN	NaN	NaN	NaN	NaN	NaN	NaN	NaN	NaN	NaN	NaN	NaN	NaN	NaN	NaN	NaN	NaN	NaN	NaN	NaN	NaN	NaN	NaN	NaN	NaN	NaN	6.737	6.705	6.6608	6.612	6.1704	6.3575	6.3794	6.3477	6.0535	6.0985	6.3119	6.2145	6.1726	6.265	6.2871	6.2457	6.1872	6.117	5.9412	5.9673	5.8985	5.8415	5.6522	5.6451
NaN	NaN	NaN	NaN	NaN	NaN	NaN	NaN	NaN	NaN	NaN	NaN	NaN	NaN	NaN	NaN	NaN	NaN	NaN	NaN	NaN	NaN	NaN	NaN	NaN	6.7522	6.6761	6.6398	6.6221	6.5828	6.2415	6.2771	6.3541	6.3294	5.6633	5.9936	6.1642	6.2435	6.2629	6.1678	6.2219	6.1785	6.2077	6.1497	6.0416	5.9851	5.9217	5.8213	5.7359	5.5178
NaN	NaN	NaN	NaN	NaN	NaN	NaN	NaN	NaN	NaN	NaN	NaN	NaN	NaN	NaN	NaN	NaN	NaN	NaN	NaN	NaN	NaN	NaN	6.6341	6.6315	6.6878	6.681	6.6349	6.6227	6.683	6.2878	6.2538	6.2982	6.3196	5.9493	6.1046	6.1643	5.7645	5.8521	6.2362	6.2024	6.1153	6.0397	6.1176	6.0385	6.0977	5.851	5.767	5.6345	5.5247
NaN	NaN	NaN	NaN	NaN	NaN	NaN	NaN	NaN	NaN	NaN	NaN	NaN	NaN	NaN	NaN	NaN	NaN	NaN	NaN	NaN	NaN	NaN	6.5711	6.634	6.6844	6.6837	6.632	6.6504	6.6813	6.2911	6.1822	6.3957	6.0321	6.1265	6.3452	6.3324	6.0103	5.9974	6.0186	6.0571	6.0832	6.024	5.8547	5.9905	6.0581	5.9712	5.8167	5.6825	5.6305
NaN	NaN	NaN	NaN	NaN	NaN	NaN	NaN	NaN	NaN	NaN	NaN	NaN	NaN	NaN	NaN	NaN	NaN	NaN	NaN	NaN	6.5487	6.668	6.6363	6.6546	6.7059	6.7277	6.6352	6.6834	6.6451	6.1989	6.2233	6.158	6.1004	6.1747	6.2229	6.2696	6.2017	6.0798	6.1587	5.9215	5.8954	6.133	6.1354	6.0364	6.0724	6.0382	5.9099	5.8432	5.7919
NaN	NaN	NaN	NaN	NaN	NaN	NaN	NaN	NaN	NaN	NaN	NaN	NaN	NaN	NaN	NaN	NaN	NaN	NaN	NaN	6.6377	6.6453	6.7264	6.6548	6.6796	6.6694	6.763	6.6352	6.4569	6.4026	6.1358	6.2297	6.3586	6.433	6.4081	6.3876	6.26	6.1841	6.1263	6.2338	6.2562	5.7225	5.9528	6.0457	6.0241	6.0743	6.02	5.9538	5.8861	6.0508
NaN	NaN	NaN	NaN	NaN	NaN	NaN	NaN	NaN	NaN	NaN	NaN	NaN	NaN	NaN	NaN	NaN	NaN	NaN	7.7944	6.7069	6.7242	6.6768	6.6575	6.6183	6.5494	6.7445	6.4148	6.4352	6.4277	6.3423	6.356	6.3984	6.5036	6.2915	6.3341	6.2888	6.1411	6.1329	6.1418	6.1922	6.1788	6.0737	5.8646	5.9293	6.0979	6.026	5.9179	5.8449	6.0093
NaN	NaN	NaN	NaN	NaN	NaN	NaN	NaN	NaN	NaN	NaN	NaN	NaN	NaN	NaN	NaN	NaN	NaN	NaN	7.7359	6.6272	6.6328	6.551	6.4982	6.3723	6.4764	6.5723	6.492	6.54	6.6926	6.2413	6.4142	6.347	6.3991	6.2064	6.1902	6.1313	6.0622	6.0228	6.0776	6.2148	6.0089	5.993	6.1158	5.9436	5.9434	5.8944	5.9184	5.8807	6.101
NaN	NaN	NaN	NaN	NaN	NaN	NaN	NaN	NaN	NaN	NaN	NaN	NaN	NaN	NaN	NaN	NaN	NaN	NaN	NaN	6.6059	6.4817	6.4651	6.4773	6.5157	6.5326	6.5453	6.6021	6.5868	6.6479	6.1911	6.1709	6.1983	6.1732	6.143	6.0323	6.0119	6.0572	6.1468	6.1104	6.0083	5.8841	5.9337	5.9317	5.9391	5.8451	5.8538	5.9123	6.0196	6.0387
NaN	NaN	NaN	NaN	NaN	NaN	NaN	NaN	NaN	NaN	NaN	NaN	NaN	NaN	NaN	NaN	NaN	NaN	NaN	NaN	7.343	7.3285	7.3675	7.3906	7.4705	7.3707	7.4363	7.4367	7.375	7.5061	6.1404	6.0436	6.1013	6.185	5.9402	5.994	6.013	6.094	6.0551	5.943	5.9945	5.9656	6.0116	5.9204	5.8906	5.8106	5.8361	5.9983	6.0648	6.1378
NaN	NaN	NaN	NaN	NaN	NaN	NaN	NaN	NaN	NaN	NaN	NaN	NaN	NaN	NaN	NaN	NaN	NaN	NaN	NaN	NaN	7.3544	7.4586	7.3321	7.3353	7.3832	7.4	7.328	7.2835	7.3934	6.0082	6.1033	5.9676	5.9897	5.9782	6.0614	6.0337	6.0473	6.0214	5.8691	5.8269	5.9993	6.0833	5.9009	5.8807	5.766	5.9582	5.9292	5.9643	5.9227
NaN	NaN	NaN	NaN	NaN	NaN	NaN	NaN	NaN	NaN	NaN	NaN	NaN	NaN	NaN	NaN	NaN	NaN	NaN	NaN	NaN	NaN	7.3406	7.3447	7.3571	7.4341	7.3613	7.3248	7.3032	7.2969	6.084	6.0276	5.9583	5.9488	5.9152	5.9756	6.0064	6.0175	6.0826	6.0234	5.8815	6.0593	6.0332	5.8661	5.7812	5.7939	5.9244	5.8539	5.8878	5.8796
NaN	NaN	NaN	NaN	NaN	NaN	NaN	NaN	NaN	NaN	NaN	NaN	NaN	NaN	NaN	NaN	NaN	NaN	NaN	NaN	NaN	NaN	7.3557	7.2601	NaN	NaN	7.4226	7.3912	7.3246	7.2577	5.967	5.9297	5.9294	5.9619	6.0412	6.0334	5.9905	6.0519	6.0369	5.9915	6.0623	6.0446	6.0353	5.7798	5.7607	5.8247	5.7627	5.7738	5.9057	5.9405
NaN	NaN	NaN	NaN	NaN	NaN	NaN	NaN	NaN	NaN	NaN	NaN	NaN	NaN	NaN	NaN	NaN	NaN	NaN	NaN	NaN	NaN	NaN	NaN	NaN	NaN	NaN	7.2656	7.373	7.1889	5.9578	6.0663	5.9035	6.0665	6.0613	6.0493	6.0231	6.0654	6.046	5.9274	6.0226	6.0416	5.9258	5.9314	5.6869	5.8019	5.833	5.8698	5.8475	5.8246
NaN	NaN	NaN	NaN	NaN	NaN	NaN	NaN	NaN	NaN	NaN	NaN	NaN	NaN	NaN	NaN	NaN	NaN	NaN	NaN	NaN	NaN	NaN	NaN	NaN	NaN	NaN	NaN	NaN	NaN	6.0581	6.1484	6.0895	5.9607	5.9623	6.0177	6.0202	6.0299	5.9363	5.9485	5.9776	6.0138	5.984	5.9259	5.843	5.8205	5.8157	5.7975	5.8723	5.8658
NaN	NaN	NaN	NaN	NaN	NaN	NaN	NaN	NaN	NaN	NaN	NaN	NaN	NaN	NaN	NaN	NaN	NaN	NaN	NaN	NaN	NaN	NaN	NaN	NaN	NaN	NaN	NaN	NaN	NaN	NaN	6.0039	5.9096	5.8825	5.9275	5.952	6.0844	5.9932	6.0079	6.0791	6.0353	6.0157	5.929	5.9101	5.7957	5.8502	5.8967	5.9091	5.8288	5.8499
NaN	NaN	NaN	NaN	NaN	NaN	NaN	NaN	NaN	NaN	NaN	NaN	NaN	NaN	NaN	NaN	NaN	NaN	NaN	NaN	NaN	NaN	NaN	NaN	NaN	NaN	NaN	NaN	NaN	NaN	NaN	5.956	5.9398	5.9394	6.1059	6.1271	6.1023	6.0073	6.109	6.0337	6.0474	5.9674	5.8893	5.8577	5.7763	5.7639	5.7817	5.8712	5.8407	5.8775
NaN	NaN	NaN	NaN	NaN	NaN	NaN	NaN	NaN	NaN	NaN	NaN	NaN	NaN	NaN	NaN	NaN	NaN	NaN	NaN	NaN	NaN	NaN	NaN	NaN	NaN	NaN	NaN	NaN	NaN	NaN	5.9664	5.9394	6.0976	6.0729	5.9447	6.092	5.969	6.0291	5.9624	6.0652	6.0401	5.9944	5.9459	5.9055	5.7556	5.7436	5.8429	5.8238	5.8551
NaN	NaN	NaN	NaN	NaN	NaN	NaN	NaN	NaN	NaN	NaN	NaN	NaN	NaN	NaN	NaN	NaN	NaN	NaN	NaN	NaN	NaN	NaN	NaN	NaN	NaN	NaN	NaN	NaN	NaN	NaN	NaN	5.9468	5.8988	5.7964	5.829	6.0675	5.9577	6.0868	6.0506	5.9726	5.9953	5.8865	5.9381	5.8239	5.7703	5.7876	5.8385	5.8882	5.8648
NaN	NaN	NaN	NaN	NaN	NaN	NaN	NaN	NaN	NaN	NaN	NaN	NaN	NaN	NaN	NaN	NaN	NaN	NaN	NaN	NaN	NaN	NaN	NaN	NaN	NaN	NaN	NaN	NaN	NaN	NaN	NaN	NaN	5.8666	5.8152	5.8477	5.8909	5.9548	5.9332	5.9416	5.9869	6.007	5.9657	5.9006	5.9155	5.7485	5.8951	5.8478	5.8945	5.7693
NaN	NaN	NaN	NaN	NaN	NaN	NaN	NaN	NaN	NaN	NaN	NaN	NaN	NaN	NaN	NaN	NaN	NaN	NaN	NaN	NaN	NaN	NaN	NaN	NaN	NaN	NaN	NaN	NaN	NaN	NaN	NaN	NaN	5.8312	5.8928	6.0142	5.9397	5.855	5.9368	5.9941	6.1065	5.9525	5.9211	5.8801	5.8185	5.83	5.874	5.8055	5.8764	5.7009
NaN	NaN	NaN	NaN	NaN	NaN	NaN	NaN	NaN	NaN	NaN	NaN	NaN	NaN	NaN	NaN	NaN	NaN	NaN	NaN	NaN	NaN	NaN	NaN	NaN	NaN	NaN	NaN	NaN	NaN	NaN	NaN	NaN	5.8025	5.9408	5.9722	5.8786	5.9563	5.9553	5.9406	5.8575	5.9029	5.8856	5.8071	5.842	5.8619	5.7902	5.7428	5.7167	5.7556
NaN	NaN	NaN	NaN	NaN	NaN	NaN	NaN	NaN	NaN	NaN	NaN	NaN	NaN	NaN	NaN	NaN	NaN	NaN	NaN	NaN	NaN	NaN	NaN	NaN	NaN	NaN	NaN	NaN	NaN	NaN	NaN	NaN	5.6971	5.8072	5.845	5.9207	5.8155	5.8364	5.7841	5.7961	5.8339	5.8134	5.8793	5.8209	5.7962	5.7917	5.8287	5.7892	5.8227
NaN	NaN	NaN	NaN	NaN	NaN	NaN	NaN	NaN	NaN	NaN	NaN	NaN	NaN	NaN	NaN	NaN	NaN	NaN	NaN	NaN	NaN	NaN	NaN	NaN	NaN	NaN	NaN	NaN	NaN	NaN	NaN	NaN	5.7657	5.9524	5.8031	5.8791	5.8733	5.9863	5.9252	5.8705	5.9165	5.876	5.8998	5.8251	5.8309	5.8778	5.8068	5.8864	5.8487
NaN	NaN	NaN	NaN	NaN	NaN	NaN	NaN	NaN	NaN	NaN	NaN	NaN	NaN	NaN	NaN	NaN	NaN	NaN	NaN	NaN	NaN	NaN	NaN	NaN	NaN	NaN	NaN	NaN	NaN	NaN	NaN	5.7626	5.9589	5.9609	5.9515	5.9092	5.9065	5.9052	6.0518	5.907	5.9957	5.9228	5.8673	5.917	5.8344	5.8428	5.8084	5.7809	5.8189
NaN	NaN	NaN	NaN	NaN	NaN	NaN	NaN	NaN	NaN	NaN	NaN	NaN	NaN	NaN	NaN	NaN	NaN	NaN	NaN	NaN	NaN	NaN	NaN	NaN	NaN	NaN	NaN	NaN	NaN	NaN	NaN	5.841	5.9802	6.0326	5.9997	5.9083	5.9167	5.9568	5.956	5.944	5.8779	6.0219	5.9954	5.9295	5.8941	5.8405	5.7821	5.805	5.8546
NaN	NaN	NaN	NaN	NaN	NaN	NaN	NaN	NaN	NaN	NaN	NaN	NaN	NaN	NaN	NaN	NaN	NaN	NaN	NaN	NaN	NaN	NaN	NaN	NaN	NaN	NaN	NaN	NaN	NaN	NaN	5.77	5.9616	5.981	NaN	NaN	5.9273	6.017	5.964	5.9595	5.8666	5.9265	5.908	5.9191	5.899	5.9483	5.8195	5.7312	5.8231	5.792
NaN	NaN	NaN	NaN	NaN	NaN	NaN	NaN	NaN	NaN	NaN	NaN	NaN	NaN	NaN	NaN	NaN	NaN	NaN	NaN	NaN	NaN	NaN	NaN	NaN	NaN	NaN	NaN	NaN	NaN	NaN	NaN	5.913	5.9295	NaN	NaN	5.964	5.9856	6.0132	5.9122	5.8777	5.9533	6.0223	5.8898	5.9712	5.901	5.9176	NaN	NaN	5.7932
NaN	NaN	NaN	NaN	NaN	NaN	NaN	NaN	NaN	NaN	NaN	NaN	NaN	NaN	NaN	NaN	NaN	NaN	NaN	NaN	NaN	NaN	NaN	NaN	NaN	NaN	NaN	NaN	NaN	NaN	NaN	NaN	6.0041	5.8828	NaN	NaN	NaN	NaN	5.9129	5.9288	5.8247	5.8784	5.926	5.9601	NaN	NaN	NaN	NaN	NaN	NaN
NaN	NaN	NaN	NaN	NaN	NaN	NaN	NaN	NaN	NaN	NaN	NaN	NaN	NaN	NaN	NaN	NaN	NaN	NaN	NaN	NaN	NaN	NaN	NaN	NaN	NaN	NaN	NaN	NaN	NaN	NaN	NaN	7.4204	7.4173	7.3962	NaN	NaN	NaN	NaN	7.4026	5.8377	5.8197	NaN	NaN	NaN	NaN	NaN	NaN	NaN	NaN
NaN	NaN	NaN	NaN	NaN	NaN	NaN	NaN	NaN	NaN	NaN	NaN	NaN	NaN	NaN	NaN	NaN	NaN	NaN	NaN	NaN	NaN	NaN	NaN	NaN	NaN	NaN	NaN	NaN	NaN	NaN	NaN	NaN	NaN	7.3709	NaN	NaN	NaN	NaN	7.3476	6.038	NaN	NaN	NaN	NaN	NaN	NaN	NaN	NaN	NaN
NaN	NaN	NaN	NaN	NaN	NaN	NaN	NaN	NaN	NaN	NaN	NaN	NaN	NaN	NaN	NaN	NaN	NaN	NaN	NaN	NaN	NaN	NaN	NaN	NaN	NaN	NaN	NaN	NaN	NaN	NaN	NaN	NaN	NaN	7.3871	NaN	NaN	NaN	7.4336	NaN	5.986	NaN	NaN	NaN	NaN	NaN	NaN	NaN	NaN	NaN
NaN	NaN	NaN	NaN	NaN	NaN	NaN	NaN	NaN	NaN	NaN	NaN	NaN	NaN	NaN	NaN	NaN	NaN	NaN	NaN	NaN	NaN	NaN	NaN	NaN	NaN	NaN	NaN	NaN	NaN	NaN	NaN	NaN	NaN	7.3031	7.3163	NaN	NaN	NaN	NaN	NaN	NaN	NaN	NaN	NaN	NaN	NaN	NaN	NaN	NaN
[truncated: 201 more columns]
