# Supplementary material for: Impact of Spatial Soil and Climate Input Data Aggregation on Regional Yield Simulations
Source: PLoS One. 2016 Apr 7;11(4):e0151782. doi: 10.1371/journal.pone.0151782 (PMC4824533; doi:10.1371/journal.pone.0151782)
Supplement: S1 Dataset — (ZIP) [file pone.0151782.s001.zip › Hoffmann_et_al_MinimalDataset/Fig5/Fig5_Wheat_s010xc010.csv]

NaN	NaN	NaN	NaN	NaN	NaN	NaN	NaN	NaN	NaN	NaN	NaN	NaN	NaN	NaN	NaN	NaN	NaN	NaN	NaN	NaN	NaN	NaN	NaN	NaN	NaN	NaN	NaN	NaN	NaN	NaN	NaN	NaN	NaN	NaN	NaN	NaN	NaN	NaN	NaN	NaN	NaN	NaN	NaN	NaN	NaN	NaN	NaN	NaN	NaN
NaN	NaN	NaN	NaN	NaN	NaN	NaN	NaN	NaN	NaN	NaN	NaN	NaN	NaN	NaN	NaN	NaN	NaN	NaN	NaN	NaN	NaN	NaN	NaN	NaN	NaN	NaN	NaN	NaN	NaN	NaN	NaN	NaN	NaN	NaN	NaN	NaN	NaN	NaN	NaN	NaN	NaN	NaN	NaN	NaN	NaN	NaN	NaN	NaN	NaN
NaN	NaN	NaN	NaN	NaN	NaN	NaN	NaN	NaN	NaN	NaN	NaN	NaN	NaN	NaN	NaN	NaN	NaN	NaN	NaN	NaN	NaN	NaN	NaN	NaN	NaN	NaN	NaN	NaN	NaN	NaN	NaN	NaN	NaN	NaN	NaN	NaN	NaN	NaN	NaN	NaN	NaN	NaN	NaN	NaN	NaN	NaN	NaN	NaN	NaN
NaN	NaN	NaN	NaN	NaN	NaN	NaN	NaN	NaN	NaN	NaN	NaN	NaN	NaN	NaN	NaN	NaN	NaN	NaN	NaN	NaN	NaN	NaN	NaN	NaN	NaN	NaN	NaN	NaN	NaN	NaN	NaN	NaN	NaN	NaN	NaN	NaN	NaN	NaN	NaN	NaN	NaN	NaN	NaN	NaN	NaN	NaN	NaN	NaN	NaN
NaN	NaN	NaN	NaN	NaN	NaN	NaN	NaN	NaN	NaN	NaN	NaN	NaN	NaN	NaN	NaN	NaN	NaN	NaN	NaN	NaN	NaN	NaN	NaN	NaN	NaN	NaN	NaN	NaN	NaN	NaN	NaN	NaN	NaN	NaN	NaN	NaN	NaN	NaN	NaN	NaN	NaN	NaN	NaN	NaN	NaN	NaN	NaN	NaN	NaN
NaN	NaN	NaN	NaN	NaN	NaN	NaN	NaN	NaN	NaN	NaN	NaN	NaN	NaN	NaN	NaN	NaN	NaN	NaN	NaN	NaN	NaN	NaN	NaN	NaN	NaN	NaN	NaN	NaN	NaN	NaN	NaN	NaN	NaN	NaN	NaN	NaN	NaN	NaN	NaN	NaN	NaN	NaN	NaN	NaN	NaN	NaN	NaN	NaN	NaN
NaN	NaN	NaN	NaN	NaN	NaN	NaN	NaN	NaN	NaN	NaN	NaN	NaN	NaN	NaN	NaN	NaN	NaN	NaN	NaN	NaN	NaN	NaN	NaN	NaN	NaN	NaN	NaN	NaN	NaN	NaN	NaN	NaN	NaN	NaN	NaN	NaN	NaN	NaN	NaN	NaN	NaN	NaN	NaN	NaN	NaN	NaN	NaN	NaN	NaN
NaN	NaN	NaN	NaN	NaN	NaN	NaN	NaN	NaN	NaN	NaN	NaN	NaN	NaN	NaN	NaN	NaN	NaN	NaN	NaN	NaN	NaN	NaN	NaN	NaN	NaN	NaN	NaN	NaN	NaN	NaN	NaN	NaN	NaN	NaN	NaN	NaN	NaN	NaN	NaN	NaN	NaN	NaN	NaN	NaN	NaN	NaN	NaN	NaN	NaN
NaN	NaN	NaN	NaN	NaN	NaN	NaN	NaN	NaN	NaN	NaN	NaN	NaN	NaN	NaN	NaN	NaN	NaN	NaN	NaN	NaN	NaN	NaN	NaN	NaN	NaN	NaN	NaN	NaN	NaN	NaN	NaN	NaN	NaN	NaN	NaN	NaN	NaN	NaN	NaN	NaN	NaN	NaN	NaN	NaN	NaN	NaN	NaN	NaN	NaN
NaN	NaN	NaN	NaN	NaN	NaN	NaN	NaN	NaN	NaN	NaN	NaN	NaN	NaN	NaN	NaN	NaN	NaN	NaN	NaN	NaN	NaN	NaN	NaN	NaN	NaN	NaN	NaN	NaN	NaN	NaN	NaN	NaN	NaN	NaN	NaN	NaN	NaN	NaN	NaN	NaN	NaN	NaN	NaN	NaN	NaN	NaN	NaN	NaN	NaN
NaN	NaN	NaN	NaN	NaN	NaN	NaN	NaN	NaN	NaN	NaN	NaN	NaN	NaN	NaN	NaN	NaN	NaN	NaN	NaN	NaN	NaN	NaN	NaN	NaN	NaN	NaN	NaN	NaN	NaN	NaN	NaN	NaN	NaN	NaN	NaN	NaN	NaN	NaN	NaN	NaN	NaN	NaN	NaN	NaN	NaN	NaN	NaN	NaN	NaN
NaN	NaN	NaN	NaN	NaN	NaN	NaN	NaN	NaN	NaN	NaN	NaN	NaN	NaN	NaN	NaN	NaN	NaN	NaN	NaN	NaN	NaN	NaN	NaN	NaN	NaN	NaN	NaN	NaN	NaN	NaN	NaN	NaN	NaN	NaN	NaN	NaN	NaN	NaN	NaN	NaN	NaN	NaN	NaN	NaN	NaN	NaN	NaN	NaN	NaN
NaN	NaN	NaN	NaN	NaN	NaN	NaN	NaN	NaN	NaN	NaN	NaN	NaN	NaN	NaN	NaN	NaN	NaN	NaN	NaN	NaN	NaN	NaN	NaN	NaN	NaN	NaN	NaN	NaN	NaN	NaN	NaN	NaN	NaN	NaN	NaN	NaN	NaN	NaN	NaN	NaN	NaN	NaN	NaN	NaN	NaN	NaN	NaN	NaN	NaN
NaN	NaN	NaN	NaN	NaN	NaN	NaN	NaN	NaN	NaN	NaN	NaN	NaN	NaN	NaN	NaN	NaN	NaN	NaN	NaN	NaN	NaN	NaN	NaN	NaN	NaN	NaN	NaN	NaN	NaN	NaN	NaN	NaN	NaN	NaN	NaN	NaN	NaN	NaN	NaN	NaN	NaN	NaN	NaN	NaN	NaN	NaN	NaN	NaN	NaN
NaN	NaN	NaN	NaN	NaN	NaN	NaN	NaN	NaN	NaN	NaN	NaN	NaN	NaN	NaN	NaN	NaN	NaN	NaN	NaN	NaN	NaN	NaN	NaN	NaN	NaN	NaN	NaN	NaN	NaN	NaN	NaN	NaN	NaN	NaN	NaN	NaN	NaN	NaN	NaN	NaN	NaN	NaN	NaN	NaN	NaN	NaN	NaN	NaN	NaN
NaN	NaN	NaN	NaN	NaN	NaN	NaN	NaN	NaN	NaN	NaN	NaN	NaN	NaN	NaN	NaN	NaN	NaN	NaN	NaN	NaN	NaN	NaN	NaN	NaN	NaN	NaN	NaN	NaN	NaN	NaN	NaN	NaN	NaN	NaN	NaN	NaN	NaN	NaN	NaN	NaN	NaN	NaN	NaN	NaN	NaN	NaN	NaN	NaN	NaN
NaN	NaN	NaN	NaN	NaN	NaN	NaN	NaN	NaN	NaN	NaN	NaN	NaN	NaN	NaN	NaN	NaN	NaN	NaN	NaN	NaN	NaN	NaN	NaN	NaN	NaN	NaN	NaN	NaN	NaN	NaN	NaN	NaN	NaN	NaN	NaN	NaN	NaN	NaN	NaN	NaN	NaN	NaN	NaN	NaN	NaN	NaN	NaN	NaN	NaN
NaN	NaN	NaN	NaN	NaN	NaN	NaN	NaN	NaN	NaN	NaN	NaN	NaN	NaN	NaN	NaN	NaN	NaN	NaN	NaN	NaN	NaN	NaN	NaN	NaN	NaN	NaN	NaN	NaN	NaN	NaN	NaN	NaN	NaN	NaN	NaN	NaN	NaN	NaN	NaN	NaN	NaN	NaN	NaN	NaN	NaN	NaN	NaN	NaN	NaN
NaN	NaN	NaN	NaN	NaN	NaN	NaN	NaN	NaN	NaN	NaN	NaN	NaN	NaN	NaN	NaN	NaN	NaN	NaN	NaN	NaN	NaN	NaN	NaN	NaN	NaN	NaN	NaN	NaN	NaN	NaN	NaN	NaN	NaN	NaN	NaN	NaN	NaN	NaN	NaN	NaN	NaN	NaN	NaN	NaN	NaN	NaN	NaN	NaN	NaN
NaN	NaN	NaN	NaN	NaN	NaN	NaN	NaN	NaN	NaN	NaN	NaN	NaN	NaN	NaN	NaN	NaN	NaN	NaN	NaN	NaN	NaN	NaN	NaN	NaN	NaN	NaN	NaN	NaN	NaN	NaN	NaN	NaN	NaN	NaN	NaN	NaN	NaN	NaN	NaN	NaN	NaN	NaN	NaN	NaN	NaN	NaN	NaN	NaN	NaN
NaN	NaN	NaN	NaN	NaN	NaN	NaN	NaN	NaN	NaN	NaN	NaN	NaN	NaN	NaN	NaN	NaN	NaN	NaN	NaN	NaN	NaN	NaN	NaN	NaN	NaN	NaN	NaN	NaN	NaN	NaN	NaN	NaN	NaN	NaN	NaN	NaN	NaN	NaN	NaN	NaN	NaN	NaN	NaN	NaN	NaN	NaN	NaN	NaN	NaN
NaN	NaN	NaN	NaN	NaN	NaN	NaN	NaN	NaN	NaN	NaN	NaN	NaN	NaN	NaN	NaN	NaN	NaN	NaN	NaN	NaN	NaN	NaN	NaN	NaN	NaN	NaN	NaN	NaN	NaN	NaN	NaN	NaN	NaN	NaN	NaN	NaN	NaN	NaN	NaN	NaN	NaN	NaN	NaN	NaN	NaN	NaN	NaN	NaN	NaN
NaN	NaN	NaN	NaN	NaN	NaN	NaN	NaN	NaN	NaN	NaN	NaN	NaN	NaN	NaN	NaN	NaN	NaN	NaN	NaN	NaN	NaN	NaN	NaN	NaN	NaN	NaN	NaN	NaN	NaN	NaN	NaN	NaN	NaN	NaN	NaN	NaN	NaN	NaN	NaN	NaN	NaN	NaN	NaN	NaN	NaN	NaN	NaN	NaN	NaN
NaN	NaN	NaN	NaN	NaN	NaN	NaN	NaN	NaN	NaN	NaN	NaN	NaN	NaN	NaN	NaN	NaN	NaN	NaN	NaN	NaN	NaN	NaN	NaN	NaN	NaN	NaN	NaN	NaN	NaN	NaN	NaN	NaN	NaN	NaN	NaN	NaN	NaN	NaN	NaN	NaN	NaN	NaN	NaN	NaN	NaN	NaN	NaN	NaN	NaN
NaN	NaN	NaN	NaN	NaN	NaN	NaN	NaN	NaN	NaN	NaN	NaN	NaN	NaN	NaN	NaN	NaN	NaN	NaN	NaN	NaN	NaN	NaN	NaN	NaN	NaN	NaN	NaN	NaN	NaN	NaN	NaN	NaN	NaN	NaN	NaN	NaN	NaN	NaN	NaN	NaN	NaN	NaN	NaN	NaN	NaN	NaN	NaN	NaN	NaN
NaN	NaN	NaN	NaN	NaN	NaN	NaN	NaN	NaN	NaN	NaN	NaN	NaN	NaN	NaN	NaN	NaN	NaN	NaN	NaN	NaN	NaN	NaN	NaN	NaN	NaN	NaN	NaN	NaN	NaN	NaN	NaN	NaN	NaN	NaN	NaN	NaN	NaN	NaN	NaN	NaN	NaN	NaN	NaN	NaN	NaN	NaN	NaN	NaN	NaN
NaN	NaN	NaN	NaN	NaN	NaN	NaN	NaN	NaN	NaN	NaN	NaN	NaN	NaN	NaN	NaN	NaN	NaN	NaN	NaN	NaN	NaN	NaN	NaN	NaN	NaN	NaN	NaN	NaN	NaN	NaN	NaN	NaN	NaN	NaN	NaN	NaN	NaN	NaN	NaN	NaN	NaN	NaN	NaN	NaN	NaN	NaN	NaN	NaN	NaN
NaN	NaN	NaN	NaN	NaN	NaN	NaN	NaN	NaN	NaN	NaN	NaN	NaN	NaN	NaN	NaN	NaN	NaN	NaN	NaN	NaN	NaN	NaN	NaN	NaN	NaN	NaN	NaN	NaN	NaN	NaN	NaN	NaN	NaN	NaN	NaN	NaN	NaN	NaN	NaN	NaN	NaN	NaN	NaN	NaN	NaN	NaN	NaN	NaN	NaN
NaN	NaN	NaN	NaN	NaN	NaN	NaN	NaN	NaN	NaN	NaN	NaN	NaN	NaN	NaN	NaN	NaN	NaN	NaN	NaN	NaN	NaN	NaN	NaN	NaN	NaN	NaN	NaN	NaN	NaN	NaN	NaN	NaN	NaN	NaN	NaN	NaN	NaN	NaN	NaN	NaN	NaN	NaN	NaN	NaN	NaN	NaN	NaN	NaN	NaN
NaN	NaN	NaN	NaN	NaN	NaN	NaN	NaN	NaN	NaN	NaN	NaN	NaN	NaN	NaN	NaN	NaN	NaN	NaN	NaN	NaN	NaN	NaN	NaN	NaN	NaN	NaN	NaN	NaN	NaN	NaN	NaN	NaN	NaN	NaN	NaN	NaN	NaN	NaN	NaN	NaN	NaN	NaN	NaN	NaN	NaN	NaN	NaN	NaN	NaN
NaN	NaN	NaN	NaN	NaN	NaN	NaN	NaN	NaN	NaN	NaN	NaN	NaN	NaN	NaN	NaN	NaN	NaN	NaN	NaN	NaN	NaN	NaN	NaN	NaN	NaN	NaN	NaN	NaN	NaN	NaN	NaN	NaN	NaN	NaN	NaN	NaN	NaN	NaN	NaN	NaN	NaN	NaN	NaN	NaN	NaN	NaN	NaN	NaN	NaN
NaN	NaN	NaN	NaN	NaN	NaN	NaN	NaN	NaN	NaN	NaN	NaN	NaN	NaN	NaN	NaN	NaN	NaN	NaN	NaN	NaN	NaN	NaN	NaN	NaN	NaN	NaN	NaN	NaN	NaN	NaN	NaN	NaN	NaN	NaN	NaN	NaN	NaN	NaN	NaN	NaN	NaN	NaN	NaN	NaN	NaN	NaN	NaN	NaN	NaN
NaN	NaN	NaN	NaN	NaN	NaN	NaN	NaN	NaN	NaN	NaN	NaN	NaN	NaN	NaN	NaN	NaN	NaN	NaN	NaN	NaN	NaN	NaN	NaN	NaN	NaN	NaN	NaN	NaN	NaN	NaN	NaN	NaN	NaN	NaN	NaN	NaN	NaN	NaN	NaN	NaN	NaN	NaN	NaN	NaN	NaN	NaN	NaN	NaN	NaN
NaN	NaN	NaN	NaN	NaN	NaN	NaN	NaN	NaN	NaN	NaN	NaN	NaN	NaN	NaN	NaN	NaN	NaN	NaN	NaN	NaN	NaN	NaN	NaN	NaN	NaN	NaN	NaN	NaN	NaN	NaN	NaN	NaN	NaN	NaN	NaN	NaN	NaN	NaN	NaN	NaN	NaN	NaN	NaN	NaN	NaN	NaN	NaN	NaN	NaN
NaN	NaN	NaN	NaN	NaN	NaN	NaN	NaN	NaN	NaN	NaN	NaN	NaN	NaN	NaN	NaN	NaN	NaN	NaN	NaN	NaN	NaN	NaN	NaN	NaN	NaN	NaN	NaN	NaN	NaN	NaN	NaN	NaN	NaN	NaN	NaN	NaN	NaN	NaN	NaN	NaN	NaN	NaN	NaN	NaN	NaN	NaN	NaN	NaN	NaN
NaN	NaN	NaN	NaN	NaN	NaN	NaN	NaN	NaN	NaN	NaN	NaN	NaN	NaN	NaN	NaN	NaN	NaN	NaN	NaN	NaN	NaN	NaN	NaN	NaN	NaN	NaN	NaN	NaN	NaN	NaN	NaN	NaN	NaN	NaN	NaN	NaN	NaN	NaN	NaN	NaN	NaN	NaN	NaN	NaN	NaN	NaN	NaN	NaN	NaN
NaN	NaN	NaN	NaN	NaN	NaN	NaN	NaN	NaN	NaN	NaN	NaN	NaN	NaN	NaN	NaN	NaN	NaN	NaN	NaN	NaN	NaN	NaN	NaN	NaN	NaN	NaN	NaN	NaN	NaN	NaN	NaN	NaN	NaN	NaN	NaN	NaN	NaN	NaN	NaN	NaN	NaN	NaN	NaN	NaN	NaN	NaN	NaN	NaN	NaN
NaN	NaN	NaN	NaN	NaN	NaN	NaN	NaN	NaN	NaN	NaN	NaN	NaN	NaN	NaN	NaN	NaN	NaN	NaN	NaN	NaN	NaN	NaN	NaN	NaN	NaN	NaN	NaN	NaN	NaN	NaN	NaN	NaN	NaN	NaN	NaN	NaN	NaN	NaN	NaN	NaN	NaN	NaN	NaN	NaN	NaN	NaN	NaN	NaN	NaN
NaN	NaN	NaN	NaN	NaN	NaN	NaN	NaN	NaN	NaN	NaN	NaN	NaN	NaN	NaN	NaN	NaN	NaN	NaN	NaN	NaN	NaN	NaN	NaN	NaN	NaN	NaN	NaN	NaN	NaN	NaN	NaN	NaN	NaN	NaN	NaN	NaN	NaN	NaN	NaN	NaN	NaN	NaN	NaN	NaN	NaN	NaN	NaN	NaN	NaN
NaN	NaN	NaN	NaN	NaN	NaN	NaN	NaN	NaN	NaN	NaN	NaN	NaN	NaN	NaN	NaN	NaN	NaN	NaN	NaN	NaN	NaN	NaN	NaN	NaN	NaN	NaN	NaN	NaN	NaN	NaN	NaN	NaN	NaN	NaN	NaN	NaN	NaN	NaN	NaN	NaN	NaN	NaN	NaN	NaN	NaN	NaN	NaN	NaN	NaN
NaN	NaN	NaN	NaN	NaN	NaN	NaN	NaN	NaN	NaN	NaN	NaN	NaN	NaN	NaN	NaN	NaN	NaN	NaN	NaN	NaN	NaN	NaN	NaN	NaN	NaN	NaN	NaN	NaN	NaN	NaN	NaN	NaN	NaN	NaN	NaN	NaN	NaN	NaN	NaN	NaN	NaN	NaN	NaN	NaN	NaN	NaN	NaN	NaN	NaN
NaN	NaN	NaN	NaN	NaN	NaN	NaN	NaN	NaN	NaN	NaN	NaN	NaN	NaN	NaN	NaN	NaN	NaN	NaN	NaN	NaN	NaN	NaN	NaN	NaN	NaN	NaN	NaN	NaN	NaN	NaN	NaN	NaN	NaN	NaN	NaN	NaN	NaN	NaN	NaN	NaN	NaN	NaN	NaN	NaN	NaN	NaN	NaN	NaN	NaN
NaN	NaN	NaN	NaN	NaN	NaN	NaN	NaN	NaN	NaN	NaN	NaN	NaN	NaN	NaN	NaN	NaN	NaN	NaN	NaN	NaN	NaN	NaN	NaN	NaN	NaN	NaN	NaN	NaN	NaN	NaN	NaN	NaN	NaN	NaN	NaN	NaN	NaN	NaN	NaN	NaN	NaN	NaN	NaN	NaN	NaN	NaN	NaN	NaN	NaN
NaN	NaN	NaN	NaN	NaN	NaN	NaN	NaN	NaN	NaN	NaN	NaN	NaN	NaN	NaN	NaN	NaN	NaN	NaN	NaN	NaN	NaN	NaN	NaN	NaN	NaN	NaN	NaN	NaN	NaN	NaN	NaN	NaN	NaN	NaN	NaN	NaN	NaN	NaN	NaN	NaN	NaN	NaN	NaN	NaN	NaN	NaN	NaN	NaN	NaN
NaN	NaN	NaN	NaN	NaN	NaN	NaN	NaN	NaN	NaN	NaN	NaN	NaN	NaN	NaN	NaN	NaN	NaN	NaN	NaN	NaN	NaN	NaN	NaN	NaN	NaN	NaN	NaN	NaN	NaN	NaN	NaN	NaN	NaN	NaN	NaN	NaN	NaN	NaN	NaN	NaN	NaN	NaN	NaN	NaN	NaN	NaN	NaN	NaN	NaN
NaN	NaN	NaN	NaN	NaN	NaN	NaN	NaN	NaN	NaN	NaN	NaN	NaN	NaN	NaN	NaN	NaN	NaN	NaN	NaN	NaN	NaN	NaN	NaN	NaN	NaN	NaN	NaN	NaN	NaN	NaN	NaN	NaN	NaN	NaN	NaN	NaN	NaN	NaN	NaN	NaN	NaN	NaN	NaN	NaN	NaN	NaN	NaN	NaN	NaN
NaN	NaN	NaN	NaN	NaN	NaN	NaN	NaN	NaN	NaN	NaN	NaN	NaN	NaN	NaN	NaN	NaN	NaN	NaN	NaN	NaN	NaN	NaN	NaN	NaN	NaN	NaN	NaN	NaN	NaN	NaN	NaN	NaN	NaN	NaN	NaN	NaN	NaN	NaN	NaN	NaN	NaN	NaN	NaN	NaN	NaN	NaN	NaN	NaN	NaN
NaN	NaN	NaN	NaN	NaN	NaN	NaN	NaN	NaN	NaN	NaN	NaN	NaN	NaN	NaN	NaN	NaN	NaN	NaN	NaN	NaN	NaN	NaN	NaN	NaN	NaN	NaN	NaN	NaN	NaN	NaN	NaN	NaN	NaN	NaN	NaN	NaN	NaN	NaN	NaN	NaN	NaN	NaN	NaN	NaN	NaN	NaN	NaN	NaN	NaN
NaN	NaN	NaN	NaN	NaN	NaN	NaN	NaN	NaN	NaN	NaN	NaN	NaN	NaN	NaN	NaN	NaN	NaN	NaN	NaN	NaN	NaN	NaN	NaN	NaN	NaN	NaN	NaN	NaN	NaN	NaN	NaN	NaN	NaN	NaN	NaN	NaN	NaN	NaN	NaN	NaN	NaN	NaN	NaN	NaN	NaN	NaN	NaN	NaN	NaN
NaN	NaN	NaN	NaN	NaN	NaN	NaN	NaN	NaN	NaN	NaN	NaN	NaN	NaN	NaN	NaN	NaN	NaN	NaN	NaN	NaN	NaN	NaN	NaN	NaN	NaN	NaN	NaN	NaN	NaN	NaN	NaN	NaN	NaN	NaN	NaN	NaN	NaN	NaN	NaN	NaN	NaN	NaN	NaN	NaN	NaN	NaN	NaN	NaN	NaN
NaN	NaN	NaN	NaN	NaN	NaN	NaN	NaN	NaN	NaN	NaN	NaN	NaN	NaN	NaN	NaN	NaN	NaN	NaN	NaN	NaN	NaN	NaN	NaN	NaN	NaN	NaN	NaN	NaN	NaN	NaN	NaN	NaN	NaN	NaN	NaN	NaN	NaN	NaN	NaN	NaN	NaN	NaN	NaN	NaN	NaN	NaN	NaN	NaN	NaN
NaN	NaN	NaN	NaN	NaN	NaN	NaN	NaN	NaN	NaN	NaN	NaN	NaN	NaN	NaN	NaN	NaN	NaN	NaN	NaN	NaN	NaN	NaN	NaN	NaN	NaN	NaN	NaN	NaN	NaN	NaN	NaN	NaN	NaN	NaN	NaN	NaN	NaN	NaN	NaN	NaN	NaN	NaN	NaN	NaN	NaN	NaN	NaN	NaN	NaN
NaN	NaN	NaN	NaN	NaN	NaN	NaN	NaN	NaN	NaN	NaN	NaN	NaN	NaN	NaN	NaN	NaN	NaN	NaN	NaN	NaN	NaN	NaN	NaN	NaN	NaN	NaN	NaN	NaN	NaN	NaN	NaN	NaN	NaN	NaN	NaN	NaN	NaN	NaN	NaN	NaN	NaN	NaN	NaN	NaN	NaN	NaN	NaN	NaN	NaN
NaN	NaN	NaN	NaN	NaN	NaN	NaN	NaN	NaN	NaN	NaN	NaN	NaN	NaN	NaN	NaN	NaN	NaN	NaN	NaN	NaN	NaN	NaN	NaN	NaN	NaN	NaN	NaN	NaN	NaN	NaN	NaN	NaN	NaN	NaN	NaN	NaN	NaN	NaN	NaN	NaN	NaN	NaN	NaN	NaN	NaN	NaN	NaN	NaN	NaN
NaN	NaN	NaN	NaN	NaN	NaN	NaN	NaN	NaN	NaN	NaN	NaN	NaN	NaN	NaN	NaN	NaN	NaN	NaN	NaN	NaN	NaN	NaN	NaN	NaN	NaN	NaN	NaN	NaN	NaN	NaN	NaN	NaN	NaN	NaN	NaN	NaN	NaN	NaN	NaN	NaN	NaN	NaN	NaN	NaN	NaN	NaN	NaN	NaN	NaN
NaN	NaN	NaN	NaN	NaN	NaN	NaN	NaN	NaN	NaN	NaN	NaN	NaN	NaN	NaN	NaN	NaN	NaN	NaN	NaN	NaN	NaN	NaN	NaN	NaN	NaN	NaN	NaN	NaN	NaN	NaN	NaN	NaN	NaN	NaN	NaN	NaN	NaN	NaN	NaN	NaN	NaN	NaN	NaN	NaN	NaN	NaN	NaN	NaN	NaN
NaN	NaN	NaN	NaN	NaN	NaN	NaN	NaN	NaN	NaN	NaN	NaN	NaN	NaN	NaN	NaN	NaN	NaN	NaN	NaN	NaN	NaN	NaN	NaN	NaN	NaN	NaN	NaN	NaN	NaN	NaN	NaN	NaN	NaN	NaN	NaN	NaN	NaN	NaN	NaN	NaN	NaN	NaN	NaN	NaN	NaN	NaN	NaN	NaN	NaN
NaN	NaN	NaN	NaN	NaN	NaN	NaN	NaN	NaN	NaN	NaN	NaN	NaN	NaN	NaN	NaN	NaN	NaN	NaN	NaN	NaN	NaN	NaN	NaN	NaN	NaN	NaN	NaN	NaN	NaN	NaN	NaN	NaN	NaN	NaN	NaN	NaN	NaN	NaN	NaN	NaN	NaN	NaN	NaN	NaN	NaN	NaN	NaN	NaN	NaN
NaN	NaN	NaN	NaN	NaN	NaN	NaN	NaN	NaN	NaN	NaN	NaN	NaN	NaN	NaN	NaN	NaN	NaN	NaN	NaN	NaN	NaN	NaN	NaN	NaN	NaN	NaN	NaN	NaN	NaN	NaN	NaN	NaN	NaN	NaN	NaN	NaN	NaN	NaN	NaN	NaN	NaN	NaN	NaN	NaN	NaN	NaN	NaN	NaN	NaN
NaN	NaN	NaN	NaN	NaN	NaN	NaN	NaN	NaN	NaN	NaN	NaN	NaN	NaN	NaN	NaN	NaN	NaN	NaN	NaN	NaN	NaN	NaN	NaN	NaN	NaN	NaN	NaN	NaN	NaN	NaN	NaN	NaN	NaN	NaN	NaN	NaN	NaN	NaN	NaN	NaN	NaN	NaN	NaN	NaN	NaN	NaN	NaN	NaN	NaN
NaN	NaN	NaN	NaN	NaN	NaN	NaN	NaN	NaN	NaN	NaN	NaN	NaN	NaN	NaN	NaN	NaN	NaN	NaN	NaN	NaN	NaN	NaN	NaN	NaN	NaN	NaN	NaN	NaN	NaN	NaN	NaN	NaN	NaN	NaN	NaN	NaN	NaN	NaN	NaN	NaN	NaN	NaN	NaN	NaN	NaN	NaN	NaN	NaN	NaN
NaN	NaN	NaN	NaN	NaN	NaN	NaN	NaN	NaN	NaN	NaN	NaN	NaN	NaN	NaN	NaN	NaN	NaN	NaN	NaN	NaN	NaN	NaN	NaN	NaN	NaN	NaN	NaN	NaN	NaN	NaN	NaN	NaN	NaN	NaN	NaN	NaN	NaN	NaN	NaN	NaN	NaN	NaN	NaN	NaN	NaN	NaN	NaN	NaN	NaN
NaN	NaN	NaN	NaN	NaN	NaN	NaN	NaN	NaN	NaN	NaN	NaN	NaN	NaN	NaN	NaN	NaN	NaN	NaN	NaN	NaN	NaN	NaN	NaN	NaN	NaN	NaN	NaN	NaN	NaN	NaN	NaN	NaN	NaN	NaN	NaN	NaN	NaN	NaN	NaN	NaN	NaN	NaN	NaN	NaN	NaN	NaN	NaN	NaN	NaN
NaN	NaN	NaN	NaN	NaN	NaN	NaN	NaN	NaN	NaN	NaN	NaN	NaN	NaN	NaN	NaN	NaN	NaN	NaN	NaN	NaN	NaN	NaN	NaN	NaN	NaN	NaN	NaN	NaN	NaN	NaN	NaN	NaN	NaN	NaN	NaN	NaN	NaN	NaN	NaN	NaN	NaN	NaN	NaN	NaN	NaN	NaN	NaN	NaN	NaN
NaN	NaN	NaN	NaN	NaN	NaN	NaN	NaN	NaN	NaN	NaN	NaN	NaN	NaN	NaN	NaN	NaN	NaN	NaN	NaN	NaN	NaN	NaN	NaN	NaN	NaN	NaN	NaN	NaN	NaN	NaN	NaN	NaN	NaN	NaN	NaN	NaN	NaN	NaN	NaN	NaN	NaN	NaN	NaN	NaN	NaN	NaN	NaN	NaN	NaN
NaN	NaN	NaN	NaN	NaN	NaN	NaN	NaN	NaN	NaN	NaN	NaN	NaN	NaN	NaN	NaN	NaN	NaN	NaN	NaN	NaN	NaN	NaN	6.8894	6.8894	NaN	NaN	NaN	NaN	NaN	NaN	NaN	NaN	NaN	NaN	NaN	NaN	NaN	NaN	NaN	NaN	NaN	NaN	NaN	NaN	NaN	NaN	NaN	NaN	NaN
NaN	NaN	NaN	NaN	NaN	NaN	NaN	NaN	NaN	NaN	NaN	NaN	NaN	NaN	NaN	NaN	NaN	NaN	NaN	NaN	6.8894	6.8894	6.8894	6.8894	6.8894	NaN	NaN	NaN	NaN	NaN	NaN	NaN	NaN	NaN	NaN	NaN	NaN	NaN	NaN	NaN	NaN	NaN	NaN	NaN	NaN	NaN	NaN	NaN	NaN	NaN
NaN	NaN	NaN	NaN	NaN	NaN	NaN	NaN	NaN	NaN	NaN	NaN	NaN	NaN	NaN	NaN	NaN	NaN	NaN	NaN	NaN	NaN	6.8894	6.8894	6.8894	NaN	NaN	NaN	NaN	NaN	NaN	NaN	NaN	NaN	NaN	NaN	NaN	NaN	NaN	NaN	NaN	NaN	NaN	NaN	NaN	NaN	NaN	NaN	NaN	NaN
NaN	NaN	NaN	NaN	NaN	NaN	NaN	NaN	NaN	NaN	NaN	NaN	NaN	NaN	NaN	NaN	NaN	NaN	NaN	NaN	NaN	NaN	7.5991	7.5991	7.5991	7.5991	NaN	NaN	NaN	NaN	NaN	NaN	NaN	NaN	NaN	NaN	NaN	NaN	NaN	NaN	NaN	NaN	NaN	NaN	NaN	NaN	NaN	NaN	NaN	NaN
NaN	NaN	NaN	NaN	NaN	NaN	NaN	NaN	NaN	NaN	NaN	NaN	NaN	NaN	NaN	NaN	NaN	NaN	NaN	NaN	NaN	NaN	NaN	7.5991	7.5991	7.5991	7.5991	7.5991	7.5991	7.5991	7.0489	7.0489	NaN	NaN	NaN	NaN	NaN	NaN	NaN	NaN	NaN	NaN	NaN	NaN	NaN	NaN	NaN	NaN	NaN	7.5078
NaN	NaN	NaN	NaN	NaN	NaN	NaN	NaN	NaN	NaN	NaN	NaN	NaN	NaN	NaN	NaN	6.9258	6.9258	NaN	NaN	NaN	NaN	NaN	NaN	7.5991	7.5991	7.5991	7.5991	7.5991	7.5991	7.0489	7.0489	7.0489	NaN	NaN	NaN	NaN	NaN	NaN	7.0489	7.5078	7.5078	7.5078	7.5078	NaN	NaN	NaN	7.5078	7.5078	7.5078
NaN	NaN	NaN	NaN	NaN	NaN	NaN	NaN	NaN	NaN	NaN	NaN	NaN	NaN	NaN	NaN	6.9258	6.9258	6.9258	6.9258	NaN	NaN	NaN	NaN	7.5991	7.5991	7.5991	7.5991	7.5991	7.5991	7.0489	7.0489	7.0489	NaN	NaN	NaN	NaN	NaN	NaN	NaN	7.5078	7.5078	7.5078	7.5078	7.5078	7.5078	7.5078	7.5078	7.5078	7.5078
NaN	NaN	NaN	NaN	NaN	NaN	NaN	NaN	NaN	NaN	NaN	NaN	NaN	NaN	6.9258	6.9258	6.9258	6.9258	6.9258	6.9258	7.5991	7.5991	7.5991	7.5991	7.5991	7.5991	7.5991	7.5991	7.5991	7.5991	7.0489	7.0489	7.0489	7.0489	7.0489	7.0489	7.0489	NaN	NaN	NaN	7.5078	7.5078	7.5078	7.5078	7.5078	7.5078	7.5078	7.5078	7.5078	7.5078
NaN	NaN	NaN	NaN	NaN	NaN	NaN	NaN	NaN	7.4192	6.9258	6.9258	6.9258	6.9258	6.9258	6.9258	6.9258	6.9258	6.9258	6.9258	7.5991	7.5991	7.5991	7.5991	7.5991	7.5991	7.5991	7.5991	7.5991	7.5991	7.0489	7.0489	7.0489	7.0489	7.0489	7.0489	7.0489	7.0489	NaN	NaN	7.5078	7.5078	7.5078	7.5078	7.5078	7.5078	7.5078	7.5078	7.5078	7.5078
NaN	NaN	NaN	NaN	NaN	NaN	NaN	NaN	NaN	7.4192	6.9258	6.9258	6.9258	6.9258	6.9258	6.9258	6.9258	6.9258	6.9258	6.9258	7.5991	7.5991	7.5991	7.5991	7.5991	7.5991	7.5991	7.5991	7.5991	7.5991	7.0489	7.0489	7.0489	7.0489	7.0489	7.0489	7.0489	7.0489	7.0489	7.0489	7.5078	7.5078	7.5078	7.5078	7.5078	7.5078	7.5078	7.5078	7.5078	7.5078
NaN	NaN	NaN	NaN	NaN	NaN	NaN	NaN	NaN	7.4192	6.9258	6.9258	6.9258	6.9258	6.9258	6.9258	6.9258	6.9258	6.9258	6.9258	7.5991	7.5991	7.5991	7.5991	7.5991	7.5991	7.5991	7.5991	7.5991	7.5991	7.0489	7.0489	7.0489	7.0489	7.0489	7.0489	7.0489	7.0489	7.0489	7.0489	7.5078	7.5078	7.5078	7.5078	7.5078	7.5078	7.5078	7.5078	7.5078	7.5078
NaN	NaN	NaN	NaN	NaN	NaN	NaN	NaN	NaN	NaN	6.9258	6.9258	6.9258	6.9258	6.9258	6.9258	6.9258	6.9258	6.9258	6.9258	7.5991	7.5991	7.5991	7.5991	7.5991	7.5991	7.5991	7.5991	7.5991	7.5991	7.0489	7.0489	7.0489	7.0489	7.0489	7.0489	7.0489	7.0489	7.0489	7.0489	7.5078	7.5078	7.5078	7.5078	7.5078	7.5078	7.5078	7.5078	7.5078	7.5078
NaN	NaN	NaN	NaN	NaN	NaN	NaN	NaN	NaN	NaN	NaN	6.9258	6.9258	6.9258	6.9258	6.9258	6.9258	6.9258	6.9258	6.9258	7.5991	7.5991	7.5991	7.5991	7.5991	7.5991	7.5991	7.5991	7.5991	7.5991	7.0489	7.0489	7.0489	7.0489	7.0489	7.0489	7.0489	7.0489	7.0489	7.0489	7.5078	7.5078	7.5078	7.5078	7.5078	7.5078	7.5078	7.5078	7.5078	7.5078
NaN	NaN	NaN	NaN	NaN	NaN	NaN	NaN	NaN	NaN	NaN	7.5946	7.5946	7.5946	7.5946	7.5946	7.5946	7.5946	7.5946	7.5946	7.3997	7.3997	7.3997	7.3997	7.3997	7.3997	7.3997	7.3997	7.3997	7.3997	7.6229	7.6229	7.6229	7.6229	7.6229	7.6229	7.6229	7.6229	7.6229	7.6229	6.67	6.67	6.67	6.67	6.67	6.67	6.67	6.67	6.67	6.67
NaN	NaN	NaN	NaN	NaN	NaN	NaN	NaN	NaN	NaN	NaN	7.5946	7.5946	7.5946	7.5946	7.5946	7.5946	7.5946	7.5946	7.5946	7.3997	7.3997	7.3997	7.3997	7.3997	7.3997	7.3997	7.3997	7.3997	7.3997	7.6229	7.6229	7.6229	7.6229	7.6229	7.6229	7.6229	7.6229	7.6229	7.6229	6.67	6.67	6.67	6.67	6.67	6.67	6.67	6.67	6.67	6.67
NaN	NaN	NaN	NaN	NaN	NaN	NaN	NaN	NaN	NaN	NaN	7.5946	7.5946	7.5946	7.5946	7.5946	7.5946	7.5946	7.5946	7.5946	7.3997	7.3997	7.3997	7.3997	7.3997	7.3997	7.3997	7.3997	7.3997	7.3997	7.6229	7.6229	7.6229	7.6229	7.6229	7.6229	7.6229	7.6229	7.6229	7.6229	6.67	6.67	6.67	6.67	6.67	6.67	6.67	6.67	6.67	6.67
NaN	NaN	NaN	NaN	NaN	NaN	NaN	NaN	NaN	NaN	NaN	7.5946	7.5946	7.5946	7.5946	7.5946	7.5946	7.5946	7.5946	7.5946	7.3997	7.3997	7.3997	7.3997	7.3997	7.3997	7.3997	7.3997	7.3997	7.3997	7.6229	7.6229	7.6229	7.6229	7.6229	7.6229	7.6229	7.6229	7.6229	7.6229	6.67	6.67	6.67	6.67	6.67	6.67	6.67	6.67	6.67	6.67
NaN	NaN	NaN	NaN	NaN	NaN	NaN	NaN	NaN	NaN	7.5946	7.5946	7.5946	7.5946	7.5946	7.5946	7.5946	7.5946	7.5946	7.5946	7.3997	7.3997	7.3997	7.3997	7.3997	7.3997	7.3997	7.3997	7.3997	7.3997	7.6229	7.6229	7.6229	7.6229	7.6229	7.6229	7.6229	7.6229	7.6229	7.6229	6.67	6.67	6.67	6.67	6.67	6.67	6.67	6.67	6.67	6.67
NaN	NaN	NaN	NaN	NaN	NaN	NaN	NaN	NaN	NaN	7.5946	7.5946	7.5946	7.5946	7.5946	7.5946	7.5946	7.5946	7.5946	7.5946	7.3997	7.3997	7.3997	7.3997	7.3997	7.3997	7.3997	7.3997	7.3997	7.3997	7.6229	7.6229	7.6229	7.6229	7.6229	7.6229	7.6229	7.6229	7.6229	7.6229	6.67	6.67	6.67	6.67	6.67	6.67	6.67	6.67	6.67	6.67
NaN	NaN	NaN	NaN	NaN	NaN	NaN	NaN	NaN	NaN	NaN	NaN	NaN	7.5946	7.5946	7.5946	7.5946	7.5946	7.5946	7.5946	7.3997	7.3997	7.3997	7.3997	7.3997	7.3997	7.3997	7.3997	7.3997	7.3997	7.6229	7.6229	7.6229	7.6229	7.6229	7.6229	7.6229	7.6229	7.6229	7.6229	6.67	6.67	6.67	6.67	6.67	6.67	6.67	6.67	6.67	6.67
NaN	NaN	NaN	NaN	NaN	NaN	NaN	NaN	NaN	NaN	NaN	NaN	NaN	NaN	NaN	7.5946	7.5946	7.5946	7.5946	7.5946	7.3997	7.3997	7.3997	7.3997	7.3997	7.3997	7.3997	7.3997	7.3997	7.3997	7.6229	7.6229	7.6229	7.6229	7.6229	7.6229	7.6229	7.6229	7.6229	7.6229	6.67	6.67	6.67	6.67	6.67	6.67	6.67	6.67	6.67	6.67
NaN	NaN	NaN	NaN	NaN	NaN	NaN	NaN	NaN	NaN	NaN	NaN	NaN	NaN	NaN	7.5946	7.5946	7.5946	7.5946	7.5946	7.3997	7.3997	7.3997	7.3997	7.3997	7.3997	7.3997	7.3997	7.3997	7.3997	7.6229	7.6229	7.6229	7.6229	7.6229	7.6229	7.6229	7.6229	7.6229	7.6229	6.67	6.67	6.67	6.67	6.67	6.67	6.67	6.67	6.67	6.67
NaN	NaN	NaN	NaN	NaN	NaN	NaN	NaN	NaN	NaN	NaN	NaN	NaN	NaN	7.5946	7.5946	7.5946	7.5946	7.5946	7.5946	7.3997	7.3997	7.3997	7.3997	7.3997	7.3997	7.3997	7.3997	7.3997	7.3997	7.6229	7.6229	7.6229	7.6229	7.6229	7.6229	7.6229	7.6229	7.6229	7.6229	6.67	6.67	6.67	6.67	6.67	6.67	6.67	6.67	6.67	6.67
NaN	NaN	NaN	NaN	NaN	NaN	NaN	NaN	NaN	NaN	NaN	NaN	NaN	NaN	NaN	7.1305	7.1305	7.1305	7.1305	7.1305	7.2339	7.2339	7.2339	7.2339	7.2339	7.2339	7.2339	7.2339	7.2339	7.2339	7.467	7.467	7.467	7.467	7.467	7.467	7.467	7.467	7.467	7.467	7.4822	7.4822	7.4822	7.4822	7.4822	7.4822	7.4822	7.4822	7.4822	7.4822
NaN	NaN	NaN	NaN	NaN	NaN	NaN	NaN	NaN	NaN	NaN	NaN	NaN	NaN	NaN	7.1305	7.1305	7.1305	7.1305	7.1305	7.2339	7.2339	7.2339	7.2339	7.2339	7.2339	7.2339	7.2339	7.2339	7.2339	7.467	7.467	7.467	7.467	7.467	7.467	7.467	7.467	7.467	7.467	7.4822	7.4822	7.4822	7.4822	7.4822	7.4822	7.4822	7.4822	7.4822	7.4822
NaN	NaN	NaN	NaN	NaN	NaN	NaN	NaN	NaN	NaN	NaN	NaN	NaN	NaN	7.1305	7.1305	7.1305	7.1305	7.1305	7.1305	7.2339	7.2339	7.2339	7.2339	7.2339	7.2339	7.2339	7.2339	7.2339	7.2339	7.467	7.467	7.467	7.467	7.467	7.467	7.467	7.467	7.467	7.467	7.4822	7.4822	7.4822	7.4822	7.4822	7.4822	7.4822	7.4822	7.4822	7.4822
NaN	NaN	NaN	NaN	NaN	NaN	NaN	NaN	NaN	NaN	NaN	NaN	NaN	NaN	NaN	7.1305	7.1305	7.1305	7.1305	7.1305	7.2339	7.2339	7.2339	7.2339	7.2339	7.2339	7.2339	7.2339	7.2339	7.2339	7.467	7.467	7.467	7.467	7.467	7.467	7.467	7.467	7.467	7.467	7.4822	7.4822	7.4822	7.4822	7.4822	7.4822	7.4822	7.4822	7.4822	7.4822
NaN	NaN	NaN	NaN	NaN	NaN	NaN	NaN	NaN	NaN	NaN	NaN	NaN	NaN	NaN	NaN	NaN	NaN	7.1305	7.1305	7.2339	7.2339	7.2339	7.2339	7.2339	7.2339	7.2339	7.2339	7.2339	7.2339	7.467	7.467	7.467	7.467	7.467	7.467	7.467	7.467	7.467	7.467	7.4822	7.4822	7.4822	7.4822	7.4822	7.4822	7.4822	7.4822	7.4822	7.4822
NaN	NaN	NaN	NaN	NaN	NaN	NaN	NaN	NaN	NaN	NaN	NaN	NaN	NaN	NaN	NaN	NaN	NaN	NaN	7.1305	7.2339	7.2339	7.2339	7.2339	7.2339	7.2339	7.2339	7.2339	7.2339	7.2339	7.467	7.467	7.467	7.467	7.467	7.467	7.467	7.467	7.467	7.467	7.4822	7.4822	7.4822	7.4822	7.4822	7.4822	7.4822	7.4822	7.4822	7.4822
NaN	NaN	NaN	NaN	NaN	NaN	NaN	NaN	NaN	NaN	NaN	NaN	NaN	NaN	NaN	NaN	NaN	NaN	NaN	7.1305	7.2339	7.2339	7.2339	7.2339	7.2339	7.2339	7.2339	7.2339	7.2339	7.2339	7.467	7.467	7.467	7.467	7.467	7.467	7.467	7.467	7.467	7.467	7.4822	7.4822	7.4822	7.4822	7.4822	7.4822	7.4822	7.4822	7.4822	7.4822
NaN	NaN	NaN	NaN	NaN	NaN	NaN	NaN	NaN	NaN	NaN	NaN	NaN	NaN	NaN	NaN	NaN	NaN	NaN	7.1305	7.2339	7.2339	7.2339	7.2339	7.2339	7.2339	7.2339	7.2339	7.2339	7.2339	7.467	7.467	7.467	7.467	7.467	7.467	7.467	7.467	7.467	7.467	7.4822	7.4822	7.4822	7.4822	7.4822	7.4822	7.4822	7.4822	7.4822	7.4822
NaN	NaN	NaN	NaN	NaN	NaN	NaN	NaN	NaN	NaN	NaN	NaN	NaN	NaN	NaN	NaN	NaN	NaN	7.1305	7.1305	7.2339	7.2339	7.2339	7.2339	7.2339	7.2339	7.2339	7.2339	7.2339	7.2339	7.467	7.467	7.467	7.467	7.467	7.467	7.467	7.467	7.467	7.467	7.4822	7.4822	7.4822	7.4822	7.4822	7.4822	7.4822	7.4822	7.4822	7.4822
NaN	NaN	NaN	NaN	NaN	NaN	NaN	NaN	NaN	NaN	NaN	NaN	NaN	NaN	NaN	NaN	NaN	NaN	7.1305	7.1305	7.2339	7.2339	7.2339	7.2339	7.2339	7.2339	7.2339	7.2339	7.2339	7.2339	7.467	7.467	7.467	7.467	7.467	7.467	7.467	7.467	7.467	7.467	7.4822	7.4822	7.4822	7.4822	7.4822	7.4822	7.4822	7.4822	7.4822	7.4822
NaN	NaN	NaN	NaN	NaN	NaN	NaN	NaN	NaN	NaN	NaN	NaN	NaN	NaN	NaN	NaN	NaN	NaN	6.973	6.973	7.4574	7.4574	7.4574	7.4574	7.4574	7.4574	7.4574	7.4574	7.4574	7.4574	7.1875	7.1875	7.1875	7.1875	7.1875	7.1875	7.1875	7.1875	7.1875	7.1875	7.1201	7.1201	7.1201	7.1201	7.1201	7.1201	7.1201	7.1201	7.1201	7.1201
NaN	NaN	NaN	NaN	NaN	NaN	NaN	NaN	NaN	NaN	NaN	NaN	NaN	NaN	NaN	NaN	NaN	NaN	NaN	6.973	7.4574	7.4574	7.4574	7.4574	7.4574	7.4574	7.4574	7.4574	7.4574	7.4574	7.1875	7.1875	7.1875	7.1875	7.1875	7.1875	7.1875	7.1875	7.1875	7.1875	7.1201	7.1201	7.1201	7.1201	7.1201	7.1201	7.1201	7.1201	7.1201	7.1201
NaN	NaN	NaN	NaN	NaN	NaN	NaN	NaN	NaN	NaN	NaN	NaN	NaN	NaN	NaN	NaN	NaN	NaN	NaN	NaN	7.4574	7.4574	7.4574	7.4574	7.4574	7.4574	7.4574	7.4574	7.4574	7.4574	7.1875	7.1875	7.1875	7.1875	7.1875	7.1875	7.1875	7.1875	7.1875	7.1875	7.1201	7.1201	7.1201	7.1201	7.1201	7.1201	7.1201	7.1201	7.1201	7.1201
NaN	NaN	NaN	NaN	NaN	NaN	NaN	NaN	NaN	NaN	NaN	NaN	NaN	NaN	NaN	NaN	NaN	NaN	NaN	NaN	NaN	7.4574	7.4574	7.4574	7.4574	7.4574	7.4574	7.4574	7.4574	7.4574	7.1875	7.1875	7.1875	7.1875	7.1875	7.1875	7.1875	7.1875	7.1875	7.1875	7.1201	7.1201	7.1201	7.1201	7.1201	7.1201	7.1201	7.1201	7.1201	7.1201
NaN	NaN	NaN	NaN	NaN	NaN	NaN	NaN	NaN	NaN	NaN	NaN	NaN	NaN	NaN	NaN	NaN	NaN	NaN	NaN	NaN	NaN	7.4574	7.4574	7.4574	7.4574	7.4574	7.4574	7.4574	7.4574	7.1875	7.1875	7.1875	7.1875	7.1875	7.1875	7.1875	7.1875	7.1875	7.1875	7.1201	7.1201	7.1201	7.1201	7.1201	7.1201	7.1201	7.1201	7.1201	7.1201
NaN	NaN	NaN	NaN	NaN	NaN	NaN	NaN	NaN	NaN	NaN	NaN	NaN	NaN	NaN	NaN	NaN	NaN	NaN	NaN	NaN	NaN	NaN	7.4574	7.4574	7.4574	7.4574	7.4574	7.4574	7.4574	7.1875	7.1875	7.1875	7.1875	7.1875	7.1875	7.1875	7.1875	7.1875	7.1875	7.1201	7.1201	7.1201	7.1201	7.1201	7.1201	7.1201	7.1201	7.1201	7.1201
NaN	NaN	NaN	NaN	NaN	NaN	NaN	NaN	NaN	NaN	NaN	NaN	NaN	NaN	NaN	NaN	NaN	NaN	NaN	NaN	NaN	NaN	NaN	7.4574	7.4574	7.4574	7.4574	7.4574	7.4574	7.4574	7.1875	7.1875	7.1875	7.1875	7.1875	7.1875	7.1875	7.1875	7.1875	7.1875	7.1201	7.1201	7.1201	7.1201	7.1201	7.1201	7.1201	7.1201	7.1201	7.1201
NaN	NaN	NaN	NaN	NaN	NaN	NaN	NaN	NaN	NaN	NaN	NaN	NaN	NaN	NaN	NaN	NaN	NaN	NaN	NaN	NaN	NaN	NaN	NaN	7.4574	7.4574	7.4574	7.4574	7.4574	7.4574	7.1875	7.1875	7.1875	7.1875	7.1875	7.1875	7.1875	7.1875	7.1875	7.1875	7.1201	7.1201	7.1201	7.1201	7.1201	7.1201	7.1201	7.1201	7.1201	7.1201
NaN	NaN	NaN	NaN	NaN	NaN	NaN	NaN	NaN	NaN	NaN	NaN	NaN	NaN	NaN	NaN	NaN	NaN	NaN	NaN	NaN	NaN	NaN	NaN	NaN	7.4574	7.4574	7.4574	7.4574	7.4574	7.1875	7.1875	7.1875	7.1875	7.1875	7.1875	7.1875	7.1875	7.1875	7.1875	7.1201	7.1201	7.1201	7.1201	7.1201	7.1201	7.1201	7.1201	7.1201	7.1201
NaN	NaN	NaN	NaN	NaN	NaN	NaN	NaN	NaN	NaN	NaN	NaN	NaN	NaN	NaN	NaN	NaN	NaN	NaN	NaN	NaN	NaN	NaN	NaN	NaN	NaN	7.4574	7.4574	7.4574	7.4574	7.1875	7.1875	7.1875	7.1875	7.1875	7.1875	7.1875	7.1875	7.1875	7.1875	7.1201	7.1201	7.1201	7.1201	7.1201	7.1201	7.1201	7.1201	7.1201	7.1201
NaN	NaN	NaN	NaN	NaN	NaN	NaN	NaN	NaN	NaN	NaN	NaN	NaN	NaN	NaN	NaN	NaN	NaN	NaN	NaN	NaN	NaN	NaN	NaN	NaN	NaN	6.5413	6.5413	6.5413	6.5413	6.747	6.747	6.747	6.747	6.747	6.747	6.747	6.747	6.747	6.747	7.0617	7.0617	7.0617	7.0617	7.0617	7.0617	7.0617	7.0617	7.0617	7.0617
NaN	NaN	NaN	NaN	NaN	NaN	NaN	NaN	NaN	NaN	NaN	NaN	NaN	NaN	NaN	NaN	NaN	NaN	NaN	NaN	NaN	NaN	NaN	NaN	NaN	NaN	6.5413	6.5413	6.5413	6.5413	6.747	6.747	6.747	6.747	6.747	6.747	6.747	6.747	6.747	6.747	7.0617	7.0617	7.0617	7.0617	7.0617	7.0617	7.0617	7.0617	7.0617	7.0617
NaN	NaN	NaN	NaN	NaN	NaN	NaN	NaN	NaN	NaN	NaN	NaN	NaN	NaN	NaN	NaN	NaN	NaN	NaN	NaN	NaN	NaN	NaN	NaN	NaN	NaN	6.5413	6.5413	6.5413	6.5413	6.747	6.747	6.747	6.747	6.747	6.747	6.747	6.747	6.747	6.747	7.0617	7.0617	7.0617	7.0617	7.0617	7.0617	7.0617	7.0617	7.0617	7.0617
NaN	NaN	NaN	NaN	NaN	NaN	NaN	NaN	NaN	NaN	NaN	NaN	NaN	NaN	NaN	NaN	NaN	NaN	NaN	NaN	NaN	NaN	NaN	NaN	NaN	NaN	6.5413	6.5413	6.5413	6.5413	6.747	6.747	6.747	6.747	6.747	6.747	6.747	6.747	6.747	6.747	7.0617	7.0617	7.0617	7.0617	7.0617	7.0617	7.0617	7.0617	7.0617	7.0617
NaN	NaN	NaN	NaN	NaN	NaN	NaN	NaN	NaN	NaN	NaN	NaN	NaN	NaN	NaN	NaN	NaN	NaN	NaN	NaN	NaN	NaN	NaN	NaN	NaN	NaN	NaN	6.5413	6.5413	6.5413	6.747	6.747	6.747	6.747	6.747	6.747	6.747	6.747	6.747	6.747	7.0617	7.0617	7.0617	7.0617	7.0617	7.0617	7.0617	7.0617	7.0617	7.0617
NaN	NaN	NaN	NaN	NaN	NaN	NaN	NaN	NaN	NaN	NaN	NaN	NaN	NaN	NaN	NaN	NaN	NaN	NaN	NaN	NaN	NaN	NaN	NaN	NaN	NaN	NaN	6.5413	6.5413	6.5413	6.747	6.747	6.747	6.747	6.747	6.747	6.747	6.747	6.747	6.747	7.0617	7.0617	7.0617	7.0617	7.0617	7.0617	7.0617	7.0617	7.0617	7.0617
NaN	NaN	NaN	NaN	NaN	NaN	NaN	NaN	NaN	NaN	NaN	NaN	NaN	NaN	NaN	NaN	NaN	NaN	NaN	NaN	NaN	NaN	NaN	NaN	NaN	NaN	6.5413	6.5413	6.5413	6.5413	6.747	6.747	6.747	6.747	6.747	6.747	6.747	6.747	6.747	6.747	7.0617	7.0617	7.0617	7.0617	7.0617	7.0617	7.0617	7.0617	7.0617	7.0617
NaN	NaN	NaN	NaN	NaN	NaN	NaN	NaN	NaN	NaN	NaN	NaN	NaN	NaN	NaN	NaN	NaN	NaN	NaN	NaN	NaN	NaN	NaN	NaN	NaN	NaN	6.5413	6.5413	6.5413	6.5413	6.747	6.747	6.747	6.747	6.747	6.747	6.747	6.747	6.747	6.747	7.0617	7.0617	7.0617	7.0617	7.0617	7.0617	7.0617	7.0617	7.0617	7.0617
NaN	NaN	NaN	NaN	NaN	NaN	NaN	NaN	NaN	NaN	NaN	NaN	NaN	NaN	NaN	NaN	NaN	NaN	NaN	NaN	NaN	NaN	NaN	NaN	NaN	6.5413	6.5413	6.5413	6.5413	6.5413	6.747	6.747	6.747	6.747	6.747	6.747	6.747	6.747	6.747	6.747	7.0617	7.0617	7.0617	7.0617	7.0617	7.0617	7.0617	7.0617	7.0617	7.0617
NaN	NaN	NaN	NaN	NaN	NaN	NaN	NaN	NaN	NaN	NaN	NaN	NaN	NaN	NaN	NaN	NaN	NaN	NaN	NaN	NaN	NaN	NaN	NaN	NaN	6.5413	6.5413	6.5413	6.5413	6.5413	6.747	6.747	6.747	6.747	6.747	6.747	6.747	6.747	6.747	6.747	7.0617	7.0617	7.0617	7.0617	7.0617	7.0617	7.0617	7.0617	7.0617	7.0617
NaN	NaN	NaN	NaN	NaN	NaN	NaN	NaN	NaN	NaN	NaN	NaN	NaN	NaN	NaN	NaN	NaN	NaN	NaN	NaN	NaN	NaN	NaN	NaN	NaN	7.1761	7.1761	7.1761	7.1761	7.1761	7.366	7.366	7.366	7.366	7.366	7.366	7.366	7.366	7.366	7.366	7.3375	7.3375	7.3375	7.3375	7.3375	7.3375	7.3375	7.3375	7.3375	7.3375
NaN	NaN	NaN	NaN	NaN	NaN	NaN	NaN	NaN	NaN	NaN	NaN	NaN	NaN	NaN	NaN	NaN	NaN	NaN	NaN	NaN	NaN	NaN	NaN	NaN	7.1761	7.1761	7.1761	7.1761	7.1761	7.366	7.366	7.366	7.366	7.366	7.366	7.366	7.366	7.366	7.366	7.3375	7.3375	7.3375	7.3375	7.3375	7.3375	7.3375	7.3375	7.3375	7.3375
NaN	NaN	NaN	NaN	NaN	NaN	NaN	NaN	NaN	NaN	NaN	NaN	NaN	NaN	NaN	NaN	NaN	NaN	NaN	NaN	NaN	NaN	NaN	NaN	NaN	7.1761	7.1761	7.1761	7.1761	7.1761	7.366	7.366	7.366	7.366	7.366	7.366	7.366	7.366	7.366	7.366	7.3375	7.3375	7.3375	7.3375	7.3375	7.3375	7.3375	7.3375	7.3375	7.3375
NaN	NaN	NaN	NaN	NaN	NaN	NaN	NaN	NaN	NaN	NaN	NaN	NaN	NaN	NaN	NaN	NaN	NaN	NaN	NaN	NaN	NaN	NaN	NaN	NaN	7.1761	7.1761	7.1761	7.1761	7.1761	7.366	7.366	7.366	7.366	7.366	7.366	7.366	7.366	7.366	7.366	7.3375	7.3375	7.3375	7.3375	7.3375	7.3375	7.3375	7.3375	7.3375	7.3375
NaN	NaN	NaN	NaN	NaN	NaN	NaN	NaN	NaN	NaN	NaN	NaN	NaN	NaN	NaN	NaN	NaN	NaN	NaN	NaN	NaN	NaN	NaN	NaN	NaN	7.1761	7.1761	7.1761	7.1761	7.1761	7.366	7.366	7.366	7.366	7.366	7.366	7.366	7.366	7.366	7.366	7.3375	7.3375	7.3375	7.3375	7.3375	7.3375	7.3375	7.3375	7.3375	7.3375
NaN	NaN	NaN	NaN	NaN	NaN	NaN	NaN	NaN	NaN	NaN	NaN	NaN	NaN	NaN	NaN	NaN	NaN	NaN	NaN	NaN	NaN	NaN	NaN	NaN	NaN	7.1761	7.1761	7.1761	7.1761	7.366	7.366	7.366	7.366	7.366	7.366	7.366	7.366	7.366	7.366	7.3375	7.3375	7.3375	7.3375	7.3375	7.3375	7.3375	7.3375	7.3375	7.3375
NaN	NaN	NaN	NaN	NaN	NaN	NaN	NaN	NaN	NaN	NaN	NaN	NaN	NaN	NaN	NaN	NaN	NaN	NaN	NaN	NaN	NaN	NaN	NaN	NaN	NaN	7.1761	7.1761	7.1761	7.1761	7.366	7.366	7.366	7.366	7.366	7.366	7.366	7.366	7.366	7.366	7.3375	7.3375	7.3375	7.3375	7.3375	7.3375	7.3375	7.3375	7.3375	7.3375
NaN	NaN	NaN	NaN	NaN	NaN	NaN	NaN	NaN	NaN	NaN	NaN	NaN	NaN	NaN	NaN	NaN	NaN	NaN	NaN	NaN	NaN	NaN	NaN	NaN	NaN	7.1761	7.1761	7.1761	7.1761	7.366	7.366	7.366	7.366	7.366	7.366	7.366	7.366	7.366	7.366	7.3375	7.3375	7.3375	7.3375	7.3375	7.3375	7.3375	7.3375	7.3375	7.3375
NaN	NaN	NaN	NaN	NaN	NaN	NaN	NaN	NaN	NaN	NaN	NaN	NaN	NaN	NaN	NaN	NaN	NaN	NaN	NaN	NaN	NaN	NaN	NaN	NaN	7.1761	7.1761	7.1761	7.1761	7.1761	7.366	7.366	7.366	7.366	7.366	7.366	7.366	7.366	7.366	7.366	7.3375	7.3375	7.3375	7.3375	7.3375	7.3375	7.3375	7.3375	7.3375	7.3375
NaN	NaN	NaN	NaN	NaN	NaN	NaN	NaN	NaN	NaN	NaN	NaN	NaN	NaN	NaN	NaN	NaN	NaN	NaN	NaN	NaN	NaN	NaN	NaN	7.1761	7.1761	7.1761	7.1761	7.1761	7.1761	7.366	7.366	7.366	7.366	7.366	7.366	7.366	7.366	7.366	7.366	7.3375	7.3375	7.3375	7.3375	7.3375	7.3375	7.3375	7.3375	7.3375	7.3375
NaN	NaN	NaN	NaN	NaN	NaN	NaN	NaN	NaN	NaN	NaN	NaN	NaN	NaN	NaN	NaN	NaN	NaN	NaN	NaN	NaN	NaN	NaN	NaN	7.3829	7.3829	7.3829	7.3829	7.3829	7.3829	7.3555	7.3555	7.3555	7.3555	7.3555	7.3555	7.3555	7.3555	7.3555	7.3555	7.3228	7.3228	7.3228	7.3228	7.3228	7.3228	7.3228	7.3228	7.3228	7.3228
NaN	NaN	NaN	NaN	NaN	NaN	NaN	NaN	NaN	NaN	NaN	NaN	NaN	NaN	NaN	NaN	NaN	NaN	NaN	NaN	NaN	NaN	7.3829	7.3829	7.3829	7.3829	7.3829	7.3829	7.3829	7.3829	7.3555	7.3555	7.3555	7.3555	7.3555	7.3555	7.3555	7.3555	7.3555	7.3555	7.3228	7.3228	7.3228	7.3228	7.3228	7.3228	7.3228	7.3228	7.3228	7.3228
NaN	NaN	NaN	NaN	NaN	NaN	NaN	NaN	NaN	NaN	NaN	NaN	NaN	NaN	NaN	NaN	NaN	NaN	NaN	NaN	NaN	NaN	7.3829	7.3829	7.3829	7.3829	7.3829	7.3829	7.3829	7.3829	7.3555	7.3555	7.3555	7.3555	7.3555	7.3555	7.3555	7.3555	7.3555	7.3555	7.3228	7.3228	7.3228	7.3228	7.3228	7.3228	7.3228	7.3228	7.3228	7.3228
NaN	NaN	NaN	NaN	NaN	NaN	NaN	NaN	NaN	NaN	NaN	NaN	NaN	NaN	NaN	NaN	NaN	NaN	NaN	NaN	NaN	7.3829	7.3829	7.3829	7.3829	7.3829	7.3829	7.3829	7.3829	7.3829	7.3555	7.3555	7.3555	7.3555	7.3555	7.3555	7.3555	7.3555	7.3555	7.3555	7.3228	7.3228	7.3228	7.3228	7.3228	7.3228	7.3228	7.3228	7.3228	7.3228
NaN	NaN	NaN	NaN	NaN	NaN	NaN	NaN	NaN	NaN	NaN	NaN	NaN	NaN	NaN	NaN	NaN	NaN	NaN	NaN	NaN	7.3829	7.3829	7.3829	7.3829	7.3829	7.3829	7.3829	7.3829	7.3829	7.3555	7.3555	7.3555	7.3555	7.3555	7.3555	7.3555	7.3555	7.3555	7.3555	7.3228	7.3228	7.3228	7.3228	7.3228	7.3228	7.3228	7.3228	7.3228	7.3228
NaN	NaN	NaN	NaN	NaN	NaN	NaN	NaN	NaN	NaN	NaN	NaN	NaN	NaN	NaN	NaN	NaN	NaN	NaN	NaN	7.3829	7.3829	7.3829	7.3829	7.3829	7.3829	7.3829	7.3829	7.3829	7.3829	7.3555	7.3555	7.3555	7.3555	7.3555	7.3555	7.3555	7.3555	7.3555	7.3555	7.3228	7.3228	7.3228	7.3228	7.3228	7.3228	7.3228	7.3228	7.3228	7.3228
NaN	NaN	NaN	NaN	NaN	NaN	NaN	NaN	NaN	NaN	NaN	NaN	NaN	NaN	NaN	NaN	NaN	NaN	NaN	7.2301	7.3829	7.3829	7.3829	7.3829	7.3829	7.3829	7.3829	7.3829	7.3829	7.3829	7.3555	7.3555	7.3555	7.3555	7.3555	7.3555	7.3555	7.3555	7.3555	7.3555	7.3228	7.3228	7.3228	7.3228	7.3228	7.3228	7.3228	7.3228	7.3228	7.3228
NaN	NaN	NaN	NaN	NaN	NaN	NaN	NaN	NaN	NaN	NaN	NaN	NaN	NaN	NaN	NaN	NaN	NaN	NaN	7.2301	7.3829	7.3829	7.3829	7.3829	7.3829	7.3829	7.3829	7.3829	7.3829	7.3829	7.3555	7.3555	7.3555	7.3555	7.3555	7.3555	7.3555	7.3555	7.3555	7.3555	7.3228	7.3228	7.3228	7.3228	7.3228	7.3228	7.3228	7.3228	7.3228	7.3228
NaN	NaN	NaN	NaN	NaN	NaN	NaN	NaN	NaN	NaN	NaN	NaN	NaN	NaN	NaN	NaN	NaN	NaN	7.2301	7.2301	7.3829	7.3829	7.3829	7.3829	7.3829	7.3829	7.3829	7.3829	7.3829	7.3829	7.3555	7.3555	7.3555	7.3555	7.3555	7.3555	7.3555	7.3555	7.3555	7.3555	7.3228	7.3228	7.3228	7.3228	7.3228	7.3228	7.3228	7.3228	7.3228	7.3228
NaN	NaN	NaN	NaN	NaN	NaN	NaN	NaN	NaN	NaN	NaN	NaN	NaN	NaN	NaN	NaN	NaN	7.2301	7.2301	7.2301	7.3829	7.3829	7.3829	7.3829	7.3829	7.3829	7.3829	7.3829	7.3829	7.3829	7.3555	7.3555	7.3555	7.3555	7.3555	7.3555	7.3555	7.3555	7.3555	7.3555	7.3228	7.3228	7.3228	7.3228	7.3228	7.3228	7.3228	7.3228	7.3228	7.3228
NaN	NaN	NaN	NaN	NaN	NaN	NaN	NaN	NaN	NaN	NaN	NaN	NaN	NaN	NaN	NaN	7.001	7.001	7.001	7.001	7.299	7.299	7.299	7.299	7.299	7.299	7.299	7.299	7.299	7.299	7.2549	7.2549	7.2549	7.2549	7.2549	7.2549	7.2549	7.2549	7.2549	7.2549	7.2944	7.2944	7.2944	7.2944	7.2944	7.2944	7.2944	7.2944	7.2944	7.2944
NaN	NaN	NaN	NaN	NaN	NaN	NaN	NaN	NaN	NaN	NaN	NaN	NaN	NaN	NaN	7.001	7.001	7.001	7.001	7.001	7.299	7.299	7.299	7.299	7.299	7.299	7.299	7.299	7.299	7.299	7.2549	7.2549	7.2549	7.2549	7.2549	7.2549	7.2549	7.2549	7.2549	7.2549	7.2944	7.2944	7.2944	7.2944	7.2944	7.2944	7.2944	7.2944	7.2944	7.2944
NaN	NaN	NaN	NaN	NaN	NaN	NaN	NaN	NaN	NaN	NaN	NaN	NaN	NaN	NaN	7.001	7.001	7.001	7.001	7.001	7.299	7.299	7.299	7.299	7.299	7.299	7.299	7.299	7.299	7.299	7.2549	7.2549	7.2549	7.2549	7.2549	7.2549	7.2549	7.2549	7.2549	7.2549	7.2944	7.2944	7.2944	7.2944	7.2944	7.2944	7.2944	7.2944	7.2944	7.2944
NaN	NaN	NaN	NaN	NaN	NaN	NaN	NaN	NaN	NaN	NaN	NaN	NaN	NaN	7.001	7.001	7.001	7.001	7.001	7.001	7.299	7.299	7.299	7.299	7.299	7.299	7.299	7.299	7.299	7.299	7.2549	7.2549	7.2549	7.2549	7.2549	7.2549	7.2549	7.2549	7.2549	7.2549	7.2944	7.2944	7.2944	7.2944	7.2944	7.2944	7.2944	7.2944	7.2944	7.2944
NaN	NaN	NaN	NaN	NaN	NaN	NaN	NaN	NaN	NaN	NaN	NaN	NaN	NaN	7.001	7.001	7.001	7.001	7.001	7.001	7.299	7.299	7.299	7.299	7.299	7.299	7.299	7.299	7.299	7.299	7.2549	7.2549	7.2549	7.2549	7.2549	7.2549	7.2549	7.2549	7.2549	7.2549	7.2944	7.2944	7.2944	7.2944	7.2944	7.2944	7.2944	7.2944	7.2944	7.2944
NaN	NaN	NaN	NaN	NaN	NaN	NaN	NaN	NaN	NaN	NaN	NaN	NaN	NaN	NaN	7.001	7.001	7.001	7.001	7.001	7.299	7.299	7.299	7.299	7.299	7.299	7.299	7.299	7.299	7.299	7.2549	7.2549	7.2549	7.2549	7.2549	7.2549	7.2549	7.2549	7.2549	7.2549	7.2944	7.2944	7.2944	7.2944	7.2944	7.2944	7.2944	7.2944	7.2944	7.2944
NaN	NaN	NaN	NaN	NaN	NaN	NaN	NaN	NaN	NaN	NaN	NaN	NaN	NaN	NaN	7.001	7.001	7.001	7.001	7.001	7.299	7.299	7.299	7.299	7.299	7.299	7.299	7.299	7.299	7.299	7.2549	7.2549	7.2549	7.2549	7.2549	7.2549	7.2549	7.2549	7.2549	7.2549	7.2944	7.2944	7.2944	7.2944	7.2944	7.2944	7.2944	7.2944	7.2944	7.2944
NaN	NaN	NaN	NaN	NaN	NaN	NaN	NaN	NaN	NaN	NaN	NaN	NaN	NaN	NaN	7.001	7.001	7.001	7.001	7.001	7.299	7.299	7.299	7.299	7.299	7.299	7.299	7.299	7.299	7.299	7.2549	7.2549	7.2549	7.2549	7.2549	7.2549	7.2549	7.2549	7.2549	7.2549	7.2944	7.2944	7.2944	7.2944	7.2944	7.2944	7.2944	7.2944	7.2944	7.2944
NaN	NaN	NaN	NaN	NaN	NaN	NaN	NaN	NaN	NaN	NaN	NaN	NaN	NaN	NaN	7.001	7.001	NaN	NaN	7.001	7.299	7.299	7.299	7.299	7.299	7.299	7.299	7.299	7.299	7.299	7.2549	7.2549	7.2549	7.2549	7.2549	7.2549	7.2549	7.2549	7.2549	7.2549	7.2944	7.2944	7.2944	7.2944	7.2944	7.2944	7.2944	7.2944	7.2944	7.2944
NaN	NaN	NaN	NaN	NaN	NaN	NaN	NaN	NaN	NaN	NaN	NaN	NaN	NaN	NaN	NaN	NaN	NaN	NaN	NaN	NaN	7.299	7.299	7.299	7.299	7.299	7.299	7.299	7.299	7.299	7.2549	7.2549	7.2549	7.2549	7.2549	7.2549	7.2549	7.2549	7.2549	7.2549	7.2944	7.2944	7.2944	7.2944	7.2944	7.2944	7.2944	7.2944	7.2944	7.2944
NaN	NaN	NaN	NaN	NaN	NaN	NaN	NaN	NaN	NaN	NaN	NaN	NaN	NaN	NaN	NaN	NaN	NaN	NaN	NaN	NaN	7.372	7.372	7.372	7.372	7.372	7.372	7.372	7.372	7.372	7.4871	7.4871	7.4871	7.4871	7.4871	7.4871	7.4871	7.4871	7.4871	7.4871	7.4693	7.4693	7.4693	7.4693	7.4693	7.4693	7.4693	7.4693	7.4693	7.4693
NaN	NaN	NaN	NaN	NaN	NaN	NaN	NaN	NaN	NaN	NaN	NaN	NaN	NaN	NaN	NaN	NaN	NaN	NaN	NaN	7.372	7.372	7.372	7.372	7.372	7.372	7.372	7.372	7.372	7.372	7.4871	7.4871	7.4871	7.4871	7.4871	7.4871	7.4871	7.4871	7.4871	7.4871	7.4693	7.4693	7.4693	7.4693	7.4693	7.4693	7.4693	7.4693	7.4693	7.4693
NaN	NaN	NaN	NaN	NaN	NaN	NaN	NaN	NaN	NaN	NaN	NaN	NaN	NaN	NaN	NaN	NaN	7.099	7.099	7.099	7.372	7.372	7.372	7.372	7.372	7.372	7.372	7.372	7.372	7.372	7.4871	7.4871	7.4871	7.4871	7.4871	7.4871	7.4871	7.4871	7.4871	7.4871	7.4693	7.4693	7.4693	7.4693	7.4693	7.4693	7.4693	7.4693	7.4693	7.4693
NaN	NaN	NaN	NaN	NaN	NaN	NaN	NaN	NaN	NaN	NaN	NaN	NaN	NaN	NaN	NaN	7.099	7.099	7.099	7.099	7.372	7.372	7.372	7.372	7.372	7.372	7.372	7.372	7.372	7.372	7.4871	7.4871	7.4871	7.4871	7.4871	7.4871	7.4871	7.4871	7.4871	7.4871	7.4693	7.4693	7.4693	7.4693	7.4693	7.4693	7.4693	7.4693	7.4693	7.4693
NaN	NaN	NaN	NaN	NaN	NaN	NaN	NaN	NaN	NaN	NaN	NaN	NaN	NaN	NaN	7.099	7.099	7.099	7.099	7.099	7.372	7.372	7.372	7.372	7.372	7.372	7.372	7.372	7.372	7.372	7.4871	7.4871	7.4871	7.4871	7.4871	7.4871	7.4871	7.4871	7.4871	7.4871	7.4693	7.4693	7.4693	7.4693	7.4693	7.4693	7.4693	7.4693	7.4693	7.4693
NaN	NaN	NaN	NaN	NaN	NaN	NaN	NaN	NaN	NaN	NaN	NaN	NaN	7.099	7.099	7.099	7.099	7.099	7.099	7.099	7.372	7.372	7.372	7.372	7.372	7.372	7.372	7.372	7.372	7.372	7.4871	7.4871	7.4871	7.4871	7.4871	7.4871	7.4871	7.4871	7.4871	7.4871	7.4693	7.4693	7.4693	7.4693	7.4693	7.4693	7.4693	7.4693	7.4693	7.4693
NaN	NaN	NaN	NaN	NaN	NaN	NaN	NaN	NaN	NaN	NaN	NaN	NaN	7.099	7.099	7.099	7.099	7.099	7.099	7.099	7.372	7.372	7.372	7.372	7.372	7.372	7.372	7.372	7.372	7.372	7.4871	7.4871	7.4871	7.4871	7.4871	7.4871	7.4871	7.4871	7.4871	7.4871	7.4693	7.4693	7.4693	7.4693	7.4693	7.4693	7.4693	7.4693	7.4693	7.4693
NaN	NaN	NaN	NaN	NaN	NaN	NaN	NaN	NaN	NaN	NaN	7.099	7.099	7.099	7.099	7.099	7.099	7.099	7.099	7.099	7.372	7.372	7.372	7.372	7.372	7.372	7.372	7.372	7.372	7.372	7.4871	7.4871	7.4871	7.4871	7.4871	7.4871	7.4871	7.4871	7.4871	7.4871	7.4693	7.4693	7.4693	7.4693	7.4693	7.4693	7.4693	7.4693	7.4693	7.4693
NaN	NaN	NaN	NaN	NaN	NaN	NaN	NaN	NaN	6.753	7.099	7.099	7.099	7.099	7.099	7.099	7.099	7.099	7.099	7.099	7.372	7.372	7.372	7.372	7.372	7.372	7.372	7.372	7.372	7.372	7.4871	7.4871	7.4871	7.4871	7.4871	7.4871	7.4871	7.4871	7.4871	7.4871	7.4693	7.4693	7.4693	7.4693	7.4693	7.4693	7.4693	7.4693	7.4693	7.4693
NaN	NaN	NaN	6.753	NaN	NaN	NaN	NaN	NaN	6.753	7.099	7.099	7.099	7.099	7.099	7.099	7.099	7.099	7.099	7.099	7.372	7.372	7.372	7.372	7.372	7.372	7.372	7.372	7.372	7.372	7.4871	7.4871	7.4871	7.4871	7.4871	7.4871	7.4871	7.4871	7.4871	7.4871	7.4693	7.4693	7.4693	7.4693	7.4693	7.4693	7.4693	7.4693	7.4693	7.4693
NaN	NaN	7.4289	7.4289	NaN	NaN	NaN	NaN	7.4289	7.4289	7.1053	7.1053	7.1053	7.1053	7.1053	7.1053	7.1053	7.1053	7.1053	7.1053	7.5541	7.5541	7.5541	7.5541	7.5541	7.5541	7.5541	7.5541	7.5541	7.5541	7.5465	7.5465	7.5465	7.5465	7.5465	7.5465	7.5465	7.5465	7.5465	7.5465	7.4876	7.4876	7.4876	7.4876	7.4876	7.4876	7.4876	7.4876	7.4876	7.4876
7.4289	7.4289	7.4289	7.4289	NaN	NaN	NaN	7.4289	7.4289	7.4289	7.1053	7.1053	7.1053	7.1053	7.1053	7.1053	7.1053	7.1053	7.1053	7.1053	7.5541	7.5541	7.5541	7.5541	7.5541	7.5541	7.5541	7.5541	7.5541	7.5541	7.5465	7.5465	7.5465	7.5465	7.5465	7.5465	7.5465	7.5465	7.5465	7.5465	7.4876	7.4876	7.4876	7.4876	7.4876	7.4876	7.4876	7.4876	7.4876	7.4876
NaN	7.4289	7.4289	7.4289	NaN	NaN	NaN	7.4289	7.4289	7.4289	7.1053	7.1053	7.1053	7.1053	7.1053	7.1053	7.1053	7.1053	7.1053	7.1053	7.5541	7.5541	7.5541	7.5541	7.5541	7.5541	7.5541	7.5541	7.5541	7.5541	7.5465	7.5465	7.5465	7.5465	7.5465	7.5465	7.5465	7.5465	7.5465	7.5465	7.4876	7.4876	7.4876	7.4876	7.4876	7.4876	7.4876	7.4876	7.4876	7.4876
NaN	7.4289	7.4289	7.4289	7.4289	NaN	NaN	7.4289	7.4289	7.4289	7.1053	7.1053	7.1053	7.1053	7.1053	7.1053	7.1053	7.1053	7.1053	7.1053	7.5541	7.5541	7.5541	7.5541	7.5541	7.5541	7.5541	7.5541	7.5541	7.5541	7.5465	7.5465	7.5465	7.5465	7.5465	7.5465	7.5465	7.5465	7.5465	7.5465	7.4876	7.4876	7.4876	7.4876	7.4876	7.4876	7.4876	7.4876	7.4876	7.4876
7.4289	7.4289	7.4289	7.4289	7.4289	7.4289	7.4289	7.4289	7.4289	7.4289	7.1053	7.1053	7.1053	7.1053	7.1053	7.1053	7.1053	7.1053	7.1053	7.1053	7.5541	7.5541	7.5541	7.5541	7.5541	7.5541	7.5541	7.5541	7.5541	7.5541	7.5465	7.5465	7.5465	7.5465	7.5465	7.5465	7.5465	7.5465	7.5465	7.5465	7.4876	7.4876	7.4876	7.4876	7.4876	7.4876	7.4876	7.4876	7.4876	7.4876
NaN	7.4289	7.4289	7.4289	7.4289	7.4289	7.4289	7.4289	7.4289	7.4289	7.1053	7.1053	7.1053	7.1053	7.1053	7.1053	7.1053	7.1053	7.1053	7.1053	7.5541	7.5541	7.5541	7.5541	7.5541	7.5541	7.5541	7.5541	7.5541	7.5541	7.5465	7.5465	7.5465	7.5465	7.5465	7.5465	7.5465	7.5465	7.5465	7.5465	7.4876	7.4876	7.4876	7.4876	7.4876	7.4876	7.4876	7.4876	7.4876	7.4876
NaN	NaN	7.4289	7.4289	7.4289	7.4289	7.4289	7.4289	7.4289	7.4289	7.1053	7.1053	7.1053	7.1053	7.1053	7.1053	7.1053	7.1053	7.1053	7.1053	7.5541	7.5541	7.5541	7.5541	7.5541	7.5541	7.5541	7.5541	7.5541	7.5541	7.5465	7.5465	7.5465	7.5465	7.5465	7.5465	7.5465	7.5465	7.5465	7.5465	7.4876	7.4876	7.4876	7.4876	7.4876	7.4876	7.4876	7.4876	7.4876	7.4876
NaN	NaN	7.4289	7.4289	7.4289	7.4289	7.4289	7.4289	7.4289	7.4289	7.1053	7.1053	7.1053	7.1053	7.1053	7.1053	7.1053	7.1053	7.1053	7.1053	7.5541	7.5541	7.5541	7.5541	7.5541	7.5541	7.5541	7.5541	7.5541	7.5541	7.5465	7.5465	7.5465	7.5465	7.5465	7.5465	7.5465	7.5465	7.5465	7.5465	7.4876	7.4876	7.4876	7.4876	7.4876	7.4876	7.4876	7.4876	7.4876	7.4876
NaN	NaN	7.4289	7.4289	7.4289	7.4289	7.4289	7.4289	7.4289	7.4289	7.1053	7.1053	7.1053	7.1053	7.1053	7.1053	7.1053	7.1053	7.1053	7.1053	7.5541	7.5541	7.5541	7.5541	7.5541	7.5541	7.5541	7.5541	7.5541	7.5541	7.5465	7.5465	7.5465	7.5465	7.5465	7.5465	7.5465	7.5465	7.5465	7.5465	7.4876	7.4876	7.4876	7.4876	7.4876	7.4876	7.4876	7.4876	7.4876	7.4876
NaN	NaN	NaN	7.4289	7.4289	7.4289	7.4289	7.4289	7.4289	7.4289	7.1053	7.1053	7.1053	7.1053	7.1053	7.1053	7.1053	7.1053	7.1053	7.1053	7.5541	7.5541	7.5541	7.5541	7.5541	7.5541	7.5541	7.5541	7.5541	7.5541	7.5465	7.5465	7.5465	7.5465	7.5465	7.5465	7.5465	7.5465	7.5465	7.5465	7.4876	7.4876	7.4876	7.4876	7.4876	7.4876	7.4876	7.4876	7.4876	7.4876
NaN	NaN	NaN	NaN	NaN	NaN	NaN	NaN	NaN	7.1996	6.7486	6.7486	6.7486	6.7486	6.7486	6.7486	6.7486	6.7486	6.7486	6.7486	6.6781	6.6781	6.6781	6.6781	6.6781	6.6781	6.6781	6.6781	6.6781	6.6781	7.5075	7.5075	7.5075	7.5075	7.5075	7.5075	7.5075	7.5075	7.5075	7.5075	7.427	7.427	7.427	7.427	7.427	7.427	7.427	7.427	7.427	7.427
NaN	NaN	NaN	NaN	NaN	NaN	NaN	NaN	NaN	7.1996	6.7486	6.7486	6.7486	6.7486	6.7486	6.7486	6.7486	6.7486	6.7486	6.7486	6.6781	6.6781	6.6781	6.6781	6.6781	6.6781	6.6781	6.6781	6.6781	6.6781	7.5075	7.5075	7.5075	7.5075	7.5075	7.5075	7.5075	7.5075	7.5075	7.5075	7.427	7.427	7.427	7.427	7.427	7.427	7.427	7.427	7.427	7.427
NaN	NaN	NaN	NaN	NaN	NaN	NaN	NaN	7.1996	7.1996	6.7486	6.7486	6.7486	6.7486	6.7486	6.7486	6.7486	6.7486	6.7486	6.7486	6.6781	6.6781	6.6781	6.6781	6.6781	6.6781	6.6781	6.6781	6.6781	6.6781	7.5075	7.5075	7.5075	7.5075	7.5075	7.5075	7.5075	7.5075	7.5075	7.5075	7.427	7.427	7.427	7.427	7.427	7.427	7.427	7.427	7.427	7.427
NaN	NaN	NaN	NaN	NaN	NaN	NaN	NaN	NaN	7.1996	6.7486	6.7486	6.7486	6.7486	6.7486	6.7486	6.7486	6.7486	6.7486	6.7486	6.6781	6.6781	6.6781	6.6781	6.6781	6.6781	6.6781	6.6781	6.6781	6.6781	7.5075	7.5075	7.5075	7.5075	7.5075	7.5075	7.5075	7.5075	7.5075	7.5075	7.427	7.427	7.427	7.427	7.427	7.427	7.427	7.427	7.427	7.427
NaN	NaN	NaN	NaN	NaN	NaN	NaN	NaN	NaN	7.1996	6.7486	6.7486	6.7486	6.7486	6.7486	6.7486	6.7486	6.7486	6.7486	6.7486	6.6781	6.6781	6.6781	6.6781	6.6781	6.6781	6.6781	6.6781	6.6781	6.6781	7.5075	7.5075	7.5075	7.5075	7.5075	7.5075	7.5075	7.5075	7.5075	7.5075	7.427	7.427	7.427	7.427	7.427	7.427	7.427	7.427	7.427	7.427
NaN	NaN	NaN	NaN	NaN	NaN	NaN	NaN	NaN	NaN	NaN	6.7486	6.7486	6.7486	6.7486	6.7486	6.7486	6.7486	6.7486	6.7486	6.6781	6.6781	6.6781	6.6781	6.6781	6.6781	6.6781	6.6781	6.6781	6.6781	7.5075	7.5075	7.5075	7.5075	7.5075	7.5075	7.5075	7.5075	7.5075	7.5075	7.427	7.427	7.427	7.427	7.427	7.427	7.427	7.427	7.427	7.427
NaN	NaN	NaN	NaN	NaN	NaN	NaN	NaN	NaN	NaN	NaN	NaN	6.7486	6.7486	6.7486	6.7486	6.7486	6.7486	6.7486	6.7486	6.6781	6.6781	6.6781	6.6781	6.6781	6.6781	6.6781	6.6781	6.6781	6.6781	7.5075	7.5075	7.5075	7.5075	7.5075	7.5075	7.5075	7.5075	7.5075	7.5075	7.427	7.427	7.427	7.427	7.427	7.427	7.427	7.427	7.427	7.427
NaN	NaN	NaN	NaN	NaN	NaN	NaN	NaN	NaN	NaN	NaN	NaN	NaN	NaN	6.7486	6.7486	6.7486	6.7486	6.7486	6.7486	6.6781	6.6781	6.6781	6.6781	6.6781	6.6781	6.6781	6.6781	6.6781	6.6781	7.5075	7.5075	7.5075	7.5075	7.5075	7.5075	7.5075	7.5075	7.5075	7.5075	7.427	7.427	7.427	7.427	7.427	7.427	7.427	7.427	7.427	7.427
NaN	NaN	NaN	NaN	NaN	NaN	NaN	NaN	NaN	NaN	NaN	NaN	NaN	NaN	6.7486	6.7486	6.7486	6.7486	6.7486	6.7486	6.6781	6.6781	6.6781	6.6781	6.6781	6.6781	6.6781	6.6781	6.6781	6.6781	7.5075	7.5075	7.5075	7.5075	7.5075	7.5075	7.5075	7.5075	7.5075	7.5075	7.427	7.427	7.427	7.427	7.427	7.427	7.427	7.427	7.427	7.427
NaN	NaN	NaN	NaN	NaN	NaN	NaN	NaN	NaN	NaN	NaN	NaN	NaN	NaN	6.7486	6.7486	6.7486	6.7486	6.7486	6.7486	6.6781	6.6781	6.6781	6.6781	6.6781	6.6781	6.6781	6.6781	6.6781	6.6781	7.5075	7.5075	7.5075	7.5075	7.5075	7.5075	7.5075	7.5075	7.5075	7.5075	7.427	7.427	7.427	7.427	7.427	7.427	7.427	7.427	7.427	7.427
NaN	NaN	NaN	NaN	NaN	NaN	NaN	NaN	NaN	NaN	NaN	NaN	NaN	NaN	6.8984	6.8984	6.8984	6.8984	6.8984	6.8984	6.9454	6.9454	6.9454	6.9454	6.9454	6.9454	6.9454	6.9454	6.9454	6.9454	7.6579	7.6579	7.6579	7.6579	7.6579	7.6579	7.6579	7.6579	7.6579	7.6579	7.1831	7.1831	7.1831	7.1831	7.1831	7.1831	7.1831	7.1831	7.1831	7.1831
NaN	NaN	NaN	NaN	NaN	NaN	NaN	NaN	NaN	NaN	NaN	NaN	NaN	NaN	NaN	6.8984	6.8984	6.8984	6.8984	6.8984	6.9454	6.9454	6.9454	6.9454	6.9454	6.9454	6.9454	6.9454	6.9454	6.9454	7.6579	7.6579	7.6579	7.6579	7.6579	7.6579	7.6579	7.6579	7.6579	7.6579	7.1831	7.1831	7.1831	7.1831	7.1831	7.1831	7.1831	7.1831	7.1831	7.1831
NaN	NaN	NaN	NaN	NaN	NaN	NaN	NaN	NaN	NaN	NaN	NaN	NaN	NaN	NaN	6.8984	6.8984	6.8984	6.8984	6.8984	6.9454	6.9454	6.9454	6.9454	6.9454	6.9454	6.9454	6.9454	6.9454	6.9454	7.6579	7.6579	7.6579	7.6579	7.6579	7.6579	7.6579	7.6579	7.6579	7.6579	7.1831	7.1831	7.1831	7.1831	7.1831	7.1831	7.1831	7.1831	7.1831	7.1831
NaN	NaN	NaN	NaN	NaN	NaN	NaN	NaN	NaN	NaN	NaN	NaN	NaN	NaN	6.8984	6.8984	6.8984	6.8984	6.8984	6.8984	6.9454	6.9454	6.9454	6.9454	6.9454	6.9454	6.9454	6.9454	6.9454	6.9454	7.6579	7.6579	7.6579	7.6579	7.6579	7.6579	7.6579	7.6579	7.6579	7.6579	7.1831	7.1831	7.1831	7.1831	7.1831	7.1831	7.1831	7.1831	7.1831	7.1831
NaN	NaN	NaN	NaN	NaN	NaN	NaN	NaN	NaN	NaN	NaN	6.8984	6.8984	6.8984	6.8984	6.8984	6.8984	6.8984	6.8984	6.8984	6.9454	6.9454	6.9454	6.9454	6.9454	6.9454	6.9454	6.9454	6.9454	6.9454	7.6579	7.6579	7.6579	7.6579	7.6579	7.6579	7.6579	7.6579	7.6579	7.6579	7.1831	7.1831	7.1831	7.1831	7.1831	7.1831	7.1831	7.1831	7.1831	7.1831
NaN	NaN	NaN	NaN	NaN	NaN	NaN	NaN	NaN	NaN	6.8984	6.8984	6.8984	6.8984	6.8984	6.8984	6.8984	6.8984	6.8984	6.8984	6.9454	6.9454	6.9454	6.9454	6.9454	6.9454	6.9454	6.9454	6.9454	6.9454	7.6579	7.6579	7.6579	7.6579	7.6579	7.6579	7.6579	7.6579	7.6579	7.6579	7.1831	7.1831	7.1831	7.1831	7.1831	7.1831	7.1831	7.1831	7.1831	7.1831
NaN	NaN	NaN	NaN	NaN	NaN	NaN	NaN	NaN	NaN	6.8984	6.8984	6.8984	6.8984	6.8984	6.8984	6.8984	6.8984	6.8984	6.8984	6.9454	6.9454	6.9454	6.9454	6.9454	6.9454	6.9454	6.9454	6.9454	6.9454	7.6579	7.6579	7.6579	7.6579	7.6579	7.6579	7.6579	7.6579	7.6579	7.6579	7.1831	7.1831	7.1831	7.1831	7.1831	7.1831	7.1831	7.1831	7.1831	7.1831
NaN	NaN	NaN	NaN	NaN	NaN	NaN	NaN	NaN	NaN	6.8984	6.8984	6.8984	6.8984	6.8984	6.8984	6.8984	6.8984	6.8984	6.8984	6.9454	6.9454	6.9454	6.9454	6.9454	6.9454	6.9454	6.9454	6.9454	6.9454	7.6579	7.6579	7.6579	7.6579	7.6579	7.6579	7.6579	7.6579	7.6579	7.6579	7.1831	7.1831	7.1831	7.1831	7.1831	7.1831	7.1831	7.1831	7.1831	7.1831
NaN	NaN	NaN	NaN	NaN	NaN	NaN	NaN	NaN	NaN	6.8984	6.8984	6.8984	6.8984	6.8984	6.8984	6.8984	6.8984	6.8984	6.8984	6.9454	6.9454	6.9454	6.9454	6.9454	6.9454	6.9454	6.9454	6.9454	6.9454	7.6579	7.6579	7.6579	7.6579	7.6579	7.6579	7.6579	7.6579	7.6579	7.6579	7.1831	7.1831	7.1831	7.1831	7.1831	7.1831	7.1831	7.1831	7.1831	7.1831
NaN	NaN	NaN	NaN	NaN	NaN	NaN	7.0789	7.0789	7.0789	6.8984	6.8984	6.8984	6.8984	6.8984	6.8984	6.8984	6.8984	6.8984	6.8984	6.9454	6.9454	6.9454	6.9454	6.9454	6.9454	6.9454	6.9454	6.9454	6.9454	7.6579	7.6579	7.6579	7.6579	7.6579	7.6579	7.6579	7.6579	7.6579	7.6579	7.1831	7.1831	7.1831	7.1831	7.1831	7.1831	7.1831	7.1831	7.1831	7.1831
NaN	NaN	NaN	NaN	NaN	NaN	7.3283	7.3283	7.3283	7.3283	7.9453	7.9453	7.9453	7.9453	7.9453	7.9453	7.9453	7.9453	7.9453	7.9453	7.0467	7.0467	7.0467	7.0467	7.0467	7.0467	7.0467	7.0467	7.0467	7.0467	5.858	5.858	5.858	5.858	5.858	5.858	5.858	5.858	5.858	5.858	7.5925	7.5925	7.5925	7.5925	7.5925	7.5925	7.5925	7.5925	7.5925	7.5925
NaN	NaN	NaN	NaN	NaN	NaN	NaN	7.3283	7.3283	7.3283	7.9453	7.9453	7.9453	7.9453	7.9453	7.9453	7.9453	7.9453	7.9453	7.9453	7.0467	7.0467	7.0467	7.0467	7.0467	7.0467	7.0467	7.0467	7.0467	7.0467	5.858	5.858	5.858	5.858	5.858	5.858	5.858	5.858	5.858	5.858	7.5925	7.5925	7.5925	7.5925	7.5925	7.5925	7.5925	7.5925	7.5925	7.5925
NaN	NaN	NaN	NaN	NaN	NaN	NaN	NaN	NaN	7.3283	7.9453	7.9453	7.9453	7.9453	7.9453	7.9453	7.9453	7.9453	7.9453	7.9453	7.0467	7.0467	7.0467	7.0467	7.0467	7.0467	7.0467	7.0467	7.0467	7.0467	5.858	5.858	5.858	5.858	5.858	5.858	5.858	5.858	5.858	5.858	7.5925	7.5925	7.5925	7.5925	7.5925	7.5925	7.5925	7.5925	7.5925	7.5925
NaN	NaN	NaN	NaN	NaN	NaN	NaN	NaN	NaN	7.3283	7.9453	7.9453	7.9453	7.9453	7.9453	7.9453	7.9453	7.9453	7.9453	7.9453	7.0467	7.0467	7.0467	7.0467	7.0467	7.0467	7.0467	7.0467	7.0467	7.0467	5.858	5.858	5.858	5.858	5.858	5.858	5.858	5.858	5.858	5.858	7.5925	7.5925	7.5925	7.5925	7.5925	7.5925	7.5925	7.5925	7.5925	7.5925
NaN	NaN	NaN	NaN	NaN	NaN	NaN	NaN	NaN	7.3283	7.9453	7.9453	7.9453	7.9453	7.9453	7.9453	7.9453	7.9453	7.9453	7.9453	7.0467	7.0467	7.0467	7.0467	7.0467	7.0467	7.0467	7.0467	7.0467	7.0467	5.858	5.858	5.858	5.858	5.858	5.858	5.858	5.858	5.858	5.858	7.5925	7.5925	7.5925	7.5925	7.5925	7.5925	7.5925	7.5925	7.5925	7.5925
NaN	NaN	NaN	NaN	NaN	NaN	NaN	NaN	NaN	7.3283	7.9453	7.9453	7.9453	7.9453	7.9453	7.9453	7.9453	7.9453	7.9453	7.9453	7.0467	7.0467	7.0467	7.0467	7.0467	7.0467	7.0467	7.0467	7.0467	7.0467	5.858	5.858	5.858	5.858	5.858	5.858	5.858	5.858	5.858	5.858	7.5925	7.5925	7.5925	7.5925	7.5925	7.5925	7.5925	7.5925	7.5925	7.5925
NaN	NaN	NaN	NaN	NaN	NaN	NaN	NaN	NaN	NaN	7.9453	7.9453	7.9453	7.9453	7.9453	7.9453	7.9453	7.9453	7.9453	7.9453	7.0467	7.0467	7.0467	7.0467	7.0467	7.0467	7.0467	7.0467	7.0467	7.0467	5.858	5.858	5.858	5.858	5.858	5.858	5.858	5.858	5.858	5.858	7.5925	7.5925	7.5925	7.5925	7.5925	7.5925	7.5925	7.5925	7.5925	7.5925
NaN	NaN	NaN	NaN	NaN	NaN	NaN	NaN	NaN	NaN	7.9453	7.9453	7.9453	7.9453	7.9453	7.9453	7.9453	7.9453	7.9453	7.9453	7.0467	7.0467	7.0467	7.0467	7.0467	7.0467	7.0467	7.0467	7.0467	7.0467	5.858	5.858	5.858	5.858	5.858	5.858	5.858	5.858	5.858	5.858	7.5925	7.5925	7.5925	7.5925	7.5925	7.5925	7.5925	7.5925	7.5925	7.5925
NaN	NaN	NaN	NaN	NaN	NaN	NaN	NaN	NaN	NaN	7.9453	7.9453	7.9453	7.9453	7.9453	7.9453	7.9453	7.9453	7.9453	7.9453	7.0467	7.0467	7.0467	7.0467	7.0467	7.0467	7.0467	7.0467	7.0467	7.0467	5.858	5.858	5.858	5.858	5.858	5.858	5.858	5.858	5.858	5.858	7.5925	7.5925	7.5925	7.5925	7.5925	7.5925	7.5925	7.5925	7.5925	7.5925
NaN	NaN	NaN	NaN	NaN	NaN	NaN	NaN	NaN	NaN	NaN	NaN	NaN	NaN	NaN	NaN	7.9453	7.9453	7.9453	7.9453	7.0467	7.0467	7.0467	7.0467	7.0467	7.0467	7.0467	7.0467	7.0467	7.0467	5.858	5.858	5.858	5.858	5.858	5.858	5.858	5.858	5.858	5.858	7.5925	7.5925	7.5925	7.5925	7.5925	7.5925	7.5925	7.5925	7.5925	7.5925
NaN	NaN	NaN	NaN	NaN	NaN	NaN	NaN	NaN	NaN	NaN	NaN	NaN	NaN	NaN	NaN	NaN	6.9224	6.9224	6.9224	7.1478	7.1478	7.1478	7.1478	7.1478	7.1478	7.1478	7.1478	7.1478	7.1478	5.9102	5.9102	5.9102	5.9102	5.9102	5.9102	5.9102	5.9102	5.9102	5.9102	7.2393	7.2393	7.2393	7.2393	7.2393	7.2393	7.2393	7.2393	7.2393	7.2393
NaN	NaN	NaN	NaN	NaN	NaN	NaN	NaN	NaN	NaN	NaN	NaN	NaN	NaN	NaN	NaN	NaN	6.9224	6.9224	6.9224	7.1478	7.1478	7.1478	7.1478	7.1478	7.1478	7.1478	7.1478	7.1478	7.1478	5.9102	5.9102	5.9102	5.9102	5.9102	5.9102	5.9102	5.9102	5.9102	5.9102	7.2393	7.2393	7.2393	7.2393	7.2393	7.2393	7.2393	7.2393	7.2393	7.2393
NaN	NaN	NaN	NaN	NaN	NaN	NaN	NaN	NaN	NaN	NaN	NaN	NaN	NaN	NaN	NaN	NaN	NaN	6.9224	6.9224	7.1478	7.1478	7.1478	7.1478	7.1478	7.1478	7.1478	7.1478	7.1478	7.1478	5.9102	5.9102	5.9102	5.9102	5.9102	5.9102	5.9102	5.9102	5.9102	5.9102	7.2393	7.2393	7.2393	7.2393	7.2393	7.2393	7.2393	7.2393	7.2393	7.2393
NaN	NaN	NaN	NaN	NaN	NaN	NaN	NaN	NaN	NaN	NaN	NaN	NaN	NaN	NaN	NaN	NaN	NaN	6.9224	6.9224	7.1478	7.1478	7.1478	7.1478	7.1478	7.1478	7.1478	7.1478	7.1478	7.1478	5.9102	5.9102	5.9102	5.9102	5.9102	5.9102	5.9102	5.9102	5.9102	5.9102	7.2393	7.2393	7.2393	7.2393	7.2393	7.2393	7.2393	7.2393	7.2393	7.2393
NaN	NaN	NaN	NaN	NaN	NaN	NaN	NaN	NaN	NaN	NaN	NaN	NaN	NaN	NaN	NaN	NaN	NaN	NaN	6.9224	7.1478	7.1478	7.1478	7.1478	7.1478	7.1478	7.1478	7.1478	7.1478	7.1478	5.9102	5.9102	5.9102	5.9102	5.9102	5.9102	5.9102	5.9102	5.9102	5.9102	7.2393	7.2393	7.2393	7.2393	7.2393	7.2393	7.2393	7.2393	7.2393	7.2393
NaN	NaN	NaN	NaN	NaN	NaN	NaN	NaN	NaN	NaN	NaN	NaN	NaN	NaN	NaN	NaN	NaN	NaN	NaN	6.9224	7.1478	7.1478	7.1478	7.1478	7.1478	7.1478	7.1478	7.1478	7.1478	7.1478	5.9102	5.9102	5.9102	5.9102	5.9102	5.9102	5.9102	5.9102	5.9102	5.9102	7.2393	7.2393	7.2393	7.2393	7.2393	7.2393	7.2393	7.2393	7.2393	7.2393
NaN	NaN	NaN	NaN	NaN	NaN	NaN	NaN	NaN	NaN	NaN	NaN	NaN	NaN	NaN	NaN	NaN	NaN	NaN	NaN	7.1478	7.1478	7.1478	7.1478	7.1478	7.1478	7.1478	7.1478	7.1478	7.1478	5.9102	5.9102	5.9102	5.9102	5.9102	5.9102	5.9102	5.9102	5.9102	5.9102	7.2393	7.2393	7.2393	7.2393	7.2393	7.2393	7.2393	7.2393	7.2393	7.2393
NaN	NaN	NaN	NaN	NaN	NaN	NaN	NaN	NaN	NaN	NaN	NaN	NaN	NaN	NaN	NaN	NaN	NaN	NaN	NaN	7.1478	7.1478	7.1478	7.1478	7.1478	7.1478	7.1478	7.1478	7.1478	7.1478	5.9102	5.9102	5.9102	5.9102	5.9102	5.9102	5.9102	5.9102	5.9102	5.9102	7.2393	7.2393	7.2393	7.2393	7.2393	7.2393	7.2393	7.2393	7.2393	7.2393
NaN	NaN	NaN	NaN	NaN	NaN	NaN	NaN	NaN	NaN	NaN	NaN	NaN	NaN	NaN	NaN	NaN	NaN	NaN	NaN	7.1478	7.1478	7.1478	7.1478	7.1478	7.1478	7.1478	7.1478	7.1478	7.1478	5.9102	5.9102	5.9102	5.9102	5.9102	5.9102	5.9102	5.9102	5.9102	5.9102	7.2393	7.2393	7.2393	7.2393	7.2393	7.2393	7.2393	7.2393	7.2393	7.2393
NaN	NaN	NaN	NaN	NaN	NaN	NaN	NaN	NaN	NaN	NaN	NaN	NaN	NaN	NaN	NaN	NaN	NaN	NaN	NaN	7.1478	NaN	NaN	NaN	NaN	NaN	7.1478	7.1478	7.1478	7.1478	5.9102	5.9102	5.9102	5.9102	5.9102	5.9102	5.9102	5.9102	5.9102	5.9102	7.2393	7.2393	7.2393	7.2393	7.2393	7.2393	7.2393	7.2393	7.2393	7.2393
NaN	NaN	NaN	NaN	NaN	NaN	NaN	NaN	NaN	NaN	NaN	NaN	NaN	NaN	NaN	NaN	NaN	NaN	NaN	NaN	NaN	NaN	NaN	NaN	NaN	NaN	6.6244	6.6244	6.6244	6.6244	6.27	6.27	6.27	6.27	6.27	6.27	6.27	6.27	6.27	6.27	5.9985	5.9985	5.9985	5.9985	5.9985	5.9985	5.9985	5.9985	5.9985	5.9985
NaN	NaN	NaN	NaN	NaN	NaN	NaN	NaN	NaN	NaN	NaN	NaN	NaN	NaN	NaN	NaN	NaN	NaN	NaN	NaN	NaN	NaN	NaN	NaN	NaN	NaN	6.6244	6.6244	6.6244	6.6244	6.27	6.27	6.27	6.27	6.27	6.27	6.27	6.27	6.27	6.27	5.9985	5.9985	5.9985	5.9985	5.9985	5.9985	5.9985	5.9985	5.9985	5.9985
NaN	NaN	NaN	NaN	NaN	NaN	NaN	NaN	NaN	NaN	NaN	NaN	NaN	NaN	NaN	NaN	NaN	NaN	NaN	NaN	NaN	NaN	NaN	NaN	NaN	6.6244	6.6244	6.6244	6.6244	6.6244	6.27	6.27	6.27	6.27	6.27	6.27	6.27	6.27	6.27	6.27	5.9985	5.9985	5.9985	5.9985	5.9985	5.9985	5.9985	5.9985	5.9985	5.9985
NaN	NaN	NaN	NaN	NaN	NaN	NaN	NaN	NaN	NaN	NaN	NaN	NaN	NaN	NaN	NaN	NaN	NaN	NaN	NaN	NaN	NaN	NaN	6.6244	6.6244	6.6244	6.6244	6.6244	6.6244	6.6244	6.27	6.27	6.27	6.27	6.27	6.27	6.27	6.27	6.27	6.27	5.9985	5.9985	5.9985	5.9985	5.9985	5.9985	5.9985	5.9985	5.9985	5.9985
NaN	NaN	NaN	NaN	NaN	NaN	NaN	NaN	NaN	NaN	NaN	NaN	NaN	NaN	NaN	NaN	NaN	NaN	NaN	NaN	NaN	NaN	NaN	6.6244	6.6244	6.6244	6.6244	6.6244	6.6244	6.6244	6.27	6.27	6.27	6.27	6.27	6.27	6.27	6.27	6.27	6.27	5.9985	5.9985	5.9985	5.9985	5.9985	5.9985	5.9985	5.9985	5.9985	5.9985
NaN	NaN	NaN	NaN	NaN	NaN	NaN	NaN	NaN	NaN	NaN	NaN	NaN	NaN	NaN	NaN	NaN	NaN	NaN	NaN	NaN	6.6244	6.6244	6.6244	6.6244	6.6244	6.6244	6.6244	6.6244	6.6244	6.27	6.27	6.27	6.27	6.27	6.27	6.27	6.27	6.27	6.27	5.9985	5.9985	5.9985	5.9985	5.9985	5.9985	5.9985	5.9985	5.9985	5.9985
NaN	NaN	NaN	NaN	NaN	NaN	NaN	NaN	NaN	NaN	NaN	NaN	NaN	NaN	NaN	NaN	NaN	NaN	NaN	NaN	6.6244	6.6244	6.6244	6.6244	6.6244	6.6244	6.6244	6.6244	6.6244	6.6244	6.27	6.27	6.27	6.27	6.27	6.27	6.27	6.27	6.27	6.27	5.9985	5.9985	5.9985	5.9985	5.9985	5.9985	5.9985	5.9985	5.9985	5.9985
NaN	NaN	NaN	NaN	NaN	NaN	NaN	NaN	NaN	NaN	NaN	NaN	NaN	NaN	NaN	NaN	NaN	NaN	NaN	7.8519	6.6244	6.6244	6.6244	6.6244	6.6244	6.6244	6.6244	6.6244	6.6244	6.6244	6.27	6.27	6.27	6.27	6.27	6.27	6.27	6.27	6.27	6.27	5.9985	5.9985	5.9985	5.9985	5.9985	5.9985	5.9985	5.9985	5.9985	5.9985
NaN	NaN	NaN	NaN	NaN	NaN	NaN	NaN	NaN	NaN	NaN	NaN	NaN	NaN	NaN	NaN	NaN	NaN	NaN	7.8519	6.6244	6.6244	6.6244	6.6244	6.6244	6.6244	6.6244	6.6244	6.6244	6.6244	6.27	6.27	6.27	6.27	6.27	6.27	6.27	6.27	6.27	6.27	5.9985	5.9985	5.9985	5.9985	5.9985	5.9985	5.9985	5.9985	5.9985	5.9985
NaN	NaN	NaN	NaN	NaN	NaN	NaN	NaN	NaN	NaN	NaN	NaN	NaN	NaN	NaN	NaN	NaN	NaN	NaN	NaN	6.6244	6.6244	6.6244	6.6244	6.6244	6.6244	6.6244	6.6244	6.6244	6.6244	6.27	6.27	6.27	6.27	6.27	6.27	6.27	6.27	6.27	6.27	5.9985	5.9985	5.9985	5.9985	5.9985	5.9985	5.9985	5.9985	5.9985	5.9985
NaN	NaN	NaN	NaN	NaN	NaN	NaN	NaN	NaN	NaN	NaN	NaN	NaN	NaN	NaN	NaN	NaN	NaN	NaN	NaN	7.4237	7.4237	7.4237	7.4237	7.4237	7.4237	7.4237	7.4237	7.4237	7.4237	6.09	6.09	6.09	6.09	6.09	6.09	6.09	6.09	6.09	6.09	5.9579	5.9579	5.9579	5.9579	5.9579	5.9579	5.9579	5.9579	5.9579	5.9579
NaN	NaN	NaN	NaN	NaN	NaN	NaN	NaN	NaN	NaN	NaN	NaN	NaN	NaN	NaN	NaN	NaN	NaN	NaN	NaN	NaN	7.4237	7.4237	7.4237	7.4237	7.4237	7.4237	7.4237	7.4237	7.4237	6.09	6.09	6.09	6.09	6.09	6.09	6.09	6.09	6.09	6.09	5.9579	5.9579	5.9579	5.9579	5.9579	5.9579	5.9579	5.9579	5.9579	5.9579
NaN	NaN	NaN	NaN	NaN	NaN	NaN	NaN	NaN	NaN	NaN	NaN	NaN	NaN	NaN	NaN	NaN	NaN	NaN	NaN	NaN	NaN	7.4237	7.4237	7.4237	7.4237	7.4237	7.4237	7.4237	7.4237	6.09	6.09	6.09	6.09	6.09	6.09	6.09	6.09	6.09	6.09	5.9579	5.9579	5.9579	5.9579	5.9579	5.9579	5.9579	5.9579	5.9579	5.9579
NaN	NaN	NaN	NaN	NaN	NaN	NaN	NaN	NaN	NaN	NaN	NaN	NaN	NaN	NaN	NaN	NaN	NaN	NaN	NaN	NaN	NaN	7.4237	7.4237	NaN	NaN	7.4237	7.4237	7.4237	7.4237	6.09	6.09	6.09	6.09	6.09	6.09	6.09	6.09	6.09	6.09	5.9579	5.9579	5.9579	5.9579	5.9579	5.9579	5.9579	5.9579	5.9579	5.9579
NaN	NaN	NaN	NaN	NaN	NaN	NaN	NaN	NaN	NaN	NaN	NaN	NaN	NaN	NaN	NaN	NaN	NaN	NaN	NaN	NaN	NaN	NaN	NaN	NaN	NaN	NaN	7.4237	7.4237	7.4237	6.09	6.09	6.09	6.09	6.09	6.09	6.09	6.09	6.09	6.09	5.9579	5.9579	5.9579	5.9579	5.9579	5.9579	5.9579	5.9579	5.9579	5.9579
NaN	NaN	NaN	NaN	NaN	NaN	NaN	NaN	NaN	NaN	NaN	NaN	NaN	NaN	NaN	NaN	NaN	NaN	NaN	NaN	NaN	NaN	NaN	NaN	NaN	NaN	NaN	NaN	NaN	NaN	6.09	6.09	6.09	6.09	6.09	6.09	6.09	6.09	6.09	6.09	5.9579	5.9579	5.9579	5.9579	5.9579	5.9579	5.9579	5.9579	5.9579	5.9579
NaN	NaN	NaN	NaN	NaN	NaN	NaN	NaN	NaN	NaN	NaN	NaN	NaN	NaN	NaN	NaN	NaN	NaN	NaN	NaN	NaN	NaN	NaN	NaN	NaN	NaN	NaN	NaN	NaN	NaN	NaN	6.09	6.09	6.09	6.09	6.09	6.09	6.09	6.09	6.09	5.9579	5.9579	5.9579	5.9579	5.9579	5.9579	5.9579	5.9579	5.9579	5.9579
NaN	NaN	NaN	NaN	NaN	NaN	NaN	NaN	NaN	NaN	NaN	NaN	NaN	NaN	NaN	NaN	NaN	NaN	NaN	NaN	NaN	NaN	NaN	NaN	NaN	NaN	NaN	NaN	NaN	NaN	NaN	6.09	6.09	6.09	6.09	6.09	6.09	6.09	6.09	6.09	5.9579	5.9579	5.9579	5.9579	5.9579	5.9579	5.9579	5.9579	5.9579	5.9579
NaN	NaN	NaN	NaN	NaN	NaN	NaN	NaN	NaN	NaN	NaN	NaN	NaN	NaN	NaN	NaN	NaN	NaN	NaN	NaN	NaN	NaN	NaN	NaN	NaN	NaN	NaN	NaN	NaN	NaN	NaN	6.09	6.09	6.09	6.09	6.09	6.09	6.09	6.09	6.09	5.9579	5.9579	5.9579	5.9579	5.9579	5.9579	5.9579	5.9579	5.9579	5.9579
NaN	NaN	NaN	NaN	NaN	NaN	NaN	NaN	NaN	NaN	NaN	NaN	NaN	NaN	NaN	NaN	NaN	NaN	NaN	NaN	NaN	NaN	NaN	NaN	NaN	NaN	NaN	NaN	NaN	NaN	NaN	NaN	6.09	6.09	6.09	6.09	6.09	6.09	6.09	6.09	5.9579	5.9579	5.9579	5.9579	5.9579	5.9579	5.9579	5.9579	5.9579	5.9579
NaN	NaN	NaN	NaN	NaN	NaN	NaN	NaN	NaN	NaN	NaN	NaN	NaN	NaN	NaN	NaN	NaN	NaN	NaN	NaN	NaN	NaN	NaN	NaN	NaN	NaN	NaN	NaN	NaN	NaN	NaN	NaN	NaN	5.9637	5.9637	5.9637	5.9637	5.9637	5.9637	5.9637	5.9094	5.9094	5.9094	5.9094	5.9094	5.9094	5.9094	5.9094	5.9094	5.9094
NaN	NaN	NaN	NaN	NaN	NaN	NaN	NaN	NaN	NaN	NaN	NaN	NaN	NaN	NaN	NaN	NaN	NaN	NaN	NaN	NaN	NaN	NaN	NaN	NaN	NaN	NaN	NaN	NaN	NaN	NaN	NaN	NaN	5.9637	5.9637	5.9637	5.9637	5.9637	5.9637	5.9637	5.9094	5.9094	5.9094	5.9094	5.9094	5.9094	5.9094	5.9094	5.9094	5.9094
NaN	NaN	NaN	NaN	NaN	NaN	NaN	NaN	NaN	NaN	NaN	NaN	NaN	NaN	NaN	NaN	NaN	NaN	NaN	NaN	NaN	NaN	NaN	NaN	NaN	NaN	NaN	NaN	NaN	NaN	NaN	NaN	NaN	5.9637	5.9637	5.9637	5.9637	5.9637	5.9637	5.9637	5.9094	5.9094	5.9094	5.9094	5.9094	5.9094	5.9094	5.9094	5.9094	5.9094
NaN	NaN	NaN	NaN	NaN	NaN	NaN	NaN	NaN	NaN	NaN	NaN	NaN	NaN	NaN	NaN	NaN	NaN	NaN	NaN	NaN	NaN	NaN	NaN	NaN	NaN	NaN	NaN	NaN	NaN	NaN	NaN	NaN	5.9637	5.9637	5.9637	5.9637	5.9637	5.9637	5.9637	5.9094	5.9094	5.9094	5.9094	5.9094	5.9094	5.9094	5.9094	5.9094	5.9094
NaN	NaN	NaN	NaN	NaN	NaN	NaN	NaN	NaN	NaN	NaN	NaN	NaN	NaN	NaN	NaN	NaN	NaN	NaN	NaN	NaN	NaN	NaN	NaN	NaN	NaN	NaN	NaN	NaN	NaN	NaN	NaN	NaN	5.9637	5.9637	5.9637	5.9637	5.9637	5.9637	5.9637	5.9094	5.9094	5.9094	5.9094	5.9094	5.9094	5.9094	5.9094	5.9094	5.9094
NaN	NaN	NaN	NaN	NaN	NaN	NaN	NaN	NaN	NaN	NaN	NaN	NaN	NaN	NaN	NaN	NaN	NaN	NaN	NaN	NaN	NaN	NaN	NaN	NaN	NaN	NaN	NaN	NaN	NaN	NaN	NaN	5.9637	5.9637	5.9637	5.9637	5.9637	5.9637	5.9637	5.9637	5.9094	5.9094	5.9094	5.9094	5.9094	5.9094	5.9094	5.9094	5.9094	5.9094
NaN	NaN	NaN	NaN	NaN	NaN	NaN	NaN	NaN	NaN	NaN	NaN	NaN	NaN	NaN	NaN	NaN	NaN	NaN	NaN	NaN	NaN	NaN	NaN	NaN	NaN	NaN	NaN	NaN	NaN	NaN	NaN	5.9637	5.9637	5.9637	5.9637	5.9637	5.9637	5.9637	5.9637	5.9094	5.9094	5.9094	5.9094	5.9094	5.9094	5.9094	5.9094	5.9094	5.9094
NaN	NaN	NaN	NaN	NaN	NaN	NaN	NaN	NaN	NaN	NaN	NaN	NaN	NaN	NaN	NaN	NaN	NaN	NaN	NaN	NaN	NaN	NaN	NaN	NaN	NaN	NaN	NaN	NaN	NaN	NaN	5.9637	5.9637	5.9637	NaN	NaN	5.9637	5.9637	5.9637	5.9637	5.9094	5.9094	5.9094	5.9094	5.9094	5.9094	5.9094	5.9094	5.9094	5.9094
NaN	NaN	NaN	NaN	NaN	NaN	NaN	NaN	NaN	NaN	NaN	NaN	NaN	NaN	NaN	NaN	NaN	NaN	NaN	NaN	NaN	NaN	NaN	NaN	NaN	NaN	NaN	NaN	NaN	NaN	NaN	NaN	5.9637	5.9637	NaN	NaN	5.9637	5.9637	5.9637	5.9637	5.9094	5.9094	5.9094	5.9094	5.9094	5.9094	5.9094	NaN	NaN	5.9094
NaN	NaN	NaN	NaN	NaN	NaN	NaN	NaN	NaN	NaN	NaN	NaN	NaN	NaN	NaN	NaN	NaN	NaN	NaN	NaN	NaN	NaN	NaN	NaN	NaN	NaN	NaN	NaN	NaN	NaN	NaN	NaN	5.9637	5.9637	NaN	NaN	NaN	NaN	5.9637	5.9637	5.9094	5.9094	5.9094	5.9094	NaN	NaN	NaN	NaN	NaN	NaN
NaN	NaN	NaN	NaN	NaN	NaN	NaN	NaN	NaN	NaN	NaN	NaN	NaN	NaN	NaN	NaN	NaN	NaN	NaN	NaN	NaN	NaN	NaN	NaN	NaN	NaN	NaN	NaN	NaN	NaN	NaN	NaN	7.504	7.504	7.504	NaN	NaN	NaN	NaN	7.504	5.8592	5.8592	NaN	NaN	NaN	NaN	NaN	NaN	NaN	NaN
NaN	NaN	NaN	NaN	NaN	NaN	NaN	NaN	NaN	NaN	NaN	NaN	NaN	NaN	NaN	NaN	NaN	NaN	NaN	NaN	NaN	NaN	NaN	NaN	NaN	NaN	NaN	NaN	NaN	NaN	NaN	NaN	NaN	NaN	7.504	NaN	NaN	NaN	NaN	7.504	5.8592	NaN	NaN	NaN	NaN	NaN	NaN	NaN	NaN	NaN
NaN	NaN	NaN	NaN	NaN	NaN	NaN	NaN	NaN	NaN	NaN	NaN	NaN	NaN	NaN	NaN	NaN	NaN	NaN	NaN	NaN	NaN	NaN	NaN	NaN	NaN	NaN	NaN	NaN	NaN	NaN	NaN	NaN	NaN	7.504	NaN	NaN	NaN	7.504	NaN	5.8592	NaN	NaN	NaN	NaN	NaN	NaN	NaN	NaN	NaN
NaN	NaN	NaN	NaN	NaN	NaN	NaN	NaN	NaN	NaN	NaN	NaN	NaN	NaN	NaN	NaN	NaN	NaN	NaN	NaN	NaN	NaN	NaN	NaN	NaN	NaN	NaN	NaN	NaN	NaN	NaN	NaN	NaN	NaN	7.504	7.504	NaN	NaN	NaN	NaN	NaN	NaN	NaN	NaN	NaN	NaN	NaN	NaN	NaN	NaN
[truncated: 201 more columns]
