# Supplementary material for: Impact of Spatial Soil and Climate Input Data Aggregation on Regional Yield Simulations
Source: PLoS One. 2016 Apr 7;11(4):e0151782. doi: 10.1371/journal.pone.0151782 (PMC4824533; doi:10.1371/journal.pone.0151782)
Supplement: S1 Dataset — (ZIP) [file pone.0151782.s001.zip › Hoffmann_et_al_MinimalDataset/Fig5/Fig5_Wheat_s025xc001.csv]

NaN	NaN	NaN	NaN	NaN	NaN	NaN	NaN	NaN	NaN	NaN	NaN	NaN	NaN	NaN	NaN	NaN	NaN	NaN	NaN	NaN	NaN	NaN	NaN	NaN	NaN	NaN	NaN	NaN	NaN	NaN	NaN	NaN	NaN	NaN	NaN	NaN	NaN	NaN	NaN	NaN	NaN	NaN	NaN	NaN	NaN	NaN	NaN	NaN	NaN
NaN	NaN	NaN	NaN	NaN	NaN	NaN	NaN	NaN	NaN	NaN	NaN	NaN	NaN	NaN	NaN	NaN	NaN	NaN	NaN	NaN	NaN	NaN	NaN	NaN	NaN	NaN	NaN	NaN	NaN	NaN	NaN	NaN	NaN	NaN	NaN	NaN	NaN	NaN	NaN	NaN	NaN	NaN	NaN	NaN	NaN	NaN	NaN	NaN	NaN
NaN	NaN	NaN	NaN	NaN	NaN	NaN	NaN	NaN	NaN	NaN	NaN	NaN	NaN	NaN	NaN	NaN	NaN	NaN	NaN	NaN	NaN	NaN	NaN	NaN	NaN	NaN	NaN	NaN	NaN	NaN	NaN	NaN	NaN	NaN	NaN	NaN	NaN	NaN	NaN	NaN	NaN	NaN	NaN	NaN	NaN	NaN	NaN	NaN	NaN
NaN	NaN	NaN	NaN	NaN	NaN	NaN	NaN	NaN	NaN	NaN	NaN	NaN	NaN	NaN	NaN	NaN	NaN	NaN	NaN	NaN	NaN	NaN	NaN	NaN	NaN	NaN	NaN	NaN	NaN	NaN	NaN	NaN	NaN	NaN	NaN	NaN	NaN	NaN	NaN	NaN	NaN	NaN	NaN	NaN	NaN	NaN	NaN	NaN	NaN
NaN	NaN	NaN	NaN	NaN	NaN	NaN	NaN	NaN	NaN	NaN	NaN	NaN	NaN	NaN	NaN	NaN	NaN	NaN	NaN	NaN	NaN	NaN	NaN	NaN	NaN	NaN	NaN	NaN	NaN	NaN	NaN	NaN	NaN	NaN	NaN	NaN	NaN	NaN	NaN	NaN	NaN	NaN	NaN	NaN	NaN	NaN	NaN	NaN	NaN
NaN	NaN	NaN	NaN	NaN	NaN	NaN	NaN	NaN	NaN	NaN	NaN	NaN	NaN	NaN	NaN	NaN	NaN	NaN	NaN	NaN	NaN	NaN	NaN	NaN	NaN	NaN	NaN	NaN	NaN	NaN	NaN	NaN	NaN	NaN	NaN	NaN	NaN	NaN	NaN	NaN	NaN	NaN	NaN	NaN	NaN	NaN	NaN	NaN	NaN
NaN	NaN	NaN	NaN	NaN	NaN	NaN	NaN	NaN	NaN	NaN	NaN	NaN	NaN	NaN	NaN	NaN	NaN	NaN	NaN	NaN	NaN	NaN	NaN	NaN	NaN	NaN	NaN	NaN	NaN	NaN	NaN	NaN	NaN	NaN	NaN	NaN	NaN	NaN	NaN	NaN	NaN	NaN	NaN	NaN	NaN	NaN	NaN	NaN	NaN
NaN	NaN	NaN	NaN	NaN	NaN	NaN	NaN	NaN	NaN	NaN	NaN	NaN	NaN	NaN	NaN	NaN	NaN	NaN	NaN	NaN	NaN	NaN	NaN	NaN	NaN	NaN	NaN	NaN	NaN	NaN	NaN	NaN	NaN	NaN	NaN	NaN	NaN	NaN	NaN	NaN	NaN	NaN	NaN	NaN	NaN	NaN	NaN	NaN	NaN
NaN	NaN	NaN	NaN	NaN	NaN	NaN	NaN	NaN	NaN	NaN	NaN	NaN	NaN	NaN	NaN	NaN	NaN	NaN	NaN	NaN	NaN	NaN	NaN	NaN	NaN	NaN	NaN	NaN	NaN	NaN	NaN	NaN	NaN	NaN	NaN	NaN	NaN	NaN	NaN	NaN	NaN	NaN	NaN	NaN	NaN	NaN	NaN	NaN	NaN
NaN	NaN	NaN	NaN	NaN	NaN	NaN	NaN	NaN	NaN	NaN	NaN	NaN	NaN	NaN	NaN	NaN	NaN	NaN	NaN	NaN	NaN	NaN	NaN	NaN	NaN	NaN	NaN	NaN	NaN	NaN	NaN	NaN	NaN	NaN	NaN	NaN	NaN	NaN	NaN	NaN	NaN	NaN	NaN	NaN	NaN	NaN	NaN	NaN	NaN
NaN	NaN	NaN	NaN	NaN	NaN	NaN	NaN	NaN	NaN	NaN	NaN	NaN	NaN	NaN	NaN	NaN	NaN	NaN	NaN	NaN	NaN	NaN	NaN	NaN	NaN	NaN	NaN	NaN	NaN	NaN	NaN	NaN	NaN	NaN	NaN	NaN	NaN	NaN	NaN	NaN	NaN	NaN	NaN	NaN	NaN	NaN	NaN	NaN	NaN
NaN	NaN	NaN	NaN	NaN	NaN	NaN	NaN	NaN	NaN	NaN	NaN	NaN	NaN	NaN	NaN	NaN	NaN	NaN	NaN	NaN	NaN	NaN	NaN	NaN	NaN	NaN	NaN	NaN	NaN	NaN	NaN	NaN	NaN	NaN	NaN	NaN	NaN	NaN	NaN	NaN	NaN	NaN	NaN	NaN	NaN	NaN	NaN	NaN	NaN
NaN	NaN	NaN	NaN	NaN	NaN	NaN	NaN	NaN	NaN	NaN	NaN	NaN	NaN	NaN	NaN	NaN	NaN	NaN	NaN	NaN	NaN	NaN	NaN	NaN	NaN	NaN	NaN	NaN	NaN	NaN	NaN	NaN	NaN	NaN	NaN	NaN	NaN	NaN	NaN	NaN	NaN	NaN	NaN	NaN	NaN	NaN	NaN	NaN	NaN
NaN	NaN	NaN	NaN	NaN	NaN	NaN	NaN	NaN	NaN	NaN	NaN	NaN	NaN	NaN	NaN	NaN	NaN	NaN	NaN	NaN	NaN	NaN	NaN	NaN	NaN	NaN	NaN	NaN	NaN	NaN	NaN	NaN	NaN	NaN	NaN	NaN	NaN	NaN	NaN	NaN	NaN	NaN	NaN	NaN	NaN	NaN	NaN	NaN	NaN
NaN	NaN	NaN	NaN	NaN	NaN	NaN	NaN	NaN	NaN	NaN	NaN	NaN	NaN	NaN	NaN	NaN	NaN	NaN	NaN	NaN	NaN	NaN	NaN	NaN	NaN	NaN	NaN	NaN	NaN	NaN	NaN	NaN	NaN	NaN	NaN	NaN	NaN	NaN	NaN	NaN	NaN	NaN	NaN	NaN	NaN	NaN	NaN	NaN	NaN
NaN	NaN	NaN	NaN	NaN	NaN	NaN	NaN	NaN	NaN	NaN	NaN	NaN	NaN	NaN	NaN	NaN	NaN	NaN	NaN	NaN	NaN	NaN	NaN	NaN	NaN	NaN	NaN	NaN	NaN	NaN	NaN	NaN	NaN	NaN	NaN	NaN	NaN	NaN	NaN	NaN	NaN	NaN	NaN	NaN	NaN	NaN	NaN	NaN	NaN
NaN	NaN	NaN	NaN	NaN	NaN	NaN	NaN	NaN	NaN	NaN	NaN	NaN	NaN	NaN	NaN	NaN	NaN	NaN	NaN	NaN	NaN	NaN	NaN	NaN	NaN	NaN	NaN	NaN	NaN	NaN	NaN	NaN	NaN	NaN	NaN	NaN	NaN	NaN	NaN	NaN	NaN	NaN	NaN	NaN	NaN	NaN	NaN	NaN	NaN
NaN	NaN	NaN	NaN	NaN	NaN	NaN	NaN	NaN	NaN	NaN	NaN	NaN	NaN	NaN	NaN	NaN	NaN	NaN	NaN	NaN	NaN	NaN	NaN	NaN	NaN	NaN	NaN	NaN	NaN	NaN	NaN	NaN	NaN	NaN	NaN	NaN	NaN	NaN	NaN	NaN	NaN	NaN	NaN	NaN	NaN	NaN	NaN	NaN	NaN
NaN	NaN	NaN	NaN	NaN	NaN	NaN	NaN	NaN	NaN	NaN	NaN	NaN	NaN	NaN	NaN	NaN	NaN	NaN	NaN	NaN	NaN	NaN	NaN	NaN	NaN	NaN	NaN	NaN	NaN	NaN	NaN	NaN	NaN	NaN	NaN	NaN	NaN	NaN	NaN	NaN	NaN	NaN	NaN	NaN	NaN	NaN	NaN	NaN	NaN
NaN	NaN	NaN	NaN	NaN	NaN	NaN	NaN	NaN	NaN	NaN	NaN	NaN	NaN	NaN	NaN	NaN	NaN	NaN	NaN	NaN	NaN	NaN	NaN	NaN	NaN	NaN	NaN	NaN	NaN	NaN	NaN	NaN	NaN	NaN	NaN	NaN	NaN	NaN	NaN	NaN	NaN	NaN	NaN	NaN	NaN	NaN	NaN	NaN	NaN
NaN	NaN	NaN	NaN	NaN	NaN	NaN	NaN	NaN	NaN	NaN	NaN	NaN	NaN	NaN	NaN	NaN	NaN	NaN	NaN	NaN	NaN	NaN	NaN	NaN	NaN	NaN	NaN	NaN	NaN	NaN	NaN	NaN	NaN	NaN	NaN	NaN	NaN	NaN	NaN	NaN	NaN	NaN	NaN	NaN	NaN	NaN	NaN	NaN	NaN
NaN	NaN	NaN	NaN	NaN	NaN	NaN	NaN	NaN	NaN	NaN	NaN	NaN	NaN	NaN	NaN	NaN	NaN	NaN	NaN	NaN	NaN	NaN	NaN	NaN	NaN	NaN	NaN	NaN	NaN	NaN	NaN	NaN	NaN	NaN	NaN	NaN	NaN	NaN	NaN	NaN	NaN	NaN	NaN	NaN	NaN	NaN	NaN	NaN	NaN
NaN	NaN	NaN	NaN	NaN	NaN	NaN	NaN	NaN	NaN	NaN	NaN	NaN	NaN	NaN	NaN	NaN	NaN	NaN	NaN	NaN	NaN	NaN	NaN	NaN	NaN	NaN	NaN	NaN	NaN	NaN	NaN	NaN	NaN	NaN	NaN	NaN	NaN	NaN	NaN	NaN	NaN	NaN	NaN	NaN	NaN	NaN	NaN	NaN	NaN
NaN	NaN	NaN	NaN	NaN	NaN	NaN	NaN	NaN	NaN	NaN	NaN	NaN	NaN	NaN	NaN	NaN	NaN	NaN	NaN	NaN	NaN	NaN	NaN	NaN	NaN	NaN	NaN	NaN	NaN	NaN	NaN	NaN	NaN	NaN	NaN	NaN	NaN	NaN	NaN	NaN	NaN	NaN	NaN	NaN	NaN	NaN	NaN	NaN	NaN
NaN	NaN	NaN	NaN	NaN	NaN	NaN	NaN	NaN	NaN	NaN	NaN	NaN	NaN	NaN	NaN	NaN	NaN	NaN	NaN	NaN	NaN	NaN	NaN	NaN	NaN	NaN	NaN	NaN	NaN	NaN	NaN	NaN	NaN	NaN	NaN	NaN	NaN	NaN	NaN	NaN	NaN	NaN	NaN	NaN	NaN	NaN	NaN	NaN	NaN
NaN	NaN	NaN	NaN	NaN	NaN	NaN	NaN	NaN	NaN	NaN	NaN	NaN	NaN	NaN	NaN	NaN	NaN	NaN	NaN	NaN	NaN	NaN	NaN	NaN	NaN	NaN	NaN	NaN	NaN	NaN	NaN	NaN	NaN	NaN	NaN	NaN	NaN	NaN	NaN	NaN	NaN	NaN	NaN	NaN	NaN	NaN	NaN	NaN	NaN
NaN	NaN	NaN	NaN	NaN	NaN	NaN	NaN	NaN	NaN	NaN	NaN	NaN	NaN	NaN	NaN	NaN	NaN	NaN	NaN	NaN	NaN	NaN	NaN	NaN	NaN	NaN	NaN	NaN	NaN	NaN	NaN	NaN	NaN	NaN	NaN	NaN	NaN	NaN	NaN	NaN	NaN	NaN	NaN	NaN	NaN	NaN	NaN	NaN	NaN
NaN	NaN	NaN	NaN	NaN	NaN	NaN	NaN	NaN	NaN	NaN	NaN	NaN	NaN	NaN	NaN	NaN	NaN	NaN	NaN	NaN	NaN	NaN	NaN	NaN	NaN	NaN	NaN	NaN	NaN	NaN	NaN	NaN	NaN	NaN	NaN	NaN	NaN	NaN	NaN	NaN	NaN	NaN	NaN	NaN	NaN	NaN	NaN	NaN	NaN
NaN	NaN	NaN	NaN	NaN	NaN	NaN	NaN	NaN	NaN	NaN	NaN	NaN	NaN	NaN	NaN	NaN	NaN	NaN	NaN	NaN	NaN	NaN	NaN	NaN	NaN	NaN	NaN	NaN	NaN	NaN	NaN	NaN	NaN	NaN	NaN	NaN	NaN	NaN	NaN	NaN	NaN	NaN	NaN	NaN	NaN	NaN	NaN	NaN	NaN
NaN	NaN	NaN	NaN	NaN	NaN	NaN	NaN	NaN	NaN	NaN	NaN	NaN	NaN	NaN	NaN	NaN	NaN	NaN	NaN	NaN	NaN	NaN	NaN	NaN	NaN	NaN	NaN	NaN	NaN	NaN	NaN	NaN	NaN	NaN	NaN	NaN	NaN	NaN	NaN	NaN	NaN	NaN	NaN	NaN	NaN	NaN	NaN	NaN	NaN
NaN	NaN	NaN	NaN	NaN	NaN	NaN	NaN	NaN	NaN	NaN	NaN	NaN	NaN	NaN	NaN	NaN	NaN	NaN	NaN	NaN	NaN	NaN	NaN	NaN	NaN	NaN	NaN	NaN	NaN	NaN	NaN	NaN	NaN	NaN	NaN	NaN	NaN	NaN	NaN	NaN	NaN	NaN	NaN	NaN	NaN	NaN	NaN	NaN	NaN
NaN	NaN	NaN	NaN	NaN	NaN	NaN	NaN	NaN	NaN	NaN	NaN	NaN	NaN	NaN	NaN	NaN	NaN	NaN	NaN	NaN	NaN	NaN	NaN	NaN	NaN	NaN	NaN	NaN	NaN	NaN	NaN	NaN	NaN	NaN	NaN	NaN	NaN	NaN	NaN	NaN	NaN	NaN	NaN	NaN	NaN	NaN	NaN	NaN	NaN
NaN	NaN	NaN	NaN	NaN	NaN	NaN	NaN	NaN	NaN	NaN	NaN	NaN	NaN	NaN	NaN	NaN	NaN	NaN	NaN	NaN	NaN	NaN	NaN	NaN	NaN	NaN	NaN	NaN	NaN	NaN	NaN	NaN	NaN	NaN	NaN	NaN	NaN	NaN	NaN	NaN	NaN	NaN	NaN	NaN	NaN	NaN	NaN	NaN	NaN
NaN	NaN	NaN	NaN	NaN	NaN	NaN	NaN	NaN	NaN	NaN	NaN	NaN	NaN	NaN	NaN	NaN	NaN	NaN	NaN	NaN	NaN	NaN	NaN	NaN	NaN	NaN	NaN	NaN	NaN	NaN	NaN	NaN	NaN	NaN	NaN	NaN	NaN	NaN	NaN	NaN	NaN	NaN	NaN	NaN	NaN	NaN	NaN	NaN	NaN
NaN	NaN	NaN	NaN	NaN	NaN	NaN	NaN	NaN	NaN	NaN	NaN	NaN	NaN	NaN	NaN	NaN	NaN	NaN	NaN	NaN	NaN	NaN	NaN	NaN	NaN	NaN	NaN	NaN	NaN	NaN	NaN	NaN	NaN	NaN	NaN	NaN	NaN	NaN	NaN	NaN	NaN	NaN	NaN	NaN	NaN	NaN	NaN	NaN	NaN
NaN	NaN	NaN	NaN	NaN	NaN	NaN	NaN	NaN	NaN	NaN	NaN	NaN	NaN	NaN	NaN	NaN	NaN	NaN	NaN	NaN	NaN	NaN	NaN	NaN	NaN	NaN	NaN	NaN	NaN	NaN	NaN	NaN	NaN	NaN	NaN	NaN	NaN	NaN	NaN	NaN	NaN	NaN	NaN	NaN	NaN	NaN	NaN	NaN	NaN
NaN	NaN	NaN	NaN	NaN	NaN	NaN	NaN	NaN	NaN	NaN	NaN	NaN	NaN	NaN	NaN	NaN	NaN	NaN	NaN	NaN	NaN	NaN	NaN	NaN	NaN	NaN	NaN	NaN	NaN	NaN	NaN	NaN	NaN	NaN	NaN	NaN	NaN	NaN	NaN	NaN	NaN	NaN	NaN	NaN	NaN	NaN	NaN	NaN	NaN
NaN	NaN	NaN	NaN	NaN	NaN	NaN	NaN	NaN	NaN	NaN	NaN	NaN	NaN	NaN	NaN	NaN	NaN	NaN	NaN	NaN	NaN	NaN	NaN	NaN	NaN	NaN	NaN	NaN	NaN	NaN	NaN	NaN	NaN	NaN	NaN	NaN	NaN	NaN	NaN	NaN	NaN	NaN	NaN	NaN	NaN	NaN	NaN	NaN	NaN
NaN	NaN	NaN	NaN	NaN	NaN	NaN	NaN	NaN	NaN	NaN	NaN	NaN	NaN	NaN	NaN	NaN	NaN	NaN	NaN	NaN	NaN	NaN	NaN	NaN	NaN	NaN	NaN	NaN	NaN	NaN	NaN	NaN	NaN	NaN	NaN	NaN	NaN	NaN	NaN	NaN	NaN	NaN	NaN	NaN	NaN	NaN	NaN	NaN	NaN
NaN	NaN	NaN	NaN	NaN	NaN	NaN	NaN	NaN	NaN	NaN	NaN	NaN	NaN	NaN	NaN	NaN	NaN	NaN	NaN	NaN	NaN	NaN	NaN	NaN	NaN	NaN	NaN	NaN	NaN	NaN	NaN	NaN	NaN	NaN	NaN	NaN	NaN	NaN	NaN	NaN	NaN	NaN	NaN	NaN	NaN	NaN	NaN	NaN	NaN
NaN	NaN	NaN	NaN	NaN	NaN	NaN	NaN	NaN	NaN	NaN	NaN	NaN	NaN	NaN	NaN	NaN	NaN	NaN	NaN	NaN	NaN	NaN	NaN	NaN	NaN	NaN	NaN	NaN	NaN	NaN	NaN	NaN	NaN	NaN	NaN	NaN	NaN	NaN	NaN	NaN	NaN	NaN	NaN	NaN	NaN	NaN	NaN	NaN	NaN
NaN	NaN	NaN	NaN	NaN	NaN	NaN	NaN	NaN	NaN	NaN	NaN	NaN	NaN	NaN	NaN	NaN	NaN	NaN	NaN	NaN	NaN	NaN	NaN	NaN	NaN	NaN	NaN	NaN	NaN	NaN	NaN	NaN	NaN	NaN	NaN	NaN	NaN	NaN	NaN	NaN	NaN	NaN	NaN	NaN	NaN	NaN	NaN	NaN	NaN
NaN	NaN	NaN	NaN	NaN	NaN	NaN	NaN	NaN	NaN	NaN	NaN	NaN	NaN	NaN	NaN	NaN	NaN	NaN	NaN	NaN	NaN	NaN	NaN	NaN	NaN	NaN	NaN	NaN	NaN	NaN	NaN	NaN	NaN	NaN	NaN	NaN	NaN	NaN	NaN	NaN	NaN	NaN	NaN	NaN	NaN	NaN	NaN	NaN	NaN
NaN	NaN	NaN	NaN	NaN	NaN	NaN	NaN	NaN	NaN	NaN	NaN	NaN	NaN	NaN	NaN	NaN	NaN	NaN	NaN	NaN	NaN	NaN	NaN	NaN	NaN	NaN	NaN	NaN	NaN	NaN	NaN	NaN	NaN	NaN	NaN	NaN	NaN	NaN	NaN	NaN	NaN	NaN	NaN	NaN	NaN	NaN	NaN	NaN	NaN
NaN	NaN	NaN	NaN	NaN	NaN	NaN	NaN	NaN	NaN	NaN	NaN	NaN	NaN	NaN	NaN	NaN	NaN	NaN	NaN	NaN	NaN	NaN	NaN	NaN	NaN	NaN	NaN	NaN	NaN	NaN	NaN	NaN	NaN	NaN	NaN	NaN	NaN	NaN	NaN	NaN	NaN	NaN	NaN	NaN	NaN	NaN	NaN	NaN	NaN
NaN	NaN	NaN	NaN	NaN	NaN	NaN	NaN	NaN	NaN	NaN	NaN	NaN	NaN	NaN	NaN	NaN	NaN	NaN	NaN	NaN	NaN	NaN	NaN	NaN	NaN	NaN	NaN	NaN	NaN	NaN	NaN	NaN	NaN	NaN	NaN	NaN	NaN	NaN	NaN	NaN	NaN	NaN	NaN	NaN	NaN	NaN	NaN	NaN	NaN
NaN	NaN	NaN	NaN	NaN	NaN	NaN	NaN	NaN	NaN	NaN	NaN	NaN	NaN	NaN	NaN	NaN	NaN	NaN	NaN	NaN	NaN	NaN	NaN	NaN	NaN	NaN	NaN	NaN	NaN	NaN	NaN	NaN	NaN	NaN	NaN	NaN	NaN	NaN	NaN	NaN	NaN	NaN	NaN	NaN	NaN	NaN	NaN	NaN	NaN
NaN	NaN	NaN	NaN	NaN	NaN	NaN	NaN	NaN	NaN	NaN	NaN	NaN	NaN	NaN	NaN	NaN	NaN	NaN	NaN	NaN	NaN	NaN	NaN	NaN	NaN	NaN	NaN	NaN	NaN	NaN	NaN	NaN	NaN	NaN	NaN	NaN	NaN	NaN	NaN	NaN	NaN	NaN	NaN	NaN	NaN	NaN	NaN	NaN	NaN
NaN	NaN	NaN	NaN	NaN	NaN	NaN	NaN	NaN	NaN	NaN	NaN	NaN	NaN	NaN	NaN	NaN	NaN	NaN	NaN	NaN	NaN	NaN	NaN	NaN	NaN	NaN	NaN	NaN	NaN	NaN	NaN	NaN	NaN	NaN	NaN	NaN	NaN	NaN	NaN	NaN	NaN	NaN	NaN	NaN	NaN	NaN	NaN	NaN	NaN
NaN	NaN	NaN	NaN	NaN	NaN	NaN	NaN	NaN	NaN	NaN	NaN	NaN	NaN	NaN	NaN	NaN	NaN	NaN	NaN	NaN	NaN	NaN	NaN	NaN	NaN	NaN	NaN	NaN	NaN	NaN	NaN	NaN	NaN	NaN	NaN	NaN	NaN	NaN	NaN	NaN	NaN	NaN	NaN	NaN	NaN	NaN	NaN	NaN	NaN
NaN	NaN	NaN	NaN	NaN	NaN	NaN	NaN	NaN	NaN	NaN	NaN	NaN	NaN	NaN	NaN	NaN	NaN	NaN	NaN	NaN	NaN	NaN	NaN	NaN	NaN	NaN	NaN	NaN	NaN	NaN	NaN	NaN	NaN	NaN	NaN	NaN	NaN	NaN	NaN	NaN	NaN	NaN	NaN	NaN	NaN	NaN	NaN	NaN	NaN
NaN	NaN	NaN	NaN	NaN	NaN	NaN	NaN	NaN	NaN	NaN	NaN	NaN	NaN	NaN	NaN	NaN	NaN	NaN	NaN	NaN	NaN	NaN	NaN	NaN	NaN	NaN	NaN	NaN	NaN	NaN	NaN	NaN	NaN	NaN	NaN	NaN	NaN	NaN	NaN	NaN	NaN	NaN	NaN	NaN	NaN	NaN	NaN	NaN	NaN
NaN	NaN	NaN	NaN	NaN	NaN	NaN	NaN	NaN	NaN	NaN	NaN	NaN	NaN	NaN	NaN	NaN	NaN	NaN	NaN	NaN	NaN	NaN	NaN	NaN	NaN	NaN	NaN	NaN	NaN	NaN	NaN	NaN	NaN	NaN	NaN	NaN	NaN	NaN	NaN	NaN	NaN	NaN	NaN	NaN	NaN	NaN	NaN	NaN	NaN
NaN	NaN	NaN	NaN	NaN	NaN	NaN	NaN	NaN	NaN	NaN	NaN	NaN	NaN	NaN	NaN	NaN	NaN	NaN	NaN	NaN	NaN	NaN	NaN	NaN	NaN	NaN	NaN	NaN	NaN	NaN	NaN	NaN	NaN	NaN	NaN	NaN	NaN	NaN	NaN	NaN	NaN	NaN	NaN	NaN	NaN	NaN	NaN	NaN	NaN
NaN	NaN	NaN	NaN	NaN	NaN	NaN	NaN	NaN	NaN	NaN	NaN	NaN	NaN	NaN	NaN	NaN	NaN	NaN	NaN	NaN	NaN	NaN	NaN	NaN	NaN	NaN	NaN	NaN	NaN	NaN	NaN	NaN	NaN	NaN	NaN	NaN	NaN	NaN	NaN	NaN	NaN	NaN	NaN	NaN	NaN	NaN	NaN	NaN	NaN
NaN	NaN	NaN	NaN	NaN	NaN	NaN	NaN	NaN	NaN	NaN	NaN	NaN	NaN	NaN	NaN	NaN	NaN	NaN	NaN	NaN	NaN	NaN	NaN	NaN	NaN	NaN	NaN	NaN	NaN	NaN	NaN	NaN	NaN	NaN	NaN	NaN	NaN	NaN	NaN	NaN	NaN	NaN	NaN	NaN	NaN	NaN	NaN	NaN	NaN
NaN	NaN	NaN	NaN	NaN	NaN	NaN	NaN	NaN	NaN	NaN	NaN	NaN	NaN	NaN	NaN	NaN	NaN	NaN	NaN	NaN	NaN	NaN	NaN	NaN	NaN	NaN	NaN	NaN	NaN	NaN	NaN	NaN	NaN	NaN	NaN	NaN	NaN	NaN	NaN	NaN	NaN	NaN	NaN	NaN	NaN	NaN	NaN	NaN	NaN
NaN	NaN	NaN	NaN	NaN	NaN	NaN	NaN	NaN	NaN	NaN	NaN	NaN	NaN	NaN	NaN	NaN	NaN	NaN	NaN	NaN	NaN	NaN	NaN	NaN	NaN	NaN	NaN	NaN	NaN	NaN	NaN	NaN	NaN	NaN	NaN	NaN	NaN	NaN	NaN	NaN	NaN	NaN	NaN	NaN	NaN	NaN	NaN	NaN	NaN
NaN	NaN	NaN	NaN	NaN	NaN	NaN	NaN	NaN	NaN	NaN	NaN	NaN	NaN	NaN	NaN	NaN	NaN	NaN	NaN	NaN	NaN	NaN	NaN	NaN	NaN	NaN	NaN	NaN	NaN	NaN	NaN	NaN	NaN	NaN	NaN	NaN	NaN	NaN	NaN	NaN	NaN	NaN	NaN	NaN	NaN	NaN	NaN	NaN	NaN
NaN	NaN	NaN	NaN	NaN	NaN	NaN	NaN	NaN	NaN	NaN	NaN	NaN	NaN	NaN	NaN	NaN	NaN	NaN	NaN	NaN	NaN	NaN	NaN	NaN	NaN	NaN	NaN	NaN	NaN	NaN	NaN	NaN	NaN	NaN	NaN	NaN	NaN	NaN	NaN	NaN	NaN	NaN	NaN	NaN	NaN	NaN	NaN	NaN	NaN
NaN	NaN	NaN	NaN	NaN	NaN	NaN	NaN	NaN	NaN	NaN	NaN	NaN	NaN	NaN	NaN	NaN	NaN	NaN	NaN	NaN	NaN	NaN	NaN	NaN	NaN	NaN	NaN	NaN	NaN	NaN	NaN	NaN	NaN	NaN	NaN	NaN	NaN	NaN	NaN	NaN	NaN	NaN	NaN	NaN	NaN	NaN	NaN	NaN	NaN
NaN	NaN	NaN	NaN	NaN	NaN	NaN	NaN	NaN	NaN	NaN	NaN	NaN	NaN	NaN	NaN	NaN	NaN	NaN	NaN	NaN	NaN	NaN	NaN	NaN	NaN	NaN	NaN	NaN	NaN	NaN	NaN	NaN	NaN	NaN	NaN	NaN	NaN	NaN	NaN	NaN	NaN	NaN	NaN	NaN	NaN	NaN	NaN	NaN	NaN
NaN	NaN	NaN	NaN	NaN	NaN	NaN	NaN	NaN	NaN	NaN	NaN	NaN	NaN	NaN	NaN	NaN	NaN	NaN	NaN	NaN	NaN	NaN	NaN	NaN	NaN	NaN	NaN	NaN	NaN	NaN	NaN	NaN	NaN	NaN	NaN	NaN	NaN	NaN	NaN	NaN	NaN	NaN	NaN	NaN	NaN	NaN	NaN	NaN	NaN
NaN	NaN	NaN	NaN	NaN	NaN	NaN	NaN	NaN	NaN	NaN	NaN	NaN	NaN	NaN	NaN	NaN	NaN	NaN	NaN	NaN	NaN	NaN	NaN	NaN	NaN	NaN	NaN	NaN	NaN	NaN	NaN	NaN	NaN	NaN	NaN	NaN	NaN	NaN	NaN	NaN	NaN	NaN	NaN	NaN	NaN	NaN	NaN	NaN	NaN
NaN	NaN	NaN	NaN	NaN	NaN	NaN	NaN	NaN	NaN	NaN	NaN	NaN	NaN	NaN	NaN	NaN	NaN	NaN	NaN	NaN	NaN	NaN	NaN	NaN	NaN	NaN	NaN	NaN	NaN	NaN	NaN	NaN	NaN	NaN	NaN	NaN	NaN	NaN	NaN	NaN	NaN	NaN	NaN	NaN	NaN	NaN	NaN	NaN	NaN
NaN	NaN	NaN	NaN	NaN	NaN	NaN	NaN	NaN	NaN	NaN	NaN	NaN	NaN	NaN	NaN	NaN	NaN	NaN	NaN	NaN	NaN	NaN	7.0825	7.0906	NaN	NaN	NaN	NaN	NaN	NaN	NaN	NaN	NaN	NaN	NaN	NaN	NaN	NaN	NaN	NaN	NaN	NaN	NaN	NaN	NaN	NaN	NaN	NaN	NaN
NaN	NaN	NaN	NaN	NaN	NaN	NaN	NaN	NaN	NaN	NaN	NaN	NaN	NaN	NaN	NaN	NaN	NaN	NaN	NaN	6.9942	6.9938	7.076	7.0837	7.0911	NaN	NaN	NaN	NaN	NaN	NaN	NaN	NaN	NaN	NaN	NaN	NaN	NaN	NaN	NaN	NaN	NaN	NaN	NaN	NaN	NaN	NaN	NaN	NaN	NaN
NaN	NaN	NaN	NaN	NaN	NaN	NaN	NaN	NaN	NaN	NaN	NaN	NaN	NaN	NaN	NaN	NaN	NaN	NaN	NaN	NaN	NaN	7.0792	7.0899	7.0991	NaN	NaN	NaN	NaN	NaN	NaN	NaN	NaN	NaN	NaN	NaN	NaN	NaN	NaN	NaN	NaN	NaN	NaN	NaN	NaN	NaN	NaN	NaN	NaN	NaN
NaN	NaN	NaN	NaN	NaN	NaN	NaN	NaN	NaN	NaN	NaN	NaN	NaN	NaN	NaN	NaN	NaN	NaN	NaN	NaN	NaN	NaN	7.2594	7.3325	7.3113	7.6776	NaN	NaN	NaN	NaN	NaN	NaN	NaN	NaN	NaN	NaN	NaN	NaN	NaN	NaN	NaN	NaN	NaN	NaN	NaN	NaN	NaN	NaN	NaN	NaN
NaN	NaN	NaN	NaN	NaN	NaN	NaN	NaN	NaN	NaN	NaN	NaN	NaN	NaN	NaN	NaN	NaN	NaN	NaN	NaN	NaN	NaN	NaN	7.3041	7.3685	7.747	7.6736	7.6089	7.5491	7.5981	7.5977	7.5717	NaN	NaN	NaN	NaN	NaN	NaN	NaN	NaN	NaN	NaN	NaN	NaN	NaN	NaN	NaN	NaN	NaN	7.5092
NaN	NaN	NaN	NaN	NaN	NaN	NaN	NaN	NaN	NaN	NaN	NaN	NaN	NaN	NaN	NaN	7.1918	7.2759	NaN	NaN	NaN	NaN	NaN	NaN	7.2551	7.6132	7.6253	7.5942	7.5932	7.5846	7.5959	7.5179	7.6137	NaN	NaN	NaN	NaN	NaN	NaN	7.5722	7.5732	7.5089	7.5023	7.5522	NaN	NaN	NaN	7.4681	7.4659	7.4601
NaN	NaN	NaN	NaN	NaN	NaN	NaN	NaN	NaN	NaN	NaN	NaN	NaN	NaN	NaN	NaN	7.2332	7.2359	7.2452	7.2503	NaN	NaN	NaN	NaN	7.2408	7.622	7.6674	7.6238	7.6336	7.6216	7.5516	7.6078	7.6093	NaN	NaN	NaN	NaN	NaN	NaN	NaN	7.5545	7.5955	7.6314	7.6475	7.5296	7.5848	7.4621	7.4556	7.4797	7.4795
NaN	NaN	NaN	NaN	NaN	NaN	NaN	NaN	NaN	NaN	NaN	NaN	NaN	NaN	7.3717	7.229	7.2061	7.1775	7.2349	7.2133	7.2359	7.3229	7.2813	7.228	7.1755	7.5374	7.5671	7.5809	7.6089	7.5623	7.6328	7.5649	7.5956	7.5789	7.5339	7.5889	7.5301	NaN	NaN	NaN	7.5649	7.5369	7.5181	7.549	7.5087	7.5462	7.521	7.5036	7.4671	7.4511
NaN	NaN	NaN	NaN	NaN	NaN	NaN	NaN	NaN	7.2626	7.2641	7.25	7.3104	7.2997	7.2741	7.1946	7.1316	7.3275	7.1911	7.2651	7.2365	7.2191	7.2316	7.2285	7.1682	7.5551	7.5487	7.5814	7.6292	7.6059	7.5663	7.5539	7.5723	7.5787	7.5548	7.5576	7.5563	7.5553	NaN	NaN	7.5914	7.6495	7.5478	7.6535	7.5662	7.5412	7.498	7.5176	7.4906	7.4465
NaN	NaN	NaN	NaN	NaN	NaN	NaN	NaN	NaN	7.2319	7.1756	7.1825	7.285	7.2614	7.2956	7.3525	7.3001	7.3733	7.3097	7.2517	7.2826	7.2159	7.2554	7.2211	7.1962	7.5943	7.6029	7.5909	7.5961	7.6195	7.6047	7.6111	7.6151	7.5945	7.6578	7.5401	7.5975	7.564	7.603	7.6093	7.6267	7.5647	7.5814	7.5995	7.6209	7.6206	7.4929	7.5274	7.4831	7.4685
NaN	NaN	NaN	NaN	NaN	NaN	NaN	NaN	NaN	7.3042	7.2848	7.2663	7.2232	7.3526	7.3145	7.293	7.307	7.3636	7.3191	7.3796	7.2845	7.1612	7.2425	7.0881	7.2064	7.5547	7.5607	7.6101	7.6079	7.5948	7.6019	7.5881	7.5824	7.5954	7.6035	7.6077	7.5569	7.6965	7.655	7.6227	7.5785	7.5774	7.5996	7.6052	7.6379	7.6415	7.488	7.5309	7.4914	7.4838
NaN	NaN	NaN	NaN	NaN	NaN	NaN	NaN	NaN	NaN	7.2771	7.3325	7.2682	7.3159	7.2932	7.2969	7.3122	7.3668	7.4104	7.4164	7.2927	7.2966	7.2235	7.1475	7.1737	7.6128	7.6091	7.5859	7.6017	7.6709	7.6188	7.5769	7.5902	7.6246	7.6033	7.646	7.6366	7.6379	7.6233	7.624	7.6413	7.6069	7.605	7.592	7.5944	7.6108	7.5459	7.5254	7.4542	7.4634
NaN	NaN	NaN	NaN	NaN	NaN	NaN	NaN	NaN	NaN	NaN	7.3344	7.3961	7.3609	7.3271	7.306	7.3823	7.3669	7.5481	7.5784	7.5205	7.4807	7.2293	7.1216	7.1122	7.6367	7.5868	7.6153	7.598	7.6051	7.6339	7.6293	7.5792	7.5971	7.6536	7.5917	7.596	7.6402	7.662	7.585	7.6	7.5676	7.6288	7.5966	7.6048	7.5692	7.5593	7.5486	7.4153	7.5109
NaN	NaN	NaN	NaN	NaN	NaN	NaN	NaN	NaN	NaN	NaN	7.3488	7.3896	7.1923	7.4471	7.4742	7.4771	7.4139	7.4528	7.55	7.4161	7.345	7.1951	7.1575	7.1381	7.5453	7.5278	7.6032	7.6254	7.6294	7.6222	7.6216	7.5162	7.6089	7.7098	7.6444	7.6925	7.697	7.6149	7.6067	7.6058	7.5502	7.5912	7.5844	7.6254	7.5904	7.624	7.6472	7.4078	7.5283
NaN	NaN	NaN	NaN	NaN	NaN	NaN	NaN	NaN	NaN	NaN	7.4197	7.4468	7.2838	7.4098	7.4546	7.5347	7.4527	7.5329	7.4783	7.3458	7.3789	7.304	7.1877	7.1734	7.5712	7.4886	7.5177	7.7121	7.666	7.6976	7.6967	7.6968	7.6647	7.7109	7.6585	7.6544	7.666	7.56	7.6488	7.5787	7.6159	7.5259	7.6341	7.6239	7.6111	7.6158	7.5925	7.4442	7.4075
NaN	NaN	NaN	NaN	NaN	NaN	NaN	NaN	NaN	NaN	NaN	7.4126	7.6165	7.4812	7.262	7.3775	7.4313	7.5167	7.4287	7.4488	7.4065	7.2732	7.3754	7.239	7.2181	7.5743	7.5728	7.5639	7.5247	7.5563	7.7304	7.7204	7.7214	7.6416	7.656	7.6245	7.6048	7.463	7.4486	7.4793	7.4362	7.5102	7.5625	7.5084	7.5389	7.602	7.624	7.5993	7.3971	7.4946
NaN	NaN	NaN	NaN	NaN	NaN	NaN	NaN	NaN	NaN	NaN	7.4769	7.4293	7.5017	7.4496	7.4256	7.4127	7.4504	7.4064	7.3615	7.3892	7.3273	7.2378	7.2229	7.2166	7.5886	7.6089	7.5804	7.5413	7.536	7.5527	7.6522	7.6436	7.696	7.6625	7.6934	7.619	7.5149	7.5642	7.3569	7.4776	7.4437	7.5518	7.5743	7.5454	7.5088	7.5696	7.5804	7.4471	7.455
NaN	NaN	NaN	NaN	NaN	NaN	NaN	NaN	NaN	7.5956	7.6433	7.3621	7.3036	7.4149	7.3621	7.4199	7.4084	7.3206	7.2917	7.3876	7.3093	7.3873	7.3214	7.2328	7.1985	7.6295	7.648	7.6163	7.6523	7.5226	7.5302	7.5342	7.5512	7.4402	7.6291	7.7069	7.5737	7.5544	7.1274	7.528	7.4437	7.4474	7.5171	7.5252	7.5149	7.5289	7.4964	7.5018	7.5147	7.4689
NaN	NaN	NaN	NaN	NaN	NaN	NaN	NaN	NaN	7.3153	7.2921	7.3572	7.3429	7.3045	7.2951	7.3949	7.2749	7.3146	7.4056	7.3985	7.3379	7.245	7.2917	7.2248	7.1703	7.5837	7.6363	7.5526	7.6189	7.5522	7.5537	7.5643	7.5759	7.5994	7.4996	7.5708	7.6149	7.5289	7.5242	7.6633	7.4201	6.9547	7.468	7.5406	7.5709	7.4846	7.4758	7.5283	7.5258	7.4795
NaN	NaN	NaN	NaN	NaN	NaN	NaN	NaN	NaN	NaN	NaN	NaN	NaN	7.2591	7.3072	7.3119	7.2567	7.2222	7.2414	7.2621	7.2618	7.246	7.2834	7.1855	7.2164	7.6241	7.5922	7.5852	7.5788	7.5973	7.6263	7.5981	7.5662	7.5594	7.5329	7.4552	7.6176	7.5081	7.4994	7.4688	7.5424	7.0295	7.5561	7.537	7.5488	7.49	7.5562	7.4927	7.4671	7.4162
NaN	NaN	NaN	NaN	NaN	NaN	NaN	NaN	NaN	NaN	NaN	NaN	NaN	NaN	NaN	7.2542	7.2273	7.3209	7.3051	7.2087	7.2644	7.2146	7.2958	7.2443	7.1858	7.612	7.7005	7.5471	7.5747	7.7053	7.8072	7.6276	7.5992	7.6122	7.549	7.5484	7.5553	7.6226	7.5963	7.4215	7.4064	7.4712	7.4282	7.4963	7.4968	7.4573	7.4719	7.4111	7.4728	7.5145
NaN	NaN	NaN	NaN	NaN	NaN	NaN	NaN	NaN	NaN	NaN	NaN	NaN	NaN	NaN	7.1377	7.1514	7.2446	7.2631	7.2589	7.2681	7.2642	7.2066	7.1579	7.1809	7.5858	7.6767	7.6371	7.6675	7.759	7.723	7.6427	7.6539	7.7067	7.5827	7.5813	7.5485	7.6083	7.6093	7.4346	7.4059	7.5008	7.4495	7.5087	7.4248	7.5046	7.4592	7.4771	7.4364	7.4928
NaN	NaN	NaN	NaN	NaN	NaN	NaN	NaN	NaN	NaN	NaN	NaN	NaN	NaN	7.1905	7.135	7.1269	7.1584	7.1883	7.1939	7.227	7.1612	7.1707	7.3358	7.1989	7.6083	7.6647	7.6114	7.5993	7.6128	7.6695	7.6024	7.658	7.6119	7.5975	7.5532	7.5485	7.5663	7.5609	7.449	7.4907	7.5013	6.8697	7.5009	7.5039	7.4338	7.4099	7.4956	7.5167	7.4134
NaN	NaN	NaN	NaN	NaN	NaN	NaN	NaN	NaN	NaN	NaN	NaN	NaN	NaN	NaN	7.1325	7.1105	7.1653	7.1897	7.1938	7.1611	7.1587	7.0927	7.1103	7.1916	7.6408	7.6088	7.6084	7.5641	7.6205	7.6242	7.5686	7.6416	7.6259	7.5683	7.4309	7.4104	7.3847	7.4111	7.3882	7.4242	7.4553	7.3828	7.5079	7.423	7.4067	7.3931	7.4218	7.4254	7.4219
NaN	NaN	NaN	NaN	NaN	NaN	NaN	NaN	NaN	NaN	NaN	NaN	NaN	NaN	NaN	6.9749	7.0058	6.9949	7.1237	7.144	7.164	7.1645	7.1253	7.128	7.1813	7.5877	7.5894	7.556	7.5202	7.5849	7.617	7.6734	7.6286	7.57	7.5635	7.5252	7.6979	7.4723	7.4218	7.4084	7.3712	7.4276	7.4247	7.5102	7.4408	7.3501	7.4746	7.4445	7.3673	7.428
NaN	NaN	NaN	NaN	NaN	NaN	NaN	NaN	NaN	NaN	NaN	NaN	NaN	NaN	7.1514	7.048	7.1011	7.0391	7.1563	7.1228	7.1503	7.1291	7.1072	7.0478	7.1339	7.609	7.5963	7.5967	7.5691	7.5585	7.5468	7.6546	7.6393	7.5689	7.5042	7.6093	7.6881	7.6394	7.4883	7.4599	7.3825	7.3817	7.3872	7.319	7.4809	7.4072	7.4531	7.3886	7.446	7.3885
NaN	NaN	NaN	NaN	NaN	NaN	NaN	NaN	NaN	NaN	NaN	NaN	NaN	NaN	NaN	7.0559	7.0687	7.0172	7.1493	7.1408	7.1133	7.1437	7.1289	7.0491	7.1269	7.5115	7.5782	7.4997	7.6386	7.5725	7.5992	7.6762	7.6451	7.5438	7.6092	7.595	7.6794	7.489	7.4293	7.4313	7.3744	7.3779	7.3185	7.3419	7.2894	7.3134	7.4421	7.3701	7.4652	7.3883
NaN	NaN	NaN	NaN	NaN	NaN	NaN	NaN	NaN	NaN	NaN	NaN	NaN	NaN	NaN	NaN	NaN	NaN	7.0058	7.0824	7.031	7.0343	7.1798	7.0136	7.1509	7.5119	7.5299	7.5131	7.543	7.598	7.5407	7.6289	7.5829	7.569	7.6263	7.6211	7.6114	7.5195	7.457	7.4615	7.4365	7.4829	7.4872	7.461	7.3418	7.347	7.331	7.3453	7.4246	7.3572
NaN	NaN	NaN	NaN	NaN	NaN	NaN	NaN	NaN	NaN	NaN	NaN	NaN	NaN	NaN	NaN	NaN	NaN	NaN	7.305	7.335	7.3421	7.3135	7.409	7.3948	6.8636	6.7625	6.9505	6.8397	6.8434	6.8815	6.8665	6.835	6.8976	6.8562	6.9329	6.9078	6.8397	6.865	6.7582	6.7932	6.8663	6.8095	6.8259	6.7822	6.7136	6.7016	6.7589	6.7554	6.7418
NaN	NaN	NaN	NaN	NaN	NaN	NaN	NaN	NaN	NaN	NaN	NaN	NaN	NaN	NaN	NaN	NaN	NaN	NaN	7.3632	7.4107	7.3115	7.3523	7.3804	7.3827	6.8308	6.7878	6.8568	6.8442	6.8414	6.7967	6.8597	6.9688	6.925	6.9075	6.927	6.9862	6.898	6.7407	6.7491	6.822	6.8299	6.8392	6.936	6.7456	6.7205	6.7134	6.7176	6.7423	6.7577
NaN	NaN	NaN	NaN	NaN	NaN	NaN	NaN	NaN	NaN	NaN	NaN	NaN	NaN	NaN	NaN	NaN	NaN	NaN	7.3493	7.337	7.3699	7.3817	7.3832	7.3648	6.7909	6.7807	6.861	6.74	6.7545	6.727	6.77	6.8117	6.9726	6.9355	6.9833	6.994	6.8587	6.7825	6.73	6.7606	6.9459	6.9867	6.8443	6.8636	6.7467	6.7858	6.8225	6.7858	6.7732
NaN	NaN	NaN	NaN	NaN	NaN	NaN	NaN	NaN	NaN	NaN	NaN	NaN	NaN	NaN	NaN	NaN	NaN	7.3728	7.3095	7.3524	7.3006	7.4104	7.2543	7.2952	6.8001	6.7104	6.7572	6.7908	6.7294	6.8102	6.8452	6.8756	6.7861	6.8438	6.8538	6.9675	6.9741	6.8973	6.8574	6.7376	6.7756	6.8337	6.8943	6.8171	6.8277	6.8214	6.7322	6.76	6.7815
NaN	NaN	NaN	NaN	NaN	NaN	NaN	NaN	NaN	NaN	NaN	NaN	NaN	NaN	NaN	NaN	NaN	NaN	7.4005	7.3464	7.3267	7.2974	7.2173	7.2159	7.2308	6.55	6.771	6.7495	6.7433	6.8007	6.7996	6.7175	6.7103	6.8178	6.8949	6.8329	6.9436	6.971	6.9116	6.9114	6.8137	6.7507	6.8438	6.8791	6.8964	6.7889	6.746	6.7136	6.8348	6.8014
NaN	NaN	NaN	NaN	NaN	NaN	NaN	NaN	NaN	NaN	NaN	NaN	NaN	NaN	NaN	NaN	NaN	NaN	7.2879	7.3138	7.3018	7.2722	7.1868	7.1706	7.2149	6.6395	6.7811	6.7141	6.7816	6.7625	6.737	6.7846	6.7544	6.7997	6.7448	6.8278	6.8969	6.8282	6.8991	6.8552	6.8065	6.7782	6.8167	6.8206	6.8029	6.7461	6.6745	6.6744	6.5719	6.7455
NaN	NaN	NaN	NaN	NaN	NaN	NaN	NaN	NaN	NaN	NaN	NaN	NaN	NaN	NaN	NaN	NaN	NaN	NaN	7.3257	7.2829	7.4394	7.2563	7.2592	7.2618	6.6183	6.6347	6.73	6.8561	6.6952	6.6243	6.7386	6.8192	6.749	6.8209	6.7764	6.8174	6.8344	6.7671	6.8147	6.8521	6.9294	6.7821	6.7749	6.7802	6.7492	6.7054	6.672	6.7075	6.6146
NaN	NaN	NaN	NaN	NaN	NaN	NaN	NaN	NaN	NaN	NaN	NaN	NaN	NaN	NaN	NaN	NaN	NaN	NaN	NaN	7.2299	7.2331	7.2246	7.2454	7.2161	6.6499	6.6137	6.7096	6.9183	6.7452	6.7194	6.766	6.7989	6.7629	6.8322	6.8206	6.8586	6.8863	6.8684	6.8569	6.8813	6.8957	6.9202	6.8058	6.669	6.75	6.7141	6.6074	6.6947	6.6899
NaN	NaN	NaN	NaN	NaN	NaN	NaN	NaN	NaN	NaN	NaN	NaN	NaN	NaN	NaN	NaN	NaN	NaN	NaN	NaN	NaN	7.2452	7.3149	7.2588	7.2112	6.6662	6.585	6.8291	6.8318	6.8275	6.745	6.8598	6.825	6.9281	6.8367	6.783	6.8814	6.8971	6.8256	6.8376	6.8487	6.9164	6.9796	7.0767	6.9311	6.7441	6.7976	6.7381	6.6675	6.6412
NaN	NaN	NaN	NaN	NaN	NaN	NaN	NaN	NaN	NaN	NaN	NaN	NaN	NaN	NaN	NaN	NaN	NaN	NaN	NaN	NaN	NaN	7.331	7.2534	7.2359	6.5884	6.6605	6.6937	6.8338	6.7771	6.8019	6.7758	6.8369	6.7524	6.8774	6.879	6.8432	6.8884	6.7672	6.8387	6.8344	6.8982	6.7832	6.8818	6.8824	6.8954	6.8813	6.7458	6.6415	6.5677
NaN	NaN	NaN	NaN	NaN	NaN	NaN	NaN	NaN	NaN	NaN	NaN	NaN	NaN	NaN	NaN	NaN	NaN	NaN	NaN	NaN	NaN	NaN	7.276	7.3488	6.7149	6.6628	6.622	6.7123	6.7664	6.8549	6.8268	6.8175	6.7939	6.7921	6.8306	6.8141	6.8413	6.8063	6.8527	6.8034	6.9011	6.8527	6.836	6.8248	6.7232	6.8345	6.7203	6.6877	6.6098
NaN	NaN	NaN	NaN	NaN	NaN	NaN	NaN	NaN	NaN	NaN	NaN	NaN	NaN	NaN	NaN	NaN	NaN	NaN	NaN	NaN	NaN	NaN	7.3075	7.3491	6.7255	6.6591	6.6485	6.6623	6.6219	6.6589	6.8146	6.7861	6.8681	6.8174	6.7606	6.7904	6.7876	6.8172	6.725	6.7991	6.8565	6.9149	6.8117	6.8409	6.816	6.7634	6.7724	6.6216	6.6142
NaN	NaN	NaN	NaN	NaN	NaN	NaN	NaN	NaN	NaN	NaN	NaN	NaN	NaN	NaN	NaN	NaN	NaN	NaN	NaN	NaN	NaN	NaN	NaN	7.323	6.6968	6.7549	6.6321	6.6895	6.6147	6.6776	6.7985	6.8267	6.7572	6.9892	6.8228	6.8219	6.81	6.8261	6.7699	6.7518	6.7906	6.7895	6.7824	6.7927	6.7942	6.7999	6.7328	6.6312	6.5494
NaN	NaN	NaN	NaN	NaN	NaN	NaN	NaN	NaN	NaN	NaN	NaN	NaN	NaN	NaN	NaN	NaN	NaN	NaN	NaN	NaN	NaN	NaN	NaN	NaN	6.7502	6.7919	6.6921	6.637	6.6523	6.6197	6.6634	6.7947	6.8265	6.8591	6.7819	6.7999	6.7746	6.7927	6.9344	6.813	6.7948	6.7748	6.8178	6.817	6.7465	6.7302	6.7599	6.6697	6.5723
NaN	NaN	NaN	NaN	NaN	NaN	NaN	NaN	NaN	NaN	NaN	NaN	NaN	NaN	NaN	NaN	NaN	NaN	NaN	NaN	NaN	NaN	NaN	NaN	NaN	NaN	6.8098	6.758	6.64	6.6645	6.6588	6.7475	6.663	6.8168	6.729	6.7517	6.8968	6.7988	6.8328	6.7522	6.8198	6.7871	6.7294	6.7252	6.6823	6.7584	6.7506	6.6674	6.6944	6.5802
NaN	NaN	NaN	NaN	NaN	NaN	NaN	NaN	NaN	NaN	NaN	NaN	NaN	NaN	NaN	NaN	NaN	NaN	NaN	NaN	NaN	NaN	NaN	NaN	NaN	NaN	6.888	6.7758	6.6646	6.6952	6.6153	6.6374	6.6306	6.6327	6.8478	6.7858	6.8337	6.7991	6.8423	6.8543	6.7659	6.8053	6.7496	6.7338	6.7951	6.6898	6.7181	6.675	6.6272	6.5511
NaN	NaN	NaN	NaN	NaN	NaN	NaN	NaN	NaN	NaN	NaN	NaN	NaN	NaN	NaN	NaN	NaN	NaN	NaN	NaN	NaN	NaN	NaN	NaN	NaN	NaN	6.7114	6.7701	6.6281	6.7322	6.7124	6.6741	6.6721	6.653	6.8369	6.7921	6.8155	6.8225	6.7174	6.7473	6.7353	6.6932	6.7289	6.6848	6.6959	6.7514	6.6844	6.6871	6.6082	6.6501
NaN	NaN	NaN	NaN	NaN	NaN	NaN	NaN	NaN	NaN	NaN	NaN	NaN	NaN	NaN	NaN	NaN	NaN	NaN	NaN	NaN	NaN	NaN	NaN	NaN	NaN	6.7657	6.7631	6.719	6.6573	6.6539	6.7034	6.6936	6.7889	6.7804	6.7822	6.8147	6.7674	6.7826	6.7656	6.7784	6.7833	6.798	6.7143	6.7439	6.7123	6.7186	6.6441	6.5765	6.5752
NaN	NaN	NaN	NaN	NaN	NaN	NaN	NaN	NaN	NaN	NaN	NaN	NaN	NaN	NaN	NaN	NaN	NaN	NaN	NaN	NaN	NaN	NaN	NaN	NaN	NaN	6.7135	6.7534	6.6105	6.6811	6.6123	6.6391	6.6496	6.6486	6.7316	6.7933	6.7172	6.9392	6.8078	6.7022	6.7952	6.7948	6.7694	6.7641	6.8064	6.7709	6.8074	6.683	6.6439	6.5797
NaN	NaN	NaN	NaN	NaN	NaN	NaN	NaN	NaN	NaN	NaN	NaN	NaN	NaN	NaN	NaN	NaN	NaN	NaN	NaN	NaN	NaN	NaN	NaN	NaN	NaN	NaN	6.7484	6.7218	6.666	6.6458	6.6011	6.6226	6.5982	6.7489	6.7463	6.7509	6.8314	6.7458	6.7086	6.8339	6.7825	6.8465	6.8396	6.7107	6.6826	6.5848	6.6954	6.5884	6.6217
NaN	NaN	NaN	NaN	NaN	NaN	NaN	NaN	NaN	NaN	NaN	NaN	NaN	NaN	NaN	NaN	NaN	NaN	NaN	NaN	NaN	NaN	NaN	NaN	NaN	NaN	NaN	6.7387	6.6873	6.6282	6.6012	6.6213	6.6359	6.6272	6.7417	6.7002	6.6873	6.7377	6.7902	6.8051	6.7098	6.8018	6.8714	6.702	6.657	6.6661	6.6041	6.6496	6.5941	6.7387
NaN	NaN	NaN	NaN	NaN	NaN	NaN	NaN	NaN	NaN	NaN	NaN	NaN	NaN	NaN	NaN	NaN	NaN	NaN	NaN	NaN	NaN	NaN	NaN	NaN	NaN	6.7135	6.7155	6.7696	6.6395	6.6086	6.6481	6.6165	6.5723	6.7614	6.7259	6.7325	6.7442	6.6631	6.7032	6.6813	6.8633	6.8077	6.7636	6.6876	6.7776	6.7057	6.6415	6.6539	6.58
NaN	NaN	NaN	NaN	NaN	NaN	NaN	NaN	NaN	NaN	NaN	NaN	NaN	NaN	NaN	NaN	NaN	NaN	NaN	NaN	NaN	NaN	NaN	NaN	NaN	NaN	6.6725	6.7041	6.6965	6.68	6.5878	6.6036	6.6064	6.5842	6.6461	6.6555	6.691	6.6834	6.7717	6.7854	6.7563	6.7085	6.7919	6.6627	6.7464	6.7036	6.6668	6.5621	6.6117	6.5299
NaN	NaN	NaN	NaN	NaN	NaN	NaN	NaN	NaN	NaN	NaN	NaN	NaN	NaN	NaN	NaN	NaN	NaN	NaN	NaN	NaN	NaN	NaN	NaN	NaN	6.6568	6.6415	6.6602	6.6721	6.753	6.6089	6.766	6.568	6.5632	6.7105	6.6962	6.7038	6.7356	6.779	6.7348	6.6882	6.7054	6.7996	6.7892	6.6811	6.6473	6.6849	6.6384	6.5825	6.6075
NaN	NaN	NaN	NaN	NaN	NaN	NaN	NaN	NaN	NaN	NaN	NaN	NaN	NaN	NaN	NaN	NaN	NaN	NaN	NaN	NaN	NaN	NaN	NaN	NaN	6.6047	6.5604	6.6208	6.666	6.7149	6.5784	6.5723	6.6762	6.556	6.6652	6.6993	6.6602	6.725	6.6977	6.6916	6.6468	6.7249	6.6136	6.7092	6.6711	6.6161	6.7227	6.5487	6.6902	6.6082
NaN	NaN	NaN	NaN	NaN	NaN	NaN	NaN	NaN	NaN	NaN	NaN	NaN	NaN	NaN	NaN	NaN	NaN	NaN	NaN	NaN	NaN	NaN	NaN	NaN	7.2518	7.2492	7.2779	7.3618	7.35	7.2761	7.2405	7.2502	7.2506	7.2538	7.2701	7.3369	7.3266	7.2971	7.2703	7.2769	7.2715	7.2774	7.3349	7.2588	7.2502	7.2388	7.212	7.2091	7.2897
NaN	NaN	NaN	NaN	NaN	NaN	NaN	NaN	NaN	NaN	NaN	NaN	NaN	NaN	NaN	NaN	NaN	NaN	NaN	NaN	NaN	NaN	NaN	NaN	NaN	7.2698	7.2554	7.2991	7.3883	7.3808	7.3055	7.2675	7.2546	7.2548	7.2707	7.2772	7.3487	7.3158	7.2842	7.2697	7.2775	7.2769	7.2656	7.3312	7.2554	7.2412	7.2409	7.2191	7.2139	7.2833
NaN	NaN	NaN	NaN	NaN	NaN	NaN	NaN	NaN	NaN	NaN	NaN	NaN	NaN	NaN	NaN	NaN	NaN	NaN	NaN	NaN	NaN	NaN	NaN	NaN	7.2752	7.2718	7.3108	7.4362	7.3903	7.3211	7.3213	7.2659	7.2632	7.2661	7.266	7.3316	7.319	7.2835	7.2782	7.2729	7.2636	7.2654	7.3009	7.3488	7.2417	7.235	7.2281	7.2213	7.3167
NaN	NaN	NaN	NaN	NaN	NaN	NaN	NaN	NaN	NaN	NaN	NaN	NaN	NaN	NaN	NaN	NaN	NaN	NaN	NaN	NaN	NaN	NaN	NaN	NaN	7.2852	7.2598	7.2636	7.4356	7.4059	7.3212	7.3369	7.2953	7.2646	7.2807	7.256	7.3386	7.3306	7.317	7.2851	7.2785	7.2773	7.2684	7.2677	7.2733	7.3175	7.2944	7.2299	7.2268	7.3263
NaN	NaN	NaN	NaN	NaN	NaN	NaN	NaN	NaN	NaN	NaN	NaN	NaN	NaN	NaN	NaN	NaN	NaN	NaN	NaN	NaN	NaN	NaN	NaN	NaN	7.2931	7.3107	7.2948	7.3888	7.4009	7.3316	7.3368	7.3084	7.2865	7.286	7.2634	7.3353	7.3372	7.3253	7.3098	7.3081	7.308	7.2881	7.2781	7.2814	7.2775	7.2622	7.2249	7.225	7.3335
NaN	NaN	NaN	NaN	NaN	NaN	NaN	NaN	NaN	NaN	NaN	NaN	NaN	NaN	NaN	NaN	NaN	NaN	NaN	NaN	NaN	NaN	NaN	NaN	NaN	NaN	7.3242	7.3229	7.4214	7.4047	7.3457	7.3621	7.311	7.291	7.2866	7.2786	7.3358	7.3358	7.3243	7.3253	7.3226	7.3171	7.3079	7.2949	7.29	7.2864	7.2653	7.2519	7.225	7.3252
NaN	NaN	NaN	NaN	NaN	NaN	NaN	NaN	NaN	NaN	NaN	NaN	NaN	NaN	NaN	NaN	NaN	NaN	NaN	NaN	NaN	NaN	NaN	NaN	NaN	NaN	7.3259	7.3519	7.3905	7.3977	7.3668	7.3623	7.3107	7.2925	7.2824	7.2715	7.3267	7.3145	7.3321	7.3463	7.341	7.3066	7.3123	7.3119	7.3116	7.3393	7.2312	7.2481	7.2279	7.3333
NaN	NaN	NaN	NaN	NaN	NaN	NaN	NaN	NaN	NaN	NaN	NaN	NaN	NaN	NaN	NaN	NaN	NaN	NaN	NaN	NaN	NaN	NaN	NaN	NaN	NaN	7.3456	7.3541	7.3684	7.4295	7.396	7.3534	7.3002	7.2929	7.2693	7.2496	7.3119	7.3166	7.3212	7.3125	7.3213	7.3166	6.9126	7.3169	7.3143	7.2363	7.2444	7.2374	7.2547	7.3442
NaN	NaN	NaN	NaN	NaN	NaN	NaN	NaN	NaN	NaN	NaN	NaN	NaN	NaN	NaN	NaN	NaN	NaN	NaN	NaN	NaN	NaN	NaN	NaN	NaN	7.3528	7.3353	7.2997	7.3382	7.4162	7.3929	7.3308	7.3002	7.2955	7.2639	7.249	7.3086	7.3022	7.3136	7.3043	7.313	7.307	7.3024	7.2952	7.2936	7.2324	7.2375	7.2215	7.2283	7.3269
NaN	NaN	NaN	NaN	NaN	NaN	NaN	NaN	NaN	NaN	NaN	NaN	NaN	NaN	NaN	NaN	NaN	NaN	NaN	NaN	NaN	NaN	NaN	NaN	7.2916	7.2661	7.2534	7.3247	7.3006	7.3843	7.4109	7.3448	7.344	7.2969	7.2474	7.2451	7.3092	7.2964	7.2915	7.2972	7.2958	7.2952	7.292	7.2894	7.287	7.2285	7.242	7.2481	7.2124	7.321
NaN	NaN	NaN	NaN	NaN	NaN	NaN	NaN	NaN	NaN	NaN	NaN	NaN	NaN	NaN	NaN	NaN	NaN	NaN	NaN	NaN	NaN	NaN	NaN	7.2511	7.2814	7.26	7.2891	7.316	7.3573	7.4206	7.3216	7.314	7.235	7.2041	7.242	7.2326	7.2905	7.2927	7.2923	7.2847	7.2844	7.2569	7.2411	7.1654	7.2073	7.2019	7.2094	7.1741	7.2885
NaN	NaN	NaN	NaN	NaN	NaN	NaN	NaN	NaN	NaN	NaN	NaN	NaN	NaN	NaN	NaN	NaN	NaN	NaN	NaN	NaN	NaN	7.356	7.0344	7.0486	7.2662	7.2534	7.2722	7.3026	7.3202	7.3776	7.3338	7.3034	7.2666	7.2171	7.2376	7.2354	7.2994	7.2997	7.2877	7.2751	7.274	7.2397	7.2437	7.176	7.2666	7.2618	7.2679	7.2072	7.3302
NaN	NaN	NaN	NaN	NaN	NaN	NaN	NaN	NaN	NaN	NaN	NaN	NaN	NaN	NaN	NaN	NaN	NaN	NaN	NaN	NaN	NaN	7.0926	7.0083	7.0167	7.2879	7.2715	7.3022	7.3023	7.3123	7.3028	7.3382	7.2908	7.261	7.2545	7.2391	7.2395	7.2994	7.2913	7.2875	7.2822	7.271	7.2322	7.2363	7.2374	7.2612	7.2597	7.2561	7.2012	7.3305
NaN	NaN	NaN	NaN	NaN	NaN	NaN	NaN	NaN	NaN	NaN	NaN	NaN	NaN	NaN	NaN	NaN	NaN	NaN	NaN	NaN	7.0534	7.2427	7.1219	7.0467	7.3004	7.2859	7.3235	7.3008	7.3055	7.2944	7.2971	7.323	7.2974	7.2575	7.2439	7.2447	7.2372	7.2935	7.2867	7.2816	7.2694	7.2385	7.2694	7.2589	7.2563	7.2649	7.2531	7.2137	7.3376
NaN	NaN	NaN	NaN	NaN	NaN	NaN	NaN	NaN	NaN	NaN	NaN	NaN	NaN	NaN	NaN	NaN	NaN	NaN	NaN	NaN	7.0844	7.1286	7.0731	7.0405	7.2991	7.2856	7.2683	7.3066	7.2981	7.3195	7.3029	7.3128	7.2948	7.2516	7.2546	7.244	7.2347	7.2939	7.2837	7.2799	7.2774	7.2328	7.2307	7.2639	7.2625	7.2607	7.27	7.217	7.3299
NaN	NaN	NaN	NaN	NaN	NaN	NaN	NaN	NaN	NaN	NaN	NaN	NaN	NaN	NaN	NaN	NaN	NaN	NaN	NaN	7.1285	7.1377	7.0932	6.9666	7.0406	7.3024	7.2885	7.2575	7.3354	7.3022	7.3	7.2904	7.326	7.3353	7.3036	7.2886	7.2619	7.2458	7.2271	7.2793	7.2692	7.2718	7.2327	7.2281	7.2415	7.2666	7.2794	7.2919	7.2851	7.3355
NaN	NaN	NaN	NaN	NaN	NaN	NaN	NaN	NaN	NaN	NaN	NaN	NaN	NaN	NaN	NaN	NaN	NaN	NaN	7.1668	7.2161	7.1457	7.1283	7.0199	7.0065	7.3053	7.284	7.2944	7.3201	7.3072	7.3122	7.3367	7.3285	7.3348	7.3677	7.2968	7.2553	7.2538	7.2279	7.275	7.2716	7.2937	7.2325	7.2823	7.2821	7.2841	7.2912	7.2855	7.2859	7.4046
NaN	NaN	NaN	NaN	NaN	NaN	NaN	NaN	NaN	NaN	NaN	NaN	NaN	NaN	NaN	NaN	NaN	NaN	NaN	7.3224	7.2235	7.1744	7.0669	7.0937	7.0395	7.3325	7.3052	7.3653	7.3235	7.3204	7.347	7.3444	7.3355	7.3223	7.3251	7.3551	7.2854	7.2532	7.2308	7.2842	7.2699	7.2668	7.2622	7.2828	7.2817	7.2851	7.2891	7.29	7.2913	7.4054
NaN	NaN	NaN	NaN	NaN	NaN	NaN	NaN	NaN	NaN	NaN	NaN	NaN	NaN	NaN	NaN	NaN	NaN	7.1958	7.249	7.2391	7.1171	7.0736	7.0446	7.0436	7.3281	7.3076	7.3607	7.3181	7.3146	7.3451	7.3408	7.3261	7.3132	7.2526	7.3477	7.2703	7.2425	7.2271	7.2127	7.2693	7.2922	7.2565	7.2663	7.2657	7.2682	7.2719	7.2827	7.2878	7.3748
NaN	NaN	NaN	NaN	NaN	NaN	NaN	NaN	NaN	NaN	NaN	NaN	NaN	NaN	NaN	NaN	NaN	7.2021	7.1914	7.2753	7.2422	7.0745	7.0103	7.131	7.0864	7.3247	7.3419	7.3533	7.3195	7.3148	7.3169	7.3389	7.3325	7.307	7.2398	7.2839	7.2901	7.2535	7.2285	7.2125	7.214	7.2729	7.2557	7.2628	7.2626	7.2654	7.2682	7.2708	7.2792	7.3794
NaN	NaN	NaN	NaN	NaN	NaN	NaN	NaN	NaN	NaN	NaN	NaN	NaN	NaN	NaN	NaN	7.1758	7.289	7.2529	7.1082	7.1657	7.0771	7.0802	7.1742	7.1592	7.3261	7.3168	7.3512	7.3534	7.3535	7.3171	7.3141	7.3307	7.3144	7.2975	7.261	7.2955	7.2879	7.2618	7.2284	7.2296	7.226	7.2497	7.2357	7.2678	7.2667	7.2707	7.2703	7.2801	7.3563
NaN	NaN	NaN	NaN	NaN	NaN	NaN	NaN	NaN	NaN	NaN	NaN	NaN	NaN	NaN	7.2018	7.2839	7.2026	7.1264	7.2238	6.9921	7.0393	7.1263	7.0888	7.0526	7.312	7.318	7.3511	7.4001	7.4045	7.3977	7.3935	7.3872	7.3645	7.3473	7.2835	7.2962	7.2973	7.2676	7.2705	7.2714	7.2315	7.2226	7.283	7.2781	7.3116	7.3101	7.313	7.4382	7.4299
NaN	NaN	NaN	NaN	NaN	NaN	NaN	NaN	NaN	NaN	NaN	NaN	NaN	NaN	NaN	7.1901	7.163	7.1491	7.1401	7.2839	7.2606	7.0574	7.0118	7.0552	6.9771	7.3446	7.3401	7.3578	7.3995	7.4008	7.3946	7.3935	7.3869	7.3744	7.3681	7.2945	7.3093	7.3466	7.3209	7.2898	7.2837	7.2709	7.2589	7.2155	7.2887	7.2884	7.282	7.3078	7.4317	7.4263
NaN	NaN	NaN	NaN	NaN	NaN	NaN	NaN	NaN	NaN	NaN	NaN	NaN	NaN	7.2263	7.2948	7.2237	7.3806	7.3031	7.3281	7.1465	7.1182	7.0283	7.0898	7.0063	7.2886	7.3696	7.3992	7.3819	7.3897	7.3859	7.3836	7.3862	7.3772	7.403	7.3937	7.3384	7.3338	7.3389	7.3056	7.2908	7.2685	7.2587	7.2425	7.2449	7.2103	7.3188	7.3161	7.4326	7.4159
NaN	NaN	NaN	NaN	NaN	NaN	NaN	NaN	NaN	NaN	NaN	NaN	NaN	NaN	7.158	7.2583	7.2727	7.2587	7.3003	7.2528	7.1293	7.0792	7.0716	7.1776	7.0439	7.2725	7.3902	7.4127	7.3977	7.4105	7.3974	7.4038	7.417	7.4152	7.4081	7.3997	7.3502	7.3602	7.3489	7.3488	7.2964	7.2686	7.2479	7.2352	7.2397	7.2451	7.2449	7.3074	7.4302	7.4364
NaN	NaN	NaN	NaN	NaN	NaN	NaN	NaN	NaN	NaN	NaN	NaN	NaN	NaN	NaN	7.2916	7.3082	7.3356	7.3396	7.3507	7.1658	7.1298	7.1351	7.1683	7.0819	7.3236	7.3261	7.4639	7.4456	7.4479	7.4537	7.4561	7.4601	7.4712	7.4543	7.4418	7.4411	7.3936	7.4085	7.3944	7.3653	7.2983	7.2759	7.2723	7.2796	7.2853	7.2786	7.3564	7.4798	7.4838
NaN	NaN	NaN	NaN	NaN	NaN	NaN	NaN	NaN	NaN	NaN	NaN	NaN	NaN	NaN	7.3219	7.3301	7.323	7.3422	7.3497	7.2645	7.1677	7.1699	7.1561	7.1693	7.378	7.3267	7.4578	7.4421	7.4264	7.4629	7.4606	7.463	7.4494	7.4502	7.4632	7.4441	7.3885	7.4178	7.4192	7.377	7.3153	7.2667	7.2615	7.2559	7.2618	7.2522	7.3419	7.4669	7.4679
NaN	NaN	NaN	NaN	NaN	NaN	NaN	NaN	NaN	NaN	NaN	NaN	NaN	NaN	NaN	7.3253	7.3471	7.3234	7.3256	7.321	7.273	7.2972	7.1793	7.1845	7.1854	7.4173	7.3993	7.3612	7.4195	7.4442	7.435	7.4578	7.4539	7.4549	7.4699	7.4656	7.3795	7.4023	7.3889	7.3707	7.3627	7.2893	7.2682	7.2512	7.2517	7.2691	7.2642	7.274	7.4607	7.4668
NaN	NaN	NaN	NaN	NaN	NaN	NaN	NaN	NaN	NaN	NaN	NaN	NaN	NaN	NaN	7.2745	7.333	NaN	NaN	7.3247	7.2738	7.3066	7.2345	7.2258	7.2038	7.4418	7.4199	7.4531	7.3972	7.4548	7.4253	7.4343	7.4416	7.4629	7.4689	7.4925	7.4238	7.4307	7.3874	7.3701	7.3621	7.3227	7.2882	7.2639	7.2685	7.2768	7.2702	7.2719	7.4603	7.4658
NaN	NaN	NaN	NaN	NaN	NaN	NaN	NaN	NaN	NaN	NaN	NaN	NaN	NaN	NaN	NaN	NaN	NaN	NaN	NaN	NaN	7.2665	7.2746	7.229	7.2036	7.4514	7.4236	7.4578	7.4209	7.4563	7.4166	7.4071	7.4417	7.4408	7.4461	7.4829	7.4862	7.4375	7.4268	7.3986	7.3674	7.3323	7.3144	7.3012	7.2798	7.2816	7.2759	7.2777	7.3898	7.4745
NaN	NaN	NaN	NaN	NaN	NaN	NaN	NaN	NaN	NaN	NaN	NaN	NaN	NaN	NaN	NaN	NaN	NaN	NaN	NaN	NaN	7.2576	7.2796	7.2613	7.2139	7.4498	7.4571	7.4538	7.4131	7.411	7.4044	7.4073	7.4177	7.4301	7.4256	7.4592	7.4412	7.4251	7.3956	7.4102	7.3688	7.3308	7.3193	7.2966	7.3602	7.3582	7.2809	7.3214	7.4135	7.48
NaN	NaN	NaN	NaN	NaN	NaN	NaN	NaN	NaN	NaN	NaN	NaN	NaN	NaN	NaN	NaN	NaN	NaN	NaN	NaN	7.2132	7.2	7.2225	7.2963	7.3196	7.4583	7.4875	7.442	7.4157	7.3948	7.4505	7.4206	7.4195	7.416	7.4245	7.425	7.4323	7.4248	7.424	7.4116	7.3603	7.33	7.3162	7.3173	7.3797	7.3268	7.3298	7.3278	7.4293	7.5021
NaN	NaN	NaN	NaN	NaN	NaN	NaN	NaN	NaN	NaN	NaN	NaN	NaN	NaN	NaN	NaN	NaN	7.1219	7.1682	7.1658	7.259	7.3109	7.3305	7.2643	7.3484	7.4873	7.4686	7.461	7.4162	7.3964	7.4679	7.4575	7.419	7.4178	7.4302	7.4287	7.4045	7.3881	7.3863	7.3575	7.3404	7.336	7.3355	7.3291	7.3484	7.3514	7.3292	7.3297	7.3319	7.3716
NaN	NaN	NaN	NaN	NaN	NaN	NaN	NaN	NaN	NaN	NaN	NaN	NaN	NaN	NaN	NaN	7.0789	7.0851	7.1706	7.1573	7.2394	7.286	7.3334	7.3456	7.3332	7.4839	7.4736	7.4588	7.4346	7.4003	7.399	7.4665	7.4569	7.4246	7.4191	7.4256	7.3709	7.3674	7.3446	7.4179	7.4186	7.4215	7.4646	7.3691	7.3561	7.3581	7.3275	7.3492	7.349	7.3948
NaN	NaN	NaN	NaN	NaN	NaN	NaN	NaN	NaN	NaN	NaN	NaN	NaN	NaN	NaN	7.0813	7.0833	7.0909	7.1012	7.1668	7.2566	7.309	7.3123	7.3389	7.3393	7.4804	7.4614	7.4382	7.4424	7.4155	7.4095	7.4677	7.4752	7.4675	7.4181	7.3526	7.3494	7.3401	7.3117	7.3947	7.3896	7.4411	7.4776	7.4075	7.3795	7.3649	7.3553	7.3422	7.3508	7.4165
NaN	NaN	NaN	NaN	NaN	NaN	NaN	NaN	NaN	NaN	NaN	NaN	NaN	6.9791	6.9768	6.946	7.0627	7.0533	7.0582	7.1432	7.1731	7.3308	7.3307	7.3312	7.3322	7.4795	7.4599	7.4431	7.4414	7.4392	7.4233	7.4132	7.4559	7.4621	7.462	7.3534	7.3665	7.3493	7.3875	7.4343	7.4402	7.4649	7.403	7.4086	7.3849	7.3738	7.3707	7.3574	7.3326	7.4153
NaN	NaN	NaN	NaN	NaN	NaN	NaN	NaN	NaN	NaN	NaN	NaN	NaN	6.9709	6.9792	6.9618	7.065	7.0368	7.0507	7.0849	7.1844	7.2923	7.322	7.3018	7.3046	7.4648	7.4503	7.4383	7.4371	7.4364	7.4318	7.4287	7.469	7.4752	7.4722	7.4053	7.3731	7.3508	7.3876	7.4347	7.4548	7.455	7.4137	7.4146	7.3778	7.3773	7.3836	7.3796	7.3796	7.3948
NaN	NaN	NaN	NaN	NaN	NaN	NaN	NaN	NaN	NaN	NaN	7.0968	7.0824	6.9871	6.9892	6.9771	6.9307	7.0299	7.0293	7.0635	7.132	7.2369	7.292	7.2938	7.2456	7.4692	7.4533	7.4466	7.4385	7.4306	7.4374	7.4316	7.4154	7.4115	7.4028	7.4036	7.4115	7.3543	7.3916	7.4475	7.4445	7.4678	7.4123	7.45	7.4165	7.4197	7.4316	7.4488	7.4526	7.4034
NaN	NaN	NaN	NaN	NaN	NaN	NaN	NaN	NaN	7.2213	7.1695	7.0904	7.1185	7.0304	6.9985	6.9774	6.9488	7.0397	7.0186	7.0551	7.1243	7.1984	7.3039	7.2462	7.2794	7.5008	7.4981	7.5065	7.5087	7.5023	7.4411	7.428	7.423	7.411	7.4097	7.4141	7.4139	7.3585	7.4231	7.4682	7.4835	7.492	7.447	7.4255	7.432	7.4701	7.498	7.4911	7.4161	7.3835
NaN	NaN	NaN	7.128	NaN	NaN	NaN	NaN	NaN	7.2408	7.1926	7.3164	7.1806	7.0502	7.0118	6.9732	6.9309	6.9065	7.0264	7.0405	7.1282	7.1254	7.2066	7.2439	7.2902	7.495	7.4932	7.512	7.5142	7.5241	7.5015	7.4305	7.4213	7.4201	7.4098	7.3922	7.373	7.3439	7.4144	7.4275	7.4377	7.4643	7.4852	7.433	7.4747	7.4236	7.4372	7.4299	7.4274	7.3921
NaN	NaN	7.188	7.1109	NaN	NaN	NaN	NaN	7.2654	7.2677	7.2917	7.2769	7.1836	7.0624	7.0394	6.9816	6.9278	6.9051	6.9293	7.0178	7.0765	7.0761	7.1308	7.2159	7.2199	7.4731	7.5043	7.4765	7.473	7.4988	7.483	7.4426	7.4275	7.41	7.397	7.3931	7.3638	7.3496	7.4404	7.4212	7.4329	7.4491	7.4509	7.4788	7.5111	7.4547	7.4602	7.3974	7.3785	7.3988
7.1383	7.1262	7.1551	7.0708	NaN	NaN	NaN	7.2971	7.2776	7.3088	7.3164	7.2942	7.1674	7.0271	7.0432	6.9627	6.9622	6.9564	6.9496	7.0675	7.0465	7.0437	7.072	7.1126	7.1784	7.5025	7.5497	7.5002	7.495	7.4889	7.4778	7.4636	7.4422	7.409	7.406	7.3928	7.3761	7.4503	7.4687	7.4609	7.4859	7.4977	7.4917	7.4874	7.521	7.4679	7.4675	7.3719	7.3731	7.3818
NaN	7.0174	7.0074	6.9221	NaN	NaN	NaN	7.1643	7.1698	7.175	7.1688	7.0615	7.0508	7.0176	7.0369	7.0182	7.0072	7.0088	7.0192	6.9297	7.0862	7.0388	7.0572	7.0762	7.1444	7.4098	7.4486	7.5056	7.4979	7.4869	7.4936	7.485	7.4567	7.4465	7.4139	7.4007	7.3902	7.4796	7.4896	7.498	7.5068	7.5093	7.516	7.5052	7.5017	7.4985	7.4734	7.4681	6.9815	7.3194
NaN	7.0104	7.0027	6.9733	7.0419	NaN	NaN	7.136	7.1414	7.1659	7.1849	7.1834	7.0649	7.0413	7.0253	7.0484	7.0071	7.0301	7.043	6.9995	7.0035	6.9903	6.948	7.0529	7.0348	7.3541	7.3676	7.4461	7.4684	7.5234	7.5046	7.4753	7.494	7.4989	7.5014	7.4244	7.5189	7.5107	7.5341	7.5134	7.5098	7.4681	7.4457	7.4389	7.4494	7.4654	7.4635	7.4179	7.4634	7.336
7.046	7.0461	7.0419	7.0129	7.0076	7.0568	7.0999	7.1339	7.1398	7.1665	7.1762	7.18	7.1859	7.1855	7.067	7.0759	7.0427	7.0679	7.0231	7.026	7.045	7.0298	6.988	7.0769	7.0694	7.3252	7.3471	7.4173	7.4426	7.484	7.4507	7.5015	7.5092	7.5151	7.5247	7.532	7.5352	7.5344	7.5401	7.5281	7.5556	7.5111	7.4678	7.4728	7.4384	7.4326	7.3785	7.3392	7.3336	6.93
NaN	7.0246	7.0363	7.072	7.0678	7.0838	7.1444	7.1706	7.1331	7.1794	7.1668	7.2107	7.218	7.2085	7.1107	7.1283	7.1356	7.0962	7.0573	7.0935	7.0636	7.009	7.0375	6.9976	7.103	7.3569	7.3548	7.4269	7.4755	7.47	7.5287	7.5282	7.5212	7.4916	7.5221	7.5249	7.543	7.5454	7.5371	7.5334	7.5389	7.5131	7.5237	7.5219	7.4938	7.4611	7.3483	7.3424	7.3326	6.9236
NaN	NaN	7.0517	7.1074	7.0743	7.0851	7.1483	7.1839	7.2136	7.2122	7.1933	7.201	7.2064	7.2207	7.2386	7.0845	7.0943	7.1071	7.0796	7.0951	7.0749	7.0214	7.0455	7.2135	7.0413	7.319	7.3869	7.4267	7.5119	7.5189	7.5533	7.5431	7.5389	7.5352	7.5602	7.5348	7.5247	7.5288	7.5242	7.5469	7.5538	7.5013	7.5124	7.4931	7.4664	7.3642	7.3222	7.3073	7.3377	6.9476
NaN	NaN	7.1158	7.0805	7.1103	7.0852	7.1389	7.1771	7.1944	7.2066	7.2026	7.1795	7.17	7.1893	7.2092	7.1092	7.0755	7.0735	7.0754	7.1011	7.0528	7.1662	7.0353	7.2159	7.1198	7.3596	7.3887	7.4049	7.5171	7.5318	7.555	7.5401	7.5482	7.5165	7.4973	7.5062	7.5065	7.5319	7.5142	7.4938	7.5126	7.5137	7.5081	7.4798	7.4685	7.4011	7.3337	7.2925	7.341	6.9455
NaN	NaN	7.1548	7.1041	7.067	7.1451	7.1911	7.2201	7.2249	7.2051	7.2147	7.1992	7.1894	7.1815	7.2052	7.1921	7.1906	7.0885	7.0973	7.0823	7.0212	7.1535	7.2272	7.2275	7.2527	7.4155	7.3212	7.3987	7.4857	7.5556	7.5186	7.503	7.5179	7.489	7.5079	7.5041	7.4965	7.4943	7.4806	7.4998	7.4843	7.4555	7.4548	7.4479	7.4308	7.4099	7.4108	7.3621	7.3479	7.3878
NaN	NaN	NaN	7.152	7.1699	7.1441	7.2191	7.221	7.1738	7.1763	7.1438	7.1421	7.1519	7.1901	7.2125	7.1952	7.1912	7.0948	7.0904	7.0208	7.096	7.2154	7.2515	7.2575	7.2672	7.4176	7.3741	7.4168	7.4256	7.4828	7.5419	7.5289	7.4912	7.475	7.4602	7.4571	7.4315	7.4525	7.4373	7.4496	7.45	7.4485	7.4198	7.4457	7.4046	7.3651	7.395	7.3437	7.3449	7.3835
NaN	NaN	NaN	NaN	NaN	NaN	NaN	NaN	NaN	6.6448	6.5704	6.5569	6.7399	6.5926	6.6391	6.6649	6.5631	6.5314	6.5115	6.5596	6.6372	6.686	6.6173	6.787	6.666	6.5974	6.5841	6.5085	6.5666	6.6804	6.6002	6.7188	6.593	6.5901	6.6182	6.4811	6.6418	6.5948	6.5962	6.554	6.647	6.6706	6.5633	6.5645	6.5378	6.6545	6.618	6.5178	6.5101	6.4747
NaN	NaN	NaN	NaN	NaN	NaN	NaN	NaN	NaN	6.5769	6.6313	6.639	6.6881	6.659	6.7321	6.5499	6.5359	6.4684	6.6478	6.6868	6.7598	6.5849	6.6376	6.6094	6.5202	6.558	6.5149	6.5182	6.5631	6.5498	6.6016	6.6939	6.5681	6.6032	6.523	6.5592	6.5567	6.5609	6.6591	6.5567	6.5853	6.6295	6.5155	6.4699	6.5323	6.5507	6.6484	6.4723	6.4888	6.4095
NaN	NaN	NaN	NaN	NaN	NaN	NaN	NaN	6.6579	6.6789	6.7021	6.71	6.6361	6.6709	6.6448	6.6986	6.6713	6.7057	6.7005	6.784	6.5886	6.5351	6.5775	6.6395	6.5841	6.5975	6.5451	6.4981	6.5818	6.5823	6.5273	6.6631	6.6122	6.6382	6.5934	6.5713	6.47	6.6046	6.5485	6.515	6.5304	6.5927	6.5116	6.5246	6.538	6.4971	6.5061	6.4863	6.5022	6.4648
NaN	NaN	NaN	NaN	NaN	NaN	NaN	NaN	NaN	6.6747	6.7485	6.7496	6.7035	6.7484	6.8321	6.8422	6.659	6.7076	6.777	6.7683	6.6706	6.6529	6.6596	6.5337	6.5894	6.5124	6.6057	6.5917	6.5678	6.453	6.4969	6.5103	6.5968	6.6753	6.6879	6.5854	6.5973	6.5199	6.5582	6.5395	6.5334	6.5014	6.5953	6.4903	6.5456	6.5822	6.5105	6.5065	6.4975	6.5311
NaN	NaN	NaN	NaN	NaN	NaN	NaN	NaN	NaN	6.7971	6.6968	6.8483	6.7847	6.7123	6.8226	6.6807	6.7781	6.7459	6.8236	6.6675	6.6141	6.677	6.6399	6.669	6.7005	6.5576	6.8002	6.6351	6.593	6.5754	6.4753	6.5488	6.5652	6.7108	6.6941	6.5895	6.6706	6.6903	6.5943	6.6222	6.573	6.5966	6.6697	6.6281	6.5391	6.508	6.6238	6.5357	6.5131	6.4941
NaN	NaN	NaN	NaN	NaN	NaN	NaN	NaN	NaN	NaN	NaN	6.8129	6.7085	6.6636	6.6269	6.7037	6.743	6.7647	6.7395	6.7458	6.6888	6.7253	6.6826	6.7399	6.6525	6.5587	6.6899	6.6486	6.5691	6.6223	6.4984	6.5897	6.6602	6.6663	6.665	6.7753	6.6391	6.6939	6.6856	6.657	6.6433	6.6358	6.6078	6.5737	6.588	6.6202	6.5657	6.6092	6.5353	6.4721
NaN	NaN	NaN	NaN	NaN	NaN	NaN	NaN	NaN	NaN	NaN	NaN	6.7764	6.7457	6.7082	6.7926	6.8313	6.818	6.8076	6.6534	6.7064	6.6985	6.8057	6.6993	6.6154	6.6412	6.7688	6.6324	6.7064	6.666	6.717	6.538	6.4857	6.6552	6.6794	6.7059	6.8886	6.667	6.6921	6.6553	6.6386	6.6574	6.5736	6.5942	6.578	6.6305	6.5599	6.5865	6.5962	6.4823
NaN	NaN	NaN	NaN	NaN	NaN	NaN	NaN	NaN	NaN	NaN	NaN	NaN	NaN	6.654	6.7566	6.7913	6.8176	6.7857	6.7788	6.7209	6.7445	6.8095	6.6435	6.6943	6.6654	6.7461	6.7084	6.6548	6.6808	6.7087	6.6098	6.6255	6.5706	6.6497	6.7125	6.6763	6.804	6.7336	6.7289	6.6668	6.7315	6.6236	6.6024	6.5685	6.692	6.6031	6.5862	6.4902	6.6197
NaN	NaN	NaN	NaN	NaN	NaN	NaN	NaN	NaN	NaN	NaN	NaN	NaN	NaN	6.9337	6.7875	6.8544	6.8327	6.9004	6.7141	6.7511	6.6713	6.7387	6.6729	6.6902	6.7109	6.7502	6.7633	6.7016	6.7056	6.7275	6.7255	6.6746	6.5931	6.6227	6.6819	6.7201	6.7012	6.8896	6.8014	6.6809	6.7222	6.6346	6.6677	6.6463	6.628	6.5608	6.5316	6.6448	6.5362
NaN	NaN	NaN	NaN	NaN	NaN	NaN	NaN	NaN	NaN	NaN	NaN	NaN	NaN	6.831	6.8515	6.4076	6.9989	6.8481	6.8094	6.7913	6.8019	6.7708	6.7632	6.8087	6.6832	6.7996	6.7266	6.7069	6.7046	6.3098	6.5996	6.7306	6.7226	6.6181	6.6808	6.653	6.6822	6.7654	6.724	6.6944	6.6833	6.6433	6.6474	6.6265	6.582	6.634	6.5426	6.5667	6.5469
NaN	NaN	NaN	NaN	NaN	NaN	NaN	NaN	NaN	NaN	NaN	NaN	NaN	NaN	6.7965	6.8131	6.812	6.8289	6.9955	6.8315	6.7482	6.7666	6.7421	6.8306	6.715	6.8607	6.812	6.731	6.7951	6.3008	6.2616	6.7327	6.7168	6.823	6.6003	6.6426	6.7579	6.7678	6.7392	6.7429	6.6531	6.765	6.7466	6.589	6.6715	6.6615	6.5828	6.4886	6.5499	6.5294
NaN	NaN	NaN	NaN	NaN	NaN	NaN	NaN	NaN	NaN	NaN	NaN	NaN	NaN	NaN	6.8615	6.8561	6.8652	6.9044	6.8494	6.8474	6.8395	6.8076	6.8537	6.7595	6.7576	6.7893	6.7356	6.8605	6.2942	6.2547	6.8253	6.6983	6.7313	6.5896	6.706	6.7838	6.7779	6.6543	6.6622	6.7188	6.8871	6.6906	6.6575	6.6895	6.6599	6.7588	6.6275	6.536	6.5244
NaN	NaN	NaN	NaN	NaN	NaN	NaN	NaN	NaN	NaN	NaN	NaN	NaN	NaN	NaN	6.8436	6.8425	6.9153	6.8761	6.8409	6.9073	6.8642	6.8584	6.794	6.8191	6.7787	6.84	6.8511	6.7736	6.773	6.3006	6.8102	6.7157	6.8144	6.6787	6.5654	6.7179	6.7103	6.8125	6.6513	6.7152	6.6786	6.7179	6.7462	6.584	6.7216	6.6628	6.5833	6.5268	6.5872
NaN	NaN	NaN	NaN	NaN	NaN	NaN	NaN	NaN	NaN	NaN	NaN	NaN	NaN	6.7246	6.892	6.9201	6.8307	6.8739	6.831	6.9351	6.8908	6.8556	6.8484	6.7842	6.8398	6.8601	6.881	6.8652	6.7294	6.3593	6.8131	6.7806	6.9664	6.6662	6.7381	6.6705	6.7479	6.7846	6.7407	6.7129	6.7734	6.7699	6.7978	6.7207	6.6469	6.6317	6.5974	6.553	6.5962
NaN	NaN	NaN	NaN	NaN	NaN	NaN	NaN	NaN	NaN	NaN	6.8521	6.7493	6.808	6.7905	6.9945	6.9806	7.0167	6.9023	6.9704	6.9487	6.9631	6.8692	6.8671	6.8337	6.8187	6.8962	6.8759	6.9181	6.8211	6.3631	6.8398	6.2432	6.7579	6.7391	6.6324	6.6178	6.8044	6.719	6.7028	6.6713	6.8182	6.6463	6.7123	6.7666	6.5875	6.6563	6.5982	6.606	6.6041
NaN	NaN	NaN	NaN	NaN	NaN	NaN	NaN	NaN	NaN	6.8834	6.7978	6.8008	6.747	6.8574	6.8194	6.9662	6.9036	6.9378	6.9826	7.026	6.9694	7.0941	6.9386	6.9066	7.0394	6.8288	6.8978	6.8341	6.8461	6.8264	6.8263	6.3651	6.8417	6.7642	6.9067	6.8055	6.7374	6.7575	6.6954	6.7145	6.715	6.6974	6.6354	6.7991	6.6766	6.658	6.626	6.5711	6.6405
NaN	NaN	NaN	NaN	NaN	NaN	NaN	NaN	NaN	NaN	6.7723	6.8574	6.8416	6.819	6.9175	6.8011	6.9066	6.9464	6.8916	6.9397	6.9535	7.0784	6.9652	6.916	6.9347	6.8261	6.8791	6.8991	6.9919	6.8918	6.7725	6.7272	6.6956	6.727	6.8242	6.8233	6.6659	6.6424	6.6477	6.6558	6.6304	6.6801	6.787	6.6909	6.7683	6.7895	6.7301	6.6477	6.7898	6.6809
NaN	NaN	NaN	NaN	NaN	NaN	NaN	NaN	NaN	NaN	6.8876	6.8469	6.779	6.8204	6.8549	6.8211	6.803	7.0478	6.9282	6.9807	6.9704	7.0732	7.02	6.9696	6.9736	6.8739	6.8488	6.8576	6.8701	6.797	6.7643	6.7679	6.7526	6.7601	6.8615	6.772	6.8014	6.6747	6.6625	6.7246	6.6989	6.7489	6.6987	6.6953	6.7452	6.7881	6.683	6.6604	6.76	6.7773
NaN	NaN	NaN	NaN	NaN	NaN	NaN	NaN	NaN	NaN	6.934	6.8669	6.7478	6.8243	6.8831	6.8345	6.8256	6.8935	6.9819	6.8942	6.8545	6.9107	7.0443	6.9934	7.0807	6.8804	6.8353	6.8326	6.7988	6.8957	6.8675	6.8614	6.7878	6.8452	6.9383	6.9037	6.6953	6.6875	6.6388	6.7459	6.6985	6.7049	6.599	6.7064	6.7166	6.8083	6.6727	6.8176	6.6315	6.7095
NaN	NaN	NaN	NaN	NaN	NaN	NaN	6.9723	7.0079	7.0058	7.0755	6.8603	6.8248	6.7627	6.7997	6.7772	6.8759	6.928	6.8906	6.9723	6.9495	7.0779	7.009	7.0272	6.9546	6.9953	6.9036	6.9505	6.9404	6.9483	7.017	7.0381	7.0738	7.0165	6.9462	6.9114	6.8292	6.7758	6.5804	6.6808	6.7926	6.7121	6.643	6.7447	6.7448	6.7297	6.6948	6.766	6.699	6.6329
NaN	NaN	NaN	NaN	NaN	NaN	6.9969	7.0532	7.0401	6.9991	6.9409	6.8761	6.7421	6.715	6.9237	6.6777	6.7809	6.9293	6.9162	6.9636	6.8439	6.9073	6.936	6.8957	6.9512	6.9912	7.0169	6.909	6.8866	7.1099	6.9664	7.0182	7.0856	7.0394	7.0319	6.8885	6.8952	6.7803	6.6846	6.6476	6.7042	6.7409	6.6856	6.9361	6.7908	6.8219	6.7534	6.7369	6.7046	6.6579
NaN	NaN	NaN	NaN	NaN	NaN	NaN	6.9065	7.1509	7.0585	6.886	6.948	6.9482	6.8887	6.7327	6.8041	6.8863	6.8265	6.8238	7.0096	6.8353	6.8246	6.9337	7.0692	7.2296	7.182	7.1006	6.9589	6.9516	7.0226	7.0703	7.0061	7.0083	7.1338	7.0466	7.0425	6.8855	6.8417	6.7343	6.7383	6.8075	6.8183	6.7349	6.8078	6.6701	6.6595	6.6711	6.7307	6.6924	6.6752
NaN	NaN	NaN	NaN	NaN	NaN	NaN	NaN	NaN	7.1363	6.8501	6.948	6.9452	6.8334	6.7759	6.7508	6.9521	6.9349	6.8746	7.0327	7.0254	6.8905	7.0424	7.0652	7.2408	7.217	7.1184	7.0612	7.126	6.916	6.9717	7.0601	7.1123	7.1784	7.0097	7.0884	6.9285	6.8873	6.7633	6.6947	6.5973	6.6846	6.7939	6.8287	6.7495	6.6482	6.544	6.6841	6.6915	6.6832
NaN	NaN	NaN	NaN	NaN	NaN	NaN	NaN	NaN	7.0663	6.9783	7.029	6.8919	6.8334	6.8623	6.82	6.9055	7.0406	7.0007	7.1333	7.1024	6.8797	7.2029	7.0771	7.1707	7.2406	7.3029	7.0949	7.0206	7.0665	6.9839	7.1823	7.1661	7.2185	7.334	7.1035	7.0157	6.9626	6.8386	6.7434	6.7137	6.6409	6.7414	6.8281	6.8357	6.6799	6.6767	6.5851	6.5818	6.728
NaN	NaN	NaN	NaN	NaN	NaN	NaN	NaN	NaN	7.0917	7.1063	7.0415	6.9257	7.064	6.9013	6.9338	6.9575	7.0648	7.0347	7.338	7.1152	7.1551	7.1371	7.1505	7.2997	7.2067	7.1896	7.1236	7.0899	7.1261	7.1108	7.2185	7.3048	7.3598	7.2129	7.2007	7.2952	6.9718	6.9719	6.86	6.6901	6.6644	6.6326	6.8477	6.8049	6.7169	6.6981	6.6444	6.6256	6.6669
NaN	NaN	NaN	NaN	NaN	NaN	NaN	NaN	NaN	7.0251	7.0366	6.9391	6.8933	6.7829	6.8072	6.7957	6.8477	6.8762	6.8634	6.9339	6.8895	6.9207	6.9719	6.952	6.9151	6.2254	6.325	6.3425	6.2646	6.2944	6.2477	6.2909	6.3549	6.5472	6.5942	6.4624	6.3744	6.2762	6.1328	6.0006	5.8631	5.7069	5.678	5.8739	5.9643	5.7226	5.6995	5.6191	5.6271	5.6132
NaN	NaN	NaN	NaN	NaN	NaN	NaN	NaN	NaN	NaN	6.9622	6.9044	6.9836	6.9159	6.9735	6.8015	6.9615	6.9809	6.8896	6.7415	6.8701	6.9212	6.9047	6.945	6.9176	6.4552	6.3284	6.405	6.4486	6.4055	6.3011	6.3198	6.3209	6.413	6.5055	6.4938	6.4804	6.3105	6.2089	6.0161	5.894	5.7297	5.7029	5.8611	5.9085	5.7336	5.6445	5.6066	5.5859	5.5863
NaN	NaN	NaN	NaN	NaN	NaN	NaN	NaN	NaN	NaN	6.9053	6.8707	7.0364	6.9352	6.9328	6.9278	6.9875	6.8683	6.7627	6.853	6.8957	6.9762	6.9086	6.9727	6.9328	6.4296	6.3449	6.3997	6.4822	6.4328	6.3527	6.2893	6.3747	6.5095	6.5543	6.4289	6.4168	6.3405	6.2375	6.0899	5.9504	5.7262	5.6575	5.855	5.9214	5.8269	5.6891	5.6249	5.6368	5.5858
NaN	NaN	NaN	NaN	NaN	NaN	NaN	NaN	NaN	NaN	6.8556	6.9642	6.9828	6.9693	6.9061	6.9431	6.8766	6.9246	6.9187	6.744	6.8807	6.9843	7.0264	6.8568	6.9559	6.4505	6.3956	6.4373	6.5307	6.5265	6.3784	6.37	6.4011	6.488	6.4895	6.4423	6.4327	6.4744	6.2568	6.0895	5.9512	5.7984	5.7093	5.9978	5.9579	5.7995	5.7928	5.6465	5.6155	5.6064
NaN	NaN	NaN	NaN	NaN	NaN	NaN	NaN	NaN	NaN	NaN	NaN	NaN	NaN	NaN	NaN	6.863	6.7895	6.8073	6.9216	6.8941	6.8811	6.9367	6.9558	6.9857	6.4156	6.4839	6.4573	6.5775	6.5279	6.4368	6.4248	6.4584	6.5414	6.5526	6.3883	6.3837	6.3205	6.0547	5.8379	5.9193	5.8664	5.9539	5.9875	6.0424	5.9004	5.8509	5.7212	5.6153	5.6462
NaN	NaN	NaN	NaN	NaN	NaN	NaN	NaN	NaN	NaN	NaN	NaN	NaN	NaN	NaN	NaN	NaN	6.8798	6.7841	6.9625	6.8959	6.9447	7.0432	7.0015	6.9878	6.5037	6.5023	6.5272	6.5589	6.5772	6.5815	6.4116	6.5108	6.3759	6.3632	6.4027	6.4001	6.2712	6.0201	5.9734	6.0841	6.1111	6.0625	6.0322	5.9981	5.9092	5.8352	5.7092	5.6329	5.6344
NaN	NaN	NaN	NaN	NaN	NaN	NaN	NaN	NaN	NaN	NaN	NaN	NaN	NaN	NaN	NaN	NaN	6.7806	6.8397	6.9346	6.8945	6.9291	7.0167	6.9935	6.9933	6.5796	6.5185	6.5356	6.6592	6.6023	6.6061	6.4155	6.4817	6.3554	6.2651	6.3508	6.3579	6.2826	5.9841	6.2167	6.3708	6.2238	6.052	6.0685	5.9665	5.9128	5.8445	5.7591	5.6353	5.5097
NaN	NaN	NaN	NaN	NaN	NaN	NaN	NaN	NaN	NaN	NaN	NaN	NaN	NaN	NaN	NaN	NaN	NaN	6.8949	6.9568	6.9833	6.9932	6.9736	7.0427	6.9954	6.5811	6.5531	6.6212	6.6522	6.5679	6.569	6.504	6.4549	6.3786	6.3338	6.146	6.3294	6.2178	6.1936	5.831	6.0699	6.1667	6.0186	5.9913	5.9964	5.9454	5.867	5.7279	5.589	5.49
NaN	NaN	NaN	NaN	NaN	NaN	NaN	NaN	NaN	NaN	NaN	NaN	NaN	NaN	NaN	NaN	NaN	NaN	7.0463	7.0423	7.0272	7.0597	7.0387	7.0577	7.0507	6.6114	6.6462	6.6468	6.6528	6.4707	6.4994	6.4427	6.4317	6.3606	6.2701	6.0966	5.9949	6.0272	6.0782	5.9474	5.8971	6.0214	5.9569	5.9647	6.0226	5.9756	5.8309	5.6667	5.5472	5.4811
NaN	NaN	NaN	NaN	NaN	NaN	NaN	NaN	NaN	NaN	NaN	NaN	NaN	NaN	NaN	NaN	NaN	NaN	NaN	7.0653	7.0393	7.0297	6.9742	7.0525	7.0908	6.6486	6.5949	6.6398	6.5547	6.4132	6.5569	6.4334	6.4671	6.3512	6.2716	6.3481	6.2886	6.2081	6.1555	6.0719	5.7173	5.8831	6.0018	5.9446	5.9901	6.0129	5.8469	5.6791	5.6217	5.636
NaN	NaN	NaN	NaN	NaN	NaN	NaN	NaN	NaN	NaN	NaN	NaN	NaN	NaN	NaN	NaN	NaN	NaN	NaN	7.0519	7.018	7.0393	7.0134	7.0479	7.0677	6.5648	6.474	6.5063	6.3585	6.3758	6.3963	6.4004	6.3894	6.4146	6.4465	6.4257	6.3517	6.3818	6.2431	6.2214	5.8646	5.6721	5.8717	5.8975	5.8818	5.8955	5.8763	5.7773	5.6949	5.643
NaN	NaN	NaN	NaN	NaN	NaN	NaN	NaN	NaN	NaN	NaN	NaN	NaN	NaN	NaN	NaN	NaN	NaN	NaN	NaN	7.0013	7.0637	7.027	7.0154	6.9858	6.5438	6.4269	6.3183	6.3871	6.4217	6.3858	6.3992	6.4345	6.3562	6.4152	6.2858	6.2436	6.3624	6.1886	6.1426	5.8099	5.4836	5.877	5.9971	5.9759	5.8473	5.8377	5.7367	5.594	5.5275
NaN	NaN	NaN	NaN	NaN	NaN	NaN	NaN	NaN	NaN	NaN	NaN	NaN	NaN	NaN	NaN	NaN	NaN	NaN	NaN	7.0331	7.0296	7.0489	7.0504	6.9301	6.5245	6.4227	6.28	6.3991	6.3474	6.438	6.3584	6.3912	6.3751	6.3946	6.3511	6.2893	5.8116	6.1567	6.127	5.8813	5.6607	5.8455	6.0914	6.066	5.887	5.799	5.8301	5.7471	5.5274
NaN	NaN	NaN	NaN	NaN	NaN	NaN	NaN	NaN	NaN	NaN	NaN	NaN	NaN	NaN	NaN	NaN	NaN	NaN	NaN	7.0756	7.0535	6.9638	6.994	6.8686	6.672	6.2774	6.361	6.3795	6.4878	6.3806	6.345	6.3349	6.3797	6.3091	6.2314	5.672	5.5448	5.5943	5.7826	5.5864	5.9206	6.0673	6.0895	6.1009	5.8977	5.8202	5.8419	5.8096	5.7026
NaN	NaN	NaN	NaN	NaN	NaN	NaN	NaN	NaN	NaN	NaN	NaN	NaN	NaN	NaN	NaN	NaN	NaN	NaN	NaN	6.9816	NaN	NaN	NaN	NaN	NaN	6.3354	6.3623	6.4172	6.4191	6.4019	6.3246	6.3829	6.4404	6.2496	5.6061	5.5908	5.918	5.9755	5.6628	5.8222	5.8803	6.0007	6.1234	6.1588	5.8861	5.8006	5.8649	5.72	5.6665
NaN	NaN	NaN	NaN	NaN	NaN	NaN	NaN	NaN	NaN	NaN	NaN	NaN	NaN	NaN	NaN	NaN	NaN	NaN	NaN	NaN	NaN	NaN	NaN	NaN	NaN	6.3689	6.4013	6.3713	6.4132	6.3134	6.2921	6.3508	6.4055	5.7149	5.7865	6.2329	6.2783	6.2888	6.1821	6.0644	6.237	6.1766	6.2028	5.9764	5.9224	5.8294	5.8701	5.71	5.6673
NaN	NaN	NaN	NaN	NaN	NaN	NaN	NaN	NaN	NaN	NaN	NaN	NaN	NaN	NaN	NaN	NaN	NaN	NaN	NaN	NaN	NaN	NaN	NaN	NaN	NaN	6.3765	6.3431	6.3303	6.2367	6.1651	6.3534	6.3741	6.343	6.0471	6.0925	6.3061	6.2093	6.1669	6.2608	6.282	6.2405	6.1812	6.1094	5.9351	5.9614	5.8928	5.8354	5.6479	5.6388
NaN	NaN	NaN	NaN	NaN	NaN	NaN	NaN	NaN	NaN	NaN	NaN	NaN	NaN	NaN	NaN	NaN	NaN	NaN	NaN	NaN	NaN	NaN	NaN	NaN	6.3475	6.3707	6.3307	6.3168	6.1871	6.236	6.272	6.3491	6.3242	5.6573	5.9867	6.1582	6.2374	6.2575	6.163	6.2167	6.1742	6.2012	6.142	6.0364	5.9794	5.9163	5.8158	5.7303	5.5111
NaN	NaN	NaN	NaN	NaN	NaN	NaN	NaN	NaN	NaN	NaN	NaN	NaN	NaN	NaN	NaN	NaN	NaN	NaN	NaN	NaN	NaN	NaN	6.6469	6.7525	6.3144	6.337	6.2578	6.2723	6.3546	6.2817	6.2481	6.2923	6.3145	5.9433	6.0997	6.158	5.7599	5.8466	6.231	6.1983	6.111	6.0351	6.1129	6.0312	6.0904	5.8466	5.7622	5.6289	5.5183
NaN	NaN	NaN	NaN	NaN	NaN	NaN	NaN	NaN	NaN	NaN	NaN	NaN	NaN	NaN	NaN	NaN	NaN	NaN	NaN	NaN	NaN	NaN	6.5884	6.7815	6.2981	6.2844	6.284	6.3032	6.2731	6.2857	6.1767	6.3897	6.0269	6.1219	6.3392	6.3257	6.0051	5.9907	6.0115	6.0527	6.0786	6.019	5.8497	5.9833	6.0511	5.9649	5.8117	5.6773	5.6237
NaN	NaN	NaN	NaN	NaN	NaN	NaN	NaN	NaN	NaN	NaN	NaN	NaN	NaN	NaN	NaN	NaN	NaN	NaN	NaN	NaN	6.5282	6.7102	6.7463	6.7553	6.3138	6.3603	6.271	6.3044	6.3019	6.1928	6.218	6.153	6.0958	6.1694	6.217	6.264	6.1955	6.0755	6.1534	5.9172	5.891	6.1274	6.1292	6.0295	6.066	6.0328	5.9047	5.8382	5.786
NaN	NaN	NaN	NaN	NaN	NaN	NaN	NaN	NaN	NaN	NaN	NaN	NaN	NaN	NaN	NaN	NaN	NaN	NaN	NaN	6.626	6.6276	6.762	6.8303	6.7954	6.3123	6.4513	6.2999	6.1164	6.1322	6.1309	6.2249	6.3536	6.4278	6.4022	6.3806	6.2536	6.1776	6.1198	6.2285	6.2515	5.7187	5.9474	6.0397	6.0177	6.0681	6.0141	5.9486	5.8788	6.0443
NaN	NaN	NaN	NaN	NaN	NaN	NaN	NaN	NaN	NaN	NaN	NaN	NaN	NaN	NaN	NaN	NaN	NaN	NaN	6.5866	6.7308	6.7665	6.7425	6.816	6.8593	6.3295	6.4609	6.1852	6.2088	6.2184	6.3369	6.3513	6.3931	6.4976	6.2831	6.328	6.2826	6.1352	6.1273	6.1364	6.1857	6.1732	6.067	5.8587	5.9236	6.0927	6.0209	5.9132	5.8385	6.0037
NaN	NaN	NaN	NaN	NaN	NaN	NaN	NaN	NaN	NaN	NaN	NaN	NaN	NaN	NaN	NaN	NaN	NaN	NaN	6.6471	6.7183	6.6889	6.6999	6.7622	6.5074	6.2379	6.274	6.1345	6.2487	6.391	6.2345	6.4086	6.3408	6.3926	6.2007	6.1845	6.127	6.0567	6.0171	6.0719	6.2091	6.0049	5.9878	6.11	5.9384	5.9386	5.8893	5.9137	5.8758	6.0949
NaN	NaN	NaN	NaN	NaN	NaN	NaN	NaN	NaN	NaN	NaN	NaN	NaN	NaN	NaN	NaN	NaN	NaN	NaN	NaN	6.6872	6.6364	6.5715	6.6981	6.6072	6.2337	6.2032	6.3494	6.2577	6.3154	6.1852	6.1651	6.1925	6.1673	6.1373	6.0266	6.0076	6.0518	6.1411	6.1053	6.0036	5.8789	5.9287	5.9273	5.9332	5.8409	5.8492	5.9073	6.0133	6.0334
NaN	NaN	NaN	NaN	NaN	NaN	NaN	NaN	NaN	NaN	NaN	NaN	NaN	NaN	NaN	NaN	NaN	NaN	NaN	NaN	7.3397	7.3264	7.3636	7.3852	7.4666	6.1117	6.1045	6.0859	6.0596	6.0707	6.1342	6.0373	6.0959	6.1795	5.9348	5.9873	6.0078	6.0898	6.0502	5.9392	5.9892	5.9608	6.0071	5.9165	5.8864	5.8054	5.8309	5.9926	6.0595	6.1312
NaN	NaN	NaN	NaN	NaN	NaN	NaN	NaN	NaN	NaN	NaN	NaN	NaN	NaN	NaN	NaN	NaN	NaN	NaN	NaN	NaN	7.3522	7.459	7.3276	7.3302	6.127	6.0441	6.0027	5.9719	6.1029	6.0029	6.0967	5.9617	5.9837	5.9722	6.0549	6.0294	6.0421	6.0168	5.8644	5.8234	5.9936	6.0785	5.8959	5.8758	5.7612	5.9533	5.9238	5.9584	5.9173
NaN	NaN	NaN	NaN	NaN	NaN	NaN	NaN	NaN	NaN	NaN	NaN	NaN	NaN	NaN	NaN	NaN	NaN	NaN	NaN	NaN	NaN	7.3389	7.3428	7.3538	6.0901	6.1002	6.0444	6.0009	5.984	6.0793	6.0208	5.9522	5.943	5.9092	5.971	6.0011	6.0116	6.0776	6.0183	5.8775	6.0542	6.0273	5.86	5.7765	5.7868	5.919	5.8482	5.8825	5.874
NaN	NaN	NaN	NaN	NaN	NaN	NaN	NaN	NaN	NaN	NaN	NaN	NaN	NaN	NaN	NaN	NaN	NaN	NaN	NaN	NaN	NaN	7.3533	7.2577	NaN	NaN	6.0563	6.0343	6.0385	5.9756	5.9622	5.9239	5.924	5.9569	6.036	6.0281	5.9843	6.0465	6.0314	5.9873	6.0576	6.0387	6.0293	5.7744	5.7556	5.8191	5.7574	5.7691	5.9001	5.9349
NaN	NaN	NaN	NaN	NaN	NaN	NaN	NaN	NaN	NaN	NaN	NaN	NaN	NaN	NaN	NaN	NaN	NaN	NaN	NaN	NaN	NaN	NaN	NaN	NaN	NaN	NaN	6.0074	5.9963	5.9095	5.9522	6.0609	5.8982	6.0606	6.0557	6.0444	6.0185	6.06	6.0393	5.922	6.0167	6.0358	5.9211	5.9256	5.6817	5.7963	5.8268	5.864	5.8417	5.8194
NaN	NaN	NaN	NaN	NaN	NaN	NaN	NaN	NaN	NaN	NaN	NaN	NaN	NaN	NaN	NaN	NaN	NaN	NaN	NaN	NaN	NaN	NaN	NaN	NaN	NaN	NaN	NaN	NaN	NaN	6.0523	6.1426	6.0827	5.9556	5.9579	6.0121	6.0151	6.0254	5.9325	5.9423	5.9726	6.0088	5.9788	5.9206	5.8378	5.8155	5.81	5.7915	5.8672	5.8606
NaN	NaN	NaN	NaN	NaN	NaN	NaN	NaN	NaN	NaN	NaN	NaN	NaN	NaN	NaN	NaN	NaN	NaN	NaN	NaN	NaN	NaN	NaN	NaN	NaN	NaN	NaN	NaN	NaN	NaN	NaN	5.9983	5.9042	5.8768	5.9179	5.9421	6.0783	5.9869	6.003	6.0729	6.0304	6.0113	5.9236	5.9055	5.7909	5.8453	5.8914	5.9035	5.8229	5.8457
NaN	NaN	NaN	NaN	NaN	NaN	NaN	NaN	NaN	NaN	NaN	NaN	NaN	NaN	NaN	NaN	NaN	NaN	NaN	NaN	NaN	NaN	NaN	NaN	NaN	NaN	NaN	NaN	NaN	NaN	NaN	5.9505	5.9345	5.9335	6.0984	6.1203	6.0966	6.002	6.1033	6.0286	6.0406	5.9613	5.8845	5.8523	5.7706	5.7584	5.7769	5.8658	5.8358	5.8727
NaN	NaN	NaN	NaN	NaN	NaN	NaN	NaN	NaN	NaN	NaN	NaN	NaN	NaN	NaN	NaN	NaN	NaN	NaN	NaN	NaN	NaN	NaN	NaN	NaN	NaN	NaN	NaN	NaN	NaN	NaN	5.9584	5.9306	6.0882	6.0643	5.9359	6.0851	5.9607	6.0225	5.9557	6.0589	6.0335	5.9902	5.9417	5.9018	5.7516	5.7393	5.8415	5.8221	5.8518
NaN	NaN	NaN	NaN	NaN	NaN	NaN	NaN	NaN	NaN	NaN	NaN	NaN	NaN	NaN	NaN	NaN	NaN	NaN	NaN	NaN	NaN	NaN	NaN	NaN	NaN	NaN	NaN	NaN	NaN	NaN	NaN	5.9388	5.887	5.7872	5.8189	6.0612	5.9476	6.0785	6.044	5.968	5.9893	5.882	5.9347	5.8202	5.7665	5.7836	5.8346	5.8849	5.8612
NaN	NaN	NaN	NaN	NaN	NaN	NaN	NaN	NaN	NaN	NaN	NaN	NaN	NaN	NaN	NaN	NaN	NaN	NaN	NaN	NaN	NaN	NaN	NaN	NaN	NaN	NaN	NaN	NaN	NaN	NaN	NaN	NaN	5.8562	5.806	5.8419	5.8821	5.949	5.9261	5.9347	5.9794	6.0026	5.9624	5.8968	5.9115	5.7452	5.8914	5.8437	5.8901	5.7663
NaN	NaN	NaN	NaN	NaN	NaN	NaN	NaN	NaN	NaN	NaN	NaN	NaN	NaN	NaN	NaN	NaN	NaN	NaN	NaN	NaN	NaN	NaN	NaN	NaN	NaN	NaN	NaN	NaN	NaN	NaN	NaN	NaN	5.8241	5.8848	6.007	5.9311	5.846	5.929	5.9849	6.1012	5.9489	5.9163	5.8761	5.8158	5.8268	5.8718	5.8034	5.8726	5.6994
NaN	NaN	NaN	NaN	NaN	NaN	NaN	NaN	NaN	NaN	NaN	NaN	NaN	NaN	NaN	NaN	NaN	NaN	NaN	NaN	NaN	NaN	NaN	NaN	NaN	NaN	NaN	NaN	NaN	NaN	NaN	NaN	NaN	5.7956	5.9348	5.9657	5.8715	5.9499	5.9495	5.9325	5.854	5.8993	5.882	5.8041	5.8387	5.8587	5.7862	5.7412	5.7154	5.7535
NaN	NaN	NaN	NaN	NaN	NaN	NaN	NaN	NaN	NaN	NaN	NaN	NaN	NaN	NaN	NaN	NaN	NaN	NaN	NaN	NaN	NaN	NaN	NaN	NaN	NaN	NaN	NaN	NaN	NaN	NaN	NaN	NaN	5.6883	5.8011	5.8382	5.9142	5.8085	5.8267	5.7762	5.7941	5.8302	5.8105	5.8759	5.8178	5.7933	5.7882	5.8248	5.787	5.8198
NaN	NaN	NaN	NaN	NaN	NaN	NaN	NaN	NaN	NaN	NaN	NaN	NaN	NaN	NaN	NaN	NaN	NaN	NaN	NaN	NaN	NaN	NaN	NaN	NaN	NaN	NaN	NaN	NaN	NaN	NaN	NaN	NaN	5.7582	5.9455	5.7955	5.8706	5.8666	5.979	5.9176	5.8666	5.9127	5.8728	5.895	5.8202	5.8277	5.875	5.8037	5.8847	5.8468
NaN	NaN	NaN	NaN	NaN	NaN	NaN	NaN	NaN	NaN	NaN	NaN	NaN	NaN	NaN	NaN	NaN	NaN	NaN	NaN	NaN	NaN	NaN	NaN	NaN	NaN	NaN	NaN	NaN	NaN	NaN	NaN	5.7543	5.9493	5.9529	5.9433	5.9026	5.8982	5.8959	6.0451	5.9052	5.9912	5.919	5.864	5.912	5.8315	5.8404	5.8067	5.7794	5.8157
NaN	NaN	NaN	NaN	NaN	NaN	NaN	NaN	NaN	NaN	NaN	NaN	NaN	NaN	NaN	NaN	NaN	NaN	NaN	NaN	NaN	NaN	NaN	NaN	NaN	NaN	NaN	NaN	NaN	NaN	NaN	NaN	5.8342	5.9727	6.0261	5.9928	5.901	5.9084	5.9496	5.9483	5.941	5.8749	6.0172	5.9917	5.9248	5.8905	5.8384	5.7749	5.7999	5.8521
NaN	NaN	NaN	NaN	NaN	NaN	NaN	NaN	NaN	NaN	NaN	NaN	NaN	NaN	NaN	NaN	NaN	NaN	NaN	NaN	NaN	NaN	NaN	NaN	NaN	NaN	NaN	NaN	NaN	NaN	NaN	5.7612	5.954	5.9736	NaN	NaN	5.9201	6.0105	5.957	5.9523	5.8631	5.9217	5.905	5.9141	5.8911	5.941	5.8128	5.7239	5.818	5.7867
NaN	NaN	NaN	NaN	NaN	NaN	NaN	NaN	NaN	NaN	NaN	NaN	NaN	NaN	NaN	NaN	NaN	NaN	NaN	NaN	NaN	NaN	NaN	NaN	NaN	NaN	NaN	NaN	NaN	NaN	NaN	NaN	5.9056	5.9225	NaN	NaN	5.9569	5.9788	6.0069	5.9044	5.8702	5.947	6.0156	5.8823	5.9644	5.8948	5.9108	NaN	NaN	5.7868
NaN	NaN	NaN	NaN	NaN	NaN	NaN	NaN	NaN	NaN	NaN	NaN	NaN	NaN	NaN	NaN	NaN	NaN	NaN	NaN	NaN	NaN	NaN	NaN	NaN	NaN	NaN	NaN	NaN	NaN	NaN	NaN	5.9965	5.8745	NaN	NaN	NaN	NaN	5.9067	5.9222	5.8184	5.8721	5.9199	5.9525	NaN	NaN	NaN	NaN	NaN	NaN
NaN	NaN	NaN	NaN	NaN	NaN	NaN	NaN	NaN	NaN	NaN	NaN	NaN	NaN	NaN	NaN	NaN	NaN	NaN	NaN	NaN	NaN	NaN	NaN	NaN	NaN	NaN	NaN	NaN	NaN	NaN	NaN	5.8838	5.9429	5.9458	NaN	NaN	NaN	NaN	5.8434	5.7978	5.8119	NaN	NaN	NaN	NaN	NaN	NaN	NaN	NaN
NaN	NaN	NaN	NaN	NaN	NaN	NaN	NaN	NaN	NaN	NaN	NaN	NaN	NaN	NaN	NaN	NaN	NaN	NaN	NaN	NaN	NaN	NaN	NaN	NaN	NaN	NaN	NaN	NaN	NaN	NaN	NaN	NaN	NaN	5.8691	NaN	NaN	NaN	NaN	5.8636	5.977	NaN	NaN	NaN	NaN	NaN	NaN	NaN	NaN	NaN
NaN	NaN	NaN	NaN	NaN	NaN	NaN	NaN	NaN	NaN	NaN	NaN	NaN	NaN	NaN	NaN	NaN	NaN	NaN	NaN	NaN	NaN	NaN	NaN	NaN	NaN	NaN	NaN	NaN	NaN	NaN	NaN	NaN	NaN	5.9291	NaN	NaN	NaN	5.9415	NaN	5.933	NaN	NaN	NaN	NaN	NaN	NaN	NaN	NaN	NaN
NaN	NaN	NaN	NaN	NaN	NaN	NaN	NaN	NaN	NaN	NaN	NaN	NaN	NaN	NaN	NaN	NaN	NaN	NaN	NaN	NaN	NaN	NaN	NaN	NaN	NaN	NaN	NaN	NaN	NaN	NaN	NaN	NaN	NaN	5.8242	5.8408	NaN	NaN	NaN	NaN	NaN	NaN	NaN	NaN	NaN	NaN	NaN	NaN	NaN	NaN
[truncated: 201 more columns]
