# Supplementary material for: Impact of Spatial Soil and Climate Input Data Aggregation on Regional Yield Simulations
Source: PLoS One. 2016 Apr 7;11(4):e0151782. doi: 10.1371/journal.pone.0151782 (PMC4824533; doi:10.1371/journal.pone.0151782)
Supplement: S1 Dataset — (ZIP) [file pone.0151782.s001.zip › Hoffmann_et_al_MinimalDataset/Fig5/Fig5_Wheat_s025xc025.csv]

NaN	NaN	NaN	NaN	NaN	NaN	NaN	NaN	NaN	NaN	NaN	NaN	NaN	NaN	NaN	NaN	NaN	NaN	NaN	NaN	NaN	NaN	NaN	NaN	NaN	NaN	NaN	NaN	NaN	NaN	NaN	NaN	NaN	NaN	NaN	NaN	NaN	NaN	NaN	NaN	NaN	NaN	NaN	NaN	NaN	NaN	NaN	NaN	NaN	NaN
NaN	NaN	NaN	NaN	NaN	NaN	NaN	NaN	NaN	NaN	NaN	NaN	NaN	NaN	NaN	NaN	NaN	NaN	NaN	NaN	NaN	NaN	NaN	NaN	NaN	NaN	NaN	NaN	NaN	NaN	NaN	NaN	NaN	NaN	NaN	NaN	NaN	NaN	NaN	NaN	NaN	NaN	NaN	NaN	NaN	NaN	NaN	NaN	NaN	NaN
NaN	NaN	NaN	NaN	NaN	NaN	NaN	NaN	NaN	NaN	NaN	NaN	NaN	NaN	NaN	NaN	NaN	NaN	NaN	NaN	NaN	NaN	NaN	NaN	NaN	NaN	NaN	NaN	NaN	NaN	NaN	NaN	NaN	NaN	NaN	NaN	NaN	NaN	NaN	NaN	NaN	NaN	NaN	NaN	NaN	NaN	NaN	NaN	NaN	NaN
NaN	NaN	NaN	NaN	NaN	NaN	NaN	NaN	NaN	NaN	NaN	NaN	NaN	NaN	NaN	NaN	NaN	NaN	NaN	NaN	NaN	NaN	NaN	NaN	NaN	NaN	NaN	NaN	NaN	NaN	NaN	NaN	NaN	NaN	NaN	NaN	NaN	NaN	NaN	NaN	NaN	NaN	NaN	NaN	NaN	NaN	NaN	NaN	NaN	NaN
NaN	NaN	NaN	NaN	NaN	NaN	NaN	NaN	NaN	NaN	NaN	NaN	NaN	NaN	NaN	NaN	NaN	NaN	NaN	NaN	NaN	NaN	NaN	NaN	NaN	NaN	NaN	NaN	NaN	NaN	NaN	NaN	NaN	NaN	NaN	NaN	NaN	NaN	NaN	NaN	NaN	NaN	NaN	NaN	NaN	NaN	NaN	NaN	NaN	NaN
NaN	NaN	NaN	NaN	NaN	NaN	NaN	NaN	NaN	NaN	NaN	NaN	NaN	NaN	NaN	NaN	NaN	NaN	NaN	NaN	NaN	NaN	NaN	NaN	NaN	NaN	NaN	NaN	NaN	NaN	NaN	NaN	NaN	NaN	NaN	NaN	NaN	NaN	NaN	NaN	NaN	NaN	NaN	NaN	NaN	NaN	NaN	NaN	NaN	NaN
NaN	NaN	NaN	NaN	NaN	NaN	NaN	NaN	NaN	NaN	NaN	NaN	NaN	NaN	NaN	NaN	NaN	NaN	NaN	NaN	NaN	NaN	NaN	NaN	NaN	NaN	NaN	NaN	NaN	NaN	NaN	NaN	NaN	NaN	NaN	NaN	NaN	NaN	NaN	NaN	NaN	NaN	NaN	NaN	NaN	NaN	NaN	NaN	NaN	NaN
NaN	NaN	NaN	NaN	NaN	NaN	NaN	NaN	NaN	NaN	NaN	NaN	NaN	NaN	NaN	NaN	NaN	NaN	NaN	NaN	NaN	NaN	NaN	NaN	NaN	NaN	NaN	NaN	NaN	NaN	NaN	NaN	NaN	NaN	NaN	NaN	NaN	NaN	NaN	NaN	NaN	NaN	NaN	NaN	NaN	NaN	NaN	NaN	NaN	NaN
NaN	NaN	NaN	NaN	NaN	NaN	NaN	NaN	NaN	NaN	NaN	NaN	NaN	NaN	NaN	NaN	NaN	NaN	NaN	NaN	NaN	NaN	NaN	NaN	NaN	NaN	NaN	NaN	NaN	NaN	NaN	NaN	NaN	NaN	NaN	NaN	NaN	NaN	NaN	NaN	NaN	NaN	NaN	NaN	NaN	NaN	NaN	NaN	NaN	NaN
NaN	NaN	NaN	NaN	NaN	NaN	NaN	NaN	NaN	NaN	NaN	NaN	NaN	NaN	NaN	NaN	NaN	NaN	NaN	NaN	NaN	NaN	NaN	NaN	NaN	NaN	NaN	NaN	NaN	NaN	NaN	NaN	NaN	NaN	NaN	NaN	NaN	NaN	NaN	NaN	NaN	NaN	NaN	NaN	NaN	NaN	NaN	NaN	NaN	NaN
NaN	NaN	NaN	NaN	NaN	NaN	NaN	NaN	NaN	NaN	NaN	NaN	NaN	NaN	NaN	NaN	NaN	NaN	NaN	NaN	NaN	NaN	NaN	NaN	NaN	NaN	NaN	NaN	NaN	NaN	NaN	NaN	NaN	NaN	NaN	NaN	NaN	NaN	NaN	NaN	NaN	NaN	NaN	NaN	NaN	NaN	NaN	NaN	NaN	NaN
NaN	NaN	NaN	NaN	NaN	NaN	NaN	NaN	NaN	NaN	NaN	NaN	NaN	NaN	NaN	NaN	NaN	NaN	NaN	NaN	NaN	NaN	NaN	NaN	NaN	NaN	NaN	NaN	NaN	NaN	NaN	NaN	NaN	NaN	NaN	NaN	NaN	NaN	NaN	NaN	NaN	NaN	NaN	NaN	NaN	NaN	NaN	NaN	NaN	NaN
NaN	NaN	NaN	NaN	NaN	NaN	NaN	NaN	NaN	NaN	NaN	NaN	NaN	NaN	NaN	NaN	NaN	NaN	NaN	NaN	NaN	NaN	NaN	NaN	NaN	NaN	NaN	NaN	NaN	NaN	NaN	NaN	NaN	NaN	NaN	NaN	NaN	NaN	NaN	NaN	NaN	NaN	NaN	NaN	NaN	NaN	NaN	NaN	NaN	NaN
NaN	NaN	NaN	NaN	NaN	NaN	NaN	NaN	NaN	NaN	NaN	NaN	NaN	NaN	NaN	NaN	NaN	NaN	NaN	NaN	NaN	NaN	NaN	NaN	NaN	NaN	NaN	NaN	NaN	NaN	NaN	NaN	NaN	NaN	NaN	NaN	NaN	NaN	NaN	NaN	NaN	NaN	NaN	NaN	NaN	NaN	NaN	NaN	NaN	NaN
NaN	NaN	NaN	NaN	NaN	NaN	NaN	NaN	NaN	NaN	NaN	NaN	NaN	NaN	NaN	NaN	NaN	NaN	NaN	NaN	NaN	NaN	NaN	NaN	NaN	NaN	NaN	NaN	NaN	NaN	NaN	NaN	NaN	NaN	NaN	NaN	NaN	NaN	NaN	NaN	NaN	NaN	NaN	NaN	NaN	NaN	NaN	NaN	NaN	NaN
NaN	NaN	NaN	NaN	NaN	NaN	NaN	NaN	NaN	NaN	NaN	NaN	NaN	NaN	NaN	NaN	NaN	NaN	NaN	NaN	NaN	NaN	NaN	NaN	NaN	NaN	NaN	NaN	NaN	NaN	NaN	NaN	NaN	NaN	NaN	NaN	NaN	NaN	NaN	NaN	NaN	NaN	NaN	NaN	NaN	NaN	NaN	NaN	NaN	NaN
NaN	NaN	NaN	NaN	NaN	NaN	NaN	NaN	NaN	NaN	NaN	NaN	NaN	NaN	NaN	NaN	NaN	NaN	NaN	NaN	NaN	NaN	NaN	NaN	NaN	NaN	NaN	NaN	NaN	NaN	NaN	NaN	NaN	NaN	NaN	NaN	NaN	NaN	NaN	NaN	NaN	NaN	NaN	NaN	NaN	NaN	NaN	NaN	NaN	NaN
NaN	NaN	NaN	NaN	NaN	NaN	NaN	NaN	NaN	NaN	NaN	NaN	NaN	NaN	NaN	NaN	NaN	NaN	NaN	NaN	NaN	NaN	NaN	NaN	NaN	NaN	NaN	NaN	NaN	NaN	NaN	NaN	NaN	NaN	NaN	NaN	NaN	NaN	NaN	NaN	NaN	NaN	NaN	NaN	NaN	NaN	NaN	NaN	NaN	NaN
NaN	NaN	NaN	NaN	NaN	NaN	NaN	NaN	NaN	NaN	NaN	NaN	NaN	NaN	NaN	NaN	NaN	NaN	NaN	NaN	NaN	NaN	NaN	NaN	NaN	NaN	NaN	NaN	NaN	NaN	NaN	NaN	NaN	NaN	NaN	NaN	NaN	NaN	NaN	NaN	NaN	NaN	NaN	NaN	NaN	NaN	NaN	NaN	NaN	NaN
NaN	NaN	NaN	NaN	NaN	NaN	NaN	NaN	NaN	NaN	NaN	NaN	NaN	NaN	NaN	NaN	NaN	NaN	NaN	NaN	NaN	NaN	NaN	NaN	NaN	NaN	NaN	NaN	NaN	NaN	NaN	NaN	NaN	NaN	NaN	NaN	NaN	NaN	NaN	NaN	NaN	NaN	NaN	NaN	NaN	NaN	NaN	NaN	NaN	NaN
NaN	NaN	NaN	NaN	NaN	NaN	NaN	NaN	NaN	NaN	NaN	NaN	NaN	NaN	NaN	NaN	NaN	NaN	NaN	NaN	NaN	NaN	NaN	NaN	NaN	NaN	NaN	NaN	NaN	NaN	NaN	NaN	NaN	NaN	NaN	NaN	NaN	NaN	NaN	NaN	NaN	NaN	NaN	NaN	NaN	NaN	NaN	NaN	NaN	NaN
NaN	NaN	NaN	NaN	NaN	NaN	NaN	NaN	NaN	NaN	NaN	NaN	NaN	NaN	NaN	NaN	NaN	NaN	NaN	NaN	NaN	NaN	NaN	NaN	NaN	NaN	NaN	NaN	NaN	NaN	NaN	NaN	NaN	NaN	NaN	NaN	NaN	NaN	NaN	NaN	NaN	NaN	NaN	NaN	NaN	NaN	NaN	NaN	NaN	NaN
NaN	NaN	NaN	NaN	NaN	NaN	NaN	NaN	NaN	NaN	NaN	NaN	NaN	NaN	NaN	NaN	NaN	NaN	NaN	NaN	NaN	NaN	NaN	NaN	NaN	NaN	NaN	NaN	NaN	NaN	NaN	NaN	NaN	NaN	NaN	NaN	NaN	NaN	NaN	NaN	NaN	NaN	NaN	NaN	NaN	NaN	NaN	NaN	NaN	NaN
NaN	NaN	NaN	NaN	NaN	NaN	NaN	NaN	NaN	NaN	NaN	NaN	NaN	NaN	NaN	NaN	NaN	NaN	NaN	NaN	NaN	NaN	NaN	NaN	NaN	NaN	NaN	NaN	NaN	NaN	NaN	NaN	NaN	NaN	NaN	NaN	NaN	NaN	NaN	NaN	NaN	NaN	NaN	NaN	NaN	NaN	NaN	NaN	NaN	NaN
NaN	NaN	NaN	NaN	NaN	NaN	NaN	NaN	NaN	NaN	NaN	NaN	NaN	NaN	NaN	NaN	NaN	NaN	NaN	NaN	NaN	NaN	NaN	NaN	NaN	NaN	NaN	NaN	NaN	NaN	NaN	NaN	NaN	NaN	NaN	NaN	NaN	NaN	NaN	NaN	NaN	NaN	NaN	NaN	NaN	NaN	NaN	NaN	NaN	NaN
NaN	NaN	NaN	NaN	NaN	NaN	NaN	NaN	NaN	NaN	NaN	NaN	NaN	NaN	NaN	NaN	NaN	NaN	NaN	NaN	NaN	NaN	NaN	NaN	NaN	NaN	NaN	NaN	NaN	NaN	NaN	NaN	NaN	NaN	NaN	NaN	NaN	NaN	NaN	NaN	NaN	NaN	NaN	NaN	NaN	NaN	NaN	NaN	NaN	NaN
NaN	NaN	NaN	NaN	NaN	NaN	NaN	NaN	NaN	NaN	NaN	NaN	NaN	NaN	NaN	NaN	NaN	NaN	NaN	NaN	NaN	NaN	NaN	NaN	NaN	NaN	NaN	NaN	NaN	NaN	NaN	NaN	NaN	NaN	NaN	NaN	NaN	NaN	NaN	NaN	NaN	NaN	NaN	NaN	NaN	NaN	NaN	NaN	NaN	NaN
NaN	NaN	NaN	NaN	NaN	NaN	NaN	NaN	NaN	NaN	NaN	NaN	NaN	NaN	NaN	NaN	NaN	NaN	NaN	NaN	NaN	NaN	NaN	NaN	NaN	NaN	NaN	NaN	NaN	NaN	NaN	NaN	NaN	NaN	NaN	NaN	NaN	NaN	NaN	NaN	NaN	NaN	NaN	NaN	NaN	NaN	NaN	NaN	NaN	NaN
NaN	NaN	NaN	NaN	NaN	NaN	NaN	NaN	NaN	NaN	NaN	NaN	NaN	NaN	NaN	NaN	NaN	NaN	NaN	NaN	NaN	NaN	NaN	NaN	NaN	NaN	NaN	NaN	NaN	NaN	NaN	NaN	NaN	NaN	NaN	NaN	NaN	NaN	NaN	NaN	NaN	NaN	NaN	NaN	NaN	NaN	NaN	NaN	NaN	NaN
NaN	NaN	NaN	NaN	NaN	NaN	NaN	NaN	NaN	NaN	NaN	NaN	NaN	NaN	NaN	NaN	NaN	NaN	NaN	NaN	NaN	NaN	NaN	NaN	NaN	NaN	NaN	NaN	NaN	NaN	NaN	NaN	NaN	NaN	NaN	NaN	NaN	NaN	NaN	NaN	NaN	NaN	NaN	NaN	NaN	NaN	NaN	NaN	NaN	NaN
NaN	NaN	NaN	NaN	NaN	NaN	NaN	NaN	NaN	NaN	NaN	NaN	NaN	NaN	NaN	NaN	NaN	NaN	NaN	NaN	NaN	NaN	NaN	NaN	NaN	NaN	NaN	NaN	NaN	NaN	NaN	NaN	NaN	NaN	NaN	NaN	NaN	NaN	NaN	NaN	NaN	NaN	NaN	NaN	NaN	NaN	NaN	NaN	NaN	NaN
NaN	NaN	NaN	NaN	NaN	NaN	NaN	NaN	NaN	NaN	NaN	NaN	NaN	NaN	NaN	NaN	NaN	NaN	NaN	NaN	NaN	NaN	NaN	NaN	NaN	NaN	NaN	NaN	NaN	NaN	NaN	NaN	NaN	NaN	NaN	NaN	NaN	NaN	NaN	NaN	NaN	NaN	NaN	NaN	NaN	NaN	NaN	NaN	NaN	NaN
NaN	NaN	NaN	NaN	NaN	NaN	NaN	NaN	NaN	NaN	NaN	NaN	NaN	NaN	NaN	NaN	NaN	NaN	NaN	NaN	NaN	NaN	NaN	NaN	NaN	NaN	NaN	NaN	NaN	NaN	NaN	NaN	NaN	NaN	NaN	NaN	NaN	NaN	NaN	NaN	NaN	NaN	NaN	NaN	NaN	NaN	NaN	NaN	NaN	NaN
NaN	NaN	NaN	NaN	NaN	NaN	NaN	NaN	NaN	NaN	NaN	NaN	NaN	NaN	NaN	NaN	NaN	NaN	NaN	NaN	NaN	NaN	NaN	NaN	NaN	NaN	NaN	NaN	NaN	NaN	NaN	NaN	NaN	NaN	NaN	NaN	NaN	NaN	NaN	NaN	NaN	NaN	NaN	NaN	NaN	NaN	NaN	NaN	NaN	NaN
NaN	NaN	NaN	NaN	NaN	NaN	NaN	NaN	NaN	NaN	NaN	NaN	NaN	NaN	NaN	NaN	NaN	NaN	NaN	NaN	NaN	NaN	NaN	NaN	NaN	NaN	NaN	NaN	NaN	NaN	NaN	NaN	NaN	NaN	NaN	NaN	NaN	NaN	NaN	NaN	NaN	NaN	NaN	NaN	NaN	NaN	NaN	NaN	NaN	NaN
NaN	NaN	NaN	NaN	NaN	NaN	NaN	NaN	NaN	NaN	NaN	NaN	NaN	NaN	NaN	NaN	NaN	NaN	NaN	NaN	NaN	NaN	NaN	NaN	NaN	NaN	NaN	NaN	NaN	NaN	NaN	NaN	NaN	NaN	NaN	NaN	NaN	NaN	NaN	NaN	NaN	NaN	NaN	NaN	NaN	NaN	NaN	NaN	NaN	NaN
NaN	NaN	NaN	NaN	NaN	NaN	NaN	NaN	NaN	NaN	NaN	NaN	NaN	NaN	NaN	NaN	NaN	NaN	NaN	NaN	NaN	NaN	NaN	NaN	NaN	NaN	NaN	NaN	NaN	NaN	NaN	NaN	NaN	NaN	NaN	NaN	NaN	NaN	NaN	NaN	NaN	NaN	NaN	NaN	NaN	NaN	NaN	NaN	NaN	NaN
NaN	NaN	NaN	NaN	NaN	NaN	NaN	NaN	NaN	NaN	NaN	NaN	NaN	NaN	NaN	NaN	NaN	NaN	NaN	NaN	NaN	NaN	NaN	NaN	NaN	NaN	NaN	NaN	NaN	NaN	NaN	NaN	NaN	NaN	NaN	NaN	NaN	NaN	NaN	NaN	NaN	NaN	NaN	NaN	NaN	NaN	NaN	NaN	NaN	NaN
NaN	NaN	NaN	NaN	NaN	NaN	NaN	NaN	NaN	NaN	NaN	NaN	NaN	NaN	NaN	NaN	NaN	NaN	NaN	NaN	NaN	NaN	NaN	NaN	NaN	NaN	NaN	NaN	NaN	NaN	NaN	NaN	NaN	NaN	NaN	NaN	NaN	NaN	NaN	NaN	NaN	NaN	NaN	NaN	NaN	NaN	NaN	NaN	NaN	NaN
NaN	NaN	NaN	NaN	NaN	NaN	NaN	NaN	NaN	NaN	NaN	NaN	NaN	NaN	NaN	NaN	NaN	NaN	NaN	NaN	NaN	NaN	NaN	NaN	NaN	NaN	NaN	NaN	NaN	NaN	NaN	NaN	NaN	NaN	NaN	NaN	NaN	NaN	NaN	NaN	NaN	NaN	NaN	NaN	NaN	NaN	NaN	NaN	NaN	NaN
NaN	NaN	NaN	NaN	NaN	NaN	NaN	NaN	NaN	NaN	NaN	NaN	NaN	NaN	NaN	NaN	NaN	NaN	NaN	NaN	NaN	NaN	NaN	NaN	NaN	NaN	NaN	NaN	NaN	NaN	NaN	NaN	NaN	NaN	NaN	NaN	NaN	NaN	NaN	NaN	NaN	NaN	NaN	NaN	NaN	NaN	NaN	NaN	NaN	NaN
NaN	NaN	NaN	NaN	NaN	NaN	NaN	NaN	NaN	NaN	NaN	NaN	NaN	NaN	NaN	NaN	NaN	NaN	NaN	NaN	NaN	NaN	NaN	NaN	NaN	NaN	NaN	NaN	NaN	NaN	NaN	NaN	NaN	NaN	NaN	NaN	NaN	NaN	NaN	NaN	NaN	NaN	NaN	NaN	NaN	NaN	NaN	NaN	NaN	NaN
NaN	NaN	NaN	NaN	NaN	NaN	NaN	NaN	NaN	NaN	NaN	NaN	NaN	NaN	NaN	NaN	NaN	NaN	NaN	NaN	NaN	NaN	NaN	NaN	NaN	NaN	NaN	NaN	NaN	NaN	NaN	NaN	NaN	NaN	NaN	NaN	NaN	NaN	NaN	NaN	NaN	NaN	NaN	NaN	NaN	NaN	NaN	NaN	NaN	NaN
NaN	NaN	NaN	NaN	NaN	NaN	NaN	NaN	NaN	NaN	NaN	NaN	NaN	NaN	NaN	NaN	NaN	NaN	NaN	NaN	NaN	NaN	NaN	NaN	NaN	NaN	NaN	NaN	NaN	NaN	NaN	NaN	NaN	NaN	NaN	NaN	NaN	NaN	NaN	NaN	NaN	NaN	NaN	NaN	NaN	NaN	NaN	NaN	NaN	NaN
NaN	NaN	NaN	NaN	NaN	NaN	NaN	NaN	NaN	NaN	NaN	NaN	NaN	NaN	NaN	NaN	NaN	NaN	NaN	NaN	NaN	NaN	NaN	NaN	NaN	NaN	NaN	NaN	NaN	NaN	NaN	NaN	NaN	NaN	NaN	NaN	NaN	NaN	NaN	NaN	NaN	NaN	NaN	NaN	NaN	NaN	NaN	NaN	NaN	NaN
NaN	NaN	NaN	NaN	NaN	NaN	NaN	NaN	NaN	NaN	NaN	NaN	NaN	NaN	NaN	NaN	NaN	NaN	NaN	NaN	NaN	NaN	NaN	NaN	NaN	NaN	NaN	NaN	NaN	NaN	NaN	NaN	NaN	NaN	NaN	NaN	NaN	NaN	NaN	NaN	NaN	NaN	NaN	NaN	NaN	NaN	NaN	NaN	NaN	NaN
NaN	NaN	NaN	NaN	NaN	NaN	NaN	NaN	NaN	NaN	NaN	NaN	NaN	NaN	NaN	NaN	NaN	NaN	NaN	NaN	NaN	NaN	NaN	NaN	NaN	NaN	NaN	NaN	NaN	NaN	NaN	NaN	NaN	NaN	NaN	NaN	NaN	NaN	NaN	NaN	NaN	NaN	NaN	NaN	NaN	NaN	NaN	NaN	NaN	NaN
NaN	NaN	NaN	NaN	NaN	NaN	NaN	NaN	NaN	NaN	NaN	NaN	NaN	NaN	NaN	NaN	NaN	NaN	NaN	NaN	NaN	NaN	NaN	NaN	NaN	NaN	NaN	NaN	NaN	NaN	NaN	NaN	NaN	NaN	NaN	NaN	NaN	NaN	NaN	NaN	NaN	NaN	NaN	NaN	NaN	NaN	NaN	NaN	NaN	NaN
NaN	NaN	NaN	NaN	NaN	NaN	NaN	NaN	NaN	NaN	NaN	NaN	NaN	NaN	NaN	NaN	NaN	NaN	NaN	NaN	NaN	NaN	NaN	NaN	NaN	NaN	NaN	NaN	NaN	NaN	NaN	NaN	NaN	NaN	NaN	NaN	NaN	NaN	NaN	NaN	NaN	NaN	NaN	NaN	NaN	NaN	NaN	NaN	NaN	NaN
NaN	NaN	NaN	NaN	NaN	NaN	NaN	NaN	NaN	NaN	NaN	NaN	NaN	NaN	NaN	NaN	NaN	NaN	NaN	NaN	NaN	NaN	NaN	NaN	NaN	NaN	NaN	NaN	NaN	NaN	NaN	NaN	NaN	NaN	NaN	NaN	NaN	NaN	NaN	NaN	NaN	NaN	NaN	NaN	NaN	NaN	NaN	NaN	NaN	NaN
NaN	NaN	NaN	NaN	NaN	NaN	NaN	NaN	NaN	NaN	NaN	NaN	NaN	NaN	NaN	NaN	NaN	NaN	NaN	NaN	NaN	NaN	NaN	NaN	NaN	NaN	NaN	NaN	NaN	NaN	NaN	NaN	NaN	NaN	NaN	NaN	NaN	NaN	NaN	NaN	NaN	NaN	NaN	NaN	NaN	NaN	NaN	NaN	NaN	NaN
NaN	NaN	NaN	NaN	NaN	NaN	NaN	NaN	NaN	NaN	NaN	NaN	NaN	NaN	NaN	NaN	NaN	NaN	NaN	NaN	NaN	NaN	NaN	NaN	NaN	NaN	NaN	NaN	NaN	NaN	NaN	NaN	NaN	NaN	NaN	NaN	NaN	NaN	NaN	NaN	NaN	NaN	NaN	NaN	NaN	NaN	NaN	NaN	NaN	NaN
NaN	NaN	NaN	NaN	NaN	NaN	NaN	NaN	NaN	NaN	NaN	NaN	NaN	NaN	NaN	NaN	NaN	NaN	NaN	NaN	NaN	NaN	NaN	NaN	NaN	NaN	NaN	NaN	NaN	NaN	NaN	NaN	NaN	NaN	NaN	NaN	NaN	NaN	NaN	NaN	NaN	NaN	NaN	NaN	NaN	NaN	NaN	NaN	NaN	NaN
NaN	NaN	NaN	NaN	NaN	NaN	NaN	NaN	NaN	NaN	NaN	NaN	NaN	NaN	NaN	NaN	NaN	NaN	NaN	NaN	NaN	NaN	NaN	NaN	NaN	NaN	NaN	NaN	NaN	NaN	NaN	NaN	NaN	NaN	NaN	NaN	NaN	NaN	NaN	NaN	NaN	NaN	NaN	NaN	NaN	NaN	NaN	NaN	NaN	NaN
NaN	NaN	NaN	NaN	NaN	NaN	NaN	NaN	NaN	NaN	NaN	NaN	NaN	NaN	NaN	NaN	NaN	NaN	NaN	NaN	NaN	NaN	NaN	NaN	NaN	NaN	NaN	NaN	NaN	NaN	NaN	NaN	NaN	NaN	NaN	NaN	NaN	NaN	NaN	NaN	NaN	NaN	NaN	NaN	NaN	NaN	NaN	NaN	NaN	NaN
NaN	NaN	NaN	NaN	NaN	NaN	NaN	NaN	NaN	NaN	NaN	NaN	NaN	NaN	NaN	NaN	NaN	NaN	NaN	NaN	NaN	NaN	NaN	NaN	NaN	NaN	NaN	NaN	NaN	NaN	NaN	NaN	NaN	NaN	NaN	NaN	NaN	NaN	NaN	NaN	NaN	NaN	NaN	NaN	NaN	NaN	NaN	NaN	NaN	NaN
NaN	NaN	NaN	NaN	NaN	NaN	NaN	NaN	NaN	NaN	NaN	NaN	NaN	NaN	NaN	NaN	NaN	NaN	NaN	NaN	NaN	NaN	NaN	NaN	NaN	NaN	NaN	NaN	NaN	NaN	NaN	NaN	NaN	NaN	NaN	NaN	NaN	NaN	NaN	NaN	NaN	NaN	NaN	NaN	NaN	NaN	NaN	NaN	NaN	NaN
NaN	NaN	NaN	NaN	NaN	NaN	NaN	NaN	NaN	NaN	NaN	NaN	NaN	NaN	NaN	NaN	NaN	NaN	NaN	NaN	NaN	NaN	NaN	NaN	NaN	NaN	NaN	NaN	NaN	NaN	NaN	NaN	NaN	NaN	NaN	NaN	NaN	NaN	NaN	NaN	NaN	NaN	NaN	NaN	NaN	NaN	NaN	NaN	NaN	NaN
NaN	NaN	NaN	NaN	NaN	NaN	NaN	NaN	NaN	NaN	NaN	NaN	NaN	NaN	NaN	NaN	NaN	NaN	NaN	NaN	NaN	NaN	NaN	NaN	NaN	NaN	NaN	NaN	NaN	NaN	NaN	NaN	NaN	NaN	NaN	NaN	NaN	NaN	NaN	NaN	NaN	NaN	NaN	NaN	NaN	NaN	NaN	NaN	NaN	NaN
NaN	NaN	NaN	NaN	NaN	NaN	NaN	NaN	NaN	NaN	NaN	NaN	NaN	NaN	NaN	NaN	NaN	NaN	NaN	NaN	NaN	NaN	NaN	NaN	NaN	NaN	NaN	NaN	NaN	NaN	NaN	NaN	NaN	NaN	NaN	NaN	NaN	NaN	NaN	NaN	NaN	NaN	NaN	NaN	NaN	NaN	NaN	NaN	NaN	NaN
NaN	NaN	NaN	NaN	NaN	NaN	NaN	NaN	NaN	NaN	NaN	NaN	NaN	NaN	NaN	NaN	NaN	NaN	NaN	NaN	NaN	NaN	NaN	NaN	NaN	NaN	NaN	NaN	NaN	NaN	NaN	NaN	NaN	NaN	NaN	NaN	NaN	NaN	NaN	NaN	NaN	NaN	NaN	NaN	NaN	NaN	NaN	NaN	NaN	NaN
NaN	NaN	NaN	NaN	NaN	NaN	NaN	NaN	NaN	NaN	NaN	NaN	NaN	NaN	NaN	NaN	NaN	NaN	NaN	NaN	NaN	NaN	NaN	NaN	NaN	NaN	NaN	NaN	NaN	NaN	NaN	NaN	NaN	NaN	NaN	NaN	NaN	NaN	NaN	NaN	NaN	NaN	NaN	NaN	NaN	NaN	NaN	NaN	NaN	NaN
NaN	NaN	NaN	NaN	NaN	NaN	NaN	NaN	NaN	NaN	NaN	NaN	NaN	NaN	NaN	NaN	NaN	NaN	NaN	NaN	NaN	NaN	NaN	NaN	NaN	NaN	NaN	NaN	NaN	NaN	NaN	NaN	NaN	NaN	NaN	NaN	NaN	NaN	NaN	NaN	NaN	NaN	NaN	NaN	NaN	NaN	NaN	NaN	NaN	NaN
NaN	NaN	NaN	NaN	NaN	NaN	NaN	NaN	NaN	NaN	NaN	NaN	NaN	NaN	NaN	NaN	NaN	NaN	NaN	NaN	NaN	NaN	NaN	NaN	NaN	NaN	NaN	NaN	NaN	NaN	NaN	NaN	NaN	NaN	NaN	NaN	NaN	NaN	NaN	NaN	NaN	NaN	NaN	NaN	NaN	NaN	NaN	NaN	NaN	NaN
NaN	NaN	NaN	NaN	NaN	NaN	NaN	NaN	NaN	NaN	NaN	NaN	NaN	NaN	NaN	NaN	NaN	NaN	NaN	NaN	NaN	NaN	NaN	NaN	NaN	NaN	NaN	NaN	NaN	NaN	NaN	NaN	NaN	NaN	NaN	NaN	NaN	NaN	NaN	NaN	NaN	NaN	NaN	NaN	NaN	NaN	NaN	NaN	NaN	NaN
NaN	NaN	NaN	NaN	NaN	NaN	NaN	NaN	NaN	NaN	NaN	NaN	NaN	NaN	NaN	NaN	NaN	NaN	NaN	NaN	NaN	NaN	NaN	7.1871	7.1871	NaN	NaN	NaN	NaN	NaN	NaN	NaN	NaN	NaN	NaN	NaN	NaN	NaN	NaN	NaN	NaN	NaN	NaN	NaN	NaN	NaN	NaN	NaN	NaN	NaN
NaN	NaN	NaN	NaN	NaN	NaN	NaN	NaN	NaN	NaN	NaN	NaN	NaN	NaN	NaN	NaN	NaN	NaN	NaN	NaN	7.1871	7.1871	7.1871	7.1871	7.1871	NaN	NaN	NaN	NaN	NaN	NaN	NaN	NaN	NaN	NaN	NaN	NaN	NaN	NaN	NaN	NaN	NaN	NaN	NaN	NaN	NaN	NaN	NaN	NaN	NaN
NaN	NaN	NaN	NaN	NaN	NaN	NaN	NaN	NaN	NaN	NaN	NaN	NaN	NaN	NaN	NaN	NaN	NaN	NaN	NaN	NaN	NaN	7.1871	7.1871	7.1871	NaN	NaN	NaN	NaN	NaN	NaN	NaN	NaN	NaN	NaN	NaN	NaN	NaN	NaN	NaN	NaN	NaN	NaN	NaN	NaN	NaN	NaN	NaN	NaN	NaN
NaN	NaN	NaN	NaN	NaN	NaN	NaN	NaN	NaN	NaN	NaN	NaN	NaN	NaN	NaN	NaN	NaN	NaN	NaN	NaN	NaN	NaN	7.24	7.24	7.24	7.6325	NaN	NaN	NaN	NaN	NaN	NaN	NaN	NaN	NaN	NaN	NaN	NaN	NaN	NaN	NaN	NaN	NaN	NaN	NaN	NaN	NaN	NaN	NaN	NaN
NaN	NaN	NaN	NaN	NaN	NaN	NaN	NaN	NaN	NaN	NaN	NaN	NaN	NaN	NaN	NaN	NaN	NaN	NaN	NaN	NaN	NaN	NaN	7.24	7.24	7.6325	7.6325	7.6325	7.6325	7.6325	7.6325	7.6325	NaN	NaN	NaN	NaN	NaN	NaN	NaN	NaN	NaN	NaN	NaN	NaN	NaN	NaN	NaN	NaN	NaN	7.6325
NaN	NaN	NaN	NaN	NaN	NaN	NaN	NaN	NaN	NaN	NaN	NaN	NaN	NaN	NaN	NaN	7.24	7.24	NaN	NaN	NaN	NaN	NaN	NaN	7.24	7.6325	7.6325	7.6325	7.6325	7.6325	7.6325	7.6325	7.6325	NaN	NaN	NaN	NaN	NaN	NaN	7.6325	7.6325	7.6325	7.6325	7.6325	NaN	NaN	NaN	7.6325	7.6325	7.6325
NaN	NaN	NaN	NaN	NaN	NaN	NaN	NaN	NaN	NaN	NaN	NaN	NaN	NaN	NaN	NaN	7.24	7.24	7.24	7.24	NaN	NaN	NaN	NaN	7.24	7.6325	7.6325	7.6325	7.6325	7.6325	7.6325	7.6325	7.6325	NaN	NaN	NaN	NaN	NaN	NaN	NaN	7.6325	7.6325	7.6325	7.6325	7.6325	7.6325	7.6325	7.6325	7.6325	7.6325
NaN	NaN	NaN	NaN	NaN	NaN	NaN	NaN	NaN	NaN	NaN	NaN	NaN	NaN	7.24	7.24	7.24	7.24	7.24	7.24	7.24	7.24	7.24	7.24	7.24	7.6325	7.6325	7.6325	7.6325	7.6325	7.6325	7.6325	7.6325	7.6325	7.6325	7.6325	7.6325	NaN	NaN	NaN	7.6325	7.6325	7.6325	7.6325	7.6325	7.6325	7.6325	7.6325	7.6325	7.6325
NaN	NaN	NaN	NaN	NaN	NaN	NaN	NaN	NaN	7.24	7.24	7.24	7.24	7.24	7.24	7.24	7.24	7.24	7.24	7.24	7.24	7.24	7.24	7.24	7.24	7.6325	7.6325	7.6325	7.6325	7.6325	7.6325	7.6325	7.6325	7.6325	7.6325	7.6325	7.6325	7.6325	NaN	NaN	7.6325	7.6325	7.6325	7.6325	7.6325	7.6325	7.6325	7.6325	7.6325	7.6325
NaN	NaN	NaN	NaN	NaN	NaN	NaN	NaN	NaN	7.24	7.24	7.24	7.24	7.24	7.24	7.24	7.24	7.24	7.24	7.24	7.24	7.24	7.24	7.24	7.24	7.6325	7.6325	7.6325	7.6325	7.6325	7.6325	7.6325	7.6325	7.6325	7.6325	7.6325	7.6325	7.6325	7.6325	7.6325	7.6325	7.6325	7.6325	7.6325	7.6325	7.6325	7.6325	7.6325	7.6325	7.6325
NaN	NaN	NaN	NaN	NaN	NaN	NaN	NaN	NaN	7.24	7.24	7.24	7.24	7.24	7.24	7.24	7.24	7.24	7.24	7.24	7.24	7.24	7.24	7.24	7.24	7.6325	7.6325	7.6325	7.6325	7.6325	7.6325	7.6325	7.6325	7.6325	7.6325	7.6325	7.6325	7.6325	7.6325	7.6325	7.6325	7.6325	7.6325	7.6325	7.6325	7.6325	7.6325	7.6325	7.6325	7.6325
NaN	NaN	NaN	NaN	NaN	NaN	NaN	NaN	NaN	NaN	7.24	7.24	7.24	7.24	7.24	7.24	7.24	7.24	7.24	7.24	7.24	7.24	7.24	7.24	7.24	7.6325	7.6325	7.6325	7.6325	7.6325	7.6325	7.6325	7.6325	7.6325	7.6325	7.6325	7.6325	7.6325	7.6325	7.6325	7.6325	7.6325	7.6325	7.6325	7.6325	7.6325	7.6325	7.6325	7.6325	7.6325
NaN	NaN	NaN	NaN	NaN	NaN	NaN	NaN	NaN	NaN	NaN	7.24	7.24	7.24	7.24	7.24	7.24	7.24	7.24	7.24	7.24	7.24	7.24	7.24	7.24	7.6325	7.6325	7.6325	7.6325	7.6325	7.6325	7.6325	7.6325	7.6325	7.6325	7.6325	7.6325	7.6325	7.6325	7.6325	7.6325	7.6325	7.6325	7.6325	7.6325	7.6325	7.6325	7.6325	7.6325	7.6325
NaN	NaN	NaN	NaN	NaN	NaN	NaN	NaN	NaN	NaN	NaN	7.24	7.24	7.24	7.24	7.24	7.24	7.24	7.24	7.24	7.24	7.24	7.24	7.24	7.24	7.6325	7.6325	7.6325	7.6325	7.6325	7.6325	7.6325	7.6325	7.6325	7.6325	7.6325	7.6325	7.6325	7.6325	7.6325	7.6325	7.6325	7.6325	7.6325	7.6325	7.6325	7.6325	7.6325	7.6325	7.6325
NaN	NaN	NaN	NaN	NaN	NaN	NaN	NaN	NaN	NaN	NaN	7.24	7.24	7.24	7.24	7.24	7.24	7.24	7.24	7.24	7.24	7.24	7.24	7.24	7.24	7.6325	7.6325	7.6325	7.6325	7.6325	7.6325	7.6325	7.6325	7.6325	7.6325	7.6325	7.6325	7.6325	7.6325	7.6325	7.6325	7.6325	7.6325	7.6325	7.6325	7.6325	7.6325	7.6325	7.6325	7.6325
NaN	NaN	NaN	NaN	NaN	NaN	NaN	NaN	NaN	NaN	NaN	7.24	7.24	7.24	7.24	7.24	7.24	7.24	7.24	7.24	7.24	7.24	7.24	7.24	7.24	7.6325	7.6325	7.6325	7.6325	7.6325	7.6325	7.6325	7.6325	7.6325	7.6325	7.6325	7.6325	7.6325	7.6325	7.6325	7.6325	7.6325	7.6325	7.6325	7.6325	7.6325	7.6325	7.6325	7.6325	7.6325
NaN	NaN	NaN	NaN	NaN	NaN	NaN	NaN	NaN	NaN	NaN	7.24	7.24	7.24	7.24	7.24	7.24	7.24	7.24	7.24	7.24	7.24	7.24	7.24	7.24	7.6325	7.6325	7.6325	7.6325	7.6325	7.6325	7.6325	7.6325	7.6325	7.6325	7.6325	7.6325	7.6325	7.6325	7.6325	7.6325	7.6325	7.6325	7.6325	7.6325	7.6325	7.6325	7.6325	7.6325	7.6325
NaN	NaN	NaN	NaN	NaN	NaN	NaN	NaN	NaN	7.24	7.24	7.24	7.24	7.24	7.24	7.24	7.24	7.24	7.24	7.24	7.24	7.24	7.24	7.24	7.24	7.6325	7.6325	7.6325	7.6325	7.6325	7.6325	7.6325	7.6325	7.6325	7.6325	7.6325	7.6325	7.6325	7.6325	7.6325	7.6325	7.6325	7.6325	7.6325	7.6325	7.6325	7.6325	7.6325	7.6325	7.6325
NaN	NaN	NaN	NaN	NaN	NaN	NaN	NaN	NaN	7.24	7.24	7.24	7.24	7.24	7.24	7.24	7.24	7.24	7.24	7.24	7.24	7.24	7.24	7.24	7.24	7.6325	7.6325	7.6325	7.6325	7.6325	7.6325	7.6325	7.6325	7.6325	7.6325	7.6325	7.6325	7.6325	7.6325	7.6325	7.6325	7.6325	7.6325	7.6325	7.6325	7.6325	7.6325	7.6325	7.6325	7.6325
NaN	NaN	NaN	NaN	NaN	NaN	NaN	NaN	NaN	NaN	NaN	NaN	NaN	7.24	7.24	7.24	7.24	7.24	7.24	7.24	7.24	7.24	7.24	7.24	7.24	7.6325	7.6325	7.6325	7.6325	7.6325	7.6325	7.6325	7.6325	7.6325	7.6325	7.6325	7.6325	7.6325	7.6325	7.6325	7.6325	7.6325	7.6325	7.6325	7.6325	7.6325	7.6325	7.6325	7.6325	7.6325
NaN	NaN	NaN	NaN	NaN	NaN	NaN	NaN	NaN	NaN	NaN	NaN	NaN	NaN	NaN	7.24	7.24	7.24	7.24	7.24	7.24	7.24	7.24	7.24	7.24	7.6325	7.6325	7.6325	7.6325	7.6325	7.6325	7.6325	7.6325	7.6325	7.6325	7.6325	7.6325	7.6325	7.6325	7.6325	7.6325	7.6325	7.6325	7.6325	7.6325	7.6325	7.6325	7.6325	7.6325	7.6325
NaN	NaN	NaN	NaN	NaN	NaN	NaN	NaN	NaN	NaN	NaN	NaN	NaN	NaN	NaN	7.24	7.24	7.24	7.24	7.24	7.24	7.24	7.24	7.24	7.24	7.6325	7.6325	7.6325	7.6325	7.6325	7.6325	7.6325	7.6325	7.6325	7.6325	7.6325	7.6325	7.6325	7.6325	7.6325	7.6325	7.6325	7.6325	7.6325	7.6325	7.6325	7.6325	7.6325	7.6325	7.6325
NaN	NaN	NaN	NaN	NaN	NaN	NaN	NaN	NaN	NaN	NaN	NaN	NaN	NaN	7.24	7.24	7.24	7.24	7.24	7.24	7.24	7.24	7.24	7.24	7.24	7.6325	7.6325	7.6325	7.6325	7.6325	7.6325	7.6325	7.6325	7.6325	7.6325	7.6325	7.6325	7.6325	7.6325	7.6325	7.6325	7.6325	7.6325	7.6325	7.6325	7.6325	7.6325	7.6325	7.6325	7.6325
NaN	NaN	NaN	NaN	NaN	NaN	NaN	NaN	NaN	NaN	NaN	NaN	NaN	NaN	NaN	7.24	7.24	7.24	7.24	7.24	7.24	7.24	7.24	7.24	7.24	7.6325	7.6325	7.6325	7.6325	7.6325	7.6325	7.6325	7.6325	7.6325	7.6325	7.6325	7.6325	7.6325	7.6325	7.6325	7.6325	7.6325	7.6325	7.6325	7.6325	7.6325	7.6325	7.6325	7.6325	7.6325
NaN	NaN	NaN	NaN	NaN	NaN	NaN	NaN	NaN	NaN	NaN	NaN	NaN	NaN	NaN	7.24	7.24	7.24	7.24	7.24	7.24	7.24	7.24	7.24	7.24	7.6325	7.6325	7.6325	7.6325	7.6325	7.6325	7.6325	7.6325	7.6325	7.6325	7.6325	7.6325	7.6325	7.6325	7.6325	7.6325	7.6325	7.6325	7.6325	7.6325	7.6325	7.6325	7.6325	7.6325	7.6325
NaN	NaN	NaN	NaN	NaN	NaN	NaN	NaN	NaN	NaN	NaN	NaN	NaN	NaN	7.24	7.24	7.24	7.24	7.24	7.24	7.24	7.24	7.24	7.24	7.24	7.6325	7.6325	7.6325	7.6325	7.6325	7.6325	7.6325	7.6325	7.6325	7.6325	7.6325	7.6325	7.6325	7.6325	7.6325	7.6325	7.6325	7.6325	7.6325	7.6325	7.6325	7.6325	7.6325	7.6325	7.6325
NaN	NaN	NaN	NaN	NaN	NaN	NaN	NaN	NaN	NaN	NaN	NaN	NaN	NaN	NaN	7.24	7.24	7.24	7.24	7.24	7.24	7.24	7.24	7.24	7.24	7.6325	7.6325	7.6325	7.6325	7.6325	7.6325	7.6325	7.6325	7.6325	7.6325	7.6325	7.6325	7.6325	7.6325	7.6325	7.6325	7.6325	7.6325	7.6325	7.6325	7.6325	7.6325	7.6325	7.6325	7.6325
NaN	NaN	NaN	NaN	NaN	NaN	NaN	NaN	NaN	NaN	NaN	NaN	NaN	NaN	NaN	NaN	NaN	NaN	7.24	7.24	7.24	7.24	7.24	7.24	7.24	7.6325	7.6325	7.6325	7.6325	7.6325	7.6325	7.6325	7.6325	7.6325	7.6325	7.6325	7.6325	7.6325	7.6325	7.6325	7.6325	7.6325	7.6325	7.6325	7.6325	7.6325	7.6325	7.6325	7.6325	7.6325
NaN	NaN	NaN	NaN	NaN	NaN	NaN	NaN	NaN	NaN	NaN	NaN	NaN	NaN	NaN	NaN	NaN	NaN	NaN	7.3362	7.3362	7.3362	7.3362	7.3362	7.3362	6.8027	6.8027	6.8027	6.8027	6.8027	6.8027	6.8027	6.8027	6.8027	6.8027	6.8027	6.8027	6.8027	6.8027	6.8027	6.8027	6.8027	6.8027	6.8027	6.8027	6.8027	6.8027	6.8027	6.8027	6.8027
NaN	NaN	NaN	NaN	NaN	NaN	NaN	NaN	NaN	NaN	NaN	NaN	NaN	NaN	NaN	NaN	NaN	NaN	NaN	7.3362	7.3362	7.3362	7.3362	7.3362	7.3362	6.8027	6.8027	6.8027	6.8027	6.8027	6.8027	6.8027	6.8027	6.8027	6.8027	6.8027	6.8027	6.8027	6.8027	6.8027	6.8027	6.8027	6.8027	6.8027	6.8027	6.8027	6.8027	6.8027	6.8027	6.8027
NaN	NaN	NaN	NaN	NaN	NaN	NaN	NaN	NaN	NaN	NaN	NaN	NaN	NaN	NaN	NaN	NaN	NaN	NaN	7.3362	7.3362	7.3362	7.3362	7.3362	7.3362	6.8027	6.8027	6.8027	6.8027	6.8027	6.8027	6.8027	6.8027	6.8027	6.8027	6.8027	6.8027	6.8027	6.8027	6.8027	6.8027	6.8027	6.8027	6.8027	6.8027	6.8027	6.8027	6.8027	6.8027	6.8027
NaN	NaN	NaN	NaN	NaN	NaN	NaN	NaN	NaN	NaN	NaN	NaN	NaN	NaN	NaN	NaN	NaN	NaN	7.3362	7.3362	7.3362	7.3362	7.3362	7.3362	7.3362	6.8027	6.8027	6.8027	6.8027	6.8027	6.8027	6.8027	6.8027	6.8027	6.8027	6.8027	6.8027	6.8027	6.8027	6.8027	6.8027	6.8027	6.8027	6.8027	6.8027	6.8027	6.8027	6.8027	6.8027	6.8027
NaN	NaN	NaN	NaN	NaN	NaN	NaN	NaN	NaN	NaN	NaN	NaN	NaN	NaN	NaN	NaN	NaN	NaN	7.3362	7.3362	7.3362	7.3362	7.3362	7.3362	7.3362	6.8027	6.8027	6.8027	6.8027	6.8027	6.8027	6.8027	6.8027	6.8027	6.8027	6.8027	6.8027	6.8027	6.8027	6.8027	6.8027	6.8027	6.8027	6.8027	6.8027	6.8027	6.8027	6.8027	6.8027	6.8027
NaN	NaN	NaN	NaN	NaN	NaN	NaN	NaN	NaN	NaN	NaN	NaN	NaN	NaN	NaN	NaN	NaN	NaN	7.3362	7.3362	7.3362	7.3362	7.3362	7.3362	7.3362	6.8027	6.8027	6.8027	6.8027	6.8027	6.8027	6.8027	6.8027	6.8027	6.8027	6.8027	6.8027	6.8027	6.8027	6.8027	6.8027	6.8027	6.8027	6.8027	6.8027	6.8027	6.8027	6.8027	6.8027	6.8027
NaN	NaN	NaN	NaN	NaN	NaN	NaN	NaN	NaN	NaN	NaN	NaN	NaN	NaN	NaN	NaN	NaN	NaN	NaN	7.3362	7.3362	7.3362	7.3362	7.3362	7.3362	6.8027	6.8027	6.8027	6.8027	6.8027	6.8027	6.8027	6.8027	6.8027	6.8027	6.8027	6.8027	6.8027	6.8027	6.8027	6.8027	6.8027	6.8027	6.8027	6.8027	6.8027	6.8027	6.8027	6.8027	6.8027
NaN	NaN	NaN	NaN	NaN	NaN	NaN	NaN	NaN	NaN	NaN	NaN	NaN	NaN	NaN	NaN	NaN	NaN	NaN	NaN	7.3362	7.3362	7.3362	7.3362	7.3362	6.8027	6.8027	6.8027	6.8027	6.8027	6.8027	6.8027	6.8027	6.8027	6.8027	6.8027	6.8027	6.8027	6.8027	6.8027	6.8027	6.8027	6.8027	6.8027	6.8027	6.8027	6.8027	6.8027	6.8027	6.8027
NaN	NaN	NaN	NaN	NaN	NaN	NaN	NaN	NaN	NaN	NaN	NaN	NaN	NaN	NaN	NaN	NaN	NaN	NaN	NaN	NaN	7.3362	7.3362	7.3362	7.3362	6.8027	6.8027	6.8027	6.8027	6.8027	6.8027	6.8027	6.8027	6.8027	6.8027	6.8027	6.8027	6.8027	6.8027	6.8027	6.8027	6.8027	6.8027	6.8027	6.8027	6.8027	6.8027	6.8027	6.8027	6.8027
NaN	NaN	NaN	NaN	NaN	NaN	NaN	NaN	NaN	NaN	NaN	NaN	NaN	NaN	NaN	NaN	NaN	NaN	NaN	NaN	NaN	NaN	7.3362	7.3362	7.3362	6.8027	6.8027	6.8027	6.8027	6.8027	6.8027	6.8027	6.8027	6.8027	6.8027	6.8027	6.8027	6.8027	6.8027	6.8027	6.8027	6.8027	6.8027	6.8027	6.8027	6.8027	6.8027	6.8027	6.8027	6.8027
NaN	NaN	NaN	NaN	NaN	NaN	NaN	NaN	NaN	NaN	NaN	NaN	NaN	NaN	NaN	NaN	NaN	NaN	NaN	NaN	NaN	NaN	NaN	7.3362	7.3362	6.8027	6.8027	6.8027	6.8027	6.8027	6.8027	6.8027	6.8027	6.8027	6.8027	6.8027	6.8027	6.8027	6.8027	6.8027	6.8027	6.8027	6.8027	6.8027	6.8027	6.8027	6.8027	6.8027	6.8027	6.8027
NaN	NaN	NaN	NaN	NaN	NaN	NaN	NaN	NaN	NaN	NaN	NaN	NaN	NaN	NaN	NaN	NaN	NaN	NaN	NaN	NaN	NaN	NaN	7.3362	7.3362	6.8027	6.8027	6.8027	6.8027	6.8027	6.8027	6.8027	6.8027	6.8027	6.8027	6.8027	6.8027	6.8027	6.8027	6.8027	6.8027	6.8027	6.8027	6.8027	6.8027	6.8027	6.8027	6.8027	6.8027	6.8027
NaN	NaN	NaN	NaN	NaN	NaN	NaN	NaN	NaN	NaN	NaN	NaN	NaN	NaN	NaN	NaN	NaN	NaN	NaN	NaN	NaN	NaN	NaN	NaN	7.3362	6.8027	6.8027	6.8027	6.8027	6.8027	6.8027	6.8027	6.8027	6.8027	6.8027	6.8027	6.8027	6.8027	6.8027	6.8027	6.8027	6.8027	6.8027	6.8027	6.8027	6.8027	6.8027	6.8027	6.8027	6.8027
NaN	NaN	NaN	NaN	NaN	NaN	NaN	NaN	NaN	NaN	NaN	NaN	NaN	NaN	NaN	NaN	NaN	NaN	NaN	NaN	NaN	NaN	NaN	NaN	NaN	6.8027	6.8027	6.8027	6.8027	6.8027	6.8027	6.8027	6.8027	6.8027	6.8027	6.8027	6.8027	6.8027	6.8027	6.8027	6.8027	6.8027	6.8027	6.8027	6.8027	6.8027	6.8027	6.8027	6.8027	6.8027
NaN	NaN	NaN	NaN	NaN	NaN	NaN	NaN	NaN	NaN	NaN	NaN	NaN	NaN	NaN	NaN	NaN	NaN	NaN	NaN	NaN	NaN	NaN	NaN	NaN	NaN	6.8027	6.8027	6.8027	6.8027	6.8027	6.8027	6.8027	6.8027	6.8027	6.8027	6.8027	6.8027	6.8027	6.8027	6.8027	6.8027	6.8027	6.8027	6.8027	6.8027	6.8027	6.8027	6.8027	6.8027
NaN	NaN	NaN	NaN	NaN	NaN	NaN	NaN	NaN	NaN	NaN	NaN	NaN	NaN	NaN	NaN	NaN	NaN	NaN	NaN	NaN	NaN	NaN	NaN	NaN	NaN	6.8027	6.8027	6.8027	6.8027	6.8027	6.8027	6.8027	6.8027	6.8027	6.8027	6.8027	6.8027	6.8027	6.8027	6.8027	6.8027	6.8027	6.8027	6.8027	6.8027	6.8027	6.8027	6.8027	6.8027
NaN	NaN	NaN	NaN	NaN	NaN	NaN	NaN	NaN	NaN	NaN	NaN	NaN	NaN	NaN	NaN	NaN	NaN	NaN	NaN	NaN	NaN	NaN	NaN	NaN	NaN	6.8027	6.8027	6.8027	6.8027	6.8027	6.8027	6.8027	6.8027	6.8027	6.8027	6.8027	6.8027	6.8027	6.8027	6.8027	6.8027	6.8027	6.8027	6.8027	6.8027	6.8027	6.8027	6.8027	6.8027
NaN	NaN	NaN	NaN	NaN	NaN	NaN	NaN	NaN	NaN	NaN	NaN	NaN	NaN	NaN	NaN	NaN	NaN	NaN	NaN	NaN	NaN	NaN	NaN	NaN	NaN	6.8027	6.8027	6.8027	6.8027	6.8027	6.8027	6.8027	6.8027	6.8027	6.8027	6.8027	6.8027	6.8027	6.8027	6.8027	6.8027	6.8027	6.8027	6.8027	6.8027	6.8027	6.8027	6.8027	6.8027
NaN	NaN	NaN	NaN	NaN	NaN	NaN	NaN	NaN	NaN	NaN	NaN	NaN	NaN	NaN	NaN	NaN	NaN	NaN	NaN	NaN	NaN	NaN	NaN	NaN	NaN	6.8027	6.8027	6.8027	6.8027	6.8027	6.8027	6.8027	6.8027	6.8027	6.8027	6.8027	6.8027	6.8027	6.8027	6.8027	6.8027	6.8027	6.8027	6.8027	6.8027	6.8027	6.8027	6.8027	6.8027
NaN	NaN	NaN	NaN	NaN	NaN	NaN	NaN	NaN	NaN	NaN	NaN	NaN	NaN	NaN	NaN	NaN	NaN	NaN	NaN	NaN	NaN	NaN	NaN	NaN	NaN	NaN	6.8027	6.8027	6.8027	6.8027	6.8027	6.8027	6.8027	6.8027	6.8027	6.8027	6.8027	6.8027	6.8027	6.8027	6.8027	6.8027	6.8027	6.8027	6.8027	6.8027	6.8027	6.8027	6.8027
NaN	NaN	NaN	NaN	NaN	NaN	NaN	NaN	NaN	NaN	NaN	NaN	NaN	NaN	NaN	NaN	NaN	NaN	NaN	NaN	NaN	NaN	NaN	NaN	NaN	NaN	NaN	6.8027	6.8027	6.8027	6.8027	6.8027	6.8027	6.8027	6.8027	6.8027	6.8027	6.8027	6.8027	6.8027	6.8027	6.8027	6.8027	6.8027	6.8027	6.8027	6.8027	6.8027	6.8027	6.8027
NaN	NaN	NaN	NaN	NaN	NaN	NaN	NaN	NaN	NaN	NaN	NaN	NaN	NaN	NaN	NaN	NaN	NaN	NaN	NaN	NaN	NaN	NaN	NaN	NaN	NaN	6.8027	6.8027	6.8027	6.8027	6.8027	6.8027	6.8027	6.8027	6.8027	6.8027	6.8027	6.8027	6.8027	6.8027	6.8027	6.8027	6.8027	6.8027	6.8027	6.8027	6.8027	6.8027	6.8027	6.8027
NaN	NaN	NaN	NaN	NaN	NaN	NaN	NaN	NaN	NaN	NaN	NaN	NaN	NaN	NaN	NaN	NaN	NaN	NaN	NaN	NaN	NaN	NaN	NaN	NaN	NaN	6.8027	6.8027	6.8027	6.8027	6.8027	6.8027	6.8027	6.8027	6.8027	6.8027	6.8027	6.8027	6.8027	6.8027	6.8027	6.8027	6.8027	6.8027	6.8027	6.8027	6.8027	6.8027	6.8027	6.8027
NaN	NaN	NaN	NaN	NaN	NaN	NaN	NaN	NaN	NaN	NaN	NaN	NaN	NaN	NaN	NaN	NaN	NaN	NaN	NaN	NaN	NaN	NaN	NaN	NaN	6.8027	6.8027	6.8027	6.8027	6.8027	6.8027	6.8027	6.8027	6.8027	6.8027	6.8027	6.8027	6.8027	6.8027	6.8027	6.8027	6.8027	6.8027	6.8027	6.8027	6.8027	6.8027	6.8027	6.8027	6.8027
NaN	NaN	NaN	NaN	NaN	NaN	NaN	NaN	NaN	NaN	NaN	NaN	NaN	NaN	NaN	NaN	NaN	NaN	NaN	NaN	NaN	NaN	NaN	NaN	NaN	6.8027	6.8027	6.8027	6.8027	6.8027	6.8027	6.8027	6.8027	6.8027	6.8027	6.8027	6.8027	6.8027	6.8027	6.8027	6.8027	6.8027	6.8027	6.8027	6.8027	6.8027	6.8027	6.8027	6.8027	6.8027
NaN	NaN	NaN	NaN	NaN	NaN	NaN	NaN	NaN	NaN	NaN	NaN	NaN	NaN	NaN	NaN	NaN	NaN	NaN	NaN	NaN	NaN	NaN	NaN	NaN	7.3444	7.3444	7.3444	7.3444	7.3444	7.3444	7.3444	7.3444	7.3444	7.3444	7.3444	7.3444	7.3444	7.3444	7.3444	7.3444	7.3444	7.3444	7.3444	7.3444	7.3444	7.3444	7.3444	7.3444	7.3444
NaN	NaN	NaN	NaN	NaN	NaN	NaN	NaN	NaN	NaN	NaN	NaN	NaN	NaN	NaN	NaN	NaN	NaN	NaN	NaN	NaN	NaN	NaN	NaN	NaN	7.3444	7.3444	7.3444	7.3444	7.3444	7.3444	7.3444	7.3444	7.3444	7.3444	7.3444	7.3444	7.3444	7.3444	7.3444	7.3444	7.3444	7.3444	7.3444	7.3444	7.3444	7.3444	7.3444	7.3444	7.3444
NaN	NaN	NaN	NaN	NaN	NaN	NaN	NaN	NaN	NaN	NaN	NaN	NaN	NaN	NaN	NaN	NaN	NaN	NaN	NaN	NaN	NaN	NaN	NaN	NaN	7.3444	7.3444	7.3444	7.3444	7.3444	7.3444	7.3444	7.3444	7.3444	7.3444	7.3444	7.3444	7.3444	7.3444	7.3444	7.3444	7.3444	7.3444	7.3444	7.3444	7.3444	7.3444	7.3444	7.3444	7.3444
NaN	NaN	NaN	NaN	NaN	NaN	NaN	NaN	NaN	NaN	NaN	NaN	NaN	NaN	NaN	NaN	NaN	NaN	NaN	NaN	NaN	NaN	NaN	NaN	NaN	7.3444	7.3444	7.3444	7.3444	7.3444	7.3444	7.3444	7.3444	7.3444	7.3444	7.3444	7.3444	7.3444	7.3444	7.3444	7.3444	7.3444	7.3444	7.3444	7.3444	7.3444	7.3444	7.3444	7.3444	7.3444
NaN	NaN	NaN	NaN	NaN	NaN	NaN	NaN	NaN	NaN	NaN	NaN	NaN	NaN	NaN	NaN	NaN	NaN	NaN	NaN	NaN	NaN	NaN	NaN	NaN	7.3444	7.3444	7.3444	7.3444	7.3444	7.3444	7.3444	7.3444	7.3444	7.3444	7.3444	7.3444	7.3444	7.3444	7.3444	7.3444	7.3444	7.3444	7.3444	7.3444	7.3444	7.3444	7.3444	7.3444	7.3444
NaN	NaN	NaN	NaN	NaN	NaN	NaN	NaN	NaN	NaN	NaN	NaN	NaN	NaN	NaN	NaN	NaN	NaN	NaN	NaN	NaN	NaN	NaN	NaN	NaN	NaN	7.3444	7.3444	7.3444	7.3444	7.3444	7.3444	7.3444	7.3444	7.3444	7.3444	7.3444	7.3444	7.3444	7.3444	7.3444	7.3444	7.3444	7.3444	7.3444	7.3444	7.3444	7.3444	7.3444	7.3444
NaN	NaN	NaN	NaN	NaN	NaN	NaN	NaN	NaN	NaN	NaN	NaN	NaN	NaN	NaN	NaN	NaN	NaN	NaN	NaN	NaN	NaN	NaN	NaN	NaN	NaN	7.3444	7.3444	7.3444	7.3444	7.3444	7.3444	7.3444	7.3444	7.3444	7.3444	7.3444	7.3444	7.3444	7.3444	7.3444	7.3444	7.3444	7.3444	7.3444	7.3444	7.3444	7.3444	7.3444	7.3444
NaN	NaN	NaN	NaN	NaN	NaN	NaN	NaN	NaN	NaN	NaN	NaN	NaN	NaN	NaN	NaN	NaN	NaN	NaN	NaN	NaN	NaN	NaN	NaN	NaN	NaN	7.3444	7.3444	7.3444	7.3444	7.3444	7.3444	7.3444	7.3444	7.3444	7.3444	7.3444	7.3444	7.3444	7.3444	7.3444	7.3444	7.3444	7.3444	7.3444	7.3444	7.3444	7.3444	7.3444	7.3444
NaN	NaN	NaN	NaN	NaN	NaN	NaN	NaN	NaN	NaN	NaN	NaN	NaN	NaN	NaN	NaN	NaN	NaN	NaN	NaN	NaN	NaN	NaN	NaN	NaN	7.3444	7.3444	7.3444	7.3444	7.3444	7.3444	7.3444	7.3444	7.3444	7.3444	7.3444	7.3444	7.3444	7.3444	7.3444	7.3444	7.3444	7.3444	7.3444	7.3444	7.3444	7.3444	7.3444	7.3444	7.3444
NaN	NaN	NaN	NaN	NaN	NaN	NaN	NaN	NaN	NaN	NaN	NaN	NaN	NaN	NaN	NaN	NaN	NaN	NaN	NaN	NaN	NaN	NaN	NaN	7.0952	7.3444	7.3444	7.3444	7.3444	7.3444	7.3444	7.3444	7.3444	7.3444	7.3444	7.3444	7.3444	7.3444	7.3444	7.3444	7.3444	7.3444	7.3444	7.3444	7.3444	7.3444	7.3444	7.3444	7.3444	7.3444
NaN	NaN	NaN	NaN	NaN	NaN	NaN	NaN	NaN	NaN	NaN	NaN	NaN	NaN	NaN	NaN	NaN	NaN	NaN	NaN	NaN	NaN	NaN	NaN	7.0952	7.3444	7.3444	7.3444	7.3444	7.3444	7.3444	7.3444	7.3444	7.3444	7.3444	7.3444	7.3444	7.3444	7.3444	7.3444	7.3444	7.3444	7.3444	7.3444	7.3444	7.3444	7.3444	7.3444	7.3444	7.3444
NaN	NaN	NaN	NaN	NaN	NaN	NaN	NaN	NaN	NaN	NaN	NaN	NaN	NaN	NaN	NaN	NaN	NaN	NaN	NaN	NaN	NaN	7.0952	7.0952	7.0952	7.3444	7.3444	7.3444	7.3444	7.3444	7.3444	7.3444	7.3444	7.3444	7.3444	7.3444	7.3444	7.3444	7.3444	7.3444	7.3444	7.3444	7.3444	7.3444	7.3444	7.3444	7.3444	7.3444	7.3444	7.3444
NaN	NaN	NaN	NaN	NaN	NaN	NaN	NaN	NaN	NaN	NaN	NaN	NaN	NaN	NaN	NaN	NaN	NaN	NaN	NaN	NaN	NaN	7.0952	7.0952	7.0952	7.3444	7.3444	7.3444	7.3444	7.3444	7.3444	7.3444	7.3444	7.3444	7.3444	7.3444	7.3444	7.3444	7.3444	7.3444	7.3444	7.3444	7.3444	7.3444	7.3444	7.3444	7.3444	7.3444	7.3444	7.3444
NaN	NaN	NaN	NaN	NaN	NaN	NaN	NaN	NaN	NaN	NaN	NaN	NaN	NaN	NaN	NaN	NaN	NaN	NaN	NaN	NaN	7.0952	7.0952	7.0952	7.0952	7.3444	7.3444	7.3444	7.3444	7.3444	7.3444	7.3444	7.3444	7.3444	7.3444	7.3444	7.3444	7.3444	7.3444	7.3444	7.3444	7.3444	7.3444	7.3444	7.3444	7.3444	7.3444	7.3444	7.3444	7.3444
NaN	NaN	NaN	NaN	NaN	NaN	NaN	NaN	NaN	NaN	NaN	NaN	NaN	NaN	NaN	NaN	NaN	NaN	NaN	NaN	NaN	7.0952	7.0952	7.0952	7.0952	7.3444	7.3444	7.3444	7.3444	7.3444	7.3444	7.3444	7.3444	7.3444	7.3444	7.3444	7.3444	7.3444	7.3444	7.3444	7.3444	7.3444	7.3444	7.3444	7.3444	7.3444	7.3444	7.3444	7.3444	7.3444
NaN	NaN	NaN	NaN	NaN	NaN	NaN	NaN	NaN	NaN	NaN	NaN	NaN	NaN	NaN	NaN	NaN	NaN	NaN	NaN	7.0952	7.0952	7.0952	7.0952	7.0952	7.3444	7.3444	7.3444	7.3444	7.3444	7.3444	7.3444	7.3444	7.3444	7.3444	7.3444	7.3444	7.3444	7.3444	7.3444	7.3444	7.3444	7.3444	7.3444	7.3444	7.3444	7.3444	7.3444	7.3444	7.3444
NaN	NaN	NaN	NaN	NaN	NaN	NaN	NaN	NaN	NaN	NaN	NaN	NaN	NaN	NaN	NaN	NaN	NaN	NaN	7.0952	7.0952	7.0952	7.0952	7.0952	7.0952	7.3444	7.3444	7.3444	7.3444	7.3444	7.3444	7.3444	7.3444	7.3444	7.3444	7.3444	7.3444	7.3444	7.3444	7.3444	7.3444	7.3444	7.3444	7.3444	7.3444	7.3444	7.3444	7.3444	7.3444	7.3444
NaN	NaN	NaN	NaN	NaN	NaN	NaN	NaN	NaN	NaN	NaN	NaN	NaN	NaN	NaN	NaN	NaN	NaN	NaN	7.0952	7.0952	7.0952	7.0952	7.0952	7.0952	7.3444	7.3444	7.3444	7.3444	7.3444	7.3444	7.3444	7.3444	7.3444	7.3444	7.3444	7.3444	7.3444	7.3444	7.3444	7.3444	7.3444	7.3444	7.3444	7.3444	7.3444	7.3444	7.3444	7.3444	7.3444
NaN	NaN	NaN	NaN	NaN	NaN	NaN	NaN	NaN	NaN	NaN	NaN	NaN	NaN	NaN	NaN	NaN	NaN	7.0952	7.0952	7.0952	7.0952	7.0952	7.0952	7.0952	7.3444	7.3444	7.3444	7.3444	7.3444	7.3444	7.3444	7.3444	7.3444	7.3444	7.3444	7.3444	7.3444	7.3444	7.3444	7.3444	7.3444	7.3444	7.3444	7.3444	7.3444	7.3444	7.3444	7.3444	7.3444
NaN	NaN	NaN	NaN	NaN	NaN	NaN	NaN	NaN	NaN	NaN	NaN	NaN	NaN	NaN	NaN	NaN	7.0952	7.0952	7.0952	7.0952	7.0952	7.0952	7.0952	7.0952	7.3444	7.3444	7.3444	7.3444	7.3444	7.3444	7.3444	7.3444	7.3444	7.3444	7.3444	7.3444	7.3444	7.3444	7.3444	7.3444	7.3444	7.3444	7.3444	7.3444	7.3444	7.3444	7.3444	7.3444	7.3444
NaN	NaN	NaN	NaN	NaN	NaN	NaN	NaN	NaN	NaN	NaN	NaN	NaN	NaN	NaN	NaN	7.0952	7.0952	7.0952	7.0952	7.0952	7.0952	7.0952	7.0952	7.0952	7.3444	7.3444	7.3444	7.3444	7.3444	7.3444	7.3444	7.3444	7.3444	7.3444	7.3444	7.3444	7.3444	7.3444	7.3444	7.3444	7.3444	7.3444	7.3444	7.3444	7.3444	7.3444	7.3444	7.3444	7.3444
NaN	NaN	NaN	NaN	NaN	NaN	NaN	NaN	NaN	NaN	NaN	NaN	NaN	NaN	NaN	7.0952	7.0952	7.0952	7.0952	7.0952	7.0952	7.0952	7.0952	7.0952	7.0952	7.3444	7.3444	7.3444	7.3444	7.3444	7.3444	7.3444	7.3444	7.3444	7.3444	7.3444	7.3444	7.3444	7.3444	7.3444	7.3444	7.3444	7.3444	7.3444	7.3444	7.3444	7.3444	7.3444	7.3444	7.3444
NaN	NaN	NaN	NaN	NaN	NaN	NaN	NaN	NaN	NaN	NaN	NaN	NaN	NaN	NaN	7.0952	7.0952	7.0952	7.0952	7.0952	7.0952	7.0952	7.0952	7.0952	7.0952	7.3444	7.3444	7.3444	7.3444	7.3444	7.3444	7.3444	7.3444	7.3444	7.3444	7.3444	7.3444	7.3444	7.3444	7.3444	7.3444	7.3444	7.3444	7.3444	7.3444	7.3444	7.3444	7.3444	7.3444	7.3444
NaN	NaN	NaN	NaN	NaN	NaN	NaN	NaN	NaN	NaN	NaN	NaN	NaN	NaN	7.0952	7.0952	7.0952	7.0952	7.0952	7.0952	7.0952	7.0952	7.0952	7.0952	7.0952	7.3444	7.3444	7.3444	7.3444	7.3444	7.3444	7.3444	7.3444	7.3444	7.3444	7.3444	7.3444	7.3444	7.3444	7.3444	7.3444	7.3444	7.3444	7.3444	7.3444	7.3444	7.3444	7.3444	7.3444	7.3444
NaN	NaN	NaN	NaN	NaN	NaN	NaN	NaN	NaN	NaN	NaN	NaN	NaN	NaN	7.0952	7.0952	7.0952	7.0952	7.0952	7.0952	7.0952	7.0952	7.0952	7.0952	7.0952	7.3444	7.3444	7.3444	7.3444	7.3444	7.3444	7.3444	7.3444	7.3444	7.3444	7.3444	7.3444	7.3444	7.3444	7.3444	7.3444	7.3444	7.3444	7.3444	7.3444	7.3444	7.3444	7.3444	7.3444	7.3444
NaN	NaN	NaN	NaN	NaN	NaN	NaN	NaN	NaN	NaN	NaN	NaN	NaN	NaN	NaN	7.1839	7.1839	7.1839	7.1839	7.1839	7.1839	7.1839	7.1839	7.1839	7.1839	7.4822	7.4822	7.4822	7.4822	7.4822	7.4822	7.4822	7.4822	7.4822	7.4822	7.4822	7.4822	7.4822	7.4822	7.4822	7.4822	7.4822	7.4822	7.4822	7.4822	7.4822	7.4822	7.4822	7.4822	7.4822
NaN	NaN	NaN	NaN	NaN	NaN	NaN	NaN	NaN	NaN	NaN	NaN	NaN	NaN	NaN	7.1839	7.1839	7.1839	7.1839	7.1839	7.1839	7.1839	7.1839	7.1839	7.1839	7.4822	7.4822	7.4822	7.4822	7.4822	7.4822	7.4822	7.4822	7.4822	7.4822	7.4822	7.4822	7.4822	7.4822	7.4822	7.4822	7.4822	7.4822	7.4822	7.4822	7.4822	7.4822	7.4822	7.4822	7.4822
NaN	NaN	NaN	NaN	NaN	NaN	NaN	NaN	NaN	NaN	NaN	NaN	NaN	NaN	NaN	7.1839	7.1839	7.1839	7.1839	7.1839	7.1839	7.1839	7.1839	7.1839	7.1839	7.4822	7.4822	7.4822	7.4822	7.4822	7.4822	7.4822	7.4822	7.4822	7.4822	7.4822	7.4822	7.4822	7.4822	7.4822	7.4822	7.4822	7.4822	7.4822	7.4822	7.4822	7.4822	7.4822	7.4822	7.4822
NaN	NaN	NaN	NaN	NaN	NaN	NaN	NaN	NaN	NaN	NaN	NaN	NaN	NaN	NaN	7.1839	7.1839	NaN	NaN	7.1839	7.1839	7.1839	7.1839	7.1839	7.1839	7.4822	7.4822	7.4822	7.4822	7.4822	7.4822	7.4822	7.4822	7.4822	7.4822	7.4822	7.4822	7.4822	7.4822	7.4822	7.4822	7.4822	7.4822	7.4822	7.4822	7.4822	7.4822	7.4822	7.4822	7.4822
NaN	NaN	NaN	NaN	NaN	NaN	NaN	NaN	NaN	NaN	NaN	NaN	NaN	NaN	NaN	NaN	NaN	NaN	NaN	NaN	NaN	7.1839	7.1839	7.1839	7.1839	7.4822	7.4822	7.4822	7.4822	7.4822	7.4822	7.4822	7.4822	7.4822	7.4822	7.4822	7.4822	7.4822	7.4822	7.4822	7.4822	7.4822	7.4822	7.4822	7.4822	7.4822	7.4822	7.4822	7.4822	7.4822
NaN	NaN	NaN	NaN	NaN	NaN	NaN	NaN	NaN	NaN	NaN	NaN	NaN	NaN	NaN	NaN	NaN	NaN	NaN	NaN	NaN	7.1839	7.1839	7.1839	7.1839	7.4822	7.4822	7.4822	7.4822	7.4822	7.4822	7.4822	7.4822	7.4822	7.4822	7.4822	7.4822	7.4822	7.4822	7.4822	7.4822	7.4822	7.4822	7.4822	7.4822	7.4822	7.4822	7.4822	7.4822	7.4822
NaN	NaN	NaN	NaN	NaN	NaN	NaN	NaN	NaN	NaN	NaN	NaN	NaN	NaN	NaN	NaN	NaN	NaN	NaN	NaN	7.1839	7.1839	7.1839	7.1839	7.1839	7.4822	7.4822	7.4822	7.4822	7.4822	7.4822	7.4822	7.4822	7.4822	7.4822	7.4822	7.4822	7.4822	7.4822	7.4822	7.4822	7.4822	7.4822	7.4822	7.4822	7.4822	7.4822	7.4822	7.4822	7.4822
NaN	NaN	NaN	NaN	NaN	NaN	NaN	NaN	NaN	NaN	NaN	NaN	NaN	NaN	NaN	NaN	NaN	7.1839	7.1839	7.1839	7.1839	7.1839	7.1839	7.1839	7.1839	7.4822	7.4822	7.4822	7.4822	7.4822	7.4822	7.4822	7.4822	7.4822	7.4822	7.4822	7.4822	7.4822	7.4822	7.4822	7.4822	7.4822	7.4822	7.4822	7.4822	7.4822	7.4822	7.4822	7.4822	7.4822
NaN	NaN	NaN	NaN	NaN	NaN	NaN	NaN	NaN	NaN	NaN	NaN	NaN	NaN	NaN	NaN	7.1839	7.1839	7.1839	7.1839	7.1839	7.1839	7.1839	7.1839	7.1839	7.4822	7.4822	7.4822	7.4822	7.4822	7.4822	7.4822	7.4822	7.4822	7.4822	7.4822	7.4822	7.4822	7.4822	7.4822	7.4822	7.4822	7.4822	7.4822	7.4822	7.4822	7.4822	7.4822	7.4822	7.4822
NaN	NaN	NaN	NaN	NaN	NaN	NaN	NaN	NaN	NaN	NaN	NaN	NaN	NaN	NaN	7.1839	7.1839	7.1839	7.1839	7.1839	7.1839	7.1839	7.1839	7.1839	7.1839	7.4822	7.4822	7.4822	7.4822	7.4822	7.4822	7.4822	7.4822	7.4822	7.4822	7.4822	7.4822	7.4822	7.4822	7.4822	7.4822	7.4822	7.4822	7.4822	7.4822	7.4822	7.4822	7.4822	7.4822	7.4822
NaN	NaN	NaN	NaN	NaN	NaN	NaN	NaN	NaN	NaN	NaN	NaN	NaN	7.1839	7.1839	7.1839	7.1839	7.1839	7.1839	7.1839	7.1839	7.1839	7.1839	7.1839	7.1839	7.4822	7.4822	7.4822	7.4822	7.4822	7.4822	7.4822	7.4822	7.4822	7.4822	7.4822	7.4822	7.4822	7.4822	7.4822	7.4822	7.4822	7.4822	7.4822	7.4822	7.4822	7.4822	7.4822	7.4822	7.4822
NaN	NaN	NaN	NaN	NaN	NaN	NaN	NaN	NaN	NaN	NaN	NaN	NaN	7.1839	7.1839	7.1839	7.1839	7.1839	7.1839	7.1839	7.1839	7.1839	7.1839	7.1839	7.1839	7.4822	7.4822	7.4822	7.4822	7.4822	7.4822	7.4822	7.4822	7.4822	7.4822	7.4822	7.4822	7.4822	7.4822	7.4822	7.4822	7.4822	7.4822	7.4822	7.4822	7.4822	7.4822	7.4822	7.4822	7.4822
NaN	NaN	NaN	NaN	NaN	NaN	NaN	NaN	NaN	NaN	NaN	7.1839	7.1839	7.1839	7.1839	7.1839	7.1839	7.1839	7.1839	7.1839	7.1839	7.1839	7.1839	7.1839	7.1839	7.4822	7.4822	7.4822	7.4822	7.4822	7.4822	7.4822	7.4822	7.4822	7.4822	7.4822	7.4822	7.4822	7.4822	7.4822	7.4822	7.4822	7.4822	7.4822	7.4822	7.4822	7.4822	7.4822	7.4822	7.4822
NaN	NaN	NaN	NaN	NaN	NaN	NaN	NaN	NaN	7.1839	7.1839	7.1839	7.1839	7.1839	7.1839	7.1839	7.1839	7.1839	7.1839	7.1839	7.1839	7.1839	7.1839	7.1839	7.1839	7.4822	7.4822	7.4822	7.4822	7.4822	7.4822	7.4822	7.4822	7.4822	7.4822	7.4822	7.4822	7.4822	7.4822	7.4822	7.4822	7.4822	7.4822	7.4822	7.4822	7.4822	7.4822	7.4822	7.4822	7.4822
NaN	NaN	NaN	7.1839	NaN	NaN	NaN	NaN	NaN	7.1839	7.1839	7.1839	7.1839	7.1839	7.1839	7.1839	7.1839	7.1839	7.1839	7.1839	7.1839	7.1839	7.1839	7.1839	7.1839	7.4822	7.4822	7.4822	7.4822	7.4822	7.4822	7.4822	7.4822	7.4822	7.4822	7.4822	7.4822	7.4822	7.4822	7.4822	7.4822	7.4822	7.4822	7.4822	7.4822	7.4822	7.4822	7.4822	7.4822	7.4822
NaN	NaN	7.1839	7.1839	NaN	NaN	NaN	NaN	7.1839	7.1839	7.1839	7.1839	7.1839	7.1839	7.1839	7.1839	7.1839	7.1839	7.1839	7.1839	7.1839	7.1839	7.1839	7.1839	7.1839	7.4822	7.4822	7.4822	7.4822	7.4822	7.4822	7.4822	7.4822	7.4822	7.4822	7.4822	7.4822	7.4822	7.4822	7.4822	7.4822	7.4822	7.4822	7.4822	7.4822	7.4822	7.4822	7.4822	7.4822	7.4822
7.1839	7.1839	7.1839	7.1839	NaN	NaN	NaN	7.1839	7.1839	7.1839	7.1839	7.1839	7.1839	7.1839	7.1839	7.1839	7.1839	7.1839	7.1839	7.1839	7.1839	7.1839	7.1839	7.1839	7.1839	7.4822	7.4822	7.4822	7.4822	7.4822	7.4822	7.4822	7.4822	7.4822	7.4822	7.4822	7.4822	7.4822	7.4822	7.4822	7.4822	7.4822	7.4822	7.4822	7.4822	7.4822	7.4822	7.4822	7.4822	7.4822
NaN	7.1839	7.1839	7.1839	NaN	NaN	NaN	7.1839	7.1839	7.1839	7.1839	7.1839	7.1839	7.1839	7.1839	7.1839	7.1839	7.1839	7.1839	7.1839	7.1839	7.1839	7.1839	7.1839	7.1839	7.4822	7.4822	7.4822	7.4822	7.4822	7.4822	7.4822	7.4822	7.4822	7.4822	7.4822	7.4822	7.4822	7.4822	7.4822	7.4822	7.4822	7.4822	7.4822	7.4822	7.4822	7.4822	7.4822	7.4822	7.4822
NaN	7.1839	7.1839	7.1839	7.1839	NaN	NaN	7.1839	7.1839	7.1839	7.1839	7.1839	7.1839	7.1839	7.1839	7.1839	7.1839	7.1839	7.1839	7.1839	7.1839	7.1839	7.1839	7.1839	7.1839	7.4822	7.4822	7.4822	7.4822	7.4822	7.4822	7.4822	7.4822	7.4822	7.4822	7.4822	7.4822	7.4822	7.4822	7.4822	7.4822	7.4822	7.4822	7.4822	7.4822	7.4822	7.4822	7.4822	7.4822	7.4822
7.1839	7.1839	7.1839	7.1839	7.1839	7.1839	7.1839	7.1839	7.1839	7.1839	7.1839	7.1839	7.1839	7.1839	7.1839	7.1839	7.1839	7.1839	7.1839	7.1839	7.1839	7.1839	7.1839	7.1839	7.1839	7.4822	7.4822	7.4822	7.4822	7.4822	7.4822	7.4822	7.4822	7.4822	7.4822	7.4822	7.4822	7.4822	7.4822	7.4822	7.4822	7.4822	7.4822	7.4822	7.4822	7.4822	7.4822	7.4822	7.4822	7.4822
NaN	7.1839	7.1839	7.1839	7.1839	7.1839	7.1839	7.1839	7.1839	7.1839	7.1839	7.1839	7.1839	7.1839	7.1839	7.1839	7.1839	7.1839	7.1839	7.1839	7.1839	7.1839	7.1839	7.1839	7.1839	7.4822	7.4822	7.4822	7.4822	7.4822	7.4822	7.4822	7.4822	7.4822	7.4822	7.4822	7.4822	7.4822	7.4822	7.4822	7.4822	7.4822	7.4822	7.4822	7.4822	7.4822	7.4822	7.4822	7.4822	7.4822
NaN	NaN	7.1839	7.1839	7.1839	7.1839	7.1839	7.1839	7.1839	7.1839	7.1839	7.1839	7.1839	7.1839	7.1839	7.1839	7.1839	7.1839	7.1839	7.1839	7.1839	7.1839	7.1839	7.1839	7.1839	7.4822	7.4822	7.4822	7.4822	7.4822	7.4822	7.4822	7.4822	7.4822	7.4822	7.4822	7.4822	7.4822	7.4822	7.4822	7.4822	7.4822	7.4822	7.4822	7.4822	7.4822	7.4822	7.4822	7.4822	7.4822
NaN	NaN	7.1839	7.1839	7.1839	7.1839	7.1839	7.1839	7.1839	7.1839	7.1839	7.1839	7.1839	7.1839	7.1839	7.1839	7.1839	7.1839	7.1839	7.1839	7.1839	7.1839	7.1839	7.1839	7.1839	7.4822	7.4822	7.4822	7.4822	7.4822	7.4822	7.4822	7.4822	7.4822	7.4822	7.4822	7.4822	7.4822	7.4822	7.4822	7.4822	7.4822	7.4822	7.4822	7.4822	7.4822	7.4822	7.4822	7.4822	7.4822
NaN	NaN	7.1839	7.1839	7.1839	7.1839	7.1839	7.1839	7.1839	7.1839	7.1839	7.1839	7.1839	7.1839	7.1839	7.1839	7.1839	7.1839	7.1839	7.1839	7.1839	7.1839	7.1839	7.1839	7.1839	7.4822	7.4822	7.4822	7.4822	7.4822	7.4822	7.4822	7.4822	7.4822	7.4822	7.4822	7.4822	7.4822	7.4822	7.4822	7.4822	7.4822	7.4822	7.4822	7.4822	7.4822	7.4822	7.4822	7.4822	7.4822
NaN	NaN	NaN	7.1839	7.1839	7.1839	7.1839	7.1839	7.1839	7.1839	7.1839	7.1839	7.1839	7.1839	7.1839	7.1839	7.1839	7.1839	7.1839	7.1839	7.1839	7.1839	7.1839	7.1839	7.1839	7.4822	7.4822	7.4822	7.4822	7.4822	7.4822	7.4822	7.4822	7.4822	7.4822	7.4822	7.4822	7.4822	7.4822	7.4822	7.4822	7.4822	7.4822	7.4822	7.4822	7.4822	7.4822	7.4822	7.4822	7.4822
NaN	NaN	NaN	NaN	NaN	NaN	NaN	NaN	NaN	6.835	6.835	6.835	6.835	6.835	6.835	6.835	6.835	6.835	6.835	6.835	6.835	6.835	6.835	6.835	6.835	6.7881	6.7881	6.7881	6.7881	6.7881	6.7881	6.7881	6.7881	6.7881	6.7881	6.7881	6.7881	6.7881	6.7881	6.7881	6.7881	6.7881	6.7881	6.7881	6.7881	6.7881	6.7881	6.7881	6.7881	6.7881
NaN	NaN	NaN	NaN	NaN	NaN	NaN	NaN	NaN	6.835	6.835	6.835	6.835	6.835	6.835	6.835	6.835	6.835	6.835	6.835	6.835	6.835	6.835	6.835	6.835	6.7881	6.7881	6.7881	6.7881	6.7881	6.7881	6.7881	6.7881	6.7881	6.7881	6.7881	6.7881	6.7881	6.7881	6.7881	6.7881	6.7881	6.7881	6.7881	6.7881	6.7881	6.7881	6.7881	6.7881	6.7881
NaN	NaN	NaN	NaN	NaN	NaN	NaN	NaN	6.835	6.835	6.835	6.835	6.835	6.835	6.835	6.835	6.835	6.835	6.835	6.835	6.835	6.835	6.835	6.835	6.835	6.7881	6.7881	6.7881	6.7881	6.7881	6.7881	6.7881	6.7881	6.7881	6.7881	6.7881	6.7881	6.7881	6.7881	6.7881	6.7881	6.7881	6.7881	6.7881	6.7881	6.7881	6.7881	6.7881	6.7881	6.7881
NaN	NaN	NaN	NaN	NaN	NaN	NaN	NaN	NaN	6.835	6.835	6.835	6.835	6.835	6.835	6.835	6.835	6.835	6.835	6.835	6.835	6.835	6.835	6.835	6.835	6.7881	6.7881	6.7881	6.7881	6.7881	6.7881	6.7881	6.7881	6.7881	6.7881	6.7881	6.7881	6.7881	6.7881	6.7881	6.7881	6.7881	6.7881	6.7881	6.7881	6.7881	6.7881	6.7881	6.7881	6.7881
NaN	NaN	NaN	NaN	NaN	NaN	NaN	NaN	NaN	6.835	6.835	6.835	6.835	6.835	6.835	6.835	6.835	6.835	6.835	6.835	6.835	6.835	6.835	6.835	6.835	6.7881	6.7881	6.7881	6.7881	6.7881	6.7881	6.7881	6.7881	6.7881	6.7881	6.7881	6.7881	6.7881	6.7881	6.7881	6.7881	6.7881	6.7881	6.7881	6.7881	6.7881	6.7881	6.7881	6.7881	6.7881
NaN	NaN	NaN	NaN	NaN	NaN	NaN	NaN	NaN	NaN	NaN	6.835	6.835	6.835	6.835	6.835	6.835	6.835	6.835	6.835	6.835	6.835	6.835	6.835	6.835	6.7881	6.7881	6.7881	6.7881	6.7881	6.7881	6.7881	6.7881	6.7881	6.7881	6.7881	6.7881	6.7881	6.7881	6.7881	6.7881	6.7881	6.7881	6.7881	6.7881	6.7881	6.7881	6.7881	6.7881	6.7881
NaN	NaN	NaN	NaN	NaN	NaN	NaN	NaN	NaN	NaN	NaN	NaN	6.835	6.835	6.835	6.835	6.835	6.835	6.835	6.835	6.835	6.835	6.835	6.835	6.835	6.7881	6.7881	6.7881	6.7881	6.7881	6.7881	6.7881	6.7881	6.7881	6.7881	6.7881	6.7881	6.7881	6.7881	6.7881	6.7881	6.7881	6.7881	6.7881	6.7881	6.7881	6.7881	6.7881	6.7881	6.7881
NaN	NaN	NaN	NaN	NaN	NaN	NaN	NaN	NaN	NaN	NaN	NaN	NaN	NaN	6.835	6.835	6.835	6.835	6.835	6.835	6.835	6.835	6.835	6.835	6.835	6.7881	6.7881	6.7881	6.7881	6.7881	6.7881	6.7881	6.7881	6.7881	6.7881	6.7881	6.7881	6.7881	6.7881	6.7881	6.7881	6.7881	6.7881	6.7881	6.7881	6.7881	6.7881	6.7881	6.7881	6.7881
NaN	NaN	NaN	NaN	NaN	NaN	NaN	NaN	NaN	NaN	NaN	NaN	NaN	NaN	6.835	6.835	6.835	6.835	6.835	6.835	6.835	6.835	6.835	6.835	6.835	6.7881	6.7881	6.7881	6.7881	6.7881	6.7881	6.7881	6.7881	6.7881	6.7881	6.7881	6.7881	6.7881	6.7881	6.7881	6.7881	6.7881	6.7881	6.7881	6.7881	6.7881	6.7881	6.7881	6.7881	6.7881
NaN	NaN	NaN	NaN	NaN	NaN	NaN	NaN	NaN	NaN	NaN	NaN	NaN	NaN	6.835	6.835	6.835	6.835	6.835	6.835	6.835	6.835	6.835	6.835	6.835	6.7881	6.7881	6.7881	6.7881	6.7881	6.7881	6.7881	6.7881	6.7881	6.7881	6.7881	6.7881	6.7881	6.7881	6.7881	6.7881	6.7881	6.7881	6.7881	6.7881	6.7881	6.7881	6.7881	6.7881	6.7881
NaN	NaN	NaN	NaN	NaN	NaN	NaN	NaN	NaN	NaN	NaN	NaN	NaN	NaN	6.835	6.835	6.835	6.835	6.835	6.835	6.835	6.835	6.835	6.835	6.835	6.7881	6.7881	6.7881	6.7881	6.7881	6.7881	6.7881	6.7881	6.7881	6.7881	6.7881	6.7881	6.7881	6.7881	6.7881	6.7881	6.7881	6.7881	6.7881	6.7881	6.7881	6.7881	6.7881	6.7881	6.7881
NaN	NaN	NaN	NaN	NaN	NaN	NaN	NaN	NaN	NaN	NaN	NaN	NaN	NaN	NaN	6.835	6.835	6.835	6.835	6.835	6.835	6.835	6.835	6.835	6.835	6.7881	6.7881	6.7881	6.7881	6.7881	6.7881	6.7881	6.7881	6.7881	6.7881	6.7881	6.7881	6.7881	6.7881	6.7881	6.7881	6.7881	6.7881	6.7881	6.7881	6.7881	6.7881	6.7881	6.7881	6.7881
NaN	NaN	NaN	NaN	NaN	NaN	NaN	NaN	NaN	NaN	NaN	NaN	NaN	NaN	NaN	6.835	6.835	6.835	6.835	6.835	6.835	6.835	6.835	6.835	6.835	6.7881	6.7881	6.7881	6.7881	6.7881	6.7881	6.7881	6.7881	6.7881	6.7881	6.7881	6.7881	6.7881	6.7881	6.7881	6.7881	6.7881	6.7881	6.7881	6.7881	6.7881	6.7881	6.7881	6.7881	6.7881
NaN	NaN	NaN	NaN	NaN	NaN	NaN	NaN	NaN	NaN	NaN	NaN	NaN	NaN	6.835	6.835	6.835	6.835	6.835	6.835	6.835	6.835	6.835	6.835	6.835	6.7881	6.7881	6.7881	6.7881	6.7881	6.7881	6.7881	6.7881	6.7881	6.7881	6.7881	6.7881	6.7881	6.7881	6.7881	6.7881	6.7881	6.7881	6.7881	6.7881	6.7881	6.7881	6.7881	6.7881	6.7881
NaN	NaN	NaN	NaN	NaN	NaN	NaN	NaN	NaN	NaN	NaN	6.835	6.835	6.835	6.835	6.835	6.835	6.835	6.835	6.835	6.835	6.835	6.835	6.835	6.835	6.7881	6.7881	6.7881	6.7881	6.7881	6.7881	6.7881	6.7881	6.7881	6.7881	6.7881	6.7881	6.7881	6.7881	6.7881	6.7881	6.7881	6.7881	6.7881	6.7881	6.7881	6.7881	6.7881	6.7881	6.7881
NaN	NaN	NaN	NaN	NaN	NaN	NaN	NaN	NaN	NaN	6.835	6.835	6.835	6.835	6.835	6.835	6.835	6.835	6.835	6.835	6.835	6.835	6.835	6.835	6.835	6.7881	6.7881	6.7881	6.7881	6.7881	6.7881	6.7881	6.7881	6.7881	6.7881	6.7881	6.7881	6.7881	6.7881	6.7881	6.7881	6.7881	6.7881	6.7881	6.7881	6.7881	6.7881	6.7881	6.7881	6.7881
NaN	NaN	NaN	NaN	NaN	NaN	NaN	NaN	NaN	NaN	6.835	6.835	6.835	6.835	6.835	6.835	6.835	6.835	6.835	6.835	6.835	6.835	6.835	6.835	6.835	6.7881	6.7881	6.7881	6.7881	6.7881	6.7881	6.7881	6.7881	6.7881	6.7881	6.7881	6.7881	6.7881	6.7881	6.7881	6.7881	6.7881	6.7881	6.7881	6.7881	6.7881	6.7881	6.7881	6.7881	6.7881
NaN	NaN	NaN	NaN	NaN	NaN	NaN	NaN	NaN	NaN	6.835	6.835	6.835	6.835	6.835	6.835	6.835	6.835	6.835	6.835	6.835	6.835	6.835	6.835	6.835	6.7881	6.7881	6.7881	6.7881	6.7881	6.7881	6.7881	6.7881	6.7881	6.7881	6.7881	6.7881	6.7881	6.7881	6.7881	6.7881	6.7881	6.7881	6.7881	6.7881	6.7881	6.7881	6.7881	6.7881	6.7881
NaN	NaN	NaN	NaN	NaN	NaN	NaN	NaN	NaN	NaN	6.835	6.835	6.835	6.835	6.835	6.835	6.835	6.835	6.835	6.835	6.835	6.835	6.835	6.835	6.835	6.7881	6.7881	6.7881	6.7881	6.7881	6.7881	6.7881	6.7881	6.7881	6.7881	6.7881	6.7881	6.7881	6.7881	6.7881	6.7881	6.7881	6.7881	6.7881	6.7881	6.7881	6.7881	6.7881	6.7881	6.7881
NaN	NaN	NaN	NaN	NaN	NaN	NaN	6.835	6.835	6.835	6.835	6.835	6.835	6.835	6.835	6.835	6.835	6.835	6.835	6.835	6.835	6.835	6.835	6.835	6.835	6.7881	6.7881	6.7881	6.7881	6.7881	6.7881	6.7881	6.7881	6.7881	6.7881	6.7881	6.7881	6.7881	6.7881	6.7881	6.7881	6.7881	6.7881	6.7881	6.7881	6.7881	6.7881	6.7881	6.7881	6.7881
NaN	NaN	NaN	NaN	NaN	NaN	6.835	6.835	6.835	6.835	6.835	6.835	6.835	6.835	6.835	6.835	6.835	6.835	6.835	6.835	6.835	6.835	6.835	6.835	6.835	6.7881	6.7881	6.7881	6.7881	6.7881	6.7881	6.7881	6.7881	6.7881	6.7881	6.7881	6.7881	6.7881	6.7881	6.7881	6.7881	6.7881	6.7881	6.7881	6.7881	6.7881	6.7881	6.7881	6.7881	6.7881
NaN	NaN	NaN	NaN	NaN	NaN	NaN	6.835	6.835	6.835	6.835	6.835	6.835	6.835	6.835	6.835	6.835	6.835	6.835	6.835	6.835	6.835	6.835	6.835	6.835	6.7881	6.7881	6.7881	6.7881	6.7881	6.7881	6.7881	6.7881	6.7881	6.7881	6.7881	6.7881	6.7881	6.7881	6.7881	6.7881	6.7881	6.7881	6.7881	6.7881	6.7881	6.7881	6.7881	6.7881	6.7881
NaN	NaN	NaN	NaN	NaN	NaN	NaN	NaN	NaN	6.835	6.835	6.835	6.835	6.835	6.835	6.835	6.835	6.835	6.835	6.835	6.835	6.835	6.835	6.835	6.835	6.7881	6.7881	6.7881	6.7881	6.7881	6.7881	6.7881	6.7881	6.7881	6.7881	6.7881	6.7881	6.7881	6.7881	6.7881	6.7881	6.7881	6.7881	6.7881	6.7881	6.7881	6.7881	6.7881	6.7881	6.7881
NaN	NaN	NaN	NaN	NaN	NaN	NaN	NaN	NaN	6.835	6.835	6.835	6.835	6.835	6.835	6.835	6.835	6.835	6.835	6.835	6.835	6.835	6.835	6.835	6.835	6.7881	6.7881	6.7881	6.7881	6.7881	6.7881	6.7881	6.7881	6.7881	6.7881	6.7881	6.7881	6.7881	6.7881	6.7881	6.7881	6.7881	6.7881	6.7881	6.7881	6.7881	6.7881	6.7881	6.7881	6.7881
NaN	NaN	NaN	NaN	NaN	NaN	NaN	NaN	NaN	6.835	6.835	6.835	6.835	6.835	6.835	6.835	6.835	6.835	6.835	6.835	6.835	6.835	6.835	6.835	6.835	6.7881	6.7881	6.7881	6.7881	6.7881	6.7881	6.7881	6.7881	6.7881	6.7881	6.7881	6.7881	6.7881	6.7881	6.7881	6.7881	6.7881	6.7881	6.7881	6.7881	6.7881	6.7881	6.7881	6.7881	6.7881
NaN	NaN	NaN	NaN	NaN	NaN	NaN	NaN	NaN	7.0864	7.0864	7.0864	7.0864	7.0864	7.0864	7.0864	7.0864	7.0864	7.0864	7.0864	7.0864	7.0864	7.0864	7.0864	7.0864	6.3305	6.3305	6.3305	6.3305	6.3305	6.3305	6.3305	6.3305	6.3305	6.3305	6.3305	6.3305	6.3305	6.3305	6.3305	6.3305	6.3305	6.3305	6.3305	6.3305	6.3305	6.3305	6.3305	6.3305	6.3305
NaN	NaN	NaN	NaN	NaN	NaN	NaN	NaN	NaN	NaN	7.0864	7.0864	7.0864	7.0864	7.0864	7.0864	7.0864	7.0864	7.0864	7.0864	7.0864	7.0864	7.0864	7.0864	7.0864	6.3305	6.3305	6.3305	6.3305	6.3305	6.3305	6.3305	6.3305	6.3305	6.3305	6.3305	6.3305	6.3305	6.3305	6.3305	6.3305	6.3305	6.3305	6.3305	6.3305	6.3305	6.3305	6.3305	6.3305	6.3305
NaN	NaN	NaN	NaN	NaN	NaN	NaN	NaN	NaN	NaN	7.0864	7.0864	7.0864	7.0864	7.0864	7.0864	7.0864	7.0864	7.0864	7.0864	7.0864	7.0864	7.0864	7.0864	7.0864	6.3305	6.3305	6.3305	6.3305	6.3305	6.3305	6.3305	6.3305	6.3305	6.3305	6.3305	6.3305	6.3305	6.3305	6.3305	6.3305	6.3305	6.3305	6.3305	6.3305	6.3305	6.3305	6.3305	6.3305	6.3305
NaN	NaN	NaN	NaN	NaN	NaN	NaN	NaN	NaN	NaN	7.0864	7.0864	7.0864	7.0864	7.0864	7.0864	7.0864	7.0864	7.0864	7.0864	7.0864	7.0864	7.0864	7.0864	7.0864	6.3305	6.3305	6.3305	6.3305	6.3305	6.3305	6.3305	6.3305	6.3305	6.3305	6.3305	6.3305	6.3305	6.3305	6.3305	6.3305	6.3305	6.3305	6.3305	6.3305	6.3305	6.3305	6.3305	6.3305	6.3305
NaN	NaN	NaN	NaN	NaN	NaN	NaN	NaN	NaN	NaN	NaN	NaN	NaN	NaN	NaN	NaN	7.0864	7.0864	7.0864	7.0864	7.0864	7.0864	7.0864	7.0864	7.0864	6.3305	6.3305	6.3305	6.3305	6.3305	6.3305	6.3305	6.3305	6.3305	6.3305	6.3305	6.3305	6.3305	6.3305	6.3305	6.3305	6.3305	6.3305	6.3305	6.3305	6.3305	6.3305	6.3305	6.3305	6.3305
NaN	NaN	NaN	NaN	NaN	NaN	NaN	NaN	NaN	NaN	NaN	NaN	NaN	NaN	NaN	NaN	NaN	7.0864	7.0864	7.0864	7.0864	7.0864	7.0864	7.0864	7.0864	6.3305	6.3305	6.3305	6.3305	6.3305	6.3305	6.3305	6.3305	6.3305	6.3305	6.3305	6.3305	6.3305	6.3305	6.3305	6.3305	6.3305	6.3305	6.3305	6.3305	6.3305	6.3305	6.3305	6.3305	6.3305
NaN	NaN	NaN	NaN	NaN	NaN	NaN	NaN	NaN	NaN	NaN	NaN	NaN	NaN	NaN	NaN	NaN	7.0864	7.0864	7.0864	7.0864	7.0864	7.0864	7.0864	7.0864	6.3305	6.3305	6.3305	6.3305	6.3305	6.3305	6.3305	6.3305	6.3305	6.3305	6.3305	6.3305	6.3305	6.3305	6.3305	6.3305	6.3305	6.3305	6.3305	6.3305	6.3305	6.3305	6.3305	6.3305	6.3305
NaN	NaN	NaN	NaN	NaN	NaN	NaN	NaN	NaN	NaN	NaN	NaN	NaN	NaN	NaN	NaN	NaN	NaN	7.0864	7.0864	7.0864	7.0864	7.0864	7.0864	7.0864	6.3305	6.3305	6.3305	6.3305	6.3305	6.3305	6.3305	6.3305	6.3305	6.3305	6.3305	6.3305	6.3305	6.3305	6.3305	6.3305	6.3305	6.3305	6.3305	6.3305	6.3305	6.3305	6.3305	6.3305	6.3305
NaN	NaN	NaN	NaN	NaN	NaN	NaN	NaN	NaN	NaN	NaN	NaN	NaN	NaN	NaN	NaN	NaN	NaN	7.0864	7.0864	7.0864	7.0864	7.0864	7.0864	7.0864	6.3305	6.3305	6.3305	6.3305	6.3305	6.3305	6.3305	6.3305	6.3305	6.3305	6.3305	6.3305	6.3305	6.3305	6.3305	6.3305	6.3305	6.3305	6.3305	6.3305	6.3305	6.3305	6.3305	6.3305	6.3305
NaN	NaN	NaN	NaN	NaN	NaN	NaN	NaN	NaN	NaN	NaN	NaN	NaN	NaN	NaN	NaN	NaN	NaN	NaN	7.0864	7.0864	7.0864	7.0864	7.0864	7.0864	6.3305	6.3305	6.3305	6.3305	6.3305	6.3305	6.3305	6.3305	6.3305	6.3305	6.3305	6.3305	6.3305	6.3305	6.3305	6.3305	6.3305	6.3305	6.3305	6.3305	6.3305	6.3305	6.3305	6.3305	6.3305
NaN	NaN	NaN	NaN	NaN	NaN	NaN	NaN	NaN	NaN	NaN	NaN	NaN	NaN	NaN	NaN	NaN	NaN	NaN	7.0864	7.0864	7.0864	7.0864	7.0864	7.0864	6.3305	6.3305	6.3305	6.3305	6.3305	6.3305	6.3305	6.3305	6.3305	6.3305	6.3305	6.3305	6.3305	6.3305	6.3305	6.3305	6.3305	6.3305	6.3305	6.3305	6.3305	6.3305	6.3305	6.3305	6.3305
NaN	NaN	NaN	NaN	NaN	NaN	NaN	NaN	NaN	NaN	NaN	NaN	NaN	NaN	NaN	NaN	NaN	NaN	NaN	NaN	7.0864	7.0864	7.0864	7.0864	7.0864	6.3305	6.3305	6.3305	6.3305	6.3305	6.3305	6.3305	6.3305	6.3305	6.3305	6.3305	6.3305	6.3305	6.3305	6.3305	6.3305	6.3305	6.3305	6.3305	6.3305	6.3305	6.3305	6.3305	6.3305	6.3305
NaN	NaN	NaN	NaN	NaN	NaN	NaN	NaN	NaN	NaN	NaN	NaN	NaN	NaN	NaN	NaN	NaN	NaN	NaN	NaN	7.0864	7.0864	7.0864	7.0864	7.0864	6.3305	6.3305	6.3305	6.3305	6.3305	6.3305	6.3305	6.3305	6.3305	6.3305	6.3305	6.3305	6.3305	6.3305	6.3305	6.3305	6.3305	6.3305	6.3305	6.3305	6.3305	6.3305	6.3305	6.3305	6.3305
NaN	NaN	NaN	NaN	NaN	NaN	NaN	NaN	NaN	NaN	NaN	NaN	NaN	NaN	NaN	NaN	NaN	NaN	NaN	NaN	7.0864	7.0864	7.0864	7.0864	7.0864	6.3305	6.3305	6.3305	6.3305	6.3305	6.3305	6.3305	6.3305	6.3305	6.3305	6.3305	6.3305	6.3305	6.3305	6.3305	6.3305	6.3305	6.3305	6.3305	6.3305	6.3305	6.3305	6.3305	6.3305	6.3305
NaN	NaN	NaN	NaN	NaN	NaN	NaN	NaN	NaN	NaN	NaN	NaN	NaN	NaN	NaN	NaN	NaN	NaN	NaN	NaN	7.0864	NaN	NaN	NaN	NaN	NaN	6.3305	6.3305	6.3305	6.3305	6.3305	6.3305	6.3305	6.3305	6.3305	6.3305	6.3305	6.3305	6.3305	6.3305	6.3305	6.3305	6.3305	6.3305	6.3305	6.3305	6.3305	6.3305	6.3305	6.3305
NaN	NaN	NaN	NaN	NaN	NaN	NaN	NaN	NaN	NaN	NaN	NaN	NaN	NaN	NaN	NaN	NaN	NaN	NaN	NaN	NaN	NaN	NaN	NaN	NaN	NaN	6.3305	6.3305	6.3305	6.3305	6.3305	6.3305	6.3305	6.3305	6.3305	6.3305	6.3305	6.3305	6.3305	6.3305	6.3305	6.3305	6.3305	6.3305	6.3305	6.3305	6.3305	6.3305	6.3305	6.3305
NaN	NaN	NaN	NaN	NaN	NaN	NaN	NaN	NaN	NaN	NaN	NaN	NaN	NaN	NaN	NaN	NaN	NaN	NaN	NaN	NaN	NaN	NaN	NaN	NaN	NaN	6.3305	6.3305	6.3305	6.3305	6.3305	6.3305	6.3305	6.3305	6.3305	6.3305	6.3305	6.3305	6.3305	6.3305	6.3305	6.3305	6.3305	6.3305	6.3305	6.3305	6.3305	6.3305	6.3305	6.3305
NaN	NaN	NaN	NaN	NaN	NaN	NaN	NaN	NaN	NaN	NaN	NaN	NaN	NaN	NaN	NaN	NaN	NaN	NaN	NaN	NaN	NaN	NaN	NaN	NaN	6.3305	6.3305	6.3305	6.3305	6.3305	6.3305	6.3305	6.3305	6.3305	6.3305	6.3305	6.3305	6.3305	6.3305	6.3305	6.3305	6.3305	6.3305	6.3305	6.3305	6.3305	6.3305	6.3305	6.3305	6.3305
NaN	NaN	NaN	NaN	NaN	NaN	NaN	NaN	NaN	NaN	NaN	NaN	NaN	NaN	NaN	NaN	NaN	NaN	NaN	NaN	NaN	NaN	NaN	7.0864	7.0864	6.3305	6.3305	6.3305	6.3305	6.3305	6.3305	6.3305	6.3305	6.3305	6.3305	6.3305	6.3305	6.3305	6.3305	6.3305	6.3305	6.3305	6.3305	6.3305	6.3305	6.3305	6.3305	6.3305	6.3305	6.3305
NaN	NaN	NaN	NaN	NaN	NaN	NaN	NaN	NaN	NaN	NaN	NaN	NaN	NaN	NaN	NaN	NaN	NaN	NaN	NaN	NaN	NaN	NaN	7.0864	7.0864	6.3305	6.3305	6.3305	6.3305	6.3305	6.3305	6.3305	6.3305	6.3305	6.3305	6.3305	6.3305	6.3305	6.3305	6.3305	6.3305	6.3305	6.3305	6.3305	6.3305	6.3305	6.3305	6.3305	6.3305	6.3305
NaN	NaN	NaN	NaN	NaN	NaN	NaN	NaN	NaN	NaN	NaN	NaN	NaN	NaN	NaN	NaN	NaN	NaN	NaN	NaN	NaN	7.0864	7.0864	7.0864	7.0864	6.3305	6.3305	6.3305	6.3305	6.3305	6.3305	6.3305	6.3305	6.3305	6.3305	6.3305	6.3305	6.3305	6.3305	6.3305	6.3305	6.3305	6.3305	6.3305	6.3305	6.3305	6.3305	6.3305	6.3305	6.3305
NaN	NaN	NaN	NaN	NaN	NaN	NaN	NaN	NaN	NaN	NaN	NaN	NaN	NaN	NaN	NaN	NaN	NaN	NaN	NaN	7.0864	7.0864	7.0864	7.0864	7.0864	6.3305	6.3305	6.3305	6.3305	6.3305	6.3305	6.3305	6.3305	6.3305	6.3305	6.3305	6.3305	6.3305	6.3305	6.3305	6.3305	6.3305	6.3305	6.3305	6.3305	6.3305	6.3305	6.3305	6.3305	6.3305
NaN	NaN	NaN	NaN	NaN	NaN	NaN	NaN	NaN	NaN	NaN	NaN	NaN	NaN	NaN	NaN	NaN	NaN	NaN	7.0864	7.0864	7.0864	7.0864	7.0864	7.0864	6.3305	6.3305	6.3305	6.3305	6.3305	6.3305	6.3305	6.3305	6.3305	6.3305	6.3305	6.3305	6.3305	6.3305	6.3305	6.3305	6.3305	6.3305	6.3305	6.3305	6.3305	6.3305	6.3305	6.3305	6.3305
NaN	NaN	NaN	NaN	NaN	NaN	NaN	NaN	NaN	NaN	NaN	NaN	NaN	NaN	NaN	NaN	NaN	NaN	NaN	7.0864	7.0864	7.0864	7.0864	7.0864	7.0864	6.3305	6.3305	6.3305	6.3305	6.3305	6.3305	6.3305	6.3305	6.3305	6.3305	6.3305	6.3305	6.3305	6.3305	6.3305	6.3305	6.3305	6.3305	6.3305	6.3305	6.3305	6.3305	6.3305	6.3305	6.3305
NaN	NaN	NaN	NaN	NaN	NaN	NaN	NaN	NaN	NaN	NaN	NaN	NaN	NaN	NaN	NaN	NaN	NaN	NaN	NaN	7.0864	7.0864	7.0864	7.0864	7.0864	6.3305	6.3305	6.3305	6.3305	6.3305	6.3305	6.3305	6.3305	6.3305	6.3305	6.3305	6.3305	6.3305	6.3305	6.3305	6.3305	6.3305	6.3305	6.3305	6.3305	6.3305	6.3305	6.3305	6.3305	6.3305
NaN	NaN	NaN	NaN	NaN	NaN	NaN	NaN	NaN	NaN	NaN	NaN	NaN	NaN	NaN	NaN	NaN	NaN	NaN	NaN	7.4046	7.4046	7.4046	7.4046	7.4046	5.9814	5.9814	5.9814	5.9814	5.9814	5.9814	5.9814	5.9814	5.9814	5.9814	5.9814	5.9814	5.9814	5.9814	5.9814	5.9814	5.9814	5.9814	5.9814	5.9814	5.9814	5.9814	5.9814	5.9814	5.9814
NaN	NaN	NaN	NaN	NaN	NaN	NaN	NaN	NaN	NaN	NaN	NaN	NaN	NaN	NaN	NaN	NaN	NaN	NaN	NaN	NaN	7.4046	7.4046	7.4046	7.4046	5.9814	5.9814	5.9814	5.9814	5.9814	5.9814	5.9814	5.9814	5.9814	5.9814	5.9814	5.9814	5.9814	5.9814	5.9814	5.9814	5.9814	5.9814	5.9814	5.9814	5.9814	5.9814	5.9814	5.9814	5.9814
NaN	NaN	NaN	NaN	NaN	NaN	NaN	NaN	NaN	NaN	NaN	NaN	NaN	NaN	NaN	NaN	NaN	NaN	NaN	NaN	NaN	NaN	7.4046	7.4046	7.4046	5.9814	5.9814	5.9814	5.9814	5.9814	5.9814	5.9814	5.9814	5.9814	5.9814	5.9814	5.9814	5.9814	5.9814	5.9814	5.9814	5.9814	5.9814	5.9814	5.9814	5.9814	5.9814	5.9814	5.9814	5.9814
NaN	NaN	NaN	NaN	NaN	NaN	NaN	NaN	NaN	NaN	NaN	NaN	NaN	NaN	NaN	NaN	NaN	NaN	NaN	NaN	NaN	NaN	7.4046	7.4046	NaN	NaN	5.9814	5.9814	5.9814	5.9814	5.9814	5.9814	5.9814	5.9814	5.9814	5.9814	5.9814	5.9814	5.9814	5.9814	5.9814	5.9814	5.9814	5.9814	5.9814	5.9814	5.9814	5.9814	5.9814	5.9814
NaN	NaN	NaN	NaN	NaN	NaN	NaN	NaN	NaN	NaN	NaN	NaN	NaN	NaN	NaN	NaN	NaN	NaN	NaN	NaN	NaN	NaN	NaN	NaN	NaN	NaN	NaN	5.9814	5.9814	5.9814	5.9814	5.9814	5.9814	5.9814	5.9814	5.9814	5.9814	5.9814	5.9814	5.9814	5.9814	5.9814	5.9814	5.9814	5.9814	5.9814	5.9814	5.9814	5.9814	5.9814
NaN	NaN	NaN	NaN	NaN	NaN	NaN	NaN	NaN	NaN	NaN	NaN	NaN	NaN	NaN	NaN	NaN	NaN	NaN	NaN	NaN	NaN	NaN	NaN	NaN	NaN	NaN	NaN	NaN	NaN	5.9814	5.9814	5.9814	5.9814	5.9814	5.9814	5.9814	5.9814	5.9814	5.9814	5.9814	5.9814	5.9814	5.9814	5.9814	5.9814	5.9814	5.9814	5.9814	5.9814
NaN	NaN	NaN	NaN	NaN	NaN	NaN	NaN	NaN	NaN	NaN	NaN	NaN	NaN	NaN	NaN	NaN	NaN	NaN	NaN	NaN	NaN	NaN	NaN	NaN	NaN	NaN	NaN	NaN	NaN	NaN	5.9814	5.9814	5.9814	5.9814	5.9814	5.9814	5.9814	5.9814	5.9814	5.9814	5.9814	5.9814	5.9814	5.9814	5.9814	5.9814	5.9814	5.9814	5.9814
NaN	NaN	NaN	NaN	NaN	NaN	NaN	NaN	NaN	NaN	NaN	NaN	NaN	NaN	NaN	NaN	NaN	NaN	NaN	NaN	NaN	NaN	NaN	NaN	NaN	NaN	NaN	NaN	NaN	NaN	NaN	5.9814	5.9814	5.9814	5.9814	5.9814	5.9814	5.9814	5.9814	5.9814	5.9814	5.9814	5.9814	5.9814	5.9814	5.9814	5.9814	5.9814	5.9814	5.9814
NaN	NaN	NaN	NaN	NaN	NaN	NaN	NaN	NaN	NaN	NaN	NaN	NaN	NaN	NaN	NaN	NaN	NaN	NaN	NaN	NaN	NaN	NaN	NaN	NaN	NaN	NaN	NaN	NaN	NaN	NaN	5.9814	5.9814	5.9814	5.9814	5.9814	5.9814	5.9814	5.9814	5.9814	5.9814	5.9814	5.9814	5.9814	5.9814	5.9814	5.9814	5.9814	5.9814	5.9814
NaN	NaN	NaN	NaN	NaN	NaN	NaN	NaN	NaN	NaN	NaN	NaN	NaN	NaN	NaN	NaN	NaN	NaN	NaN	NaN	NaN	NaN	NaN	NaN	NaN	NaN	NaN	NaN	NaN	NaN	NaN	NaN	5.9814	5.9814	5.9814	5.9814	5.9814	5.9814	5.9814	5.9814	5.9814	5.9814	5.9814	5.9814	5.9814	5.9814	5.9814	5.9814	5.9814	5.9814
NaN	NaN	NaN	NaN	NaN	NaN	NaN	NaN	NaN	NaN	NaN	NaN	NaN	NaN	NaN	NaN	NaN	NaN	NaN	NaN	NaN	NaN	NaN	NaN	NaN	NaN	NaN	NaN	NaN	NaN	NaN	NaN	NaN	5.9814	5.9814	5.9814	5.9814	5.9814	5.9814	5.9814	5.9814	5.9814	5.9814	5.9814	5.9814	5.9814	5.9814	5.9814	5.9814	5.9814
NaN	NaN	NaN	NaN	NaN	NaN	NaN	NaN	NaN	NaN	NaN	NaN	NaN	NaN	NaN	NaN	NaN	NaN	NaN	NaN	NaN	NaN	NaN	NaN	NaN	NaN	NaN	NaN	NaN	NaN	NaN	NaN	NaN	5.9814	5.9814	5.9814	5.9814	5.9814	5.9814	5.9814	5.9814	5.9814	5.9814	5.9814	5.9814	5.9814	5.9814	5.9814	5.9814	5.9814
NaN	NaN	NaN	NaN	NaN	NaN	NaN	NaN	NaN	NaN	NaN	NaN	NaN	NaN	NaN	NaN	NaN	NaN	NaN	NaN	NaN	NaN	NaN	NaN	NaN	NaN	NaN	NaN	NaN	NaN	NaN	NaN	NaN	5.9814	5.9814	5.9814	5.9814	5.9814	5.9814	5.9814	5.9814	5.9814	5.9814	5.9814	5.9814	5.9814	5.9814	5.9814	5.9814	5.9814
NaN	NaN	NaN	NaN	NaN	NaN	NaN	NaN	NaN	NaN	NaN	NaN	NaN	NaN	NaN	NaN	NaN	NaN	NaN	NaN	NaN	NaN	NaN	NaN	NaN	NaN	NaN	NaN	NaN	NaN	NaN	NaN	NaN	5.9814	5.9814	5.9814	5.9814	5.9814	5.9814	5.9814	5.9814	5.9814	5.9814	5.9814	5.9814	5.9814	5.9814	5.9814	5.9814	5.9814
NaN	NaN	NaN	NaN	NaN	NaN	NaN	NaN	NaN	NaN	NaN	NaN	NaN	NaN	NaN	NaN	NaN	NaN	NaN	NaN	NaN	NaN	NaN	NaN	NaN	NaN	NaN	NaN	NaN	NaN	NaN	NaN	NaN	5.9814	5.9814	5.9814	5.9814	5.9814	5.9814	5.9814	5.9814	5.9814	5.9814	5.9814	5.9814	5.9814	5.9814	5.9814	5.9814	5.9814
NaN	NaN	NaN	NaN	NaN	NaN	NaN	NaN	NaN	NaN	NaN	NaN	NaN	NaN	NaN	NaN	NaN	NaN	NaN	NaN	NaN	NaN	NaN	NaN	NaN	NaN	NaN	NaN	NaN	NaN	NaN	NaN	5.9814	5.9814	5.9814	5.9814	5.9814	5.9814	5.9814	5.9814	5.9814	5.9814	5.9814	5.9814	5.9814	5.9814	5.9814	5.9814	5.9814	5.9814
NaN	NaN	NaN	NaN	NaN	NaN	NaN	NaN	NaN	NaN	NaN	NaN	NaN	NaN	NaN	NaN	NaN	NaN	NaN	NaN	NaN	NaN	NaN	NaN	NaN	NaN	NaN	NaN	NaN	NaN	NaN	NaN	5.9814	5.9814	5.9814	5.9814	5.9814	5.9814	5.9814	5.9814	5.9814	5.9814	5.9814	5.9814	5.9814	5.9814	5.9814	5.9814	5.9814	5.9814
NaN	NaN	NaN	NaN	NaN	NaN	NaN	NaN	NaN	NaN	NaN	NaN	NaN	NaN	NaN	NaN	NaN	NaN	NaN	NaN	NaN	NaN	NaN	NaN	NaN	NaN	NaN	NaN	NaN	NaN	NaN	5.9814	5.9814	5.9814	NaN	NaN	5.9814	5.9814	5.9814	5.9814	5.9814	5.9814	5.9814	5.9814	5.9814	5.9814	5.9814	5.9814	5.9814	5.9814
NaN	NaN	NaN	NaN	NaN	NaN	NaN	NaN	NaN	NaN	NaN	NaN	NaN	NaN	NaN	NaN	NaN	NaN	NaN	NaN	NaN	NaN	NaN	NaN	NaN	NaN	NaN	NaN	NaN	NaN	NaN	NaN	5.9814	5.9814	NaN	NaN	5.9814	5.9814	5.9814	5.9814	5.9814	5.9814	5.9814	5.9814	5.9814	5.9814	5.9814	NaN	NaN	5.9814
NaN	NaN	NaN	NaN	NaN	NaN	NaN	NaN	NaN	NaN	NaN	NaN	NaN	NaN	NaN	NaN	NaN	NaN	NaN	NaN	NaN	NaN	NaN	NaN	NaN	NaN	NaN	NaN	NaN	NaN	NaN	NaN	5.9814	5.9814	NaN	NaN	NaN	NaN	5.9814	5.9814	5.9814	5.9814	5.9814	5.9814	NaN	NaN	NaN	NaN	NaN	NaN
NaN	NaN	NaN	NaN	NaN	NaN	NaN	NaN	NaN	NaN	NaN	NaN	NaN	NaN	NaN	NaN	NaN	NaN	NaN	NaN	NaN	NaN	NaN	NaN	NaN	NaN	NaN	NaN	NaN	NaN	NaN	NaN	5.9814	5.9814	5.9814	NaN	NaN	NaN	NaN	5.9814	5.9814	5.9814	NaN	NaN	NaN	NaN	NaN	NaN	NaN	NaN
NaN	NaN	NaN	NaN	NaN	NaN	NaN	NaN	NaN	NaN	NaN	NaN	NaN	NaN	NaN	NaN	NaN	NaN	NaN	NaN	NaN	NaN	NaN	NaN	NaN	NaN	NaN	NaN	NaN	NaN	NaN	NaN	NaN	NaN	5.9814	NaN	NaN	NaN	NaN	5.9814	5.9814	NaN	NaN	NaN	NaN	NaN	NaN	NaN	NaN	NaN
NaN	NaN	NaN	NaN	NaN	NaN	NaN	NaN	NaN	NaN	NaN	NaN	NaN	NaN	NaN	NaN	NaN	NaN	NaN	NaN	NaN	NaN	NaN	NaN	NaN	NaN	NaN	NaN	NaN	NaN	NaN	NaN	NaN	NaN	5.9814	NaN	NaN	NaN	5.9814	NaN	5.9814	NaN	NaN	NaN	NaN	NaN	NaN	NaN	NaN	NaN
NaN	NaN	NaN	NaN	NaN	NaN	NaN	NaN	NaN	NaN	NaN	NaN	NaN	NaN	NaN	NaN	NaN	NaN	NaN	NaN	NaN	NaN	NaN	NaN	NaN	NaN	NaN	NaN	NaN	NaN	NaN	NaN	NaN	NaN	5.9814	5.9814	NaN	NaN	NaN	NaN	NaN	NaN	NaN	NaN	NaN	NaN	NaN	NaN	NaN	NaN
[truncated: 201 more columns]
