# Supplementary material for: Impact of Spatial Soil and Climate Input Data Aggregation on Regional Yield Simulations
Source: PLoS One. 2016 Apr 7;11(4):e0151782. doi: 10.1371/journal.pone.0151782 (PMC4824533; doi:10.1371/journal.pone.0151782)
Supplement: S1 Dataset — (ZIP) [file pone.0151782.s001.zip › Hoffmann_et_al_MinimalDataset/Fig5/Fig5_Wheat_s050xc001.csv]

NaN	NaN	NaN	NaN	NaN	NaN	NaN	NaN	NaN	NaN	NaN	NaN	NaN	NaN	NaN	NaN	NaN	NaN	NaN	NaN	NaN	NaN	NaN	NaN	NaN	NaN	NaN	NaN	NaN	NaN	NaN	NaN	NaN	NaN	NaN	NaN	NaN	NaN	NaN	NaN	NaN	NaN	NaN	NaN	NaN	NaN	NaN	NaN	NaN	NaN
NaN	NaN	NaN	NaN	NaN	NaN	NaN	NaN	NaN	NaN	NaN	NaN	NaN	NaN	NaN	NaN	NaN	NaN	NaN	NaN	NaN	NaN	NaN	NaN	NaN	NaN	NaN	NaN	NaN	NaN	NaN	NaN	NaN	NaN	NaN	NaN	NaN	NaN	NaN	NaN	NaN	NaN	NaN	NaN	NaN	NaN	NaN	NaN	NaN	NaN
NaN	NaN	NaN	NaN	NaN	NaN	NaN	NaN	NaN	NaN	NaN	NaN	NaN	NaN	NaN	NaN	NaN	NaN	NaN	NaN	NaN	NaN	NaN	NaN	NaN	NaN	NaN	NaN	NaN	NaN	NaN	NaN	NaN	NaN	NaN	NaN	NaN	NaN	NaN	NaN	NaN	NaN	NaN	NaN	NaN	NaN	NaN	NaN	NaN	NaN
NaN	NaN	NaN	NaN	NaN	NaN	NaN	NaN	NaN	NaN	NaN	NaN	NaN	NaN	NaN	NaN	NaN	NaN	NaN	NaN	NaN	NaN	NaN	NaN	NaN	NaN	NaN	NaN	NaN	NaN	NaN	NaN	NaN	NaN	NaN	NaN	NaN	NaN	NaN	NaN	NaN	NaN	NaN	NaN	NaN	NaN	NaN	NaN	NaN	NaN
NaN	NaN	NaN	NaN	NaN	NaN	NaN	NaN	NaN	NaN	NaN	NaN	NaN	NaN	NaN	NaN	NaN	NaN	NaN	NaN	NaN	NaN	NaN	NaN	NaN	NaN	NaN	NaN	NaN	NaN	NaN	NaN	NaN	NaN	NaN	NaN	NaN	NaN	NaN	NaN	NaN	NaN	NaN	NaN	NaN	NaN	NaN	NaN	NaN	NaN
NaN	NaN	NaN	NaN	NaN	NaN	NaN	NaN	NaN	NaN	NaN	NaN	NaN	NaN	NaN	NaN	NaN	NaN	NaN	NaN	NaN	NaN	NaN	NaN	NaN	NaN	NaN	NaN	NaN	NaN	NaN	NaN	NaN	NaN	NaN	NaN	NaN	NaN	NaN	NaN	NaN	NaN	NaN	NaN	NaN	NaN	NaN	NaN	NaN	NaN
NaN	NaN	NaN	NaN	NaN	NaN	NaN	NaN	NaN	NaN	NaN	NaN	NaN	NaN	NaN	NaN	NaN	NaN	NaN	NaN	NaN	NaN	NaN	NaN	NaN	NaN	NaN	NaN	NaN	NaN	NaN	NaN	NaN	NaN	NaN	NaN	NaN	NaN	NaN	NaN	NaN	NaN	NaN	NaN	NaN	NaN	NaN	NaN	NaN	NaN
NaN	NaN	NaN	NaN	NaN	NaN	NaN	NaN	NaN	NaN	NaN	NaN	NaN	NaN	NaN	NaN	NaN	NaN	NaN	NaN	NaN	NaN	NaN	NaN	NaN	NaN	NaN	NaN	NaN	NaN	NaN	NaN	NaN	NaN	NaN	NaN	NaN	NaN	NaN	NaN	NaN	NaN	NaN	NaN	NaN	NaN	NaN	NaN	NaN	NaN
NaN	NaN	NaN	NaN	NaN	NaN	NaN	NaN	NaN	NaN	NaN	NaN	NaN	NaN	NaN	NaN	NaN	NaN	NaN	NaN	NaN	NaN	NaN	NaN	NaN	NaN	NaN	NaN	NaN	NaN	NaN	NaN	NaN	NaN	NaN	NaN	NaN	NaN	NaN	NaN	NaN	NaN	NaN	NaN	NaN	NaN	NaN	NaN	NaN	NaN
NaN	NaN	NaN	NaN	NaN	NaN	NaN	NaN	NaN	NaN	NaN	NaN	NaN	NaN	NaN	NaN	NaN	NaN	NaN	NaN	NaN	NaN	NaN	NaN	NaN	NaN	NaN	NaN	NaN	NaN	NaN	NaN	NaN	NaN	NaN	NaN	NaN	NaN	NaN	NaN	NaN	NaN	NaN	NaN	NaN	NaN	NaN	NaN	NaN	NaN
NaN	NaN	NaN	NaN	NaN	NaN	NaN	NaN	NaN	NaN	NaN	NaN	NaN	NaN	NaN	NaN	NaN	NaN	NaN	NaN	NaN	NaN	NaN	NaN	NaN	NaN	NaN	NaN	NaN	NaN	NaN	NaN	NaN	NaN	NaN	NaN	NaN	NaN	NaN	NaN	NaN	NaN	NaN	NaN	NaN	NaN	NaN	NaN	NaN	NaN
NaN	NaN	NaN	NaN	NaN	NaN	NaN	NaN	NaN	NaN	NaN	NaN	NaN	NaN	NaN	NaN	NaN	NaN	NaN	NaN	NaN	NaN	NaN	NaN	NaN	NaN	NaN	NaN	NaN	NaN	NaN	NaN	NaN	NaN	NaN	NaN	NaN	NaN	NaN	NaN	NaN	NaN	NaN	NaN	NaN	NaN	NaN	NaN	NaN	NaN
NaN	NaN	NaN	NaN	NaN	NaN	NaN	NaN	NaN	NaN	NaN	NaN	NaN	NaN	NaN	NaN	NaN	NaN	NaN	NaN	NaN	NaN	NaN	NaN	NaN	NaN	NaN	NaN	NaN	NaN	NaN	NaN	NaN	NaN	NaN	NaN	NaN	NaN	NaN	NaN	NaN	NaN	NaN	NaN	NaN	NaN	NaN	NaN	NaN	NaN
NaN	NaN	NaN	NaN	NaN	NaN	NaN	NaN	NaN	NaN	NaN	NaN	NaN	NaN	NaN	NaN	NaN	NaN	NaN	NaN	NaN	NaN	NaN	NaN	NaN	NaN	NaN	NaN	NaN	NaN	NaN	NaN	NaN	NaN	NaN	NaN	NaN	NaN	NaN	NaN	NaN	NaN	NaN	NaN	NaN	NaN	NaN	NaN	NaN	NaN
NaN	NaN	NaN	NaN	NaN	NaN	NaN	NaN	NaN	NaN	NaN	NaN	NaN	NaN	NaN	NaN	NaN	NaN	NaN	NaN	NaN	NaN	NaN	NaN	NaN	NaN	NaN	NaN	NaN	NaN	NaN	NaN	NaN	NaN	NaN	NaN	NaN	NaN	NaN	NaN	NaN	NaN	NaN	NaN	NaN	NaN	NaN	NaN	NaN	NaN
NaN	NaN	NaN	NaN	NaN	NaN	NaN	NaN	NaN	NaN	NaN	NaN	NaN	NaN	NaN	NaN	NaN	NaN	NaN	NaN	NaN	NaN	NaN	NaN	NaN	NaN	NaN	NaN	NaN	NaN	NaN	NaN	NaN	NaN	NaN	NaN	NaN	NaN	NaN	NaN	NaN	NaN	NaN	NaN	NaN	NaN	NaN	NaN	NaN	NaN
NaN	NaN	NaN	NaN	NaN	NaN	NaN	NaN	NaN	NaN	NaN	NaN	NaN	NaN	NaN	NaN	NaN	NaN	NaN	NaN	NaN	NaN	NaN	NaN	NaN	NaN	NaN	NaN	NaN	NaN	NaN	NaN	NaN	NaN	NaN	NaN	NaN	NaN	NaN	NaN	NaN	NaN	NaN	NaN	NaN	NaN	NaN	NaN	NaN	NaN
NaN	NaN	NaN	NaN	NaN	NaN	NaN	NaN	NaN	NaN	NaN	NaN	NaN	NaN	NaN	NaN	NaN	NaN	NaN	NaN	NaN	NaN	NaN	NaN	NaN	NaN	NaN	NaN	NaN	NaN	NaN	NaN	NaN	NaN	NaN	NaN	NaN	NaN	NaN	NaN	NaN	NaN	NaN	NaN	NaN	NaN	NaN	NaN	NaN	NaN
NaN	NaN	NaN	NaN	NaN	NaN	NaN	NaN	NaN	NaN	NaN	NaN	NaN	NaN	NaN	NaN	NaN	NaN	NaN	NaN	NaN	NaN	NaN	NaN	NaN	NaN	NaN	NaN	NaN	NaN	NaN	NaN	NaN	NaN	NaN	NaN	NaN	NaN	NaN	NaN	NaN	NaN	NaN	NaN	NaN	NaN	NaN	NaN	NaN	NaN
NaN	NaN	NaN	NaN	NaN	NaN	NaN	NaN	NaN	NaN	NaN	NaN	NaN	NaN	NaN	NaN	NaN	NaN	NaN	NaN	NaN	NaN	NaN	NaN	NaN	NaN	NaN	NaN	NaN	NaN	NaN	NaN	NaN	NaN	NaN	NaN	NaN	NaN	NaN	NaN	NaN	NaN	NaN	NaN	NaN	NaN	NaN	NaN	NaN	NaN
NaN	NaN	NaN	NaN	NaN	NaN	NaN	NaN	NaN	NaN	NaN	NaN	NaN	NaN	NaN	NaN	NaN	NaN	NaN	NaN	NaN	NaN	NaN	NaN	NaN	NaN	NaN	NaN	NaN	NaN	NaN	NaN	NaN	NaN	NaN	NaN	NaN	NaN	NaN	NaN	NaN	NaN	NaN	NaN	NaN	NaN	NaN	NaN	NaN	NaN
NaN	NaN	NaN	NaN	NaN	NaN	NaN	NaN	NaN	NaN	NaN	NaN	NaN	NaN	NaN	NaN	NaN	NaN	NaN	NaN	NaN	NaN	NaN	NaN	NaN	NaN	NaN	NaN	NaN	NaN	NaN	NaN	NaN	NaN	NaN	NaN	NaN	NaN	NaN	NaN	NaN	NaN	NaN	NaN	NaN	NaN	NaN	NaN	NaN	NaN
NaN	NaN	NaN	NaN	NaN	NaN	NaN	NaN	NaN	NaN	NaN	NaN	NaN	NaN	NaN	NaN	NaN	NaN	NaN	NaN	NaN	NaN	NaN	NaN	NaN	NaN	NaN	NaN	NaN	NaN	NaN	NaN	NaN	NaN	NaN	NaN	NaN	NaN	NaN	NaN	NaN	NaN	NaN	NaN	NaN	NaN	NaN	NaN	NaN	NaN
NaN	NaN	NaN	NaN	NaN	NaN	NaN	NaN	NaN	NaN	NaN	NaN	NaN	NaN	NaN	NaN	NaN	NaN	NaN	NaN	NaN	NaN	NaN	NaN	NaN	NaN	NaN	NaN	NaN	NaN	NaN	NaN	NaN	NaN	NaN	NaN	NaN	NaN	NaN	NaN	NaN	NaN	NaN	NaN	NaN	NaN	NaN	NaN	NaN	NaN
NaN	NaN	NaN	NaN	NaN	NaN	NaN	NaN	NaN	NaN	NaN	NaN	NaN	NaN	NaN	NaN	NaN	NaN	NaN	NaN	NaN	NaN	NaN	NaN	NaN	NaN	NaN	NaN	NaN	NaN	NaN	NaN	NaN	NaN	NaN	NaN	NaN	NaN	NaN	NaN	NaN	NaN	NaN	NaN	NaN	NaN	NaN	NaN	NaN	NaN
NaN	NaN	NaN	NaN	NaN	NaN	NaN	NaN	NaN	NaN	NaN	NaN	NaN	NaN	NaN	NaN	NaN	NaN	NaN	NaN	NaN	NaN	NaN	NaN	NaN	NaN	NaN	NaN	NaN	NaN	NaN	NaN	NaN	NaN	NaN	NaN	NaN	NaN	NaN	NaN	NaN	NaN	NaN	NaN	NaN	NaN	NaN	NaN	NaN	NaN
NaN	NaN	NaN	NaN	NaN	NaN	NaN	NaN	NaN	NaN	NaN	NaN	NaN	NaN	NaN	NaN	NaN	NaN	NaN	NaN	NaN	NaN	NaN	NaN	NaN	NaN	NaN	NaN	NaN	NaN	NaN	NaN	NaN	NaN	NaN	NaN	NaN	NaN	NaN	NaN	NaN	NaN	NaN	NaN	NaN	NaN	NaN	NaN	NaN	NaN
NaN	NaN	NaN	NaN	NaN	NaN	NaN	NaN	NaN	NaN	NaN	NaN	NaN	NaN	NaN	NaN	NaN	NaN	NaN	NaN	NaN	NaN	NaN	NaN	NaN	NaN	NaN	NaN	NaN	NaN	NaN	NaN	NaN	NaN	NaN	NaN	NaN	NaN	NaN	NaN	NaN	NaN	NaN	NaN	NaN	NaN	NaN	NaN	NaN	NaN
NaN	NaN	NaN	NaN	NaN	NaN	NaN	NaN	NaN	NaN	NaN	NaN	NaN	NaN	NaN	NaN	NaN	NaN	NaN	NaN	NaN	NaN	NaN	NaN	NaN	NaN	NaN	NaN	NaN	NaN	NaN	NaN	NaN	NaN	NaN	NaN	NaN	NaN	NaN	NaN	NaN	NaN	NaN	NaN	NaN	NaN	NaN	NaN	NaN	NaN
NaN	NaN	NaN	NaN	NaN	NaN	NaN	NaN	NaN	NaN	NaN	NaN	NaN	NaN	NaN	NaN	NaN	NaN	NaN	NaN	NaN	NaN	NaN	NaN	NaN	NaN	NaN	NaN	NaN	NaN	NaN	NaN	NaN	NaN	NaN	NaN	NaN	NaN	NaN	NaN	NaN	NaN	NaN	NaN	NaN	NaN	NaN	NaN	NaN	NaN
NaN	NaN	NaN	NaN	NaN	NaN	NaN	NaN	NaN	NaN	NaN	NaN	NaN	NaN	NaN	NaN	NaN	NaN	NaN	NaN	NaN	NaN	NaN	NaN	NaN	NaN	NaN	NaN	NaN	NaN	NaN	NaN	NaN	NaN	NaN	NaN	NaN	NaN	NaN	NaN	NaN	NaN	NaN	NaN	NaN	NaN	NaN	NaN	NaN	NaN
NaN	NaN	NaN	NaN	NaN	NaN	NaN	NaN	NaN	NaN	NaN	NaN	NaN	NaN	NaN	NaN	NaN	NaN	NaN	NaN	NaN	NaN	NaN	NaN	NaN	NaN	NaN	NaN	NaN	NaN	NaN	NaN	NaN	NaN	NaN	NaN	NaN	NaN	NaN	NaN	NaN	NaN	NaN	NaN	NaN	NaN	NaN	NaN	NaN	NaN
NaN	NaN	NaN	NaN	NaN	NaN	NaN	NaN	NaN	NaN	NaN	NaN	NaN	NaN	NaN	NaN	NaN	NaN	NaN	NaN	NaN	NaN	NaN	NaN	NaN	NaN	NaN	NaN	NaN	NaN	NaN	NaN	NaN	NaN	NaN	NaN	NaN	NaN	NaN	NaN	NaN	NaN	NaN	NaN	NaN	NaN	NaN	NaN	NaN	NaN
NaN	NaN	NaN	NaN	NaN	NaN	NaN	NaN	NaN	NaN	NaN	NaN	NaN	NaN	NaN	NaN	NaN	NaN	NaN	NaN	NaN	NaN	NaN	NaN	NaN	NaN	NaN	NaN	NaN	NaN	NaN	NaN	NaN	NaN	NaN	NaN	NaN	NaN	NaN	NaN	NaN	NaN	NaN	NaN	NaN	NaN	NaN	NaN	NaN	NaN
NaN	NaN	NaN	NaN	NaN	NaN	NaN	NaN	NaN	NaN	NaN	NaN	NaN	NaN	NaN	NaN	NaN	NaN	NaN	NaN	NaN	NaN	NaN	NaN	NaN	NaN	NaN	NaN	NaN	NaN	NaN	NaN	NaN	NaN	NaN	NaN	NaN	NaN	NaN	NaN	NaN	NaN	NaN	NaN	NaN	NaN	NaN	NaN	NaN	NaN
NaN	NaN	NaN	NaN	NaN	NaN	NaN	NaN	NaN	NaN	NaN	NaN	NaN	NaN	NaN	NaN	NaN	NaN	NaN	NaN	NaN	NaN	NaN	NaN	NaN	NaN	NaN	NaN	NaN	NaN	NaN	NaN	NaN	NaN	NaN	NaN	NaN	NaN	NaN	NaN	NaN	NaN	NaN	NaN	NaN	NaN	NaN	NaN	NaN	NaN
NaN	NaN	NaN	NaN	NaN	NaN	NaN	NaN	NaN	NaN	NaN	NaN	NaN	NaN	NaN	NaN	NaN	NaN	NaN	NaN	NaN	NaN	NaN	NaN	NaN	NaN	NaN	NaN	NaN	NaN	NaN	NaN	NaN	NaN	NaN	NaN	NaN	NaN	NaN	NaN	NaN	NaN	NaN	NaN	NaN	NaN	NaN	NaN	NaN	NaN
NaN	NaN	NaN	NaN	NaN	NaN	NaN	NaN	NaN	NaN	NaN	NaN	NaN	NaN	NaN	NaN	NaN	NaN	NaN	NaN	NaN	NaN	NaN	NaN	NaN	NaN	NaN	NaN	NaN	NaN	NaN	NaN	NaN	NaN	NaN	NaN	NaN	NaN	NaN	NaN	NaN	NaN	NaN	NaN	NaN	NaN	NaN	NaN	NaN	NaN
NaN	NaN	NaN	NaN	NaN	NaN	NaN	NaN	NaN	NaN	NaN	NaN	NaN	NaN	NaN	NaN	NaN	NaN	NaN	NaN	NaN	NaN	NaN	NaN	NaN	NaN	NaN	NaN	NaN	NaN	NaN	NaN	NaN	NaN	NaN	NaN	NaN	NaN	NaN	NaN	NaN	NaN	NaN	NaN	NaN	NaN	NaN	NaN	NaN	NaN
NaN	NaN	NaN	NaN	NaN	NaN	NaN	NaN	NaN	NaN	NaN	NaN	NaN	NaN	NaN	NaN	NaN	NaN	NaN	NaN	NaN	NaN	NaN	NaN	NaN	NaN	NaN	NaN	NaN	NaN	NaN	NaN	NaN	NaN	NaN	NaN	NaN	NaN	NaN	NaN	NaN	NaN	NaN	NaN	NaN	NaN	NaN	NaN	NaN	NaN
NaN	NaN	NaN	NaN	NaN	NaN	NaN	NaN	NaN	NaN	NaN	NaN	NaN	NaN	NaN	NaN	NaN	NaN	NaN	NaN	NaN	NaN	NaN	NaN	NaN	NaN	NaN	NaN	NaN	NaN	NaN	NaN	NaN	NaN	NaN	NaN	NaN	NaN	NaN	NaN	NaN	NaN	NaN	NaN	NaN	NaN	NaN	NaN	NaN	NaN
NaN	NaN	NaN	NaN	NaN	NaN	NaN	NaN	NaN	NaN	NaN	NaN	NaN	NaN	NaN	NaN	NaN	NaN	NaN	NaN	NaN	NaN	NaN	NaN	NaN	NaN	NaN	NaN	NaN	NaN	NaN	NaN	NaN	NaN	NaN	NaN	NaN	NaN	NaN	NaN	NaN	NaN	NaN	NaN	NaN	NaN	NaN	NaN	NaN	NaN
NaN	NaN	NaN	NaN	NaN	NaN	NaN	NaN	NaN	NaN	NaN	NaN	NaN	NaN	NaN	NaN	NaN	NaN	NaN	NaN	NaN	NaN	NaN	NaN	NaN	NaN	NaN	NaN	NaN	NaN	NaN	NaN	NaN	NaN	NaN	NaN	NaN	NaN	NaN	NaN	NaN	NaN	NaN	NaN	NaN	NaN	NaN	NaN	NaN	NaN
NaN	NaN	NaN	NaN	NaN	NaN	NaN	NaN	NaN	NaN	NaN	NaN	NaN	NaN	NaN	NaN	NaN	NaN	NaN	NaN	NaN	NaN	NaN	NaN	NaN	NaN	NaN	NaN	NaN	NaN	NaN	NaN	NaN	NaN	NaN	NaN	NaN	NaN	NaN	NaN	NaN	NaN	NaN	NaN	NaN	NaN	NaN	NaN	NaN	NaN
NaN	NaN	NaN	NaN	NaN	NaN	NaN	NaN	NaN	NaN	NaN	NaN	NaN	NaN	NaN	NaN	NaN	NaN	NaN	NaN	NaN	NaN	NaN	NaN	NaN	NaN	NaN	NaN	NaN	NaN	NaN	NaN	NaN	NaN	NaN	NaN	NaN	NaN	NaN	NaN	NaN	NaN	NaN	NaN	NaN	NaN	NaN	NaN	NaN	NaN
NaN	NaN	NaN	NaN	NaN	NaN	NaN	NaN	NaN	NaN	NaN	NaN	NaN	NaN	NaN	NaN	NaN	NaN	NaN	NaN	NaN	NaN	NaN	NaN	NaN	NaN	NaN	NaN	NaN	NaN	NaN	NaN	NaN	NaN	NaN	NaN	NaN	NaN	NaN	NaN	NaN	NaN	NaN	NaN	NaN	NaN	NaN	NaN	NaN	NaN
NaN	NaN	NaN	NaN	NaN	NaN	NaN	NaN	NaN	NaN	NaN	NaN	NaN	NaN	NaN	NaN	NaN	NaN	NaN	NaN	NaN	NaN	NaN	NaN	NaN	NaN	NaN	NaN	NaN	NaN	NaN	NaN	NaN	NaN	NaN	NaN	NaN	NaN	NaN	NaN	NaN	NaN	NaN	NaN	NaN	NaN	NaN	NaN	NaN	NaN
NaN	NaN	NaN	NaN	NaN	NaN	NaN	NaN	NaN	NaN	NaN	NaN	NaN	NaN	NaN	NaN	NaN	NaN	NaN	NaN	NaN	NaN	NaN	NaN	NaN	NaN	NaN	NaN	NaN	NaN	NaN	NaN	NaN	NaN	NaN	NaN	NaN	NaN	NaN	NaN	NaN	NaN	NaN	NaN	NaN	NaN	NaN	NaN	NaN	NaN
NaN	NaN	NaN	NaN	NaN	NaN	NaN	NaN	NaN	NaN	NaN	NaN	NaN	NaN	NaN	NaN	NaN	NaN	NaN	NaN	NaN	NaN	NaN	NaN	NaN	NaN	NaN	NaN	NaN	NaN	NaN	NaN	NaN	NaN	NaN	NaN	NaN	NaN	NaN	NaN	NaN	NaN	NaN	NaN	NaN	NaN	NaN	NaN	NaN	NaN
NaN	NaN	NaN	NaN	NaN	NaN	NaN	NaN	NaN	NaN	NaN	NaN	NaN	NaN	NaN	NaN	NaN	NaN	NaN	NaN	NaN	NaN	NaN	NaN	NaN	NaN	NaN	NaN	NaN	NaN	NaN	NaN	NaN	NaN	NaN	NaN	NaN	NaN	NaN	NaN	NaN	NaN	NaN	NaN	NaN	NaN	NaN	NaN	NaN	NaN
NaN	NaN	NaN	NaN	NaN	NaN	NaN	NaN	NaN	NaN	NaN	NaN	NaN	NaN	NaN	NaN	NaN	NaN	NaN	NaN	NaN	NaN	NaN	NaN	NaN	NaN	NaN	NaN	NaN	NaN	NaN	NaN	NaN	NaN	NaN	NaN	NaN	NaN	NaN	NaN	NaN	NaN	NaN	NaN	NaN	NaN	NaN	NaN	NaN	NaN
NaN	NaN	NaN	NaN	NaN	NaN	NaN	NaN	NaN	NaN	NaN	NaN	NaN	NaN	NaN	NaN	NaN	NaN	NaN	NaN	NaN	NaN	NaN	NaN	NaN	NaN	NaN	NaN	NaN	NaN	NaN	NaN	NaN	NaN	NaN	NaN	NaN	NaN	NaN	NaN	NaN	NaN	NaN	NaN	NaN	NaN	NaN	NaN	NaN	NaN
NaN	NaN	NaN	NaN	NaN	NaN	NaN	NaN	NaN	NaN	NaN	NaN	NaN	NaN	NaN	NaN	NaN	NaN	NaN	NaN	NaN	NaN	NaN	NaN	NaN	NaN	NaN	NaN	NaN	NaN	NaN	NaN	NaN	NaN	NaN	NaN	NaN	NaN	NaN	NaN	NaN	NaN	NaN	NaN	NaN	NaN	NaN	NaN	NaN	NaN
NaN	NaN	NaN	NaN	NaN	NaN	NaN	NaN	NaN	NaN	NaN	NaN	NaN	NaN	NaN	NaN	NaN	NaN	NaN	NaN	NaN	NaN	NaN	NaN	NaN	NaN	NaN	NaN	NaN	NaN	NaN	NaN	NaN	NaN	NaN	NaN	NaN	NaN	NaN	NaN	NaN	NaN	NaN	NaN	NaN	NaN	NaN	NaN	NaN	NaN
NaN	NaN	NaN	NaN	NaN	NaN	NaN	NaN	NaN	NaN	NaN	NaN	NaN	NaN	NaN	NaN	NaN	NaN	NaN	NaN	NaN	NaN	NaN	NaN	NaN	NaN	NaN	NaN	NaN	NaN	NaN	NaN	NaN	NaN	NaN	NaN	NaN	NaN	NaN	NaN	NaN	NaN	NaN	NaN	NaN	NaN	NaN	NaN	NaN	NaN
NaN	NaN	NaN	NaN	NaN	NaN	NaN	NaN	NaN	NaN	NaN	NaN	NaN	NaN	NaN	NaN	NaN	NaN	NaN	NaN	NaN	NaN	NaN	NaN	NaN	NaN	NaN	NaN	NaN	NaN	NaN	NaN	NaN	NaN	NaN	NaN	NaN	NaN	NaN	NaN	NaN	NaN	NaN	NaN	NaN	NaN	NaN	NaN	NaN	NaN
NaN	NaN	NaN	NaN	NaN	NaN	NaN	NaN	NaN	NaN	NaN	NaN	NaN	NaN	NaN	NaN	NaN	NaN	NaN	NaN	NaN	NaN	NaN	NaN	NaN	NaN	NaN	NaN	NaN	NaN	NaN	NaN	NaN	NaN	NaN	NaN	NaN	NaN	NaN	NaN	NaN	NaN	NaN	NaN	NaN	NaN	NaN	NaN	NaN	NaN
NaN	NaN	NaN	NaN	NaN	NaN	NaN	NaN	NaN	NaN	NaN	NaN	NaN	NaN	NaN	NaN	NaN	NaN	NaN	NaN	NaN	NaN	NaN	NaN	NaN	NaN	NaN	NaN	NaN	NaN	NaN	NaN	NaN	NaN	NaN	NaN	NaN	NaN	NaN	NaN	NaN	NaN	NaN	NaN	NaN	NaN	NaN	NaN	NaN	NaN
NaN	NaN	NaN	NaN	NaN	NaN	NaN	NaN	NaN	NaN	NaN	NaN	NaN	NaN	NaN	NaN	NaN	NaN	NaN	NaN	NaN	NaN	NaN	NaN	NaN	NaN	NaN	NaN	NaN	NaN	NaN	NaN	NaN	NaN	NaN	NaN	NaN	NaN	NaN	NaN	NaN	NaN	NaN	NaN	NaN	NaN	NaN	NaN	NaN	NaN
NaN	NaN	NaN	NaN	NaN	NaN	NaN	NaN	NaN	NaN	NaN	NaN	NaN	NaN	NaN	NaN	NaN	NaN	NaN	NaN	NaN	NaN	NaN	NaN	NaN	NaN	NaN	NaN	NaN	NaN	NaN	NaN	NaN	NaN	NaN	NaN	NaN	NaN	NaN	NaN	NaN	NaN	NaN	NaN	NaN	NaN	NaN	NaN	NaN	NaN
NaN	NaN	NaN	NaN	NaN	NaN	NaN	NaN	NaN	NaN	NaN	NaN	NaN	NaN	NaN	NaN	NaN	NaN	NaN	NaN	NaN	NaN	NaN	NaN	NaN	NaN	NaN	NaN	NaN	NaN	NaN	NaN	NaN	NaN	NaN	NaN	NaN	NaN	NaN	NaN	NaN	NaN	NaN	NaN	NaN	NaN	NaN	NaN	NaN	NaN
NaN	NaN	NaN	NaN	NaN	NaN	NaN	NaN	NaN	NaN	NaN	NaN	NaN	NaN	NaN	NaN	NaN	NaN	NaN	NaN	NaN	NaN	NaN	NaN	NaN	NaN	NaN	NaN	NaN	NaN	NaN	NaN	NaN	NaN	NaN	NaN	NaN	NaN	NaN	NaN	NaN	NaN	NaN	NaN	NaN	NaN	NaN	NaN	NaN	NaN
NaN	NaN	NaN	NaN	NaN	NaN	NaN	NaN	NaN	NaN	NaN	NaN	NaN	NaN	NaN	NaN	NaN	NaN	NaN	NaN	NaN	NaN	NaN	NaN	NaN	NaN	NaN	NaN	NaN	NaN	NaN	NaN	NaN	NaN	NaN	NaN	NaN	NaN	NaN	NaN	NaN	NaN	NaN	NaN	NaN	NaN	NaN	NaN	NaN	NaN
NaN	NaN	NaN	NaN	NaN	NaN	NaN	NaN	NaN	NaN	NaN	NaN	NaN	NaN	NaN	NaN	NaN	NaN	NaN	NaN	NaN	NaN	NaN	NaN	NaN	NaN	NaN	NaN	NaN	NaN	NaN	NaN	NaN	NaN	NaN	NaN	NaN	NaN	NaN	NaN	NaN	NaN	NaN	NaN	NaN	NaN	NaN	NaN	NaN	NaN
NaN	NaN	NaN	NaN	NaN	NaN	NaN	NaN	NaN	NaN	NaN	NaN	NaN	NaN	NaN	NaN	NaN	NaN	NaN	NaN	NaN	NaN	NaN	NaN	NaN	NaN	NaN	NaN	NaN	NaN	NaN	NaN	NaN	NaN	NaN	NaN	NaN	NaN	NaN	NaN	NaN	NaN	NaN	NaN	NaN	NaN	NaN	NaN	NaN	NaN
NaN	NaN	NaN	NaN	NaN	NaN	NaN	NaN	NaN	NaN	NaN	NaN	NaN	NaN	NaN	NaN	NaN	NaN	NaN	NaN	NaN	NaN	NaN	7.3267	7.3309	NaN	NaN	NaN	NaN	NaN	NaN	NaN	NaN	NaN	NaN	NaN	NaN	NaN	NaN	NaN	NaN	NaN	NaN	NaN	NaN	NaN	NaN	NaN	NaN	NaN
NaN	NaN	NaN	NaN	NaN	NaN	NaN	NaN	NaN	NaN	NaN	NaN	NaN	NaN	NaN	NaN	NaN	NaN	NaN	NaN	7.2952	7.2948	7.3277	7.3287	7.332	NaN	NaN	NaN	NaN	NaN	NaN	NaN	NaN	NaN	NaN	NaN	NaN	NaN	NaN	NaN	NaN	NaN	NaN	NaN	NaN	NaN	NaN	NaN	NaN	NaN
NaN	NaN	NaN	NaN	NaN	NaN	NaN	NaN	NaN	NaN	NaN	NaN	NaN	NaN	NaN	NaN	NaN	NaN	NaN	NaN	NaN	NaN	7.3398	7.3336	7.3378	NaN	NaN	NaN	NaN	NaN	NaN	NaN	NaN	NaN	NaN	NaN	NaN	NaN	NaN	NaN	NaN	NaN	NaN	NaN	NaN	NaN	NaN	NaN	NaN	NaN
NaN	NaN	NaN	NaN	NaN	NaN	NaN	NaN	NaN	NaN	NaN	NaN	NaN	NaN	NaN	NaN	NaN	NaN	NaN	NaN	NaN	NaN	7.2609	7.3351	7.3113	7.2076	NaN	NaN	NaN	NaN	NaN	NaN	NaN	NaN	NaN	NaN	NaN	NaN	NaN	NaN	NaN	NaN	NaN	NaN	NaN	NaN	NaN	NaN	NaN	NaN
NaN	NaN	NaN	NaN	NaN	NaN	NaN	NaN	NaN	NaN	NaN	NaN	NaN	NaN	NaN	NaN	NaN	NaN	NaN	NaN	NaN	NaN	NaN	7.3027	7.3674	7.2624	7.2343	7.2065	7.1873	7.2065	7.1655	7.1635	NaN	NaN	NaN	NaN	NaN	NaN	NaN	NaN	NaN	NaN	NaN	NaN	NaN	NaN	NaN	NaN	NaN	7.0758
NaN	NaN	NaN	NaN	NaN	NaN	NaN	NaN	NaN	NaN	NaN	NaN	NaN	NaN	NaN	NaN	7.1929	7.2766	NaN	NaN	NaN	NaN	NaN	NaN	7.257	7.3208	7.19	7.321	7.2341	7.2365	7.28	7.1614	7.1458	NaN	NaN	NaN	NaN	NaN	NaN	7.1942	7.1938	7.2604	7.0793	7.1885	NaN	NaN	NaN	7.0493	7.0559	7.0933
NaN	NaN	NaN	NaN	NaN	NaN	NaN	NaN	NaN	NaN	NaN	NaN	NaN	NaN	NaN	NaN	7.2341	7.2352	7.2449	7.2506	NaN	NaN	NaN	NaN	7.2429	7.2375	7.2635	7.239	7.1584	7.1768	7.1687	7.2243	7.1674	NaN	NaN	NaN	NaN	NaN	NaN	NaN	7.1441	7.1671	7.2027	7.2176	7.1918	7.1419	7.0283	7.036	7.1041	7.0419
NaN	NaN	NaN	NaN	NaN	NaN	NaN	NaN	NaN	NaN	NaN	NaN	NaN	NaN	7.3726	7.23	7.2068	7.1788	7.235	7.2135	7.2351	7.3219	7.2813	7.2282	7.1769	7.1994	7.1575	7.1992	7.1586	7.1444	7.2564	7.3083	7.1544	7.1835	7.1518	7.1403	7.1595	NaN	NaN	NaN	7.0615	7.1657	7.1235	7.1164	7.1341	7.1482	7.0957	7.0509	7.0762	7.0852
NaN	NaN	NaN	NaN	NaN	NaN	NaN	NaN	NaN	7.261	7.263	7.251	7.3116	7.3009	7.2758	7.1987	7.1353	7.3293	7.194	7.2659	7.238	7.2206	7.2306	7.2285	7.1686	7.2063	7.184	7.2093	7.1932	7.2557	7.1437	7.1656	7.1734	7.1434	7.13	7.1338	7.212	7.1702	NaN	NaN	7.1517	7.1627	7.1923	7.1618	7.1596	7.2002	7.1537	7.1139	7.0758	7.052
NaN	NaN	NaN	NaN	NaN	NaN	NaN	NaN	NaN	7.2303	7.1752	7.1847	7.2863	7.2616	7.2991	7.3556	7.3029	7.3749	7.3125	7.2544	7.2836	7.2176	7.254	7.2205	7.1966	7.2007	7.2267	7.1646	7.2242	7.2289	7.312	7.253	7.1792	7.182	7.2545	7.1112	7.1644	7.2167	7.235	7.147	7.1639	7.2575	7.1717	7.2292	7.2021	7.1696	7.1088	7.0818	7.1691	7.0708
NaN	NaN	NaN	NaN	NaN	NaN	NaN	NaN	NaN	7.3052	7.2856	7.2686	7.2248	7.3537	7.3179	7.2964	7.3102	7.3653	7.3202	7.3803	7.2878	7.1631	7.2426	7.0881	7.2078	7.1501	7.2212	7.2093	7.189	7.21	7.2134	7.177	7.2281	7.1898	7.2964	7.2236	7.1662	7.2651	7.2567	7.1788	7.1886	7.1658	7.2442	7.1878	7.1795	7.2048	7.1665	7.1112	7.1035	7.0244
NaN	NaN	NaN	NaN	NaN	NaN	NaN	NaN	NaN	NaN	7.2749	7.3347	7.2701	7.3178	7.2949	7.2987	7.3131	7.3671	7.4097	7.4147	7.2927	7.2995	7.2266	7.1479	7.1752	7.1898	7.135	7.2076	7.2207	7.1502	7.2174	7.2498	7.2507	7.2373	7.2769	7.2413	7.2268	7.1816	7.2124	7.2361	7.1904	7.2088	7.1969	7.1814	7.217	7.3228	7.0845	7.0615	7.0454	7.0503
NaN	NaN	NaN	NaN	NaN	NaN	NaN	NaN	NaN	NaN	NaN	7.3355	7.3964	7.3619	7.3272	7.3079	7.3832	7.3673	7.5452	7.5731	7.5161	7.4787	7.2309	7.1214	7.1127	7.2117	7.205	7.2259	7.1351	7.1848	7.2112	7.2488	7.1822	7.2438	7.2719	7.2604	7.2284	7.3132	7.2394	7.1652	7.2072	7.2949	7.1963	7.1568	7.1938	7.1873	7.2265	7.1016	6.9792	7.1363
NaN	NaN	NaN	NaN	NaN	NaN	NaN	NaN	NaN	NaN	NaN	7.3486	7.3894	7.1947	7.4452	7.4725	7.476	7.4122	7.4497	7.5449	7.4116	7.3448	7.1968	7.1572	7.1381	7.1394	7.1092	7.1651	7.1823	7.2325	7.2634	7.263	7.1384	7.1384	7.3005	7.2832	7.3083	7.2578	7.2327	7.2112	7.2184	7.1438	7.203	7.2109	7.2055	7.2004	7.1481	7.241	6.9918	7.0862
NaN	NaN	NaN	NaN	NaN	NaN	NaN	NaN	NaN	NaN	NaN	7.419	7.444	7.284	7.4092	7.4531	7.5317	7.4485	7.5277	7.4739	7.3445	7.3787	7.3059	7.1867	7.1737	7.1158	7.1227	7.1108	7.3256	7.2677	7.3289	7.3279	7.329	7.3034	7.3117	7.2412	7.1982	7.238	7.1159	7.2132	7.0491	7.1643	7.2307	7.1983	7.1889	7.2224	7.1999	7.273	6.9912	7.0626
NaN	NaN	NaN	NaN	NaN	NaN	NaN	NaN	NaN	NaN	NaN	7.4117	7.6114	7.478	7.2615	7.3761	7.4288	7.5109	7.4253	7.4444	7.4056	7.2722	7.3746	7.2389	7.2178	7.223	7.2135	7.111	7.091	7.1368	7.2321	7.2373	7.3084	7.2655	7.2658	7.2657	7.1967	7.1059	7.1439	6.972	7.1189	7.0978	7.1048	7.0943	7.1039	7.2319	7.2088	7.1856	7.0155	6.9931
NaN	NaN	NaN	NaN	NaN	NaN	NaN	NaN	NaN	NaN	NaN	7.4743	7.428	7.498	7.4477	7.423	7.4107	7.4454	7.4059	7.3588	7.3878	7.3267	7.2367	7.2221	7.2165	7.1606	7.29	7.2219	7.1869	7.119	7.1091	7.2971	7.2874	7.2651	7.3197	7.3132	7.1766	7.0762	7.038	6.9624	7.0248	7.0518	7.1755	7.0505	7.0796	7.0399	7.1255	7.1006	6.982	6.9985
NaN	NaN	NaN	NaN	NaN	NaN	NaN	NaN	NaN	7.5956	7.6433	7.3595	7.3015	7.4117	7.3578	7.4159	7.404	7.3182	7.2892	7.3857	7.3072	7.3872	7.3204	7.2327	7.1986	7.197	7.2144	7.227	7.1447	7.0961	7.0845	7.1053	7.2344	7.0895	7.2609	7.2819	7.215	7.2346	7.1638	7.114	6.9866	7.0331	7.1049	7.1551	6.6988	7.1129	7.089	7.2302	7.0719	7.0067
NaN	NaN	NaN	NaN	NaN	NaN	NaN	NaN	NaN	7.3123	7.2882	7.3541	7.3395	7.3013	7.2922	7.3919	7.2731	7.3116	7.4026	7.3947	7.334	7.2434	7.2912	7.2248	7.1704	7.196	7.2187	7.1909	7.1418	7.1335	7.148	7.1852	7.1551	7.1921	7.0946	7.0446	7.1887	7.1773	7.1174	7.3242	7.0277	6.98	7.0518	7.0909	7.2072	7.044	7.0384	7.067	7.0539	6.9961
NaN	NaN	NaN	NaN	NaN	NaN	NaN	NaN	NaN	NaN	NaN	NaN	NaN	7.2591	7.3043	7.3095	7.2543	7.2212	7.2401	7.2602	7.2603	7.2448	7.283	7.1857	7.2142	7.2054	7.1948	7.1789	7.1378	7.1564	7.1852	7.1905	7.1118	7.2266	7.1781	6.9993	7.1709	7.0425	7.0675	7.0259	7.1166	7.1124	7.1048	7.1338	7.1037	7.052	7.1518	7.1609	7.034	6.9962
NaN	NaN	NaN	NaN	NaN	NaN	NaN	NaN	NaN	NaN	NaN	NaN	NaN	NaN	NaN	7.2548	7.2265	7.3193	7.3056	7.2072	7.263	7.2134	7.2954	7.243	7.1845	7.1856	7.2497	7.1434	7.1306	7.2781	7.3709	7.2296	7.1283	7.1943	7.1602	7.1685	7.048	7.2897	7.2084	7.0842	6.9903	7.0319	7.0451	7.218	7.0529	7.1388	7.0287	7.0452	7.1296	7.0586
NaN	NaN	NaN	NaN	NaN	NaN	NaN	NaN	NaN	NaN	NaN	NaN	NaN	NaN	NaN	7.139	7.1516	7.244	7.2636	7.2579	7.2667	7.2628	7.2058	7.1584	7.1822	7.1818	7.181	7.2555	7.2536	7.3544	7.3343	7.2014	7.2622	7.348	7.1375	7.1155	7.1052	7.1693	7.1862	6.9825	7.0178	7.0362	7.0813	7.0978	6.9828	6.9856	7.0393	6.9698	7.0337	7.0467
NaN	NaN	NaN	NaN	NaN	NaN	NaN	NaN	NaN	NaN	NaN	NaN	NaN	NaN	7.192	7.1379	7.129	7.1592	7.189	7.1941	7.2259	7.1604	7.1718	7.3365	7.2002	7.2769	7.2368	7.1989	7.1942	7.2033	7.2278	7.1721	7.2396	7.2619	7.1404	7.0897	7.0967	7.1698	7.0713	6.9939	7.0014	7.0917	6.9689	7.0797	7.0278	7.0235	7.0427	7.0043	7.0391	6.9874
NaN	NaN	NaN	NaN	NaN	NaN	NaN	NaN	NaN	NaN	NaN	NaN	NaN	NaN	NaN	7.1324	7.1127	7.164	7.1891	7.1942	7.1621	7.1558	7.0918	7.11	7.1925	7.2343	7.1787	7.1693	7.1661	7.2551	7.2181	7.1564	7.2136	7.262	7.1382	6.9848	7.0151	6.9317	6.9741	6.9374	6.9566	6.9836	7.03	7.0409	7.0294	6.991	7.0558	7.0023	6.951	7.0652
NaN	NaN	NaN	NaN	NaN	NaN	NaN	NaN	NaN	NaN	NaN	NaN	NaN	NaN	NaN	6.9745	7.0053	6.9935	7.1229	7.1432	7.1615	7.1647	7.1252	7.1262	7.181	7.154	7.1492	7.1918	7.2375	7.2015	7.2415	7.176	7.1764	7.1228	7.0933	7.1047	7.2814	7.1451	6.9854	7.0053	6.9425	6.9177	6.9387	7.0913	7.0182	7.0202	7.0247	6.9594	7.0045	6.9521
NaN	NaN	NaN	NaN	NaN	NaN	NaN	NaN	NaN	NaN	NaN	NaN	NaN	NaN	7.1517	7.0483	7.1012	7.0388	7.1546	7.1229	7.15	7.1289	7.1079	7.0488	7.1351	7.1852	7.2138	7.158	7.1532	7.2956	7.1987	7.2155	7.2241	7.1538	7.06	7.241	7.2576	7.2195	7.0609	6.9862	6.9528	6.9518	6.9092	6.8673	7.0126	7.0341	6.9947	7.0097	6.9528	7.0282
NaN	NaN	NaN	NaN	NaN	NaN	NaN	NaN	NaN	NaN	NaN	NaN	NaN	NaN	NaN	7.0561	7.0687	7.0175	7.1495	7.141	7.1137	7.144	7.1289	7.0502	7.1284	7.0882	7.0841	7.1799	7.1931	7.1335	7.1372	7.2026	7.2196	7.1158	7.1411	7.2319	7.2692	7.1484	6.9758	6.9971	6.9303	6.936	6.8752	6.9197	6.8453	6.8831	6.9657	7.0007	7.0074	6.9888
NaN	NaN	NaN	NaN	NaN	NaN	NaN	NaN	NaN	NaN	NaN	NaN	NaN	NaN	NaN	NaN	NaN	NaN	7.0064	7.0827	7.0319	7.0338	7.1809	7.0144	7.1541	7.1102	7.0152	7.0644	7.1096	7.1483	7.1631	7.1972	7.1936	7.1191	7.1586	7.2718	7.1749	7.0185	7	7.0669	7.0296	7.0094	6.9974	6.9549	6.9173	6.9513	6.922	7.0135	7.0326	6.9199
NaN	NaN	NaN	NaN	NaN	NaN	NaN	NaN	NaN	NaN	NaN	NaN	NaN	NaN	NaN	NaN	NaN	NaN	NaN	7.0291	7.0898	7.0343	6.9477	7.0473	7.0667	7.0777	7.1175	7.0868	7.0524	7.0719	7.1605	7.1656	7.1365	7.2167	7.1343	7.1413	7.121	6.9511	7.0081	6.9328	7.0842	7.0572	7.008	7.0807	6.8949	6.9377	6.8974	6.9473	6.9549	7.0038
NaN	NaN	NaN	NaN	NaN	NaN	NaN	NaN	NaN	NaN	NaN	NaN	NaN	NaN	NaN	NaN	NaN	NaN	NaN	7.0196	7.0319	7.0044	7.0291	7.0766	7.1134	7.1167	7.1412	7.132	7.0981	7.0942	7.0696	7.2353	7.2533	7.1498	7.1252	7.1656	7.1935	7.0253	6.9717	6.93	7.0512	7.07	7.0859	7.1997	6.9682	6.8981	6.9805	7.0218	6.9689	7.028
NaN	NaN	NaN	NaN	NaN	NaN	NaN	NaN	NaN	NaN	NaN	NaN	NaN	NaN	NaN	NaN	NaN	NaN	NaN	7.0057	6.9751	6.9612	6.9469	7.067	7.0875	7.0784	6.9136	7.0978	7.0519	7.0576	7.0563	7.1082	7.1258	7.1933	7.0375	7.1086	7.2575	7.0734	7.0095	6.9429	7.0001	7.1346	7.1403	7.1296	7.0566	6.9343	7.1122	7.0643	6.9583	7.0522
NaN	NaN	NaN	NaN	NaN	NaN	NaN	NaN	NaN	NaN	NaN	NaN	NaN	NaN	NaN	NaN	NaN	NaN	7.0439	6.9511	6.998	7.0545	6.9516	6.829	6.9172	6.958	7.0047	6.9708	6.9851	6.9836	7.013	7.0066	7.0091	7.0763	7.1168	7.1101	7.1592	7.281	7.0713	7.0602	6.9217	7.0527	7.0379	7.1165	7.0314	7.0295	6.9972	6.89	7.0517	7.0242
NaN	NaN	NaN	NaN	NaN	NaN	NaN	NaN	NaN	NaN	NaN	NaN	NaN	NaN	NaN	NaN	NaN	NaN	6.971	6.9084	6.9349	6.9383	6.7481	6.7458	6.8142	6.841	6.9282	7.0701	6.987	6.9602	6.9288	6.9442	7.0027	6.9422	7.0452	7.0611	7.1452	7.1724	7.1018	7.1245	7.0623	7.0063	7.1339	7.0766	7.0115	7.0175	6.9989	6.8298	7.0163	7.0116
NaN	NaN	NaN	NaN	NaN	NaN	NaN	NaN	NaN	NaN	NaN	NaN	NaN	NaN	NaN	NaN	NaN	NaN	6.9128	6.9833	6.9324	6.9204	6.8636	6.8896	6.8282	6.8018	7.0231	6.9411	6.4563	6.9663	6.9454	7.0717	6.9641	6.9624	7.0053	7.1839	7.1022	7.0167	7.074	7.0425	7.0463	7.0295	7.0241	6.9948	7.0074	7.0434	6.9307	6.9216	6.8875	6.9785
NaN	NaN	NaN	NaN	NaN	NaN	NaN	NaN	NaN	NaN	NaN	NaN	NaN	NaN	NaN	NaN	NaN	NaN	NaN	6.9417	6.9921	6.9435	6.9014	6.8343	6.7845	6.857	6.8338	7.0232	6.9492	6.9373	6.9187	6.9994	7.0054	7.0439	7.0497	7.014	7.0032	7.0619	7.0046	7.0989	7.1585	7.1173	6.9299	7.0892	6.9873	6.9834	6.8916	6.943	6.9346	6.8143
NaN	NaN	NaN	NaN	NaN	NaN	NaN	NaN	NaN	NaN	NaN	NaN	NaN	NaN	NaN	NaN	NaN	NaN	NaN	NaN	6.8689	6.821	6.8286	6.8708	6.8643	6.8385	6.8435	6.9593	7.0232	7.0222	7.017	7.0212	6.9822	7.0123	7.0997	7.0706	7.1152	7.1257	7.1304	7.1043	7.078	7.1247	7.1212	6.9676	7.011	6.961	6.9289	6.9198	6.9098	6.848
NaN	NaN	NaN	NaN	NaN	NaN	NaN	NaN	NaN	NaN	NaN	NaN	NaN	NaN	NaN	NaN	NaN	NaN	NaN	NaN	NaN	6.8397	6.8608	6.9366	6.8802	6.8133	6.8197	7.0152	6.926	7.0127	7.0571	7.015	7.0134	7.0396	7.0344	7.1015	7.1823	7.1214	7.0678	7.0712	7.1427	7.1037	7.1327	7.1657	7.184	7.0279	6.9132	6.9402	6.8424	6.9276
NaN	NaN	NaN	NaN	NaN	NaN	NaN	NaN	NaN	NaN	NaN	NaN	NaN	NaN	NaN	NaN	NaN	NaN	NaN	NaN	NaN	NaN	6.8621	6.8607	6.8776	6.819	6.8536	6.8273	6.9886	7.0117	7.042	7.0067	6.9879	7.0148	7.0176	7.0606	7.1168	7.0086	7.0726	7.0718	7.1368	7.1018	7.1661	7.1604	7.16	7.0506	7.019	6.8973	6.9553	6.8582
NaN	NaN	NaN	NaN	NaN	NaN	NaN	NaN	NaN	NaN	NaN	NaN	NaN	NaN	NaN	NaN	NaN	NaN	NaN	NaN	NaN	NaN	NaN	6.9272	7.0028	6.8278	6.8455	6.8628	6.8434	7.0013	6.9689	6.9601	7.0619	7.0267	7.0016	7.071	7.0038	7.0749	7.0227	7.0183	7.0467	7.0557	7.0809	7.0549	7.1432	7.0453	7.027	6.9488	6.9059	6.8615
NaN	NaN	NaN	NaN	NaN	NaN	NaN	NaN	NaN	NaN	NaN	NaN	NaN	NaN	NaN	NaN	NaN	NaN	NaN	NaN	NaN	NaN	NaN	6.9422	6.9734	6.9869	6.8763	6.9386	6.902	6.9088	6.852	7.1013	6.9838	7.0619	7.0497	7.0246	7.0508	7.049	7.0396	7.0595	7.06	7.0657	7.0461	7.1011	7.0438	7.0228	6.9662	6.8955	6.8721	6.8249
NaN	NaN	NaN	NaN	NaN	NaN	NaN	NaN	NaN	NaN	NaN	NaN	NaN	NaN	NaN	NaN	NaN	NaN	NaN	NaN	NaN	NaN	NaN	NaN	6.9019	7.0921	7.0067	6.8113	6.8154	6.8146	6.896	6.9713	6.9655	7.1527	7.0373	7.0477	7.0215	7.0875	7.0013	6.9249	6.9876	7.0196	6.9638	7.048	7.0553	7.0586	6.9827	6.9704	6.8869	6.8774
NaN	NaN	NaN	NaN	NaN	NaN	NaN	NaN	NaN	NaN	NaN	NaN	NaN	NaN	NaN	NaN	NaN	NaN	NaN	NaN	NaN	NaN	NaN	NaN	NaN	6.9614	6.9648	6.8444	6.9095	6.8655	6.8398	6.8398	7.0361	7.0011	7.0468	7.0289	7.0574	7.0123	6.9441	6.9845	6.9994	7.0051	6.9876	7.0406	7.0222	6.989	6.9292	6.9914	6.8889	6.8074
NaN	NaN	NaN	NaN	NaN	NaN	NaN	NaN	NaN	NaN	NaN	NaN	NaN	NaN	NaN	NaN	NaN	NaN	NaN	NaN	NaN	NaN	NaN	NaN	NaN	NaN	6.9568	7.0419	6.8284	6.8683	6.8399	6.8652	6.8887	7.0739	6.9822	6.999	7.0098	7.0718	7.0193	7.0628	6.9716	6.9581	6.9685	6.9619	7.0665	7.0039	6.9928	6.9324	6.836	6.8172
NaN	NaN	NaN	NaN	NaN	NaN	NaN	NaN	NaN	NaN	NaN	NaN	NaN	NaN	NaN	NaN	NaN	NaN	NaN	NaN	NaN	NaN	NaN	NaN	NaN	NaN	6.931	6.9971	6.8271	6.9197	6.8008	6.8312	6.8728	6.9104	7.009	7.1382	7.0145	7.113	7.0386	7.0568	7.0783	6.9312	7.0215	6.9593	6.9635	7.0856	6.9655	6.8851	6.8328	6.8032
NaN	NaN	NaN	NaN	NaN	NaN	NaN	NaN	NaN	NaN	NaN	NaN	NaN	NaN	NaN	NaN	NaN	NaN	NaN	NaN	NaN	NaN	NaN	NaN	NaN	NaN	6.9237	7.0158	6.8365	6.8715	6.8216	6.8235	6.8571	6.9058	7.0845	7.0057	7.0641	7.0103	7.0961	7.0756	7.0616	6.9669	6.9733	6.9568	6.9654	7.073	6.9104	6.9179	6.8276	6.9482
NaN	NaN	NaN	NaN	NaN	NaN	NaN	NaN	NaN	NaN	NaN	NaN	NaN	NaN	NaN	NaN	NaN	NaN	NaN	NaN	NaN	NaN	NaN	NaN	NaN	NaN	6.9012	6.8782	6.9524	6.8866	6.8278	6.8205	6.8855	6.8345	6.9841	7.0184	7.0244	7.1068	6.9808	6.9801	7.0247	7.0289	6.9754	6.9751	6.9574	6.9822	7.0155	6.9546	6.8015	6.829
NaN	NaN	NaN	NaN	NaN	NaN	NaN	NaN	NaN	NaN	NaN	NaN	NaN	NaN	NaN	NaN	NaN	NaN	NaN	NaN	NaN	NaN	NaN	NaN	NaN	NaN	6.8777	6.9339	6.8693	6.8959	6.8833	6.85	6.8303	6.8056	6.9412	7.0126	7.157	7.0434	6.996	6.9945	6.9818	7.1056	7.0489	7.0268	6.9999	7.0554	6.981	6.9818	6.8173	6.8069
NaN	NaN	NaN	NaN	NaN	NaN	NaN	NaN	NaN	NaN	NaN	NaN	NaN	NaN	NaN	NaN	NaN	NaN	NaN	NaN	NaN	NaN	NaN	NaN	NaN	NaN	NaN	6.9401	6.9318	6.8463	6.8582	6.8779	6.9229	6.872	6.9146	6.9725	7.0596	7.021	6.9741	6.9782	6.9598	7.0302	7.0423	7.0665	6.8901	6.8352	6.8773	6.954	6.8345	6.8003
NaN	NaN	NaN	NaN	NaN	NaN	NaN	NaN	NaN	NaN	NaN	NaN	NaN	NaN	NaN	NaN	NaN	NaN	NaN	NaN	NaN	NaN	NaN	NaN	NaN	NaN	NaN	6.8721	6.9298	6.8271	6.8649	6.8806	6.8437	6.8552	6.9564	6.9631	6.9427	6.9952	7.0106	6.9951	7.0163	7.0097	7.0488	7.0244	6.9757	6.8551	6.8664	6.8026	6.8436	6.7955
NaN	NaN	NaN	NaN	NaN	NaN	NaN	NaN	NaN	NaN	NaN	NaN	NaN	NaN	NaN	NaN	NaN	NaN	NaN	NaN	NaN	NaN	NaN	NaN	NaN	NaN	6.8794	6.9104	6.9343	6.8471	6.849	6.797	6.8428	6.8147	6.9085	6.9389	6.9362	6.9744	6.9748	6.9661	6.9843	7.0568	6.9861	6.9915	6.9544	6.899	6.819	6.7738	6.8869	6.9077
NaN	NaN	NaN	NaN	NaN	NaN	NaN	NaN	NaN	NaN	NaN	NaN	NaN	NaN	NaN	NaN	NaN	NaN	NaN	NaN	NaN	NaN	NaN	NaN	NaN	NaN	6.8858	6.8989	6.9767	6.8473	6.8018	6.8376	6.8202	6.844	6.8964	6.9349	6.9535	7.0266	7.0101	6.9315	6.9479	6.9976	7.0123	6.9195	6.8939	6.9139	6.8507	6.8974	6.7963	6.8991
NaN	NaN	NaN	NaN	NaN	NaN	NaN	NaN	NaN	NaN	NaN	NaN	NaN	NaN	NaN	NaN	NaN	NaN	NaN	NaN	NaN	NaN	NaN	NaN	NaN	6.8166	6.894	6.8708	7.0175	6.9392	6.7907	6.8729	6.8275	6.8215	6.8545	6.9144	6.9502	6.9936	6.9776	6.9704	6.911	6.9866	6.9519	7.0119	6.9465	6.8195	6.9151	6.8158	6.8414	6.7959
NaN	NaN	NaN	NaN	NaN	NaN	NaN	NaN	NaN	NaN	NaN	NaN	NaN	NaN	NaN	NaN	NaN	NaN	NaN	NaN	NaN	NaN	NaN	NaN	NaN	6.9128	6.8732	6.8492	6.9093	6.9277	6.8995	6.7672	6.8581	6.8867	6.8774	6.8701	7.0343	7.0476	6.9572	6.8426	6.929	6.9569	6.9302	6.9722	6.9137	6.9045	6.8262	6.8453	6.8509	6.8927
NaN	NaN	NaN	NaN	NaN	NaN	NaN	NaN	NaN	NaN	NaN	NaN	NaN	NaN	NaN	NaN	NaN	NaN	NaN	NaN	NaN	NaN	NaN	NaN	NaN	7.3378	7.3364	7.3614	7.4464	7.4361	7.3667	7.3316	7.3425	7.3425	7.3443	7.3544	7.4156	7.4051	7.376	7.3494	7.353	7.3474	7.3529	7.4098	7.3363	7.3279	7.3174	7.2902	7.2868	7.3708
NaN	NaN	NaN	NaN	NaN	NaN	NaN	NaN	NaN	NaN	NaN	NaN	NaN	NaN	NaN	NaN	NaN	NaN	NaN	NaN	NaN	NaN	NaN	NaN	NaN	7.3542	7.3405	7.3816	7.4719	7.4646	7.3921	7.357	7.3459	7.3453	7.3557	7.3616	7.4254	7.3949	7.3622	7.3489	7.353	7.3525	7.342	7.4079	7.3326	7.3186	7.3216	7.2958	7.2911	7.3666
NaN	NaN	NaN	NaN	NaN	NaN	NaN	NaN	NaN	NaN	NaN	NaN	NaN	NaN	NaN	NaN	NaN	NaN	NaN	NaN	NaN	NaN	NaN	NaN	NaN	7.362	7.3556	7.3914	7.5164	7.47	7.407	7.4063	7.3532	7.3514	7.3521	7.3516	7.4101	7.3958	7.3636	7.3567	7.3508	7.3417	7.3427	7.3769	7.4218	7.3191	7.3134	7.3074	7.2991	7.3971
NaN	NaN	NaN	NaN	NaN	NaN	NaN	NaN	NaN	NaN	NaN	NaN	NaN	NaN	NaN	NaN	NaN	NaN	NaN	NaN	NaN	NaN	NaN	NaN	NaN	7.3678	7.3419	7.3435	7.5138	7.4851	7.4058	7.4218	7.3809	7.353	7.3675	7.3416	7.4144	7.4065	7.3956	7.3633	7.3561	7.3553	7.3463	7.3437	7.348	7.3909	7.3686	7.3087	7.3049	7.4076
NaN	NaN	NaN	NaN	NaN	NaN	NaN	NaN	NaN	NaN	NaN	NaN	NaN	NaN	NaN	NaN	NaN	NaN	NaN	NaN	NaN	NaN	NaN	NaN	NaN	7.3739	7.3895	7.3754	7.4695	7.4808	7.4173	7.419	7.3914	7.3742	7.3725	7.3496	7.413	7.4152	7.4013	7.3862	7.3848	7.3848	7.3655	7.3532	7.3577	7.3537	7.3392	7.3056	7.3057	7.4152
NaN	NaN	NaN	NaN	NaN	NaN	NaN	NaN	NaN	NaN	NaN	NaN	NaN	NaN	NaN	NaN	NaN	NaN	NaN	NaN	NaN	NaN	NaN	NaN	NaN	NaN	7.4018	7.4	7.5012	7.4846	7.4287	7.4436	7.3949	7.3753	7.3718	7.3636	7.4152	7.4154	7.4026	7.4002	7.397	7.3935	7.3823	7.3704	7.3647	7.3616	7.3432	7.3303	7.3056	7.4086
NaN	NaN	NaN	NaN	NaN	NaN	NaN	NaN	NaN	NaN	NaN	NaN	NaN	NaN	NaN	NaN	NaN	NaN	NaN	NaN	NaN	NaN	NaN	NaN	NaN	NaN	7.4017	7.4278	7.4662	7.4739	7.4456	7.4425	7.3943	7.3779	7.3681	7.3567	7.4038	7.3932	7.4049	7.4204	7.4136	7.3819	7.3884	7.3871	7.3857	7.4106	7.3132	7.3265	7.3083	7.4149
NaN	NaN	NaN	NaN	NaN	NaN	NaN	NaN	NaN	NaN	NaN	NaN	NaN	NaN	NaN	NaN	NaN	NaN	NaN	NaN	NaN	NaN	NaN	NaN	NaN	NaN	7.4217	7.4302	7.4477	7.5067	7.476	7.4304	7.3831	7.3773	7.3558	7.3358	7.3894	7.393	7.3964	7.3902	7.3964	7.3924	7.392	7.3909	7.39	7.3206	7.3268	7.317	7.3305	7.4271
NaN	NaN	NaN	NaN	NaN	NaN	NaN	NaN	NaN	NaN	NaN	NaN	NaN	NaN	NaN	NaN	NaN	NaN	NaN	NaN	NaN	NaN	NaN	NaN	NaN	7.4283	7.4115	7.3796	7.419	7.4937	7.464	7.4084	7.3824	7.3791	7.3511	7.3364	7.3856	7.3812	7.3912	7.3835	7.3907	7.3851	7.3797	7.3723	7.3714	7.3178	7.3196	7.3025	7.3081	7.4103
NaN	NaN	NaN	NaN	NaN	NaN	NaN	NaN	NaN	NaN	NaN	NaN	NaN	NaN	NaN	NaN	NaN	NaN	NaN	NaN	NaN	NaN	NaN	NaN	7.4267	7.3506	7.3397	7.4009	7.377	7.4584	7.4795	7.4209	7.4199	7.3795	7.3312	7.33	7.3872	7.3757	7.3744	7.3763	7.3751	7.3745	7.372	7.3702	7.3676	7.3125	7.3259	7.3305	7.2953	7.4097
NaN	NaN	NaN	NaN	NaN	NaN	NaN	NaN	NaN	NaN	NaN	NaN	NaN	NaN	NaN	NaN	NaN	NaN	NaN	NaN	NaN	NaN	NaN	NaN	7.424	7.3635	7.3424	7.3668	7.3913	7.4305	7.4908	7.3996	7.3921	7.3162	7.2883	7.3272	7.3185	7.3727	7.3748	7.3726	7.3657	7.368	7.3349	7.3201	7.2515	7.29	7.2838	7.2902	7.2609	7.3763
NaN	NaN	NaN	NaN	NaN	NaN	NaN	NaN	NaN	NaN	NaN	NaN	NaN	NaN	NaN	NaN	NaN	NaN	NaN	NaN	NaN	NaN	7.4438	7.4328	7.3668	7.3511	7.3374	7.3506	7.3797	7.3936	7.4493	7.4108	7.3825	7.3453	7.3016	7.3227	7.3216	7.38	7.3799	7.3689	7.358	7.3557	7.3185	7.3243	7.2633	7.3421	7.3359	7.3431	7.2898	7.4148
NaN	NaN	NaN	NaN	NaN	NaN	NaN	NaN	NaN	NaN	NaN	NaN	NaN	NaN	NaN	NaN	NaN	NaN	NaN	NaN	NaN	NaN	7.4402	7.4359	7.3812	7.3708	7.3527	7.3804	7.3807	7.3862	7.3738	7.4122	7.3721	7.339	7.3381	7.3254	7.3253	7.3806	7.373	7.3683	7.3637	7.3528	7.3107	7.3173	7.3163	7.337	7.3343	7.3301	7.2826	7.4127
NaN	NaN	NaN	NaN	NaN	NaN	NaN	NaN	NaN	NaN	NaN	NaN	NaN	NaN	NaN	NaN	NaN	NaN	NaN	NaN	NaN	7.4452	7.4411	7.4424	7.3835	7.3799	7.366	7.3977	7.3767	7.3794	7.3653	7.3759	7.3982	7.3778	7.3402	7.3307	7.3309	7.325	7.3721	7.3695	7.3627	7.3511	7.3181	7.3513	7.3369	7.3306	7.3388	7.3305	7.2928	7.4184
NaN	NaN	NaN	NaN	NaN	NaN	NaN	NaN	NaN	NaN	NaN	NaN	NaN	NaN	NaN	NaN	NaN	NaN	NaN	NaN	NaN	7.4525	7.4721	7.4446	7.3854	7.3825	7.3675	7.3494	7.3799	7.3696	7.3952	7.3803	7.3898	7.375	7.3325	7.3418	7.3322	7.3217	7.3772	7.3652	7.3596	7.3589	7.3136	7.3122	7.3433	7.3409	7.336	7.347	7.3007	7.4145
NaN	NaN	NaN	NaN	NaN	NaN	NaN	NaN	NaN	NaN	NaN	NaN	NaN	NaN	NaN	NaN	NaN	NaN	NaN	NaN	7.5599	7.4781	7.4751	7.3901	7.3941	7.3846	7.3711	7.3378	7.4085	7.3749	7.3726	7.3635	7.3998	7.4112	7.3847	7.3697	7.3466	7.3332	7.3156	7.3604	7.3521	7.3531	7.315	7.3088	7.3215	7.3462	7.3563	7.3664	7.3616	7.4215
NaN	NaN	NaN	NaN	NaN	NaN	NaN	NaN	NaN	NaN	NaN	NaN	NaN	NaN	NaN	NaN	NaN	NaN	NaN	7.5297	7.594	7.479	7.4774	7.3922	7.4091	7.3871	7.3653	7.3755	7.3917	7.3785	7.3836	7.4099	7.404	7.4113	7.4421	7.3785	7.3402	7.3386	7.3147	7.3581	7.3549	7.3765	7.3122	7.3605	7.3603	7.3628	7.3667	7.3617	7.3603	7.4803
NaN	NaN	NaN	NaN	NaN	NaN	NaN	NaN	NaN	NaN	NaN	NaN	NaN	NaN	NaN	NaN	NaN	NaN	NaN	7.5586	7.5906	7.4681	7.4253	7.4202	7.4269	7.4141	7.3871	7.442	7.3967	7.3916	7.4197	7.4177	7.4109	7.4007	7.403	7.4365	7.3675	7.3377	7.3173	7.3651	7.3529	7.3519	7.3422	7.3622	7.3619	7.3639	7.366	7.3642	7.3643	7.484
NaN	NaN	NaN	NaN	NaN	NaN	NaN	NaN	NaN	NaN	NaN	NaN	NaN	NaN	NaN	NaN	NaN	NaN	7.5521	7.588	7.5787	7.4685	7.4237	7.4002	7.4212	7.4094	7.389	7.4379	7.3932	7.3863	7.418	7.4141	7.3994	7.3909	7.334	7.4272	7.3516	7.3223	7.3102	7.3002	7.349	7.3758	7.3353	7.3464	7.3445	7.3466	7.3498	7.3594	7.3631	7.4542
NaN	NaN	NaN	NaN	NaN	NaN	NaN	NaN	NaN	NaN	NaN	NaN	NaN	NaN	NaN	NaN	NaN	7.539	7.5607	7.5934	7.5569	7.4417	7.4068	7.4301	7.4281	7.4016	7.4194	7.4303	7.3931	7.3891	7.3893	7.4114	7.4058	7.3856	7.3216	7.3669	7.3709	7.3349	7.3107	7.2952	7.2995	7.3563	7.3359	7.3404	7.3397	7.3432	7.3456	7.3472	7.3555	7.4608
NaN	NaN	NaN	NaN	NaN	NaN	NaN	NaN	NaN	NaN	NaN	NaN	NaN	NaN	NaN	NaN	7.5612	7.6037	7.6119	7.5508	7.4397	7.4122	7.4056	7.4359	7.432	7.4	7.3924	7.4275	7.4294	7.4275	7.39	7.3869	7.4031	7.3903	7.3753	7.3421	7.3755	7.3725	7.3406	7.3086	7.3131	7.3082	7.3268	7.3169	7.3455	7.3465	7.3501	7.3463	7.3579	7.4361
NaN	NaN	NaN	NaN	NaN	NaN	NaN	NaN	NaN	NaN	NaN	NaN	NaN	NaN	NaN	7.5214	7.5857	7.5889	7.5004	7.5082	7.3648	7.3745	7.3618	7.4096	7.3854	7.3887	7.3942	7.4267	7.4771	7.4802	7.4724	7.4708	7.4615	7.4416	7.4266	7.3651	7.3783	7.3789	7.3463	7.3514	7.3528	7.3147	7.3076	7.3614	7.3602	7.3917	7.3906	7.3937	7.5189	7.5092
NaN	NaN	NaN	NaN	NaN	NaN	NaN	NaN	NaN	NaN	NaN	NaN	NaN	NaN	NaN	7.5131	7.522	7.522	7.5334	7.5827	7.4945	7.4024	7.3661	7.3917	7.3657	7.4182	7.4133	7.4328	7.477	7.478	7.4665	7.467	7.4613	7.4522	7.4412	7.3764	7.3914	7.4234	7.3988	7.3668	7.3624	7.351	7.3406	7.3005	7.367	7.3665	7.3616	7.387	7.5106	7.5047
NaN	NaN	NaN	NaN	NaN	NaN	NaN	NaN	NaN	NaN	NaN	NaN	NaN	NaN	7.5547	7.576	7.5459	7.6173	7.6414	7.6408	7.5182	7.4393	7.3774	7.385	7.4075	7.3692	7.4464	7.4784	7.4567	7.4664	7.4585	7.4564	7.4615	7.4554	7.4752	7.4699	7.418	7.4124	7.4176	7.3828	7.3687	7.348	7.3384	7.3236	7.3276	7.2933	7.3956	7.3936	7.513	7.4933
NaN	NaN	NaN	NaN	NaN	NaN	NaN	NaN	NaN	NaN	NaN	NaN	NaN	NaN	7.5011	7.6029	7.6061	7.6206	7.6337	7.6388	7.4534	7.4372	7.4403	7.414	7.3972	7.3547	7.4629	7.49	7.4745	7.4835	7.4712	7.4806	7.4893	7.4885	7.4828	7.473	7.4295	7.4376	7.425	7.4227	7.3728	7.3452	7.3259	7.3138	7.3177	7.3279	7.3246	7.3814	7.507	7.5141
NaN	NaN	NaN	NaN	NaN	NaN	NaN	NaN	NaN	NaN	NaN	NaN	NaN	NaN	NaN	7.5873	7.5936	7.6222	7.6223	7.629	7.4702	7.4355	7.4371	7.4609	7.4001	7.3555	7.3568	7.4914	7.4733	7.475	7.4804	7.4833	7.4859	7.4978	7.4801	7.4674	7.4667	7.4216	7.4368	7.4214	7.3926	7.3268	7.3055	7.3022	7.3102	7.315	7.309	7.3829	7.5078	7.5114
NaN	NaN	NaN	NaN	NaN	NaN	NaN	NaN	NaN	NaN	NaN	NaN	NaN	NaN	NaN	7.5975	7.6059	7.61	7.6284	7.6353	7.5257	7.4608	7.4635	7.4404	7.4548	7.4071	7.3574	7.4861	7.4698	7.4538	7.4901	7.4866	7.489	7.4756	7.4753	7.4891	7.4693	7.4163	7.446	7.4474	7.4044	7.3426	7.2956	7.2914	7.2871	7.2914	7.2822	7.3675	7.4948	7.4963
NaN	NaN	NaN	NaN	NaN	NaN	NaN	NaN	NaN	NaN	NaN	NaN	NaN	NaN	NaN	7.5947	7.6216	7.5989	7.6014	7.6069	7.5269	7.5385	7.4672	7.4676	7.4653	7.4491	7.4307	7.3916	7.4472	7.4721	7.4617	7.4846	7.4808	7.4815	7.4956	7.4909	7.4078	7.4316	7.4161	7.3986	7.3904	7.318	7.2973	7.2819	7.2816	7.2978	7.2937	7.3039	7.4896	7.4953
NaN	NaN	NaN	NaN	NaN	NaN	NaN	NaN	NaN	NaN	NaN	NaN	NaN	NaN	NaN	7.5544	7.6021	NaN	NaN	7.6098	7.5226	7.5468	7.5072	7.5029	7.4713	7.4714	7.45	7.4844	7.4276	7.4823	7.4521	7.4611	7.4686	7.489	7.4945	7.517	7.4521	7.4577	7.4143	7.3974	7.3906	7.3508	7.3172	7.2932	7.2975	7.3051	7.3003	7.3024	7.4884	7.4942
NaN	NaN	NaN	NaN	NaN	NaN	NaN	NaN	NaN	NaN	NaN	NaN	NaN	NaN	NaN	NaN	NaN	NaN	NaN	NaN	NaN	7.5224	7.528	7.5	7.4734	7.4816	7.4535	7.4888	7.4512	7.4827	7.4446	7.4338	7.4687	7.4676	7.4733	7.5079	7.5102	7.4649	7.4536	7.4252	7.3938	7.3603	7.3426	7.3304	7.3092	7.3106	7.3058	7.308	7.422	7.5029
NaN	NaN	NaN	NaN	NaN	NaN	NaN	NaN	NaN	NaN	NaN	NaN	NaN	NaN	NaN	NaN	NaN	NaN	NaN	NaN	NaN	7.4957	7.5278	7.5138	7.4803	7.4801	7.4891	7.4842	7.4435	7.44	7.4336	7.4358	7.4448	7.4573	7.4532	7.4861	7.4685	7.4532	7.423	7.437	7.3935	7.3583	7.3469	7.3263	7.3859	7.384	7.3094	7.3507	7.444	7.5075
NaN	NaN	NaN	NaN	NaN	NaN	NaN	NaN	NaN	NaN	NaN	NaN	NaN	NaN	NaN	NaN	NaN	NaN	NaN	NaN	7.4587	7.4473	7.4652	7.5235	7.5346	7.4872	7.5172	7.4723	7.4461	7.4256	7.4766	7.4481	7.4458	7.444	7.4518	7.4526	7.4596	7.4528	7.4519	7.4383	7.3872	7.3564	7.344	7.3476	7.4059	7.3549	7.3587	7.3569	7.4584	7.5294
NaN	NaN	NaN	NaN	NaN	NaN	NaN	NaN	NaN	NaN	NaN	NaN	NaN	NaN	NaN	NaN	NaN	7.3957	7.4329	7.4266	7.5064	7.5643	7.5736	7.5199	7.5723	7.5168	7.4988	7.4915	7.446	7.4267	7.4932	7.4836	7.4456	7.4444	7.457	7.4557	7.4333	7.4179	7.4156	7.3859	7.3695	7.3654	7.3648	7.3583	7.3771	7.3797	7.3584	7.3586	7.3607	7.397
NaN	NaN	NaN	NaN	NaN	NaN	NaN	NaN	NaN	NaN	NaN	NaN	NaN	NaN	NaN	NaN	7.3604	7.3674	7.4333	7.4221	7.4809	7.5353	7.5694	7.5738	7.5659	7.5142	7.5037	7.4898	7.4642	7.4307	7.4297	7.4932	7.4841	7.4507	7.4471	7.4525	7.4015	7.3988	7.3741	7.4432	7.4444	7.4463	7.4885	7.3956	7.3837	7.3866	7.3566	7.3773	7.3771	7.4203
NaN	NaN	NaN	NaN	NaN	NaN	NaN	NaN	NaN	NaN	NaN	NaN	NaN	NaN	NaN	7.35	7.3589	7.3662	7.3791	7.4319	7.5282	7.5598	7.5582	7.5741	7.5688	7.5104	7.4918	7.4681	7.4732	7.4454	7.4398	7.4938	7.5014	7.4949	7.4464	7.3835	7.3797	7.3713	7.3414	7.4196	7.4152	7.4665	7.5004	7.434	7.4057	7.3933	7.3838	7.3707	7.3793	7.4416
NaN	NaN	NaN	NaN	NaN	NaN	NaN	NaN	NaN	NaN	NaN	NaN	NaN	7.2752	7.2809	7.2653	7.3422	7.3382	7.3537	7.4119	7.4528	7.5794	7.5742	7.5733	7.5706	7.5102	7.4907	7.4746	7.4728	7.4699	7.4534	7.4437	7.4821	7.4889	7.4889	7.385	7.397	7.3795	7.4145	7.4592	7.4645	7.4895	7.4303	7.435	7.4105	7.4015	7.3989	7.3857	7.3616	7.4403
NaN	NaN	NaN	NaN	NaN	NaN	NaN	NaN	NaN	NaN	NaN	NaN	NaN	7.2736	7.2762	7.271	7.3437	7.3303	7.346	7.3677	7.4645	7.5489	7.5719	7.5501	7.5537	7.4963	7.4812	7.4695	7.4684	7.4677	7.4626	7.4591	7.4958	7.5017	7.4988	7.4359	7.4029	7.3802	7.4145	7.4598	7.4789	7.4791	7.4403	7.441	7.4046	7.4043	7.4105	7.4069	7.407	7.4218
NaN	NaN	NaN	NaN	NaN	NaN	NaN	NaN	NaN	NaN	NaN	7.4025	7.3796	7.2702	7.2806	7.2765	7.2577	7.3238	7.3304	7.3509	7.4263	7.5177	7.5384	7.5536	7.5091	7.5013	7.4845	7.4777	7.4698	7.4614	7.4671	7.462	7.4466	7.4428	7.4339	7.4345	7.4418	7.3851	7.4194	7.4726	7.4696	7.4928	7.4407	7.4772	7.4433	7.4467	7.4579	7.4749	7.4785	7.4297
NaN	NaN	NaN	NaN	NaN	NaN	NaN	NaN	NaN	7.4883	7.4527	7.4034	7.4169	7.3076	7.2879	7.2782	7.2632	7.3272	7.3154	7.3434	7.4193	7.474	7.5558	7.4998	7.5373	7.531	7.5261	7.5331	7.5351	7.5278	7.4704	7.4574	7.4529	7.4412	7.4399	7.4457	7.4442	7.3901	7.4491	7.4942	7.5092	7.5177	7.4743	7.4532	7.4583	7.4959	7.5233	7.516	7.4417	7.4094
NaN	NaN	NaN	7.4446	NaN	NaN	NaN	NaN	NaN	7.4949	7.4693	7.5413	7.4713	7.3461	7.3122	7.2788	7.2615	7.2451	7.3302	7.3397	7.4176	7.4212	7.4801	7.5111	7.553	7.5265	7.5225	7.5393	7.5411	7.55	7.5268	7.4593	7.4509	7.4493	7.4394	7.4232	7.4037	7.3756	7.4417	7.4531	7.4641	7.49	7.5104	7.461	7.4991	7.4514	7.4631	7.4558	7.4521	7.4183
NaN	NaN	7.4849	7.4536	NaN	NaN	NaN	NaN	7.5143	7.5069	7.5281	7.5097	7.4799	7.3546	7.3398	7.3017	7.2588	7.2433	7.2708	7.3268	7.3884	7.3882	7.4246	7.4889	7.4926	7.5007	7.5316	7.5032	7.4996	7.5242	7.5082	7.4708	7.4551	7.4387	7.4272	7.4241	7.3937	7.3801	7.4646	7.4462	7.4566	7.4729	7.4746	7.5014	7.5326	7.4804	7.4841	7.4212	7.4041	7.4235
7.466	7.4592	7.4859	7.4437	NaN	NaN	NaN	7.5546	7.5524	7.5451	7.5503	7.549	7.4724	7.3332	7.3585	7.294	7.291	7.2889	7.2892	7.3743	7.3673	7.3649	7.3861	7.4064	7.4484	7.5299	7.5763	7.5259	7.5199	7.5141	7.5036	7.4899	7.4704	7.4383	7.4349	7.4212	7.4049	7.474	7.4925	7.4831	7.5091	7.5209	7.5143	7.5092	7.5423	7.4915	7.4912	7.3969	7.3987	7.4079
NaN	7.3539	7.3503	7.299	NaN	NaN	NaN	7.4331	7.4394	7.4371	7.4374	7.3562	7.3549	7.3339	7.352	7.3399	7.3326	7.3334	7.3424	7.2723	7.3928	7.3643	7.3803	7.3929	7.4285	7.4395	7.4767	7.5312	7.5226	7.5115	7.5193	7.5108	7.4837	7.4738	7.4416	7.4295	7.4197	7.5021	7.5126	7.5201	7.5294	7.5314	7.5385	7.5271	7.5229	7.5203	7.4962	7.4909	7.007	7.3465
NaN	7.346	7.3493	7.3309	7.3712	NaN	NaN	7.4193	7.4265	7.4412	7.4544	7.4595	7.3772	7.3561	7.3451	7.365	7.3353	7.3469	7.3572	7.3297	7.3353	7.3363	7.294	7.3527	7.3479	7.385	7.396	7.4735	7.4945	7.5486	7.5303	7.5013	7.5203	7.5226	7.5238	7.4524	7.54	7.533	7.5559	7.5356	7.5318	7.4926	7.4721	7.4645	7.4735	7.4882	7.4853	7.4418	7.4872	7.3614
7.3708	7.3707	7.3758	7.3504	7.3455	7.3759	7.4017	7.4146	7.4235	7.4444	7.4518	7.4661	7.4592	7.4544	7.3737	7.3834	7.3568	7.3807	7.3452	7.3489	7.3613	7.3565	7.3133	7.3695	7.3676	7.3587	7.3775	7.448	7.4707	7.5108	7.4781	7.5283	7.5345	7.538	7.5481	7.5543	7.5577	7.5569	7.5607	7.5488	7.576	7.5341	7.4919	7.4963	7.4631	7.4577	7.4034	7.365	7.3592	6.9556
NaN	7.3522	7.3676	7.3925	7.3913	7.3965	7.428	7.4441	7.4149	7.4427	7.4309	7.4763	7.4829	7.4752	7.4107	7.4295	7.433	7.4018	7.3752	7.4035	7.3751	7.3358	7.3597	7.3204	7.3867	7.3874	7.3855	7.4565	7.5019	7.4964	7.5526	7.5528	7.5434	7.5141	7.5442	7.5477	7.5653	7.567	7.5587	7.5548	7.5612	7.536	7.5457	7.5443	7.5167	7.4849	7.3733	7.3681	7.3582	6.9491
NaN	NaN	7.3623	7.4147	7.3899	7.3931	7.4299	7.4559	7.4726	7.4708	7.4479	7.4601	7.4789	7.4918	7.4973	7.3974	7.402	7.4175	7.3929	7.4023	7.3844	7.3459	7.3681	7.4654	7.3534	7.352	7.4156	7.4562	7.5373	7.5438	7.5775	7.5658	7.5614	7.5573	7.5816	7.5584	7.5483	7.5517	7.5461	7.5682	7.5745	7.5237	7.5332	7.5145	7.4898	7.3891	7.3475	7.333	7.3621	6.9729
NaN	NaN	7.4063	7.3807	7.4095	7.392	7.4281	7.4511	7.4737	7.4717	7.4688	7.4518	7.4446	7.4614	7.4833	7.4199	7.3944	7.3953	7.3988	7.4143	7.3668	7.4312	7.3658	7.4666	7.4188	7.3904	7.4174	7.4341	7.5428	7.5574	7.5792	7.5642	7.5716	7.5415	7.5204	7.5285	7.5287	7.5544	7.5367	7.5171	7.5336	7.5351	7.5288	7.5015	7.4912	7.4257	7.3576	7.3186	7.3651	6.9704
NaN	NaN	7.4265	7.4013	7.3768	7.4283	7.4589	7.4819	7.4822	7.4673	7.4771	7.4723	7.4649	7.4593	7.4779	7.4773	7.4758	7.4197	7.4249	7.4119	7.3583	7.428	7.4757	7.4777	7.4937	7.445	7.3539	7.4273	7.5121	7.581	7.5421	7.5276	7.5426	7.5131	7.531	7.5261	7.5201	7.5178	7.5048	7.5217	7.5062	7.478	7.4774	7.4704	7.4543	7.4346	7.4349	7.3878	7.372	7.4119
NaN	NaN	NaN	7.4333	7.4375	7.429	7.4691	7.4754	7.4418	7.4379	7.4179	7.4229	7.4379	7.4652	7.4854	7.4775	7.4788	7.4251	7.4297	7.3716	7.4257	7.4754	7.5004	7.5049	7.5091	7.4474	7.4039	7.4447	7.4515	7.5056	7.5648	7.5523	7.5143	7.5002	7.4849	7.4816	7.4569	7.4771	7.4618	7.4722	7.4725	7.4713	7.4433	7.4682	7.4286	7.3898	7.4195	7.3696	7.3702	7.4075
NaN	NaN	NaN	NaN	NaN	NaN	NaN	NaN	NaN	6.6388	6.5669	6.5523	6.7378	6.5892	6.6343	6.6603	6.5552	6.5249	6.5022	6.5507	6.6301	6.6783	6.6112	6.7832	6.6607	6.5928	6.5801	6.5052	6.5632	6.6796	6.5983	6.7164	6.5923	6.5866	6.6145	6.4807	6.6411	6.593	6.5968	6.5535	6.6427	6.6669	6.5616	6.5628	6.5373	6.6538	6.6165	6.5165	6.5086	6.4729
NaN	NaN	NaN	NaN	NaN	NaN	NaN	NaN	NaN	6.5679	6.6286	6.6362	6.6833	6.6529	6.7265	6.5457	6.5288	6.4609	6.6365	6.6772	6.7524	6.5798	6.6315	6.6033	6.5134	6.552	6.5105	6.516	6.5589	6.5454	6.5967	6.6906	6.5666	6.5985	6.5203	6.5585	6.557	6.5613	6.6583	6.5555	6.5837	6.6278	6.5145	6.4694	6.5321	6.5505	6.6485	6.4743	6.4886	6.4092
NaN	NaN	NaN	NaN	NaN	NaN	NaN	NaN	6.6538	6.6749	6.6963	6.7083	6.6312	6.666	6.6406	6.6913	6.6634	6.6973	6.6905	6.7737	6.5819	6.5275	6.5721	6.6332	6.5777	6.59	6.5397	6.4957	6.5782	6.5792	6.5252	6.6604	6.6094	6.6359	6.5935	6.5691	6.4699	6.6046	6.5492	6.5145	6.5312	6.5933	6.5133	6.5243	6.5382	6.4969	6.5061	6.4856	6.503	6.4653
NaN	NaN	NaN	NaN	NaN	NaN	NaN	NaN	NaN	6.6695	6.7427	6.7468	6.6974	6.7424	6.8266	6.8348	6.6513	6.6998	6.7686	6.7587	6.6629	6.6479	6.6549	6.5262	6.5845	6.5043	6.6013	6.588	6.5611	6.4491	6.4938	6.5077	6.5936	6.6727	6.6833	6.5837	6.5956	6.5197	6.5558	6.5393	6.5345	6.5039	6.598	6.4913	6.5471	6.5839	6.5114	6.5069	6.4993	6.532
NaN	NaN	NaN	NaN	NaN	NaN	NaN	NaN	NaN	6.7938	6.6915	6.844	6.7798	6.7103	6.8192	6.675	6.7719	6.7382	6.8164	6.6614	6.6084	6.6731	6.634	6.6631	6.6945	6.5517	6.7951	6.6304	6.5902	6.5748	6.4746	6.548	6.5635	6.7089	6.694	6.5899	6.6717	6.6909	6.5939	6.6227	6.5779	6.6007	6.6731	6.6322	6.5409	6.5098	6.6236	6.5351	6.514	6.4928
NaN	NaN	NaN	NaN	NaN	NaN	NaN	NaN	NaN	NaN	NaN	6.8075	6.7061	6.6596	6.6222	6.6936	6.7364	6.7583	6.733	6.7401	6.6849	6.7196	6.6767	6.7346	6.6444	6.5484	6.6864	6.6464	6.5657	6.6211	6.4995	6.5881	6.6578	6.6632	6.6624	6.7721	6.6391	6.6966	6.6881	6.6579	6.6449	6.641	6.6108	6.5792	6.5916	6.6236	6.5676	6.6072	6.5336	6.4719
NaN	NaN	NaN	NaN	NaN	NaN	NaN	NaN	NaN	NaN	NaN	NaN	6.771	6.7414	6.7051	6.7853	6.8255	6.8117	6.8014	6.6476	6.6977	6.6904	6.798	6.6902	6.6073	6.6335	6.7644	6.629	6.7016	6.6609	6.7155	6.5377	6.4849	6.6521	6.677	6.7042	6.8864	6.6658	6.6926	6.6562	6.6395	6.6598	6.5774	6.5996	6.5811	6.6342	6.562	6.5877	6.5942	6.4815
NaN	NaN	NaN	NaN	NaN	NaN	NaN	NaN	NaN	NaN	NaN	NaN	NaN	NaN	6.6514	6.7497	6.783	6.8071	6.7767	6.7729	6.7147	6.7385	6.8021	6.6347	6.6872	6.6602	6.7431	6.7034	6.6521	6.6755	6.7077	6.6086	6.6233	6.5707	6.6512	6.7148	6.6797	6.8059	6.7349	6.733	6.6681	6.7347	6.6279	6.6062	6.5707	6.6964	6.6047	6.586	6.4909	6.6195
NaN	NaN	NaN	NaN	NaN	NaN	NaN	NaN	NaN	NaN	NaN	NaN	NaN	NaN	6.9271	6.7802	6.8468	6.8234	6.8909	6.7077	6.744	6.6675	6.7294	6.6645	6.6834	6.7053	6.7449	6.7576	6.699	6.7016	6.7244	6.7243	6.6721	6.5925	6.6249	6.6828	6.7233	6.7026	6.8902	6.8042	6.6831	6.7225	6.6366	6.6699	6.6495	6.6301	6.5647	6.5339	6.6471	6.5356
NaN	NaN	NaN	NaN	NaN	NaN	NaN	NaN	NaN	NaN	NaN	NaN	NaN	NaN	6.8241	6.8436	6.4013	6.991	6.8373	6.8054	6.7829	6.7967	6.7633	6.7552	6.8012	6.6771	6.7967	6.723	6.7019	6.7006	6.3059	6.5987	6.7298	6.7227	6.6202	6.684	6.6561	6.6865	6.7685	6.7268	6.6961	6.6846	6.645	6.6501	6.6295	6.5866	6.6347	6.5441	6.5691	6.5464
NaN	NaN	NaN	NaN	NaN	NaN	NaN	NaN	NaN	NaN	NaN	NaN	NaN	NaN	6.7875	6.8038	6.8056	6.8222	6.9857	6.8217	6.74	6.76	6.7363	6.8205	6.7085	6.8538	6.8078	6.7292	6.7889	6.2969	6.2579	6.7321	6.7153	6.8229	6.6019	6.6462	6.7597	6.7694	6.742	6.7435	6.6553	6.7661	6.7448	6.5894	6.6724	6.6643	6.5857	6.489	6.5517	6.5292
NaN	NaN	NaN	NaN	NaN	NaN	NaN	NaN	NaN	NaN	NaN	NaN	NaN	NaN	NaN	6.8513	6.845	6.8553	6.8949	6.8397	6.8361	6.8312	6.7977	6.8468	6.7512	6.7496	6.7841	6.7312	6.8568	6.2908	6.2512	6.8227	6.6962	6.73	6.5878	6.7096	6.7846	6.7778	6.656	6.6631	6.72	6.8892	6.6906	6.6586	6.6912	6.6601	6.7608	6.6267	6.5364	6.5246
NaN	NaN	NaN	NaN	NaN	NaN	NaN	NaN	NaN	NaN	NaN	NaN	NaN	NaN	NaN	6.8315	6.8309	6.9059	6.8696	6.8327	6.8966	6.8544	6.8485	6.7856	6.8103	6.7708	6.8332	6.8427	6.7688	6.7691	6.2973	6.8046	6.7134	6.8109	6.6745	6.5649	6.7157	6.7098	6.8131	6.6514	6.7152	6.6771	6.717	6.7434	6.584	6.7204	6.6627	6.5839	6.5289	6.5876
NaN	NaN	NaN	NaN	NaN	NaN	NaN	NaN	NaN	NaN	NaN	NaN	NaN	NaN	6.7142	6.8777	6.9054	6.8194	6.8641	6.8219	6.9248	6.8813	6.8465	6.8385	6.775	6.8281	6.8526	6.8736	6.8573	6.724	6.3548	6.8071	6.7764	6.9618	6.6604	6.7373	6.6697	6.7444	6.783	6.7402	6.7094	6.7731	6.7688	6.7983	6.722	6.6476	6.631	6.5966	6.553	6.5976
NaN	NaN	NaN	NaN	NaN	NaN	NaN	NaN	NaN	NaN	NaN	6.8407	6.7387	6.7967	6.7788	6.9814	6.9672	7.0035	6.8897	6.9568	6.9342	6.9511	6.8609	6.8588	6.8228	6.8063	6.885	6.8663	6.909	6.8128	6.3544	6.8329	6.2401	6.7526	6.7355	6.6306	6.6167	6.8041	6.7171	6.6999	6.6674	6.8175	6.6431	6.7142	6.7671	6.5902	6.6579	6.5977	6.6044	6.6054
NaN	NaN	NaN	NaN	NaN	NaN	NaN	NaN	NaN	NaN	6.8698	6.7859	6.7894	6.7349	6.8413	6.8034	6.9492	6.8879	6.9226	6.9722	7.0148	6.958	7.0852	6.9276	6.8962	7.0295	6.8169	6.8842	6.8233	6.8347	6.8153	6.8181	6.3585	6.834	6.7603	6.9003	6.8036	6.7391	6.7547	6.6907	6.71	6.7148	6.6963	6.6318	6.8019	6.6796	6.6619	6.6262	6.5699	6.6409
NaN	NaN	NaN	NaN	NaN	NaN	NaN	NaN	NaN	NaN	6.7603	6.8461	6.8297	6.8067	6.9029	6.7858	6.8893	6.9296	6.8755	6.9266	6.9412	7.064	6.9496	6.9051	6.9221	6.8139	6.8642	6.8824	6.9774	6.879	6.762	6.7194	6.6889	6.7225	6.816	6.8141	6.664	6.6427	6.6476	6.6508	6.6262	6.6798	6.7875	6.6936	6.7707	6.7913	6.7338	6.6488	6.7902	6.6831
NaN	NaN	NaN	NaN	NaN	NaN	NaN	NaN	NaN	NaN	6.872	6.8335	6.7663	6.8087	6.8413	6.8049	6.7859	7.0287	6.9126	6.9657	6.9564	7.0608	7.0034	6.9599	6.9584	6.8613	6.8358	6.8458	6.8566	6.7874	6.7557	6.7568	6.7431	6.7542	6.8556	6.7631	6.7997	6.6734	6.6622	6.721	6.6965	6.7461	6.6958	6.6945	6.7473	6.7892	6.6859	6.6628	6.7591	6.7772
NaN	NaN	NaN	NaN	NaN	NaN	NaN	NaN	NaN	NaN	6.9155	6.853	6.7337	6.8099	6.8669	6.8187	6.8081	6.8743	6.9625	6.8829	6.8436	6.8979	7.0308	6.9803	7.0654	6.8642	6.8224	6.8198	6.7862	6.8837	6.8504	6.847	6.7734	6.8339	6.9266	6.8936	6.694	6.6869	6.6402	6.7429	6.6946	6.7036	6.5981	6.7049	6.7148	6.8085	6.6754	6.8208	6.633	6.7091
NaN	NaN	NaN	NaN	NaN	NaN	NaN	6.9537	6.9927	6.9897	7.0559	6.8423	6.808	6.7466	6.7832	6.7613	6.8586	6.9062	6.8735	6.9588	6.9382	7.0637	6.9932	7.0164	6.9393	6.9805	6.8839	6.9375	6.9273	6.9277	6.998	7.0193	7.0542	6.9984	6.9292	6.8983	6.8202	6.771	6.5816	6.6781	6.7917	6.7114	6.6416	6.7447	6.7452	6.7307	6.6996	6.7696	6.7038	6.6364
NaN	NaN	NaN	NaN	NaN	NaN	6.9804	7.0356	7.0227	6.9794	6.9253	6.8579	6.7264	6.6992	6.9076	6.6605	6.7645	6.9081	6.8974	6.9483	6.8333	6.8953	6.9221	6.8807	6.9377	6.9753	7.0001	6.8915	6.8692	7.0938	6.9489	6.9994	7.066	7.0205	7.0127	6.8726	6.8854	6.7786	6.685	6.6526	6.7032	6.7411	6.6872	6.9354	6.7915	6.8206	6.7537	6.7404	6.7093	6.6601
NaN	NaN	NaN	NaN	NaN	NaN	NaN	6.8888	7.1324	7.0401	6.8691	6.9281	6.9314	6.8692	6.7168	6.7879	6.8679	6.8087	6.805	6.9943	6.8252	6.8134	6.9208	7.0549	7.2141	7.1635	7.0852	6.9397	6.936	7.0066	7.0506	6.9889	6.9883	7.1169	7.0282	7.0259	6.8713	6.8358	6.7324	6.7406	6.8058	6.8138	6.7354	6.8065	6.6747	6.6631	6.6747	6.7325	6.6938	6.6764
NaN	NaN	NaN	NaN	NaN	NaN	NaN	NaN	NaN	7.1172	6.8322	6.9298	6.9253	6.8157	6.761	6.7364	6.9336	6.9152	6.8542	7.0157	7.0122	6.8762	7.0271	7.0493	7.2245	7.1997	7.1007	7.0444	7.1091	6.8998	6.9549	7.0435	7.0944	7.1621	6.9924	7.0717	6.9144	6.8779	6.7574	6.6925	6.5964	6.6833	6.7929	6.8276	6.7476	6.653	6.5488	6.6858	6.6931	6.6836
NaN	NaN	NaN	NaN	NaN	NaN	NaN	NaN	NaN	7.0491	6.9576	7.0087	6.871	6.8156	6.8456	6.8052	6.8858	7.0191	6.9788	7.115	7.085	6.8665	7.1858	7.0596	7.1518	7.2219	7.2852	7.0794	7.0052	7.0502	6.9648	7.1654	7.1495	7.2018	7.3165	7.084	6.9992	6.9525	6.8306	6.7405	6.7115	6.6418	6.738	6.8219	6.8339	6.6821	6.6801	6.5883	6.5851	6.7294
NaN	NaN	NaN	NaN	NaN	NaN	NaN	NaN	NaN	7.0687	7.0835	7.0171	6.9031	7.0438	6.8798	6.9137	6.936	7.0437	7.0108	7.3208	7.1003	7.137	7.1185	7.1331	7.2837	7.1869	7.1696	7.1082	7.0755	7.109	7.0917	7.1976	7.2855	7.3395	7.1926	7.181	7.2789	6.9573	6.9615	6.8498	6.685	6.6639	6.6316	6.839	6.8002	6.7183	6.6991	6.6458	6.6272	6.6677
NaN	NaN	NaN	NaN	NaN	NaN	NaN	NaN	NaN	7.3735	7.274	6.98	6.9982	6.9846	6.9586	6.973	7.0632	7.0342	7.0638	7.1567	7.1002	7.1346	7.0986	7.1733	7.0999	7.0649	7.1541	7.1855	7.1	7.1813	7.0572	7.2229	7.2488	7.4367	7.37	7.2744	7.1798	7.1097	7.0016	6.8947	6.8381	6.6584	6.6342	6.8668	6.894	6.6531	6.6646	6.6314	6.6037	6.5841
NaN	NaN	NaN	NaN	NaN	NaN	NaN	NaN	NaN	NaN	7.232	7.1422	7.1972	7.0759	7.2113	7.0608	7.1813	7.1626	7.0822	7.0502	7.0604	7.2016	7.1081	7.2275	7.049	7.2116	7.165	7.1988	7.2522	7.1809	7.1207	7.2155	7.1984	7.2571	7.3149	7.338	7.3481	7.2221	7.0747	6.943	6.8336	6.6732	6.624	6.8058	6.8507	6.7531	6.6942	6.668	6.5556	6.5316
NaN	NaN	NaN	NaN	NaN	NaN	NaN	NaN	NaN	NaN	7.0527	7.1041	7.2042	7.1742	7.1061	7.1492	7.0761	7.088	7.0566	7.0831	7.0472	7.3043	7.196	7.1474	7.1856	7.2541	7.0768	7.2047	7.2921	7.3639	7.1325	7.1927	7.2157	7.3329	7.4364	7.3277	7.2795	7.171	7.0895	6.991	6.8689	6.6666	6.6313	6.799	6.8276	6.741	6.6532	6.6295	6.6421	6.5774
NaN	NaN	NaN	NaN	NaN	NaN	NaN	NaN	NaN	NaN	7.0372	7.1477	7.1375	7.1536	7.1075	7.1237	7.0848	7.0838	7.1045	7.0159	7.1876	7.1203	7.1225	7.1054	7.1259	7.1507	7.1914	7.3058	7.3787	7.4157	7.3519	7.1721	7.2383	7.3585	7.3606	7.285	7.3177	7.3312	7.1069	6.9665	6.903	6.747	6.6949	6.9106	6.8603	6.82	6.7142	6.585	6.6153	6.5893
NaN	NaN	NaN	NaN	NaN	NaN	NaN	NaN	NaN	NaN	NaN	NaN	NaN	NaN	NaN	NaN	7.0754	6.9799	6.9863	7.0817	7.0239	7.1258	7.1286	7.1793	7.2178	7.1876	7.2574	7.2809	7.3668	7.359	7.2832	7.2504	7.2556	7.3595	7.4039	7.2131	7.2936	7.133	6.9307	6.8495	6.8144	6.7992	6.8398	6.9831	6.9462	6.8385	6.7285	6.7177	6.6227	6.638
NaN	NaN	NaN	NaN	NaN	NaN	NaN	NaN	NaN	NaN	NaN	NaN	NaN	NaN	NaN	NaN	NaN	7.0456	6.949	7.1478	7.0673	7.1253	7.3039	7.24	7.1652	7.2278	7.3231	7.2704	7.3667	7.3504	7.4292	7.2447	7.2967	7.3232	7.2632	7.3681	7.2438	7.0921	6.9279	6.8637	6.9642	6.99	6.9882	6.9568	6.8734	6.8615	6.7927	6.7034	6.6361	6.6042
NaN	NaN	NaN	NaN	NaN	NaN	NaN	NaN	NaN	NaN	NaN	NaN	NaN	NaN	NaN	NaN	NaN	6.9507	7.0478	7.1457	7.1127	7.108	7.2405	7.2386	7.271	7.3295	7.3167	7.3144	7.3611	7.356	7.387	7.1554	7.3024	7.2228	7.1274	7.2982	7.2545	7.2179	6.8616	7.0487	7.1771	7.1339	6.9965	6.9625	6.8998	6.8428	6.8215	6.8239	6.668	6.5957
NaN	NaN	NaN	NaN	NaN	NaN	NaN	NaN	NaN	NaN	NaN	NaN	NaN	NaN	NaN	NaN	NaN	NaN	7.0877	7.1446	7.2782	7.3536	7.2054	7.3499	7.2437	7.3232	7.2744	7.3672	7.3701	7.2862	7.4201	7.32	7.3374	7.2301	7.3524	7.0454	7.1727	7.1669	7.1326	6.7696	6.9193	7.0818	6.9273	6.9438	6.9626	6.8957	6.8068	6.6987	6.5439	6.4751
NaN	NaN	NaN	NaN	NaN	NaN	NaN	NaN	NaN	NaN	NaN	NaN	NaN	NaN	NaN	NaN	NaN	NaN	7.2691	7.4019	7.2567	7.2518	7.3084	7.3577	7.2981	7.4886	7.3583	7.5188	7.3755	7.3503	7.4113	7.2744	7.2842	7.2437	7.1767	7.0328	6.906	7.0412	7.0845	6.9186	6.8099	6.9633	7.0333	6.9735	6.9762	6.9059	6.8012	6.6606	6.5254	6.4756
NaN	NaN	NaN	NaN	NaN	NaN	NaN	NaN	NaN	NaN	NaN	NaN	NaN	NaN	NaN	NaN	NaN	NaN	NaN	7.378	7.288	7.2661	7.3241	7.372	7.2329	7.4482	7.3798	7.3969	7.38	7.2641	7.2829	7.3127	7.2256	7.2028	7.1815	7.246	7.1265	7.1058	7.0761	7.0387	6.6056	6.8483	6.9075	6.9769	6.9433	6.9857	6.8715	6.6251	6.6169	6.674
NaN	NaN	NaN	NaN	NaN	NaN	NaN	NaN	NaN	NaN	NaN	NaN	NaN	NaN	NaN	NaN	NaN	NaN	NaN	7.2825	7.2767	7.2782	7.2977	7.4335	7.2174	7.3085	7.3263	7.3277	7.1883	7.1841	7.2301	7.2923	7.1979	7.189	7.2743	7.2703	7.2317	7.2533	7.0919	7.0338	6.8279	6.6393	6.77	6.907	6.9275	6.7921	6.8374	6.7318	6.6554	6.7098
NaN	NaN	NaN	NaN	NaN	NaN	NaN	NaN	NaN	NaN	NaN	NaN	NaN	NaN	NaN	NaN	NaN	NaN	NaN	NaN	7.3504	7.303	7.2904	7.2691	7.2986	7.3258	7.2407	7.1458	7.3116	7.2122	7.158	7.2132	7.2359	7.223	7.2188	7.1978	7.2168	7.2054	7.0647	7.106	6.6928	6.4381	6.6531	6.9443	6.9943	6.8388	6.8098	6.7581	6.6098	6.5274
NaN	NaN	NaN	NaN	NaN	NaN	NaN	NaN	NaN	NaN	NaN	NaN	NaN	NaN	NaN	NaN	NaN	NaN	NaN	NaN	7.314	7.3592	7.3938	7.2805	7.296	7.3178	7.2486	7.2329	7.2126	7.2244	7.3433	7.2324	7.2045	7.2687	7.2404	7.2058	7.2051	7.053	7.1214	7.045	6.9333	6.6613	6.7828	6.9797	7.0045	6.7885	6.7563	6.7892	6.7118	6.5838
NaN	NaN	NaN	NaN	NaN	NaN	NaN	NaN	NaN	NaN	NaN	NaN	NaN	NaN	NaN	NaN	NaN	NaN	NaN	NaN	7.3802	7.428	7.3183	7.2803	7.2067	7.4026	7.1255	7.4149	7.2291	7.3279	7.2388	7.1921	7.1494	7.1597	7.1077	7.0896	6.8438	6.7636	6.7974	6.8401	6.7389	6.9963	7.0374	7.0625	7.0974	6.9543	6.7504	6.7824	6.725	6.6756
NaN	NaN	NaN	NaN	NaN	NaN	NaN	NaN	NaN	NaN	NaN	NaN	NaN	NaN	NaN	NaN	NaN	NaN	NaN	NaN	7.2725	NaN	NaN	NaN	NaN	NaN	7.2655	7.219	7.2139	7.3255	7.1263	7.1827	7.1484	7.2279	7.1161	6.8427	6.7917	6.9659	6.925	6.7181	6.8213	6.8398	7.1377	6.9886	7.0922	6.9537	6.7313	6.806	6.6599	6.6567
NaN	NaN	NaN	NaN	NaN	NaN	NaN	NaN	NaN	NaN	NaN	NaN	NaN	NaN	NaN	NaN	NaN	NaN	NaN	NaN	NaN	NaN	NaN	NaN	NaN	NaN	7.195	7.2693	7.1832	7.2916	7.1645	7.1038	7.1473	7.1943	7.0043	6.9277	7.1712	7.1004	7.1659	7.1763	7.0472	7.2467	7.1006	7.0288	6.9447	6.969	6.7965	6.8209	6.7391	6.6141
NaN	NaN	NaN	NaN	NaN	NaN	NaN	NaN	NaN	NaN	NaN	NaN	NaN	NaN	NaN	NaN	NaN	NaN	NaN	NaN	NaN	NaN	NaN	NaN	NaN	NaN	7.1882	7.1811	7.1488	7.1696	7.2098	7.2024	7.18	7.0625	6.8932	6.9371	7.179	7.0299	7.1534	7.2386	7.1429	7.2122	7.0347	7.0734	6.9523	7.0137	6.862	6.8088	6.7041	6.622
NaN	NaN	NaN	NaN	NaN	NaN	NaN	NaN	NaN	NaN	NaN	NaN	NaN	NaN	NaN	NaN	NaN	NaN	NaN	NaN	NaN	NaN	NaN	NaN	NaN	7.3072	7.1586	7.1452	7.2085	7.0796	7.0854	7.1502	7.1529	7.3383	6.8568	6.8464	6.9787	7.0485	7.1669	7.1482	7.1727	7.0693	7.0442	7.0977	6.9958	7.0287	6.8705	6.8133	6.6903	6.5345
NaN	NaN	NaN	NaN	NaN	NaN	NaN	NaN	NaN	NaN	NaN	NaN	NaN	NaN	NaN	NaN	NaN	NaN	NaN	NaN	NaN	NaN	NaN	7.0184	7.1074	7.2506	7.1108	7.304	7.0885	7.1293	7.0886	7.1913	7.0925	7.0789	6.9044	6.8982	6.9797	6.923	7.0278	7.0909	7.1306	7.0307	6.967	7.0148	7.0521	7.0063	6.7903	6.7202	6.5973	6.4949
NaN	NaN	NaN	NaN	NaN	NaN	NaN	NaN	NaN	NaN	NaN	NaN	NaN	NaN	NaN	NaN	NaN	NaN	NaN	NaN	NaN	NaN	NaN	6.9754	7.1255	7.1826	7.1718	7.1333	7.0737	7.1255	7.1045	7.2335	7.1439	6.9472	6.9216	7.1594	7.1544	6.8764	6.88	7.0181	7.0542	7.0088	6.9097	6.7786	6.969	7.0234	6.9199	6.8093	6.6537	6.6523
NaN	NaN	NaN	NaN	NaN	NaN	NaN	NaN	NaN	NaN	NaN	NaN	NaN	NaN	NaN	NaN	NaN	NaN	NaN	NaN	NaN	7.0048	7.0939	7.12	7.0801	7.1413	7.2916	7.0977	7.128	7.1527	7.0135	7.1014	6.9693	6.9376	7.1329	7.1072	7.1022	7.1521	7.0836	7.0529	6.9575	6.8749	7	7.0713	6.9995	7.0084	6.9376	6.858	6.8153	6.6969
NaN	NaN	NaN	NaN	NaN	NaN	NaN	NaN	NaN	NaN	NaN	NaN	NaN	NaN	NaN	NaN	NaN	NaN	NaN	NaN	7.0389	7.1116	7.1686	7.096	7.0878	7.139	7.2295	7.238	6.9875	7.098	6.9893	7.1438	7.1263	7.1889	7.1196	7.2162	7.1101	7.1743	7.0004	7.1077	7.0208	6.8066	6.9228	7.0707	7.0286	6.9586	6.87	6.819	6.7861	6.8843
NaN	NaN	NaN	NaN	NaN	NaN	NaN	NaN	NaN	NaN	NaN	NaN	NaN	NaN	NaN	NaN	NaN	NaN	NaN	7.0372	7.1888	7.1311	7.0936	7.2043	7.1146	7.0898	7.2042	7.0415	7.0756	7.0953	7.166	7.3298	7.1936	7.2454	7.1349	7.1775	7.082	6.9337	6.9702	7.0631	7.1492	7.0666	6.9377	6.9007	7.0084	7.0499	6.949	6.8713	6.763	7.0786
NaN	NaN	NaN	NaN	NaN	NaN	NaN	NaN	NaN	NaN	NaN	NaN	NaN	NaN	NaN	NaN	NaN	NaN	NaN	6.9972	7.0658	7.0449	7.0181	7.0577	6.921	7.0063	7.1678	7.0198	7.0647	7.1532	7.0397	7.1292	7.147	7.1857	7.0552	7.1112	6.9599	6.8989	6.9295	7.0906	7.0818	6.8753	6.9391	6.9863	6.8478	6.9399	6.8308	6.8196	6.7763	6.9797
NaN	NaN	NaN	NaN	NaN	NaN	NaN	NaN	NaN	NaN	NaN	NaN	NaN	NaN	NaN	NaN	NaN	NaN	NaN	NaN	6.9552	6.9933	6.9572	7.1039	7.078	7.0254	7.0522	7.1394	7.0811	7.129	7.1527	7.0418	7.1056	6.9771	6.962	6.8001	6.8191	6.9384	7.0869	6.9072	6.8846	6.7818	6.8451	6.9135	6.8188	6.7315	6.7324	6.8253	6.8998	6.9326
NaN	NaN	NaN	NaN	NaN	NaN	NaN	NaN	NaN	NaN	NaN	NaN	NaN	NaN	NaN	NaN	NaN	NaN	NaN	NaN	6.1084	6.0783	6.0541	6.1215	6.2386	6.1194	6.1122	6.0923	6.0645	6.0768	6.1411	6.0442	6.1013	6.185	5.9402	5.994	6.013	6.094	6.0551	5.943	5.9945	5.9656	6.0116	5.9204	5.8906	5.8106	5.8361	5.9983	6.0648	6.1378
NaN	NaN	NaN	NaN	NaN	NaN	NaN	NaN	NaN	NaN	NaN	NaN	NaN	NaN	NaN	NaN	NaN	NaN	NaN	NaN	NaN	6.0644	6.1503	6.0121	6.0716	6.135	6.052	6.0104	5.9797	6.1086	6.0082	6.1033	5.9676	5.9897	5.9782	6.0614	6.0337	6.0473	6.0214	5.8691	5.8269	5.9993	6.0833	5.9009	5.8807	5.766	5.9582	5.9292	5.9643	5.9227
NaN	NaN	NaN	NaN	NaN	NaN	NaN	NaN	NaN	NaN	NaN	NaN	NaN	NaN	NaN	NaN	NaN	NaN	NaN	NaN	NaN	NaN	6.1266	6.0986	6.0917	6.096	6.1076	6.0519	6.0083	5.99	6.0841	6.0282	5.9583	5.9488	5.9152	5.9756	6.0064	6.0175	6.0826	6.0234	5.8815	6.0593	6.0332	5.8661	5.7812	5.7939	5.9244	5.8539	5.8878	5.8796
NaN	NaN	NaN	NaN	NaN	NaN	NaN	NaN	NaN	NaN	NaN	NaN	NaN	NaN	NaN	NaN	NaN	NaN	NaN	NaN	NaN	NaN	6.042	6.0276	NaN	NaN	6.0642	6.0407	6.0443	5.9827	5.9687	5.9311	5.9294	5.9619	6.0412	6.0334	5.9905	6.0519	6.0369	5.9915	6.0623	6.0446	6.0353	5.7798	5.7607	5.8247	5.7627	5.7738	5.9057	5.9405
NaN	NaN	NaN	NaN	NaN	NaN	NaN	NaN	NaN	NaN	NaN	NaN	NaN	NaN	NaN	NaN	NaN	NaN	NaN	NaN	NaN	NaN	NaN	NaN	NaN	NaN	NaN	6.0133	6.0033	5.9155	5.9579	6.0669	5.9035	6.0665	6.0613	6.0493	6.0231	6.0654	6.046	5.9274	6.0226	6.0416	5.9258	5.9314	5.6869	5.8019	5.833	5.8698	5.8475	5.8246
NaN	NaN	NaN	NaN	NaN	NaN	NaN	NaN	NaN	NaN	NaN	NaN	NaN	NaN	NaN	NaN	NaN	NaN	NaN	NaN	NaN	NaN	NaN	NaN	NaN	NaN	NaN	NaN	NaN	NaN	6.0582	6.1482	6.0895	5.9607	5.9623	6.0177	6.0202	6.0299	5.9363	5.9485	5.9776	6.0138	5.984	5.9259	5.843	5.8205	5.8157	5.7975	5.8723	5.8658
NaN	NaN	NaN	NaN	NaN	NaN	NaN	NaN	NaN	NaN	NaN	NaN	NaN	NaN	NaN	NaN	NaN	NaN	NaN	NaN	NaN	NaN	NaN	NaN	NaN	NaN	NaN	NaN	NaN	NaN	NaN	6.0049	5.9109	5.8825	5.9275	5.952	6.0844	5.9932	6.0079	6.0791	6.0353	6.0157	5.929	5.9101	5.7957	5.8502	5.8967	5.9091	5.8288	5.8499
NaN	NaN	NaN	NaN	NaN	NaN	NaN	NaN	NaN	NaN	NaN	NaN	NaN	NaN	NaN	NaN	NaN	NaN	NaN	NaN	NaN	NaN	NaN	NaN	NaN	NaN	NaN	NaN	NaN	NaN	NaN	5.9561	5.9422	5.9394	6.1059	6.1271	6.1023	6.0073	6.109	6.0337	6.0474	5.9674	5.8893	5.8577	5.7763	5.7639	5.7817	5.8712	5.8407	5.8775
NaN	NaN	NaN	NaN	NaN	NaN	NaN	NaN	NaN	NaN	NaN	NaN	NaN	NaN	NaN	NaN	NaN	NaN	NaN	NaN	NaN	NaN	NaN	NaN	NaN	NaN	NaN	NaN	NaN	NaN	NaN	5.9664	5.9396	6.095	6.0713	5.945	6.0917	5.9668	6.0284	5.9614	6.0651	6.0401	5.9957	5.9473	5.9073	5.7572	5.7448	5.8483	5.8292	5.8561
NaN	NaN	NaN	NaN	NaN	NaN	NaN	NaN	NaN	NaN	NaN	NaN	NaN	NaN	NaN	NaN	NaN	NaN	NaN	NaN	NaN	NaN	NaN	NaN	NaN	NaN	NaN	NaN	NaN	NaN	NaN	NaN	5.947	5.8931	5.7926	5.8292	6.0677	5.9577	6.0851	6.0496	5.9733	5.996	5.8888	5.94	5.8293	5.7754	5.7932	5.8438	5.8917	5.8672
NaN	NaN	NaN	NaN	NaN	NaN	NaN	NaN	NaN	NaN	NaN	NaN	NaN	NaN	NaN	NaN	NaN	NaN	NaN	NaN	NaN	NaN	NaN	NaN	NaN	NaN	NaN	NaN	NaN	NaN	NaN	NaN	NaN	5.8623	5.8117	5.8479	5.8908	5.9548	5.9316	5.9405	5.9861	6.008	5.9703	5.9056	5.9206	5.7528	5.8998	5.8507	5.897	5.772
NaN	NaN	NaN	NaN	NaN	NaN	NaN	NaN	NaN	NaN	NaN	NaN	NaN	NaN	NaN	NaN	NaN	NaN	NaN	NaN	NaN	NaN	NaN	NaN	NaN	NaN	NaN	NaN	NaN	NaN	NaN	NaN	NaN	5.8311	5.8927	6.0143	5.9397	5.8549	5.9367	5.9912	6.1071	5.9575	5.9257	5.8849	5.8237	5.835	5.8783	5.8084	5.8791	5.7039
NaN	NaN	NaN	NaN	NaN	NaN	NaN	NaN	NaN	NaN	NaN	NaN	NaN	NaN	NaN	NaN	NaN	NaN	NaN	NaN	NaN	NaN	NaN	NaN	NaN	NaN	NaN	NaN	NaN	NaN	NaN	NaN	NaN	5.8024	5.9408	5.9722	5.8786	5.9562	5.9553	5.9405	5.8592	5.9058	5.8902	5.8123	5.8467	5.8671	5.7931	5.7465	5.7204	5.7602
NaN	NaN	NaN	NaN	NaN	NaN	NaN	NaN	NaN	NaN	NaN	NaN	NaN	NaN	NaN	NaN	NaN	NaN	NaN	NaN	NaN	NaN	NaN	NaN	NaN	NaN	NaN	NaN	NaN	NaN	NaN	NaN	NaN	5.697	5.8071	5.845	5.9207	5.8155	5.8364	5.784	5.8002	5.8377	5.8184	5.8838	5.8245	5.7999	5.795	5.8325	5.7924	5.8254
NaN	NaN	NaN	NaN	NaN	NaN	NaN	NaN	NaN	NaN	NaN	NaN	NaN	NaN	NaN	NaN	NaN	NaN	NaN	NaN	NaN	NaN	NaN	NaN	NaN	NaN	NaN	NaN	NaN	NaN	NaN	NaN	NaN	5.7655	5.9524	5.803	5.8791	5.8733	5.9862	5.9252	5.8758	5.9206	5.8804	5.9037	5.8289	5.8356	5.8821	5.8101	5.8894	5.8516
NaN	NaN	NaN	NaN	NaN	NaN	NaN	NaN	NaN	NaN	NaN	NaN	NaN	NaN	NaN	NaN	NaN	NaN	NaN	NaN	NaN	NaN	NaN	NaN	NaN	NaN	NaN	NaN	NaN	NaN	NaN	NaN	5.7624	5.9588	5.9609	5.9514	5.9091	5.9064	5.9052	6.0519	5.9123	5.9982	5.9268	5.8721	5.9212	5.8371	5.8456	5.8122	5.7835	5.8209
NaN	NaN	NaN	NaN	NaN	NaN	NaN	NaN	NaN	NaN	NaN	NaN	NaN	NaN	NaN	NaN	NaN	NaN	NaN	NaN	NaN	NaN	NaN	NaN	NaN	NaN	NaN	NaN	NaN	NaN	NaN	NaN	5.8408	5.9801	6.0326	5.9997	5.9082	5.9166	5.9568	5.9559	5.9488	5.8827	6.0239	5.9983	5.9321	5.8966	5.843	5.7824	5.8052	5.8572
NaN	NaN	NaN	NaN	NaN	NaN	NaN	NaN	NaN	NaN	NaN	NaN	NaN	NaN	NaN	NaN	NaN	NaN	NaN	NaN	NaN	NaN	NaN	NaN	NaN	NaN	NaN	NaN	NaN	NaN	NaN	5.7696	5.9616	5.981	NaN	NaN	5.9273	6.0171	5.964	5.9595	5.8712	5.9292	5.9111	5.9215	5.8993	5.9484	5.8198	5.7315	5.8235	5.792
NaN	NaN	NaN	NaN	NaN	NaN	NaN	NaN	NaN	NaN	NaN	NaN	NaN	NaN	NaN	NaN	NaN	NaN	NaN	NaN	NaN	NaN	NaN	NaN	NaN	NaN	NaN	NaN	NaN	NaN	NaN	NaN	5.9129	5.9295	NaN	NaN	5.9641	5.9857	6.0132	5.9122	5.8779	5.9534	6.0225	5.8901	5.9714	5.9013	5.9178	NaN	NaN	5.7932
NaN	NaN	NaN	NaN	NaN	NaN	NaN	NaN	NaN	NaN	NaN	NaN	NaN	NaN	NaN	NaN	NaN	NaN	NaN	NaN	NaN	NaN	NaN	NaN	NaN	NaN	NaN	NaN	NaN	NaN	NaN	NaN	6.004	5.8827	NaN	NaN	NaN	NaN	5.913	5.9288	5.8249	5.8786	5.9262	5.9603	NaN	NaN	NaN	NaN	NaN	NaN
NaN	NaN	NaN	NaN	NaN	NaN	NaN	NaN	NaN	NaN	NaN	NaN	NaN	NaN	NaN	NaN	NaN	NaN	NaN	NaN	NaN	NaN	NaN	NaN	NaN	NaN	NaN	NaN	NaN	NaN	NaN	NaN	5.8913	5.9498	5.953	NaN	NaN	NaN	NaN	5.8497	5.8045	5.8173	NaN	NaN	NaN	NaN	NaN	NaN	NaN	NaN
NaN	NaN	NaN	NaN	NaN	NaN	NaN	NaN	NaN	NaN	NaN	NaN	NaN	NaN	NaN	NaN	NaN	NaN	NaN	NaN	NaN	NaN	NaN	NaN	NaN	NaN	NaN	NaN	NaN	NaN	NaN	NaN	NaN	NaN	5.8768	NaN	NaN	NaN	NaN	5.8717	5.985	NaN	NaN	NaN	NaN	NaN	NaN	NaN	NaN	NaN
NaN	NaN	NaN	NaN	NaN	NaN	NaN	NaN	NaN	NaN	NaN	NaN	NaN	NaN	NaN	NaN	NaN	NaN	NaN	NaN	NaN	NaN	NaN	NaN	NaN	NaN	NaN	NaN	NaN	NaN	NaN	NaN	NaN	NaN	5.9358	NaN	NaN	NaN	5.9486	NaN	5.9391	NaN	NaN	NaN	NaN	NaN	NaN	NaN	NaN	NaN
NaN	NaN	NaN	NaN	NaN	NaN	NaN	NaN	NaN	NaN	NaN	NaN	NaN	NaN	NaN	NaN	NaN	NaN	NaN	NaN	NaN	NaN	NaN	NaN	NaN	NaN	NaN	NaN	NaN	NaN	NaN	NaN	NaN	NaN	5.8305	5.847	NaN	NaN	NaN	NaN	NaN	NaN	NaN	NaN	NaN	NaN	NaN	NaN	NaN	NaN
[truncated: 201 more columns]
