# Supplementary material for: Impact of Spatial Soil and Climate Input Data Aggregation on Regional Yield Simulations
Source: PLoS One. 2016 Apr 7;11(4):e0151782. doi: 10.1371/journal.pone.0151782 (PMC4824533; doi:10.1371/journal.pone.0151782)
Supplement: S1 Dataset — (ZIP) [file pone.0151782.s001.zip › Hoffmann_et_al_MinimalDataset/Fig5/Fig5_Wheat_s050xc050.csv]

NaN	NaN	NaN	NaN	NaN	NaN	NaN	NaN	NaN	NaN	NaN	NaN	NaN	NaN	NaN	NaN	NaN	NaN	NaN	NaN	NaN	NaN	NaN	NaN	NaN	NaN	NaN	NaN	NaN	NaN	NaN	NaN	NaN	NaN	NaN	NaN	NaN	NaN	NaN	NaN	NaN	NaN	NaN	NaN	NaN	NaN	NaN	NaN	NaN	NaN
NaN	NaN	NaN	NaN	NaN	NaN	NaN	NaN	NaN	NaN	NaN	NaN	NaN	NaN	NaN	NaN	NaN	NaN	NaN	NaN	NaN	NaN	NaN	NaN	NaN	NaN	NaN	NaN	NaN	NaN	NaN	NaN	NaN	NaN	NaN	NaN	NaN	NaN	NaN	NaN	NaN	NaN	NaN	NaN	NaN	NaN	NaN	NaN	NaN	NaN
NaN	NaN	NaN	NaN	NaN	NaN	NaN	NaN	NaN	NaN	NaN	NaN	NaN	NaN	NaN	NaN	NaN	NaN	NaN	NaN	NaN	NaN	NaN	NaN	NaN	NaN	NaN	NaN	NaN	NaN	NaN	NaN	NaN	NaN	NaN	NaN	NaN	NaN	NaN	NaN	NaN	NaN	NaN	NaN	NaN	NaN	NaN	NaN	NaN	NaN
NaN	NaN	NaN	NaN	NaN	NaN	NaN	NaN	NaN	NaN	NaN	NaN	NaN	NaN	NaN	NaN	NaN	NaN	NaN	NaN	NaN	NaN	NaN	NaN	NaN	NaN	NaN	NaN	NaN	NaN	NaN	NaN	NaN	NaN	NaN	NaN	NaN	NaN	NaN	NaN	NaN	NaN	NaN	NaN	NaN	NaN	NaN	NaN	NaN	NaN
NaN	NaN	NaN	NaN	NaN	NaN	NaN	NaN	NaN	NaN	NaN	NaN	NaN	NaN	NaN	NaN	NaN	NaN	NaN	NaN	NaN	NaN	NaN	NaN	NaN	NaN	NaN	NaN	NaN	NaN	NaN	NaN	NaN	NaN	NaN	NaN	NaN	NaN	NaN	NaN	NaN	NaN	NaN	NaN	NaN	NaN	NaN	NaN	NaN	NaN
NaN	NaN	NaN	NaN	NaN	NaN	NaN	NaN	NaN	NaN	NaN	NaN	NaN	NaN	NaN	NaN	NaN	NaN	NaN	NaN	NaN	NaN	NaN	NaN	NaN	NaN	NaN	NaN	NaN	NaN	NaN	NaN	NaN	NaN	NaN	NaN	NaN	NaN	NaN	NaN	NaN	NaN	NaN	NaN	NaN	NaN	NaN	NaN	NaN	NaN
NaN	NaN	NaN	NaN	NaN	NaN	NaN	NaN	NaN	NaN	NaN	NaN	NaN	NaN	NaN	NaN	NaN	NaN	NaN	NaN	NaN	NaN	NaN	NaN	NaN	NaN	NaN	NaN	NaN	NaN	NaN	NaN	NaN	NaN	NaN	NaN	NaN	NaN	NaN	NaN	NaN	NaN	NaN	NaN	NaN	NaN	NaN	NaN	NaN	NaN
NaN	NaN	NaN	NaN	NaN	NaN	NaN	NaN	NaN	NaN	NaN	NaN	NaN	NaN	NaN	NaN	NaN	NaN	NaN	NaN	NaN	NaN	NaN	NaN	NaN	NaN	NaN	NaN	NaN	NaN	NaN	NaN	NaN	NaN	NaN	NaN	NaN	NaN	NaN	NaN	NaN	NaN	NaN	NaN	NaN	NaN	NaN	NaN	NaN	NaN
NaN	NaN	NaN	NaN	NaN	NaN	NaN	NaN	NaN	NaN	NaN	NaN	NaN	NaN	NaN	NaN	NaN	NaN	NaN	NaN	NaN	NaN	NaN	NaN	NaN	NaN	NaN	NaN	NaN	NaN	NaN	NaN	NaN	NaN	NaN	NaN	NaN	NaN	NaN	NaN	NaN	NaN	NaN	NaN	NaN	NaN	NaN	NaN	NaN	NaN
NaN	NaN	NaN	NaN	NaN	NaN	NaN	NaN	NaN	NaN	NaN	NaN	NaN	NaN	NaN	NaN	NaN	NaN	NaN	NaN	NaN	NaN	NaN	NaN	NaN	NaN	NaN	NaN	NaN	NaN	NaN	NaN	NaN	NaN	NaN	NaN	NaN	NaN	NaN	NaN	NaN	NaN	NaN	NaN	NaN	NaN	NaN	NaN	NaN	NaN
NaN	NaN	NaN	NaN	NaN	NaN	NaN	NaN	NaN	NaN	NaN	NaN	NaN	NaN	NaN	NaN	NaN	NaN	NaN	NaN	NaN	NaN	NaN	NaN	NaN	NaN	NaN	NaN	NaN	NaN	NaN	NaN	NaN	NaN	NaN	NaN	NaN	NaN	NaN	NaN	NaN	NaN	NaN	NaN	NaN	NaN	NaN	NaN	NaN	NaN
NaN	NaN	NaN	NaN	NaN	NaN	NaN	NaN	NaN	NaN	NaN	NaN	NaN	NaN	NaN	NaN	NaN	NaN	NaN	NaN	NaN	NaN	NaN	NaN	NaN	NaN	NaN	NaN	NaN	NaN	NaN	NaN	NaN	NaN	NaN	NaN	NaN	NaN	NaN	NaN	NaN	NaN	NaN	NaN	NaN	NaN	NaN	NaN	NaN	NaN
NaN	NaN	NaN	NaN	NaN	NaN	NaN	NaN	NaN	NaN	NaN	NaN	NaN	NaN	NaN	NaN	NaN	NaN	NaN	NaN	NaN	NaN	NaN	NaN	NaN	NaN	NaN	NaN	NaN	NaN	NaN	NaN	NaN	NaN	NaN	NaN	NaN	NaN	NaN	NaN	NaN	NaN	NaN	NaN	NaN	NaN	NaN	NaN	NaN	NaN
NaN	NaN	NaN	NaN	NaN	NaN	NaN	NaN	NaN	NaN	NaN	NaN	NaN	NaN	NaN	NaN	NaN	NaN	NaN	NaN	NaN	NaN	NaN	NaN	NaN	NaN	NaN	NaN	NaN	NaN	NaN	NaN	NaN	NaN	NaN	NaN	NaN	NaN	NaN	NaN	NaN	NaN	NaN	NaN	NaN	NaN	NaN	NaN	NaN	NaN
NaN	NaN	NaN	NaN	NaN	NaN	NaN	NaN	NaN	NaN	NaN	NaN	NaN	NaN	NaN	NaN	NaN	NaN	NaN	NaN	NaN	NaN	NaN	NaN	NaN	NaN	NaN	NaN	NaN	NaN	NaN	NaN	NaN	NaN	NaN	NaN	NaN	NaN	NaN	NaN	NaN	NaN	NaN	NaN	NaN	NaN	NaN	NaN	NaN	NaN
NaN	NaN	NaN	NaN	NaN	NaN	NaN	NaN	NaN	NaN	NaN	NaN	NaN	NaN	NaN	NaN	NaN	NaN	NaN	NaN	NaN	NaN	NaN	NaN	NaN	NaN	NaN	NaN	NaN	NaN	NaN	NaN	NaN	NaN	NaN	NaN	NaN	NaN	NaN	NaN	NaN	NaN	NaN	NaN	NaN	NaN	NaN	NaN	NaN	NaN
NaN	NaN	NaN	NaN	NaN	NaN	NaN	NaN	NaN	NaN	NaN	NaN	NaN	NaN	NaN	NaN	NaN	NaN	NaN	NaN	NaN	NaN	NaN	NaN	NaN	NaN	NaN	NaN	NaN	NaN	NaN	NaN	NaN	NaN	NaN	NaN	NaN	NaN	NaN	NaN	NaN	NaN	NaN	NaN	NaN	NaN	NaN	NaN	NaN	NaN
NaN	NaN	NaN	NaN	NaN	NaN	NaN	NaN	NaN	NaN	NaN	NaN	NaN	NaN	NaN	NaN	NaN	NaN	NaN	NaN	NaN	NaN	NaN	NaN	NaN	NaN	NaN	NaN	NaN	NaN	NaN	NaN	NaN	NaN	NaN	NaN	NaN	NaN	NaN	NaN	NaN	NaN	NaN	NaN	NaN	NaN	NaN	NaN	NaN	NaN
NaN	NaN	NaN	NaN	NaN	NaN	NaN	NaN	NaN	NaN	NaN	NaN	NaN	NaN	NaN	NaN	NaN	NaN	NaN	NaN	NaN	NaN	NaN	NaN	NaN	NaN	NaN	NaN	NaN	NaN	NaN	NaN	NaN	NaN	NaN	NaN	NaN	NaN	NaN	NaN	NaN	NaN	NaN	NaN	NaN	NaN	NaN	NaN	NaN	NaN
NaN	NaN	NaN	NaN	NaN	NaN	NaN	NaN	NaN	NaN	NaN	NaN	NaN	NaN	NaN	NaN	NaN	NaN	NaN	NaN	NaN	NaN	NaN	NaN	NaN	NaN	NaN	NaN	NaN	NaN	NaN	NaN	NaN	NaN	NaN	NaN	NaN	NaN	NaN	NaN	NaN	NaN	NaN	NaN	NaN	NaN	NaN	NaN	NaN	NaN
NaN	NaN	NaN	NaN	NaN	NaN	NaN	NaN	NaN	NaN	NaN	NaN	NaN	NaN	NaN	NaN	NaN	NaN	NaN	NaN	NaN	NaN	NaN	NaN	NaN	NaN	NaN	NaN	NaN	NaN	NaN	NaN	NaN	NaN	NaN	NaN	NaN	NaN	NaN	NaN	NaN	NaN	NaN	NaN	NaN	NaN	NaN	NaN	NaN	NaN
NaN	NaN	NaN	NaN	NaN	NaN	NaN	NaN	NaN	NaN	NaN	NaN	NaN	NaN	NaN	NaN	NaN	NaN	NaN	NaN	NaN	NaN	NaN	NaN	NaN	NaN	NaN	NaN	NaN	NaN	NaN	NaN	NaN	NaN	NaN	NaN	NaN	NaN	NaN	NaN	NaN	NaN	NaN	NaN	NaN	NaN	NaN	NaN	NaN	NaN
NaN	NaN	NaN	NaN	NaN	NaN	NaN	NaN	NaN	NaN	NaN	NaN	NaN	NaN	NaN	NaN	NaN	NaN	NaN	NaN	NaN	NaN	NaN	NaN	NaN	NaN	NaN	NaN	NaN	NaN	NaN	NaN	NaN	NaN	NaN	NaN	NaN	NaN	NaN	NaN	NaN	NaN	NaN	NaN	NaN	NaN	NaN	NaN	NaN	NaN
NaN	NaN	NaN	NaN	NaN	NaN	NaN	NaN	NaN	NaN	NaN	NaN	NaN	NaN	NaN	NaN	NaN	NaN	NaN	NaN	NaN	NaN	NaN	NaN	NaN	NaN	NaN	NaN	NaN	NaN	NaN	NaN	NaN	NaN	NaN	NaN	NaN	NaN	NaN	NaN	NaN	NaN	NaN	NaN	NaN	NaN	NaN	NaN	NaN	NaN
NaN	NaN	NaN	NaN	NaN	NaN	NaN	NaN	NaN	NaN	NaN	NaN	NaN	NaN	NaN	NaN	NaN	NaN	NaN	NaN	NaN	NaN	NaN	NaN	NaN	NaN	NaN	NaN	NaN	NaN	NaN	NaN	NaN	NaN	NaN	NaN	NaN	NaN	NaN	NaN	NaN	NaN	NaN	NaN	NaN	NaN	NaN	NaN	NaN	NaN
NaN	NaN	NaN	NaN	NaN	NaN	NaN	NaN	NaN	NaN	NaN	NaN	NaN	NaN	NaN	NaN	NaN	NaN	NaN	NaN	NaN	NaN	NaN	NaN	NaN	NaN	NaN	NaN	NaN	NaN	NaN	NaN	NaN	NaN	NaN	NaN	NaN	NaN	NaN	NaN	NaN	NaN	NaN	NaN	NaN	NaN	NaN	NaN	NaN	NaN
NaN	NaN	NaN	NaN	NaN	NaN	NaN	NaN	NaN	NaN	NaN	NaN	NaN	NaN	NaN	NaN	NaN	NaN	NaN	NaN	NaN	NaN	NaN	NaN	NaN	NaN	NaN	NaN	NaN	NaN	NaN	NaN	NaN	NaN	NaN	NaN	NaN	NaN	NaN	NaN	NaN	NaN	NaN	NaN	NaN	NaN	NaN	NaN	NaN	NaN
NaN	NaN	NaN	NaN	NaN	NaN	NaN	NaN	NaN	NaN	NaN	NaN	NaN	NaN	NaN	NaN	NaN	NaN	NaN	NaN	NaN	NaN	NaN	NaN	NaN	NaN	NaN	NaN	NaN	NaN	NaN	NaN	NaN	NaN	NaN	NaN	NaN	NaN	NaN	NaN	NaN	NaN	NaN	NaN	NaN	NaN	NaN	NaN	NaN	NaN
NaN	NaN	NaN	NaN	NaN	NaN	NaN	NaN	NaN	NaN	NaN	NaN	NaN	NaN	NaN	NaN	NaN	NaN	NaN	NaN	NaN	NaN	NaN	NaN	NaN	NaN	NaN	NaN	NaN	NaN	NaN	NaN	NaN	NaN	NaN	NaN	NaN	NaN	NaN	NaN	NaN	NaN	NaN	NaN	NaN	NaN	NaN	NaN	NaN	NaN
NaN	NaN	NaN	NaN	NaN	NaN	NaN	NaN	NaN	NaN	NaN	NaN	NaN	NaN	NaN	NaN	NaN	NaN	NaN	NaN	NaN	NaN	NaN	NaN	NaN	NaN	NaN	NaN	NaN	NaN	NaN	NaN	NaN	NaN	NaN	NaN	NaN	NaN	NaN	NaN	NaN	NaN	NaN	NaN	NaN	NaN	NaN	NaN	NaN	NaN
NaN	NaN	NaN	NaN	NaN	NaN	NaN	NaN	NaN	NaN	NaN	NaN	NaN	NaN	NaN	NaN	NaN	NaN	NaN	NaN	NaN	NaN	NaN	NaN	NaN	NaN	NaN	NaN	NaN	NaN	NaN	NaN	NaN	NaN	NaN	NaN	NaN	NaN	NaN	NaN	NaN	NaN	NaN	NaN	NaN	NaN	NaN	NaN	NaN	NaN
NaN	NaN	NaN	NaN	NaN	NaN	NaN	NaN	NaN	NaN	NaN	NaN	NaN	NaN	NaN	NaN	NaN	NaN	NaN	NaN	NaN	NaN	NaN	NaN	NaN	NaN	NaN	NaN	NaN	NaN	NaN	NaN	NaN	NaN	NaN	NaN	NaN	NaN	NaN	NaN	NaN	NaN	NaN	NaN	NaN	NaN	NaN	NaN	NaN	NaN
NaN	NaN	NaN	NaN	NaN	NaN	NaN	NaN	NaN	NaN	NaN	NaN	NaN	NaN	NaN	NaN	NaN	NaN	NaN	NaN	NaN	NaN	NaN	NaN	NaN	NaN	NaN	NaN	NaN	NaN	NaN	NaN	NaN	NaN	NaN	NaN	NaN	NaN	NaN	NaN	NaN	NaN	NaN	NaN	NaN	NaN	NaN	NaN	NaN	NaN
NaN	NaN	NaN	NaN	NaN	NaN	NaN	NaN	NaN	NaN	NaN	NaN	NaN	NaN	NaN	NaN	NaN	NaN	NaN	NaN	NaN	NaN	NaN	NaN	NaN	NaN	NaN	NaN	NaN	NaN	NaN	NaN	NaN	NaN	NaN	NaN	NaN	NaN	NaN	NaN	NaN	NaN	NaN	NaN	NaN	NaN	NaN	NaN	NaN	NaN
NaN	NaN	NaN	NaN	NaN	NaN	NaN	NaN	NaN	NaN	NaN	NaN	NaN	NaN	NaN	NaN	NaN	NaN	NaN	NaN	NaN	NaN	NaN	NaN	NaN	NaN	NaN	NaN	NaN	NaN	NaN	NaN	NaN	NaN	NaN	NaN	NaN	NaN	NaN	NaN	NaN	NaN	NaN	NaN	NaN	NaN	NaN	NaN	NaN	NaN
NaN	NaN	NaN	NaN	NaN	NaN	NaN	NaN	NaN	NaN	NaN	NaN	NaN	NaN	NaN	NaN	NaN	NaN	NaN	NaN	NaN	NaN	NaN	NaN	NaN	NaN	NaN	NaN	NaN	NaN	NaN	NaN	NaN	NaN	NaN	NaN	NaN	NaN	NaN	NaN	NaN	NaN	NaN	NaN	NaN	NaN	NaN	NaN	NaN	NaN
NaN	NaN	NaN	NaN	NaN	NaN	NaN	NaN	NaN	NaN	NaN	NaN	NaN	NaN	NaN	NaN	NaN	NaN	NaN	NaN	NaN	NaN	NaN	NaN	NaN	NaN	NaN	NaN	NaN	NaN	NaN	NaN	NaN	NaN	NaN	NaN	NaN	NaN	NaN	NaN	NaN	NaN	NaN	NaN	NaN	NaN	NaN	NaN	NaN	NaN
NaN	NaN	NaN	NaN	NaN	NaN	NaN	NaN	NaN	NaN	NaN	NaN	NaN	NaN	NaN	NaN	NaN	NaN	NaN	NaN	NaN	NaN	NaN	NaN	NaN	NaN	NaN	NaN	NaN	NaN	NaN	NaN	NaN	NaN	NaN	NaN	NaN	NaN	NaN	NaN	NaN	NaN	NaN	NaN	NaN	NaN	NaN	NaN	NaN	NaN
NaN	NaN	NaN	NaN	NaN	NaN	NaN	NaN	NaN	NaN	NaN	NaN	NaN	NaN	NaN	NaN	NaN	NaN	NaN	NaN	NaN	NaN	NaN	NaN	NaN	NaN	NaN	NaN	NaN	NaN	NaN	NaN	NaN	NaN	NaN	NaN	NaN	NaN	NaN	NaN	NaN	NaN	NaN	NaN	NaN	NaN	NaN	NaN	NaN	NaN
NaN	NaN	NaN	NaN	NaN	NaN	NaN	NaN	NaN	NaN	NaN	NaN	NaN	NaN	NaN	NaN	NaN	NaN	NaN	NaN	NaN	NaN	NaN	NaN	NaN	NaN	NaN	NaN	NaN	NaN	NaN	NaN	NaN	NaN	NaN	NaN	NaN	NaN	NaN	NaN	NaN	NaN	NaN	NaN	NaN	NaN	NaN	NaN	NaN	NaN
NaN	NaN	NaN	NaN	NaN	NaN	NaN	NaN	NaN	NaN	NaN	NaN	NaN	NaN	NaN	NaN	NaN	NaN	NaN	NaN	NaN	NaN	NaN	NaN	NaN	NaN	NaN	NaN	NaN	NaN	NaN	NaN	NaN	NaN	NaN	NaN	NaN	NaN	NaN	NaN	NaN	NaN	NaN	NaN	NaN	NaN	NaN	NaN	NaN	NaN
NaN	NaN	NaN	NaN	NaN	NaN	NaN	NaN	NaN	NaN	NaN	NaN	NaN	NaN	NaN	NaN	NaN	NaN	NaN	NaN	NaN	NaN	NaN	NaN	NaN	NaN	NaN	NaN	NaN	NaN	NaN	NaN	NaN	NaN	NaN	NaN	NaN	NaN	NaN	NaN	NaN	NaN	NaN	NaN	NaN	NaN	NaN	NaN	NaN	NaN
NaN	NaN	NaN	NaN	NaN	NaN	NaN	NaN	NaN	NaN	NaN	NaN	NaN	NaN	NaN	NaN	NaN	NaN	NaN	NaN	NaN	NaN	NaN	NaN	NaN	NaN	NaN	NaN	NaN	NaN	NaN	NaN	NaN	NaN	NaN	NaN	NaN	NaN	NaN	NaN	NaN	NaN	NaN	NaN	NaN	NaN	NaN	NaN	NaN	NaN
NaN	NaN	NaN	NaN	NaN	NaN	NaN	NaN	NaN	NaN	NaN	NaN	NaN	NaN	NaN	NaN	NaN	NaN	NaN	NaN	NaN	NaN	NaN	NaN	NaN	NaN	NaN	NaN	NaN	NaN	NaN	NaN	NaN	NaN	NaN	NaN	NaN	NaN	NaN	NaN	NaN	NaN	NaN	NaN	NaN	NaN	NaN	NaN	NaN	NaN
NaN	NaN	NaN	NaN	NaN	NaN	NaN	NaN	NaN	NaN	NaN	NaN	NaN	NaN	NaN	NaN	NaN	NaN	NaN	NaN	NaN	NaN	NaN	NaN	NaN	NaN	NaN	NaN	NaN	NaN	NaN	NaN	NaN	NaN	NaN	NaN	NaN	NaN	NaN	NaN	NaN	NaN	NaN	NaN	NaN	NaN	NaN	NaN	NaN	NaN
NaN	NaN	NaN	NaN	NaN	NaN	NaN	NaN	NaN	NaN	NaN	NaN	NaN	NaN	NaN	NaN	NaN	NaN	NaN	NaN	NaN	NaN	NaN	NaN	NaN	NaN	NaN	NaN	NaN	NaN	NaN	NaN	NaN	NaN	NaN	NaN	NaN	NaN	NaN	NaN	NaN	NaN	NaN	NaN	NaN	NaN	NaN	NaN	NaN	NaN
NaN	NaN	NaN	NaN	NaN	NaN	NaN	NaN	NaN	NaN	NaN	NaN	NaN	NaN	NaN	NaN	NaN	NaN	NaN	NaN	NaN	NaN	NaN	NaN	NaN	NaN	NaN	NaN	NaN	NaN	NaN	NaN	NaN	NaN	NaN	NaN	NaN	NaN	NaN	NaN	NaN	NaN	NaN	NaN	NaN	NaN	NaN	NaN	NaN	NaN
NaN	NaN	NaN	NaN	NaN	NaN	NaN	NaN	NaN	NaN	NaN	NaN	NaN	NaN	NaN	NaN	NaN	NaN	NaN	NaN	NaN	NaN	NaN	NaN	NaN	NaN	NaN	NaN	NaN	NaN	NaN	NaN	NaN	NaN	NaN	NaN	NaN	NaN	NaN	NaN	NaN	NaN	NaN	NaN	NaN	NaN	NaN	NaN	NaN	NaN
NaN	NaN	NaN	NaN	NaN	NaN	NaN	NaN	NaN	NaN	NaN	NaN	NaN	NaN	NaN	NaN	NaN	NaN	NaN	NaN	NaN	NaN	NaN	NaN	NaN	NaN	NaN	NaN	NaN	NaN	NaN	NaN	NaN	NaN	NaN	NaN	NaN	NaN	NaN	NaN	NaN	NaN	NaN	NaN	NaN	NaN	NaN	NaN	NaN	NaN
NaN	NaN	NaN	NaN	NaN	NaN	NaN	NaN	NaN	NaN	NaN	NaN	NaN	NaN	NaN	NaN	NaN	NaN	NaN	NaN	NaN	NaN	NaN	NaN	NaN	NaN	NaN	NaN	NaN	NaN	NaN	NaN	NaN	NaN	NaN	NaN	NaN	NaN	NaN	NaN	NaN	NaN	NaN	NaN	NaN	NaN	NaN	NaN	NaN	NaN
NaN	NaN	NaN	NaN	NaN	NaN	NaN	NaN	NaN	NaN	NaN	NaN	NaN	NaN	NaN	NaN	NaN	NaN	NaN	NaN	NaN	NaN	NaN	NaN	NaN	NaN	NaN	NaN	NaN	NaN	NaN	NaN	NaN	NaN	NaN	NaN	NaN	NaN	NaN	NaN	NaN	NaN	NaN	NaN	NaN	NaN	NaN	NaN	NaN	NaN
NaN	NaN	NaN	NaN	NaN	NaN	NaN	NaN	NaN	NaN	NaN	NaN	NaN	NaN	NaN	NaN	NaN	NaN	NaN	NaN	NaN	NaN	NaN	NaN	NaN	NaN	NaN	NaN	NaN	NaN	NaN	NaN	NaN	NaN	NaN	NaN	NaN	NaN	NaN	NaN	NaN	NaN	NaN	NaN	NaN	NaN	NaN	NaN	NaN	NaN
NaN	NaN	NaN	NaN	NaN	NaN	NaN	NaN	NaN	NaN	NaN	NaN	NaN	NaN	NaN	NaN	NaN	NaN	NaN	NaN	NaN	NaN	NaN	NaN	NaN	NaN	NaN	NaN	NaN	NaN	NaN	NaN	NaN	NaN	NaN	NaN	NaN	NaN	NaN	NaN	NaN	NaN	NaN	NaN	NaN	NaN	NaN	NaN	NaN	NaN
NaN	NaN	NaN	NaN	NaN	NaN	NaN	NaN	NaN	NaN	NaN	NaN	NaN	NaN	NaN	NaN	NaN	NaN	NaN	NaN	NaN	NaN	NaN	NaN	NaN	NaN	NaN	NaN	NaN	NaN	NaN	NaN	NaN	NaN	NaN	NaN	NaN	NaN	NaN	NaN	NaN	NaN	NaN	NaN	NaN	NaN	NaN	NaN	NaN	NaN
NaN	NaN	NaN	NaN	NaN	NaN	NaN	NaN	NaN	NaN	NaN	NaN	NaN	NaN	NaN	NaN	NaN	NaN	NaN	NaN	NaN	NaN	NaN	NaN	NaN	NaN	NaN	NaN	NaN	NaN	NaN	NaN	NaN	NaN	NaN	NaN	NaN	NaN	NaN	NaN	NaN	NaN	NaN	NaN	NaN	NaN	NaN	NaN	NaN	NaN
NaN	NaN	NaN	NaN	NaN	NaN	NaN	NaN	NaN	NaN	NaN	NaN	NaN	NaN	NaN	NaN	NaN	NaN	NaN	NaN	NaN	NaN	NaN	NaN	NaN	NaN	NaN	NaN	NaN	NaN	NaN	NaN	NaN	NaN	NaN	NaN	NaN	NaN	NaN	NaN	NaN	NaN	NaN	NaN	NaN	NaN	NaN	NaN	NaN	NaN
NaN	NaN	NaN	NaN	NaN	NaN	NaN	NaN	NaN	NaN	NaN	NaN	NaN	NaN	NaN	NaN	NaN	NaN	NaN	NaN	NaN	NaN	NaN	NaN	NaN	NaN	NaN	NaN	NaN	NaN	NaN	NaN	NaN	NaN	NaN	NaN	NaN	NaN	NaN	NaN	NaN	NaN	NaN	NaN	NaN	NaN	NaN	NaN	NaN	NaN
NaN	NaN	NaN	NaN	NaN	NaN	NaN	NaN	NaN	NaN	NaN	NaN	NaN	NaN	NaN	NaN	NaN	NaN	NaN	NaN	NaN	NaN	NaN	NaN	NaN	NaN	NaN	NaN	NaN	NaN	NaN	NaN	NaN	NaN	NaN	NaN	NaN	NaN	NaN	NaN	NaN	NaN	NaN	NaN	NaN	NaN	NaN	NaN	NaN	NaN
NaN	NaN	NaN	NaN	NaN	NaN	NaN	NaN	NaN	NaN	NaN	NaN	NaN	NaN	NaN	NaN	NaN	NaN	NaN	NaN	NaN	NaN	NaN	NaN	NaN	NaN	NaN	NaN	NaN	NaN	NaN	NaN	NaN	NaN	NaN	NaN	NaN	NaN	NaN	NaN	NaN	NaN	NaN	NaN	NaN	NaN	NaN	NaN	NaN	NaN
NaN	NaN	NaN	NaN	NaN	NaN	NaN	NaN	NaN	NaN	NaN	NaN	NaN	NaN	NaN	NaN	NaN	NaN	NaN	NaN	NaN	NaN	NaN	NaN	NaN	NaN	NaN	NaN	NaN	NaN	NaN	NaN	NaN	NaN	NaN	NaN	NaN	NaN	NaN	NaN	NaN	NaN	NaN	NaN	NaN	NaN	NaN	NaN	NaN	NaN
NaN	NaN	NaN	NaN	NaN	NaN	NaN	NaN	NaN	NaN	NaN	NaN	NaN	NaN	NaN	NaN	NaN	NaN	NaN	NaN	NaN	NaN	NaN	NaN	NaN	NaN	NaN	NaN	NaN	NaN	NaN	NaN	NaN	NaN	NaN	NaN	NaN	NaN	NaN	NaN	NaN	NaN	NaN	NaN	NaN	NaN	NaN	NaN	NaN	NaN
NaN	NaN	NaN	NaN	NaN	NaN	NaN	NaN	NaN	NaN	NaN	NaN	NaN	NaN	NaN	NaN	NaN	NaN	NaN	NaN	NaN	NaN	NaN	NaN	NaN	NaN	NaN	NaN	NaN	NaN	NaN	NaN	NaN	NaN	NaN	NaN	NaN	NaN	NaN	NaN	NaN	NaN	NaN	NaN	NaN	NaN	NaN	NaN	NaN	NaN
NaN	NaN	NaN	NaN	NaN	NaN	NaN	NaN	NaN	NaN	NaN	NaN	NaN	NaN	NaN	NaN	NaN	NaN	NaN	NaN	NaN	NaN	NaN	NaN	NaN	NaN	NaN	NaN	NaN	NaN	NaN	NaN	NaN	NaN	NaN	NaN	NaN	NaN	NaN	NaN	NaN	NaN	NaN	NaN	NaN	NaN	NaN	NaN	NaN	NaN
NaN	NaN	NaN	NaN	NaN	NaN	NaN	NaN	NaN	NaN	NaN	NaN	NaN	NaN	NaN	NaN	NaN	NaN	NaN	NaN	NaN	NaN	NaN	NaN	NaN	NaN	NaN	NaN	NaN	NaN	NaN	NaN	NaN	NaN	NaN	NaN	NaN	NaN	NaN	NaN	NaN	NaN	NaN	NaN	NaN	NaN	NaN	NaN	NaN	NaN
NaN	NaN	NaN	NaN	NaN	NaN	NaN	NaN	NaN	NaN	NaN	NaN	NaN	NaN	NaN	NaN	NaN	NaN	NaN	NaN	NaN	NaN	NaN	NaN	NaN	NaN	NaN	NaN	NaN	NaN	NaN	NaN	NaN	NaN	NaN	NaN	NaN	NaN	NaN	NaN	NaN	NaN	NaN	NaN	NaN	NaN	NaN	NaN	NaN	NaN
NaN	NaN	NaN	NaN	NaN	NaN	NaN	NaN	NaN	NaN	NaN	NaN	NaN	NaN	NaN	NaN	NaN	NaN	NaN	NaN	NaN	NaN	NaN	NaN	NaN	NaN	NaN	NaN	NaN	NaN	NaN	NaN	NaN	NaN	NaN	NaN	NaN	NaN	NaN	NaN	NaN	NaN	NaN	NaN	NaN	NaN	NaN	NaN	NaN	NaN
NaN	NaN	NaN	NaN	NaN	NaN	NaN	NaN	NaN	NaN	NaN	NaN	NaN	NaN	NaN	NaN	NaN	NaN	NaN	NaN	NaN	NaN	NaN	NaN	NaN	NaN	NaN	NaN	NaN	NaN	NaN	NaN	NaN	NaN	NaN	NaN	NaN	NaN	NaN	NaN	NaN	NaN	NaN	NaN	NaN	NaN	NaN	NaN	NaN	NaN
NaN	NaN	NaN	NaN	NaN	NaN	NaN	NaN	NaN	NaN	NaN	NaN	NaN	NaN	NaN	NaN	NaN	NaN	NaN	NaN	NaN	NaN	NaN	NaN	NaN	NaN	NaN	NaN	NaN	NaN	NaN	NaN	NaN	NaN	NaN	NaN	NaN	NaN	NaN	NaN	NaN	NaN	NaN	NaN	NaN	NaN	NaN	NaN	NaN	NaN
NaN	NaN	NaN	NaN	NaN	NaN	NaN	NaN	NaN	NaN	NaN	NaN	NaN	NaN	NaN	NaN	NaN	NaN	NaN	NaN	NaN	NaN	7.1354	7.1354	7.1354	7.1354	NaN	NaN	NaN	NaN	NaN	NaN	NaN	NaN	NaN	NaN	NaN	NaN	NaN	NaN	NaN	NaN	NaN	NaN	NaN	NaN	NaN	NaN	NaN	NaN
NaN	NaN	NaN	NaN	NaN	NaN	NaN	NaN	NaN	NaN	NaN	NaN	NaN	NaN	NaN	NaN	NaN	NaN	NaN	NaN	NaN	NaN	NaN	7.1354	7.1354	7.1354	7.1354	7.1354	7.1354	7.1354	7.1354	7.1354	NaN	NaN	NaN	NaN	NaN	NaN	NaN	NaN	NaN	NaN	NaN	NaN	NaN	NaN	NaN	NaN	NaN	7.1354
NaN	NaN	NaN	NaN	NaN	NaN	NaN	NaN	NaN	NaN	NaN	NaN	NaN	NaN	NaN	NaN	7.1354	7.1354	NaN	NaN	NaN	NaN	NaN	NaN	7.1354	7.1354	7.1354	7.1354	7.1354	7.1354	7.1354	7.1354	7.1354	NaN	NaN	NaN	NaN	NaN	NaN	7.1354	7.1354	7.1354	7.1354	7.1354	NaN	NaN	NaN	7.1354	7.1354	7.1354
NaN	NaN	NaN	NaN	NaN	NaN	NaN	NaN	NaN	NaN	NaN	NaN	NaN	NaN	NaN	NaN	7.1354	7.1354	7.1354	7.1354	NaN	NaN	NaN	NaN	7.1354	7.1354	7.1354	7.1354	7.1354	7.1354	7.1354	7.1354	7.1354	NaN	NaN	NaN	NaN	NaN	NaN	NaN	7.1354	7.1354	7.1354	7.1354	7.1354	7.1354	7.1354	7.1354	7.1354	7.1354
NaN	NaN	NaN	NaN	NaN	NaN	NaN	NaN	NaN	NaN	NaN	NaN	NaN	NaN	7.1354	7.1354	7.1354	7.1354	7.1354	7.1354	7.1354	7.1354	7.1354	7.1354	7.1354	7.1354	7.1354	7.1354	7.1354	7.1354	7.1354	7.1354	7.1354	7.1354	7.1354	7.1354	7.1354	NaN	NaN	NaN	7.1354	7.1354	7.1354	7.1354	7.1354	7.1354	7.1354	7.1354	7.1354	7.1354
NaN	NaN	NaN	NaN	NaN	NaN	NaN	NaN	NaN	7.1354	7.1354	7.1354	7.1354	7.1354	7.1354	7.1354	7.1354	7.1354	7.1354	7.1354	7.1354	7.1354	7.1354	7.1354	7.1354	7.1354	7.1354	7.1354	7.1354	7.1354	7.1354	7.1354	7.1354	7.1354	7.1354	7.1354	7.1354	7.1354	NaN	NaN	7.1354	7.1354	7.1354	7.1354	7.1354	7.1354	7.1354	7.1354	7.1354	7.1354
NaN	NaN	NaN	NaN	NaN	NaN	NaN	NaN	NaN	7.1354	7.1354	7.1354	7.1354	7.1354	7.1354	7.1354	7.1354	7.1354	7.1354	7.1354	7.1354	7.1354	7.1354	7.1354	7.1354	7.1354	7.1354	7.1354	7.1354	7.1354	7.1354	7.1354	7.1354	7.1354	7.1354	7.1354	7.1354	7.1354	7.1354	7.1354	7.1354	7.1354	7.1354	7.1354	7.1354	7.1354	7.1354	7.1354	7.1354	7.1354
NaN	NaN	NaN	NaN	NaN	NaN	NaN	NaN	NaN	7.1354	7.1354	7.1354	7.1354	7.1354	7.1354	7.1354	7.1354	7.1354	7.1354	7.1354	7.1354	7.1354	7.1354	7.1354	7.1354	7.1354	7.1354	7.1354	7.1354	7.1354	7.1354	7.1354	7.1354	7.1354	7.1354	7.1354	7.1354	7.1354	7.1354	7.1354	7.1354	7.1354	7.1354	7.1354	7.1354	7.1354	7.1354	7.1354	7.1354	7.1354
NaN	NaN	NaN	NaN	NaN	NaN	NaN	NaN	NaN	NaN	7.1354	7.1354	7.1354	7.1354	7.1354	7.1354	7.1354	7.1354	7.1354	7.1354	7.1354	7.1354	7.1354	7.1354	7.1354	7.1354	7.1354	7.1354	7.1354	7.1354	7.1354	7.1354	7.1354	7.1354	7.1354	7.1354	7.1354	7.1354	7.1354	7.1354	7.1354	7.1354	7.1354	7.1354	7.1354	7.1354	7.1354	7.1354	7.1354	7.1354
NaN	NaN	NaN	NaN	NaN	NaN	NaN	NaN	NaN	NaN	NaN	7.1354	7.1354	7.1354	7.1354	7.1354	7.1354	7.1354	7.1354	7.1354	7.1354	7.1354	7.1354	7.1354	7.1354	7.1354	7.1354	7.1354	7.1354	7.1354	7.1354	7.1354	7.1354	7.1354	7.1354	7.1354	7.1354	7.1354	7.1354	7.1354	7.1354	7.1354	7.1354	7.1354	7.1354	7.1354	7.1354	7.1354	7.1354	7.1354
NaN	NaN	NaN	NaN	NaN	NaN	NaN	NaN	NaN	NaN	NaN	7.1354	7.1354	7.1354	7.1354	7.1354	7.1354	7.1354	7.1354	7.1354	7.1354	7.1354	7.1354	7.1354	7.1354	7.1354	7.1354	7.1354	7.1354	7.1354	7.1354	7.1354	7.1354	7.1354	7.1354	7.1354	7.1354	7.1354	7.1354	7.1354	7.1354	7.1354	7.1354	7.1354	7.1354	7.1354	7.1354	7.1354	7.1354	7.1354
NaN	NaN	NaN	NaN	NaN	NaN	NaN	NaN	NaN	NaN	NaN	7.1354	7.1354	7.1354	7.1354	7.1354	7.1354	7.1354	7.1354	7.1354	7.1354	7.1354	7.1354	7.1354	7.1354	7.1354	7.1354	7.1354	7.1354	7.1354	7.1354	7.1354	7.1354	7.1354	7.1354	7.1354	7.1354	7.1354	7.1354	7.1354	7.1354	7.1354	7.1354	7.1354	7.1354	7.1354	7.1354	7.1354	7.1354	7.1354
NaN	NaN	NaN	NaN	NaN	NaN	NaN	NaN	NaN	NaN	NaN	7.1354	7.1354	7.1354	7.1354	7.1354	7.1354	7.1354	7.1354	7.1354	7.1354	7.1354	7.1354	7.1354	7.1354	7.1354	7.1354	7.1354	7.1354	7.1354	7.1354	7.1354	7.1354	7.1354	7.1354	7.1354	7.1354	7.1354	7.1354	7.1354	7.1354	7.1354	7.1354	7.1354	7.1354	7.1354	7.1354	7.1354	7.1354	7.1354
NaN	NaN	NaN	NaN	NaN	NaN	NaN	NaN	NaN	NaN	NaN	7.1354	7.1354	7.1354	7.1354	7.1354	7.1354	7.1354	7.1354	7.1354	7.1354	7.1354	7.1354	7.1354	7.1354	7.1354	7.1354	7.1354	7.1354	7.1354	7.1354	7.1354	7.1354	7.1354	7.1354	7.1354	7.1354	7.1354	7.1354	7.1354	7.1354	7.1354	7.1354	7.1354	7.1354	7.1354	7.1354	7.1354	7.1354	7.1354
NaN	NaN	NaN	NaN	NaN	NaN	NaN	NaN	NaN	7.1354	7.1354	7.1354	7.1354	7.1354	7.1354	7.1354	7.1354	7.1354	7.1354	7.1354	7.1354	7.1354	7.1354	7.1354	7.1354	7.1354	7.1354	7.1354	7.1354	7.1354	7.1354	7.1354	7.1354	7.1354	7.1354	7.1354	7.1354	7.1354	7.1354	7.1354	7.1354	7.1354	7.1354	7.1354	7.1354	7.1354	7.1354	7.1354	7.1354	7.1354
NaN	NaN	NaN	NaN	NaN	NaN	NaN	NaN	NaN	7.1354	7.1354	7.1354	7.1354	7.1354	7.1354	7.1354	7.1354	7.1354	7.1354	7.1354	7.1354	7.1354	7.1354	7.1354	7.1354	7.1354	7.1354	7.1354	7.1354	7.1354	7.1354	7.1354	7.1354	7.1354	7.1354	7.1354	7.1354	7.1354	7.1354	7.1354	7.1354	7.1354	7.1354	7.1354	7.1354	7.1354	7.1354	7.1354	7.1354	7.1354
NaN	NaN	NaN	NaN	NaN	NaN	NaN	NaN	NaN	NaN	NaN	NaN	NaN	7.1354	7.1354	7.1354	7.1354	7.1354	7.1354	7.1354	7.1354	7.1354	7.1354	7.1354	7.1354	7.1354	7.1354	7.1354	7.1354	7.1354	7.1354	7.1354	7.1354	7.1354	7.1354	7.1354	7.1354	7.1354	7.1354	7.1354	7.1354	7.1354	7.1354	7.1354	7.1354	7.1354	7.1354	7.1354	7.1354	7.1354
NaN	NaN	NaN	NaN	NaN	NaN	NaN	NaN	NaN	NaN	NaN	NaN	NaN	NaN	NaN	7.1354	7.1354	7.1354	7.1354	7.1354	7.1354	7.1354	7.1354	7.1354	7.1354	7.1354	7.1354	7.1354	7.1354	7.1354	7.1354	7.1354	7.1354	7.1354	7.1354	7.1354	7.1354	7.1354	7.1354	7.1354	7.1354	7.1354	7.1354	7.1354	7.1354	7.1354	7.1354	7.1354	7.1354	7.1354
NaN	NaN	NaN	NaN	NaN	NaN	NaN	NaN	NaN	NaN	NaN	NaN	NaN	NaN	NaN	7.1354	7.1354	7.1354	7.1354	7.1354	7.1354	7.1354	7.1354	7.1354	7.1354	7.1354	7.1354	7.1354	7.1354	7.1354	7.1354	7.1354	7.1354	7.1354	7.1354	7.1354	7.1354	7.1354	7.1354	7.1354	7.1354	7.1354	7.1354	7.1354	7.1354	7.1354	7.1354	7.1354	7.1354	7.1354
NaN	NaN	NaN	NaN	NaN	NaN	NaN	NaN	NaN	NaN	NaN	NaN	NaN	NaN	7.1354	7.1354	7.1354	7.1354	7.1354	7.1354	7.1354	7.1354	7.1354	7.1354	7.1354	7.1354	7.1354	7.1354	7.1354	7.1354	7.1354	7.1354	7.1354	7.1354	7.1354	7.1354	7.1354	7.1354	7.1354	7.1354	7.1354	7.1354	7.1354	7.1354	7.1354	7.1354	7.1354	7.1354	7.1354	7.1354
NaN	NaN	NaN	NaN	NaN	NaN	NaN	NaN	NaN	NaN	NaN	NaN	NaN	NaN	NaN	7.1354	7.1354	7.1354	7.1354	7.1354	7.1354	7.1354	7.1354	7.1354	7.1354	7.1354	7.1354	7.1354	7.1354	7.1354	7.1354	7.1354	7.1354	7.1354	7.1354	7.1354	7.1354	7.1354	7.1354	7.1354	7.1354	7.1354	7.1354	7.1354	7.1354	7.1354	7.1354	7.1354	7.1354	7.1354
NaN	NaN	NaN	NaN	NaN	NaN	NaN	NaN	NaN	NaN	NaN	NaN	NaN	NaN	NaN	7.1354	7.1354	7.1354	7.1354	7.1354	7.1354	7.1354	7.1354	7.1354	7.1354	7.1354	7.1354	7.1354	7.1354	7.1354	7.1354	7.1354	7.1354	7.1354	7.1354	7.1354	7.1354	7.1354	7.1354	7.1354	7.1354	7.1354	7.1354	7.1354	7.1354	7.1354	7.1354	7.1354	7.1354	7.1354
NaN	NaN	NaN	NaN	NaN	NaN	NaN	NaN	NaN	NaN	NaN	NaN	NaN	NaN	7.1354	7.1354	7.1354	7.1354	7.1354	7.1354	7.1354	7.1354	7.1354	7.1354	7.1354	7.1354	7.1354	7.1354	7.1354	7.1354	7.1354	7.1354	7.1354	7.1354	7.1354	7.1354	7.1354	7.1354	7.1354	7.1354	7.1354	7.1354	7.1354	7.1354	7.1354	7.1354	7.1354	7.1354	7.1354	7.1354
NaN	NaN	NaN	NaN	NaN	NaN	NaN	NaN	NaN	NaN	NaN	NaN	NaN	NaN	NaN	7.1354	7.1354	7.1354	7.1354	7.1354	7.1354	7.1354	7.1354	7.1354	7.1354	7.1354	7.1354	7.1354	7.1354	7.1354	7.1354	7.1354	7.1354	7.1354	7.1354	7.1354	7.1354	7.1354	7.1354	7.1354	7.1354	7.1354	7.1354	7.1354	7.1354	7.1354	7.1354	7.1354	7.1354	7.1354
NaN	NaN	NaN	NaN	NaN	NaN	NaN	NaN	NaN	NaN	NaN	NaN	NaN	NaN	NaN	NaN	NaN	NaN	7.1354	7.1354	7.1354	7.1354	7.1354	7.1354	7.1354	7.1354	7.1354	7.1354	7.1354	7.1354	7.1354	7.1354	7.1354	7.1354	7.1354	7.1354	7.1354	7.1354	7.1354	7.1354	7.1354	7.1354	7.1354	7.1354	7.1354	7.1354	7.1354	7.1354	7.1354	7.1354
NaN	NaN	NaN	NaN	NaN	NaN	NaN	NaN	NaN	NaN	NaN	NaN	NaN	NaN	NaN	NaN	NaN	NaN	NaN	7.1354	7.1354	7.1354	7.1354	7.1354	7.1354	7.1354	7.1354	7.1354	7.1354	7.1354	7.1354	7.1354	7.1354	7.1354	7.1354	7.1354	7.1354	7.1354	7.1354	7.1354	7.1354	7.1354	7.1354	7.1354	7.1354	7.1354	7.1354	7.1354	7.1354	7.1354
NaN	NaN	NaN	NaN	NaN	NaN	NaN	NaN	NaN	NaN	NaN	NaN	NaN	NaN	NaN	NaN	NaN	NaN	NaN	7.1354	7.1354	7.1354	7.1354	7.1354	7.1354	7.1354	7.1354	7.1354	7.1354	7.1354	7.1354	7.1354	7.1354	7.1354	7.1354	7.1354	7.1354	7.1354	7.1354	7.1354	7.1354	7.1354	7.1354	7.1354	7.1354	7.1354	7.1354	7.1354	7.1354	7.1354
NaN	NaN	NaN	NaN	NaN	NaN	NaN	NaN	NaN	NaN	NaN	NaN	NaN	NaN	NaN	NaN	NaN	NaN	NaN	7.1354	7.1354	7.1354	7.1354	7.1354	7.1354	7.1354	7.1354	7.1354	7.1354	7.1354	7.1354	7.1354	7.1354	7.1354	7.1354	7.1354	7.1354	7.1354	7.1354	7.1354	7.1354	7.1354	7.1354	7.1354	7.1354	7.1354	7.1354	7.1354	7.1354	7.1354
NaN	NaN	NaN	NaN	NaN	NaN	NaN	NaN	NaN	NaN	NaN	NaN	NaN	NaN	NaN	NaN	NaN	NaN	7.1354	7.1354	7.1354	7.1354	7.1354	7.1354	7.1354	7.1354	7.1354	7.1354	7.1354	7.1354	7.1354	7.1354	7.1354	7.1354	7.1354	7.1354	7.1354	7.1354	7.1354	7.1354	7.1354	7.1354	7.1354	7.1354	7.1354	7.1354	7.1354	7.1354	7.1354	7.1354
NaN	NaN	NaN	NaN	NaN	NaN	NaN	NaN	NaN	NaN	NaN	NaN	NaN	NaN	NaN	NaN	NaN	NaN	7.1354	7.1354	7.1354	7.1354	7.1354	7.1354	7.1354	7.1354	7.1354	7.1354	7.1354	7.1354	7.1354	7.1354	7.1354	7.1354	7.1354	7.1354	7.1354	7.1354	7.1354	7.1354	7.1354	7.1354	7.1354	7.1354	7.1354	7.1354	7.1354	7.1354	7.1354	7.1354
NaN	NaN	NaN	NaN	NaN	NaN	NaN	NaN	NaN	NaN	NaN	NaN	NaN	NaN	NaN	NaN	NaN	NaN	7.1354	7.1354	7.1354	7.1354	7.1354	7.1354	7.1354	7.1354	7.1354	7.1354	7.1354	7.1354	7.1354	7.1354	7.1354	7.1354	7.1354	7.1354	7.1354	7.1354	7.1354	7.1354	7.1354	7.1354	7.1354	7.1354	7.1354	7.1354	7.1354	7.1354	7.1354	7.1354
NaN	NaN	NaN	NaN	NaN	NaN	NaN	NaN	NaN	NaN	NaN	NaN	NaN	NaN	NaN	NaN	NaN	NaN	NaN	7.1354	7.1354	7.1354	7.1354	7.1354	7.1354	7.1354	7.1354	7.1354	7.1354	7.1354	7.1354	7.1354	7.1354	7.1354	7.1354	7.1354	7.1354	7.1354	7.1354	7.1354	7.1354	7.1354	7.1354	7.1354	7.1354	7.1354	7.1354	7.1354	7.1354	7.1354
NaN	NaN	NaN	NaN	NaN	NaN	NaN	NaN	NaN	NaN	NaN	NaN	NaN	NaN	NaN	NaN	NaN	NaN	NaN	NaN	7.1354	7.1354	7.1354	7.1354	7.1354	7.1354	7.1354	7.1354	7.1354	7.1354	7.1354	7.1354	7.1354	7.1354	7.1354	7.1354	7.1354	7.1354	7.1354	7.1354	7.1354	7.1354	7.1354	7.1354	7.1354	7.1354	7.1354	7.1354	7.1354	7.1354
NaN	NaN	NaN	NaN	NaN	NaN	NaN	NaN	NaN	NaN	NaN	NaN	NaN	NaN	NaN	NaN	NaN	NaN	NaN	NaN	NaN	7.1354	7.1354	7.1354	7.1354	7.1354	7.1354	7.1354	7.1354	7.1354	7.1354	7.1354	7.1354	7.1354	7.1354	7.1354	7.1354	7.1354	7.1354	7.1354	7.1354	7.1354	7.1354	7.1354	7.1354	7.1354	7.1354	7.1354	7.1354	7.1354
NaN	NaN	NaN	NaN	NaN	NaN	NaN	NaN	NaN	NaN	NaN	NaN	NaN	NaN	NaN	NaN	NaN	NaN	NaN	NaN	NaN	NaN	7.1354	7.1354	7.1354	7.1354	7.1354	7.1354	7.1354	7.1354	7.1354	7.1354	7.1354	7.1354	7.1354	7.1354	7.1354	7.1354	7.1354	7.1354	7.1354	7.1354	7.1354	7.1354	7.1354	7.1354	7.1354	7.1354	7.1354	7.1354
NaN	NaN	NaN	NaN	NaN	NaN	NaN	NaN	NaN	NaN	NaN	NaN	NaN	NaN	NaN	NaN	NaN	NaN	NaN	NaN	NaN	NaN	NaN	7.1354	7.1354	7.1354	7.1354	7.1354	7.1354	7.1354	7.1354	7.1354	7.1354	7.1354	7.1354	7.1354	7.1354	7.1354	7.1354	7.1354	7.1354	7.1354	7.1354	7.1354	7.1354	7.1354	7.1354	7.1354	7.1354	7.1354
NaN	NaN	NaN	NaN	NaN	NaN	NaN	NaN	NaN	NaN	NaN	NaN	NaN	NaN	NaN	NaN	NaN	NaN	NaN	NaN	NaN	NaN	NaN	7.1354	7.1354	7.1354	7.1354	7.1354	7.1354	7.1354	7.1354	7.1354	7.1354	7.1354	7.1354	7.1354	7.1354	7.1354	7.1354	7.1354	7.1354	7.1354	7.1354	7.1354	7.1354	7.1354	7.1354	7.1354	7.1354	7.1354
NaN	NaN	NaN	NaN	NaN	NaN	NaN	NaN	NaN	NaN	NaN	NaN	NaN	NaN	NaN	NaN	NaN	NaN	NaN	NaN	NaN	NaN	NaN	NaN	7.1354	7.1354	7.1354	7.1354	7.1354	7.1354	7.1354	7.1354	7.1354	7.1354	7.1354	7.1354	7.1354	7.1354	7.1354	7.1354	7.1354	7.1354	7.1354	7.1354	7.1354	7.1354	7.1354	7.1354	7.1354	7.1354
NaN	NaN	NaN	NaN	NaN	NaN	NaN	NaN	NaN	NaN	NaN	NaN	NaN	NaN	NaN	NaN	NaN	NaN	NaN	NaN	NaN	NaN	NaN	NaN	NaN	7.1354	7.1354	7.1354	7.1354	7.1354	7.1354	7.1354	7.1354	7.1354	7.1354	7.1354	7.1354	7.1354	7.1354	7.1354	7.1354	7.1354	7.1354	7.1354	7.1354	7.1354	7.1354	7.1354	7.1354	7.1354
NaN	NaN	NaN	NaN	NaN	NaN	NaN	NaN	NaN	NaN	NaN	NaN	NaN	NaN	NaN	NaN	NaN	NaN	NaN	NaN	NaN	NaN	NaN	NaN	NaN	NaN	7.1354	7.1354	7.1354	7.1354	7.1354	7.1354	7.1354	7.1354	7.1354	7.1354	7.1354	7.1354	7.1354	7.1354	7.1354	7.1354	7.1354	7.1354	7.1354	7.1354	7.1354	7.1354	7.1354	7.1354
NaN	NaN	NaN	NaN	NaN	NaN	NaN	NaN	NaN	NaN	NaN	NaN	NaN	NaN	NaN	NaN	NaN	NaN	NaN	NaN	NaN	NaN	NaN	NaN	NaN	NaN	7.1354	7.1354	7.1354	7.1354	7.1354	7.1354	7.1354	7.1354	7.1354	7.1354	7.1354	7.1354	7.1354	7.1354	7.1354	7.1354	7.1354	7.1354	7.1354	7.1354	7.1354	7.1354	7.1354	7.1354
NaN	NaN	NaN	NaN	NaN	NaN	NaN	NaN	NaN	NaN	NaN	NaN	NaN	NaN	NaN	NaN	NaN	NaN	NaN	NaN	NaN	NaN	NaN	NaN	NaN	NaN	7.1354	7.1354	7.1354	7.1354	7.1354	7.1354	7.1354	7.1354	7.1354	7.1354	7.1354	7.1354	7.1354	7.1354	7.1354	7.1354	7.1354	7.1354	7.1354	7.1354	7.1354	7.1354	7.1354	7.1354
NaN	NaN	NaN	NaN	NaN	NaN	NaN	NaN	NaN	NaN	NaN	NaN	NaN	NaN	NaN	NaN	NaN	NaN	NaN	NaN	NaN	NaN	NaN	NaN	NaN	NaN	7.1354	7.1354	7.1354	7.1354	7.1354	7.1354	7.1354	7.1354	7.1354	7.1354	7.1354	7.1354	7.1354	7.1354	7.1354	7.1354	7.1354	7.1354	7.1354	7.1354	7.1354	7.1354	7.1354	7.1354
NaN	NaN	NaN	NaN	NaN	NaN	NaN	NaN	NaN	NaN	NaN	NaN	NaN	NaN	NaN	NaN	NaN	NaN	NaN	NaN	NaN	NaN	NaN	NaN	NaN	NaN	7.1354	7.1354	7.1354	7.1354	7.1354	7.1354	7.1354	7.1354	7.1354	7.1354	7.1354	7.1354	7.1354	7.1354	7.1354	7.1354	7.1354	7.1354	7.1354	7.1354	7.1354	7.1354	7.1354	7.1354
NaN	NaN	NaN	NaN	NaN	NaN	NaN	NaN	NaN	NaN	NaN	NaN	NaN	NaN	NaN	NaN	NaN	NaN	NaN	NaN	NaN	NaN	NaN	NaN	NaN	NaN	NaN	7.1354	7.1354	7.1354	7.1354	7.1354	7.1354	7.1354	7.1354	7.1354	7.1354	7.1354	7.1354	7.1354	7.1354	7.1354	7.1354	7.1354	7.1354	7.1354	7.1354	7.1354	7.1354	7.1354
NaN	NaN	NaN	NaN	NaN	NaN	NaN	NaN	NaN	NaN	NaN	NaN	NaN	NaN	NaN	NaN	NaN	NaN	NaN	NaN	NaN	NaN	NaN	NaN	NaN	NaN	NaN	7.1354	7.1354	7.1354	7.1354	7.1354	7.1354	7.1354	7.1354	7.1354	7.1354	7.1354	7.1354	7.1354	7.1354	7.1354	7.1354	7.1354	7.1354	7.1354	7.1354	7.1354	7.1354	7.1354
NaN	NaN	NaN	NaN	NaN	NaN	NaN	NaN	NaN	NaN	NaN	NaN	NaN	NaN	NaN	NaN	NaN	NaN	NaN	NaN	NaN	NaN	NaN	NaN	NaN	NaN	7.1354	7.1354	7.1354	7.1354	7.1354	7.1354	7.1354	7.1354	7.1354	7.1354	7.1354	7.1354	7.1354	7.1354	7.1354	7.1354	7.1354	7.1354	7.1354	7.1354	7.1354	7.1354	7.1354	7.1354
NaN	NaN	NaN	NaN	NaN	NaN	NaN	NaN	NaN	NaN	NaN	NaN	NaN	NaN	NaN	NaN	NaN	NaN	NaN	NaN	NaN	NaN	NaN	NaN	NaN	NaN	7.1354	7.1354	7.1354	7.1354	7.1354	7.1354	7.1354	7.1354	7.1354	7.1354	7.1354	7.1354	7.1354	7.1354	7.1354	7.1354	7.1354	7.1354	7.1354	7.1354	7.1354	7.1354	7.1354	7.1354
NaN	NaN	NaN	NaN	NaN	NaN	NaN	NaN	NaN	NaN	NaN	NaN	NaN	NaN	NaN	NaN	NaN	NaN	NaN	NaN	NaN	NaN	NaN	NaN	NaN	7.1354	7.1354	7.1354	7.1354	7.1354	7.1354	7.1354	7.1354	7.1354	7.1354	7.1354	7.1354	7.1354	7.1354	7.1354	7.1354	7.1354	7.1354	7.1354	7.1354	7.1354	7.1354	7.1354	7.1354	7.1354
NaN	NaN	NaN	NaN	NaN	NaN	NaN	NaN	NaN	NaN	NaN	NaN	NaN	NaN	NaN	NaN	NaN	NaN	NaN	NaN	NaN	NaN	NaN	NaN	NaN	7.1354	7.1354	7.1354	7.1354	7.1354	7.1354	7.1354	7.1354	7.1354	7.1354	7.1354	7.1354	7.1354	7.1354	7.1354	7.1354	7.1354	7.1354	7.1354	7.1354	7.1354	7.1354	7.1354	7.1354	7.1354
NaN	NaN	NaN	NaN	NaN	NaN	NaN	NaN	NaN	NaN	NaN	NaN	NaN	NaN	NaN	NaN	NaN	NaN	NaN	NaN	NaN	NaN	NaN	NaN	NaN	7.5038	7.5038	7.5038	7.5038	7.5038	7.5038	7.5038	7.5038	7.5038	7.5038	7.5038	7.5038	7.5038	7.5038	7.5038	7.5038	7.5038	7.5038	7.5038	7.5038	7.5038	7.5038	7.5038	7.5038	7.5038
NaN	NaN	NaN	NaN	NaN	NaN	NaN	NaN	NaN	NaN	NaN	NaN	NaN	NaN	NaN	NaN	NaN	NaN	NaN	NaN	NaN	NaN	NaN	NaN	NaN	7.5038	7.5038	7.5038	7.5038	7.5038	7.5038	7.5038	7.5038	7.5038	7.5038	7.5038	7.5038	7.5038	7.5038	7.5038	7.5038	7.5038	7.5038	7.5038	7.5038	7.5038	7.5038	7.5038	7.5038	7.5038
NaN	NaN	NaN	NaN	NaN	NaN	NaN	NaN	NaN	NaN	NaN	NaN	NaN	NaN	NaN	NaN	NaN	NaN	NaN	NaN	NaN	NaN	NaN	NaN	NaN	7.5038	7.5038	7.5038	7.5038	7.5038	7.5038	7.5038	7.5038	7.5038	7.5038	7.5038	7.5038	7.5038	7.5038	7.5038	7.5038	7.5038	7.5038	7.5038	7.5038	7.5038	7.5038	7.5038	7.5038	7.5038
NaN	NaN	NaN	NaN	NaN	NaN	NaN	NaN	NaN	NaN	NaN	NaN	NaN	NaN	NaN	NaN	NaN	NaN	NaN	NaN	NaN	NaN	NaN	NaN	NaN	7.5038	7.5038	7.5038	7.5038	7.5038	7.5038	7.5038	7.5038	7.5038	7.5038	7.5038	7.5038	7.5038	7.5038	7.5038	7.5038	7.5038	7.5038	7.5038	7.5038	7.5038	7.5038	7.5038	7.5038	7.5038
NaN	NaN	NaN	NaN	NaN	NaN	NaN	NaN	NaN	NaN	NaN	NaN	NaN	NaN	NaN	NaN	NaN	NaN	NaN	NaN	NaN	NaN	NaN	NaN	NaN	7.5038	7.5038	7.5038	7.5038	7.5038	7.5038	7.5038	7.5038	7.5038	7.5038	7.5038	7.5038	7.5038	7.5038	7.5038	7.5038	7.5038	7.5038	7.5038	7.5038	7.5038	7.5038	7.5038	7.5038	7.5038
NaN	NaN	NaN	NaN	NaN	NaN	NaN	NaN	NaN	NaN	NaN	NaN	NaN	NaN	NaN	NaN	NaN	NaN	NaN	NaN	NaN	NaN	NaN	NaN	NaN	NaN	7.5038	7.5038	7.5038	7.5038	7.5038	7.5038	7.5038	7.5038	7.5038	7.5038	7.5038	7.5038	7.5038	7.5038	7.5038	7.5038	7.5038	7.5038	7.5038	7.5038	7.5038	7.5038	7.5038	7.5038
NaN	NaN	NaN	NaN	NaN	NaN	NaN	NaN	NaN	NaN	NaN	NaN	NaN	NaN	NaN	NaN	NaN	NaN	NaN	NaN	NaN	NaN	NaN	NaN	NaN	NaN	7.5038	7.5038	7.5038	7.5038	7.5038	7.5038	7.5038	7.5038	7.5038	7.5038	7.5038	7.5038	7.5038	7.5038	7.5038	7.5038	7.5038	7.5038	7.5038	7.5038	7.5038	7.5038	7.5038	7.5038
NaN	NaN	NaN	NaN	NaN	NaN	NaN	NaN	NaN	NaN	NaN	NaN	NaN	NaN	NaN	NaN	NaN	NaN	NaN	NaN	NaN	NaN	NaN	NaN	NaN	NaN	7.5038	7.5038	7.5038	7.5038	7.5038	7.5038	7.5038	7.5038	7.5038	7.5038	7.5038	7.5038	7.5038	7.5038	7.5038	7.5038	7.5038	7.5038	7.5038	7.5038	7.5038	7.5038	7.5038	7.5038
NaN	NaN	NaN	NaN	NaN	NaN	NaN	NaN	NaN	NaN	NaN	NaN	NaN	NaN	NaN	NaN	NaN	NaN	NaN	NaN	NaN	NaN	NaN	NaN	NaN	7.5038	7.5038	7.5038	7.5038	7.5038	7.5038	7.5038	7.5038	7.5038	7.5038	7.5038	7.5038	7.5038	7.5038	7.5038	7.5038	7.5038	7.5038	7.5038	7.5038	7.5038	7.5038	7.5038	7.5038	7.5038
NaN	NaN	NaN	NaN	NaN	NaN	NaN	NaN	NaN	NaN	NaN	NaN	NaN	NaN	NaN	NaN	NaN	NaN	NaN	NaN	NaN	NaN	NaN	NaN	7.5038	7.5038	7.5038	7.5038	7.5038	7.5038	7.5038	7.5038	7.5038	7.5038	7.5038	7.5038	7.5038	7.5038	7.5038	7.5038	7.5038	7.5038	7.5038	7.5038	7.5038	7.5038	7.5038	7.5038	7.5038	7.5038
NaN	NaN	NaN	NaN	NaN	NaN	NaN	NaN	NaN	NaN	NaN	NaN	NaN	NaN	NaN	NaN	NaN	NaN	NaN	NaN	NaN	NaN	NaN	NaN	7.5038	7.5038	7.5038	7.5038	7.5038	7.5038	7.5038	7.5038	7.5038	7.5038	7.5038	7.5038	7.5038	7.5038	7.5038	7.5038	7.5038	7.5038	7.5038	7.5038	7.5038	7.5038	7.5038	7.5038	7.5038	7.5038
NaN	NaN	NaN	NaN	NaN	NaN	NaN	NaN	NaN	NaN	NaN	NaN	NaN	NaN	NaN	NaN	NaN	NaN	NaN	NaN	NaN	NaN	7.5038	7.5038	7.5038	7.5038	7.5038	7.5038	7.5038	7.5038	7.5038	7.5038	7.5038	7.5038	7.5038	7.5038	7.5038	7.5038	7.5038	7.5038	7.5038	7.5038	7.5038	7.5038	7.5038	7.5038	7.5038	7.5038	7.5038	7.5038
NaN	NaN	NaN	NaN	NaN	NaN	NaN	NaN	NaN	NaN	NaN	NaN	NaN	NaN	NaN	NaN	NaN	NaN	NaN	NaN	NaN	NaN	7.5038	7.5038	7.5038	7.5038	7.5038	7.5038	7.5038	7.5038	7.5038	7.5038	7.5038	7.5038	7.5038	7.5038	7.5038	7.5038	7.5038	7.5038	7.5038	7.5038	7.5038	7.5038	7.5038	7.5038	7.5038	7.5038	7.5038	7.5038
NaN	NaN	NaN	NaN	NaN	NaN	NaN	NaN	NaN	NaN	NaN	NaN	NaN	NaN	NaN	NaN	NaN	NaN	NaN	NaN	NaN	7.5038	7.5038	7.5038	7.5038	7.5038	7.5038	7.5038	7.5038	7.5038	7.5038	7.5038	7.5038	7.5038	7.5038	7.5038	7.5038	7.5038	7.5038	7.5038	7.5038	7.5038	7.5038	7.5038	7.5038	7.5038	7.5038	7.5038	7.5038	7.5038
NaN	NaN	NaN	NaN	NaN	NaN	NaN	NaN	NaN	NaN	NaN	NaN	NaN	NaN	NaN	NaN	NaN	NaN	NaN	NaN	NaN	7.5038	7.5038	7.5038	7.5038	7.5038	7.5038	7.5038	7.5038	7.5038	7.5038	7.5038	7.5038	7.5038	7.5038	7.5038	7.5038	7.5038	7.5038	7.5038	7.5038	7.5038	7.5038	7.5038	7.5038	7.5038	7.5038	7.5038	7.5038	7.5038
NaN	NaN	NaN	NaN	NaN	NaN	NaN	NaN	NaN	NaN	NaN	NaN	NaN	NaN	NaN	NaN	NaN	NaN	NaN	NaN	7.5038	7.5038	7.5038	7.5038	7.5038	7.5038	7.5038	7.5038	7.5038	7.5038	7.5038	7.5038	7.5038	7.5038	7.5038	7.5038	7.5038	7.5038	7.5038	7.5038	7.5038	7.5038	7.5038	7.5038	7.5038	7.5038	7.5038	7.5038	7.5038	7.5038
NaN	NaN	NaN	NaN	NaN	NaN	NaN	NaN	NaN	NaN	NaN	NaN	NaN	NaN	NaN	NaN	NaN	NaN	NaN	7.5038	7.5038	7.5038	7.5038	7.5038	7.5038	7.5038	7.5038	7.5038	7.5038	7.5038	7.5038	7.5038	7.5038	7.5038	7.5038	7.5038	7.5038	7.5038	7.5038	7.5038	7.5038	7.5038	7.5038	7.5038	7.5038	7.5038	7.5038	7.5038	7.5038	7.5038
NaN	NaN	NaN	NaN	NaN	NaN	NaN	NaN	NaN	NaN	NaN	NaN	NaN	NaN	NaN	NaN	NaN	NaN	NaN	7.5038	7.5038	7.5038	7.5038	7.5038	7.5038	7.5038	7.5038	7.5038	7.5038	7.5038	7.5038	7.5038	7.5038	7.5038	7.5038	7.5038	7.5038	7.5038	7.5038	7.5038	7.5038	7.5038	7.5038	7.5038	7.5038	7.5038	7.5038	7.5038	7.5038	7.5038
NaN	NaN	NaN	NaN	NaN	NaN	NaN	NaN	NaN	NaN	NaN	NaN	NaN	NaN	NaN	NaN	NaN	NaN	7.5038	7.5038	7.5038	7.5038	7.5038	7.5038	7.5038	7.5038	7.5038	7.5038	7.5038	7.5038	7.5038	7.5038	7.5038	7.5038	7.5038	7.5038	7.5038	7.5038	7.5038	7.5038	7.5038	7.5038	7.5038	7.5038	7.5038	7.5038	7.5038	7.5038	7.5038	7.5038
NaN	NaN	NaN	NaN	NaN	NaN	NaN	NaN	NaN	NaN	NaN	NaN	NaN	NaN	NaN	NaN	NaN	7.5038	7.5038	7.5038	7.5038	7.5038	7.5038	7.5038	7.5038	7.5038	7.5038	7.5038	7.5038	7.5038	7.5038	7.5038	7.5038	7.5038	7.5038	7.5038	7.5038	7.5038	7.5038	7.5038	7.5038	7.5038	7.5038	7.5038	7.5038	7.5038	7.5038	7.5038	7.5038	7.5038
NaN	NaN	NaN	NaN	NaN	NaN	NaN	NaN	NaN	NaN	NaN	NaN	NaN	NaN	NaN	NaN	7.5038	7.5038	7.5038	7.5038	7.5038	7.5038	7.5038	7.5038	7.5038	7.5038	7.5038	7.5038	7.5038	7.5038	7.5038	7.5038	7.5038	7.5038	7.5038	7.5038	7.5038	7.5038	7.5038	7.5038	7.5038	7.5038	7.5038	7.5038	7.5038	7.5038	7.5038	7.5038	7.5038	7.5038
NaN	NaN	NaN	NaN	NaN	NaN	NaN	NaN	NaN	NaN	NaN	NaN	NaN	NaN	NaN	7.5038	7.5038	7.5038	7.5038	7.5038	7.5038	7.5038	7.5038	7.5038	7.5038	7.5038	7.5038	7.5038	7.5038	7.5038	7.5038	7.5038	7.5038	7.5038	7.5038	7.5038	7.5038	7.5038	7.5038	7.5038	7.5038	7.5038	7.5038	7.5038	7.5038	7.5038	7.5038	7.5038	7.5038	7.5038
NaN	NaN	NaN	NaN	NaN	NaN	NaN	NaN	NaN	NaN	NaN	NaN	NaN	NaN	NaN	7.5038	7.5038	7.5038	7.5038	7.5038	7.5038	7.5038	7.5038	7.5038	7.5038	7.5038	7.5038	7.5038	7.5038	7.5038	7.5038	7.5038	7.5038	7.5038	7.5038	7.5038	7.5038	7.5038	7.5038	7.5038	7.5038	7.5038	7.5038	7.5038	7.5038	7.5038	7.5038	7.5038	7.5038	7.5038
NaN	NaN	NaN	NaN	NaN	NaN	NaN	NaN	NaN	NaN	NaN	NaN	NaN	NaN	7.5038	7.5038	7.5038	7.5038	7.5038	7.5038	7.5038	7.5038	7.5038	7.5038	7.5038	7.5038	7.5038	7.5038	7.5038	7.5038	7.5038	7.5038	7.5038	7.5038	7.5038	7.5038	7.5038	7.5038	7.5038	7.5038	7.5038	7.5038	7.5038	7.5038	7.5038	7.5038	7.5038	7.5038	7.5038	7.5038
NaN	NaN	NaN	NaN	NaN	NaN	NaN	NaN	NaN	NaN	NaN	NaN	NaN	NaN	7.5038	7.5038	7.5038	7.5038	7.5038	7.5038	7.5038	7.5038	7.5038	7.5038	7.5038	7.5038	7.5038	7.5038	7.5038	7.5038	7.5038	7.5038	7.5038	7.5038	7.5038	7.5038	7.5038	7.5038	7.5038	7.5038	7.5038	7.5038	7.5038	7.5038	7.5038	7.5038	7.5038	7.5038	7.5038	7.5038
NaN	NaN	NaN	NaN	NaN	NaN	NaN	NaN	NaN	NaN	NaN	NaN	NaN	NaN	NaN	7.5038	7.5038	7.5038	7.5038	7.5038	7.5038	7.5038	7.5038	7.5038	7.5038	7.5038	7.5038	7.5038	7.5038	7.5038	7.5038	7.5038	7.5038	7.5038	7.5038	7.5038	7.5038	7.5038	7.5038	7.5038	7.5038	7.5038	7.5038	7.5038	7.5038	7.5038	7.5038	7.5038	7.5038	7.5038
NaN	NaN	NaN	NaN	NaN	NaN	NaN	NaN	NaN	NaN	NaN	NaN	NaN	NaN	NaN	7.5038	7.5038	7.5038	7.5038	7.5038	7.5038	7.5038	7.5038	7.5038	7.5038	7.5038	7.5038	7.5038	7.5038	7.5038	7.5038	7.5038	7.5038	7.5038	7.5038	7.5038	7.5038	7.5038	7.5038	7.5038	7.5038	7.5038	7.5038	7.5038	7.5038	7.5038	7.5038	7.5038	7.5038	7.5038
NaN	NaN	NaN	NaN	NaN	NaN	NaN	NaN	NaN	NaN	NaN	NaN	NaN	NaN	NaN	7.5038	7.5038	7.5038	7.5038	7.5038	7.5038	7.5038	7.5038	7.5038	7.5038	7.5038	7.5038	7.5038	7.5038	7.5038	7.5038	7.5038	7.5038	7.5038	7.5038	7.5038	7.5038	7.5038	7.5038	7.5038	7.5038	7.5038	7.5038	7.5038	7.5038	7.5038	7.5038	7.5038	7.5038	7.5038
NaN	NaN	NaN	NaN	NaN	NaN	NaN	NaN	NaN	NaN	NaN	NaN	NaN	NaN	NaN	7.5038	7.5038	NaN	NaN	7.5038	7.5038	7.5038	7.5038	7.5038	7.5038	7.5038	7.5038	7.5038	7.5038	7.5038	7.5038	7.5038	7.5038	7.5038	7.5038	7.5038	7.5038	7.5038	7.5038	7.5038	7.5038	7.5038	7.5038	7.5038	7.5038	7.5038	7.5038	7.5038	7.5038	7.5038
NaN	NaN	NaN	NaN	NaN	NaN	NaN	NaN	NaN	NaN	NaN	NaN	NaN	NaN	NaN	NaN	NaN	NaN	NaN	NaN	NaN	7.5038	7.5038	7.5038	7.5038	7.5038	7.5038	7.5038	7.5038	7.5038	7.5038	7.5038	7.5038	7.5038	7.5038	7.5038	7.5038	7.5038	7.5038	7.5038	7.5038	7.5038	7.5038	7.5038	7.5038	7.5038	7.5038	7.5038	7.5038	7.5038
NaN	NaN	NaN	NaN	NaN	NaN	NaN	NaN	NaN	NaN	NaN	NaN	NaN	NaN	NaN	NaN	NaN	NaN	NaN	NaN	NaN	7.5038	7.5038	7.5038	7.5038	7.5038	7.5038	7.5038	7.5038	7.5038	7.5038	7.5038	7.5038	7.5038	7.5038	7.5038	7.5038	7.5038	7.5038	7.5038	7.5038	7.5038	7.5038	7.5038	7.5038	7.5038	7.5038	7.5038	7.5038	7.5038
NaN	NaN	NaN	NaN	NaN	NaN	NaN	NaN	NaN	NaN	NaN	NaN	NaN	NaN	NaN	NaN	NaN	NaN	NaN	NaN	7.5038	7.5038	7.5038	7.5038	7.5038	7.5038	7.5038	7.5038	7.5038	7.5038	7.5038	7.5038	7.5038	7.5038	7.5038	7.5038	7.5038	7.5038	7.5038	7.5038	7.5038	7.5038	7.5038	7.5038	7.5038	7.5038	7.5038	7.5038	7.5038	7.5038
NaN	NaN	NaN	NaN	NaN	NaN	NaN	NaN	NaN	NaN	NaN	NaN	NaN	NaN	NaN	NaN	NaN	7.5038	7.5038	7.5038	7.5038	7.5038	7.5038	7.5038	7.5038	7.5038	7.5038	7.5038	7.5038	7.5038	7.5038	7.5038	7.5038	7.5038	7.5038	7.5038	7.5038	7.5038	7.5038	7.5038	7.5038	7.5038	7.5038	7.5038	7.5038	7.5038	7.5038	7.5038	7.5038	7.5038
NaN	NaN	NaN	NaN	NaN	NaN	NaN	NaN	NaN	NaN	NaN	NaN	NaN	NaN	NaN	NaN	7.5038	7.5038	7.5038	7.5038	7.5038	7.5038	7.5038	7.5038	7.5038	7.5038	7.5038	7.5038	7.5038	7.5038	7.5038	7.5038	7.5038	7.5038	7.5038	7.5038	7.5038	7.5038	7.5038	7.5038	7.5038	7.5038	7.5038	7.5038	7.5038	7.5038	7.5038	7.5038	7.5038	7.5038
NaN	NaN	NaN	NaN	NaN	NaN	NaN	NaN	NaN	NaN	NaN	NaN	NaN	NaN	NaN	7.5038	7.5038	7.5038	7.5038	7.5038	7.5038	7.5038	7.5038	7.5038	7.5038	7.5038	7.5038	7.5038	7.5038	7.5038	7.5038	7.5038	7.5038	7.5038	7.5038	7.5038	7.5038	7.5038	7.5038	7.5038	7.5038	7.5038	7.5038	7.5038	7.5038	7.5038	7.5038	7.5038	7.5038	7.5038
NaN	NaN	NaN	NaN	NaN	NaN	NaN	NaN	NaN	NaN	NaN	NaN	NaN	7.5038	7.5038	7.5038	7.5038	7.5038	7.5038	7.5038	7.5038	7.5038	7.5038	7.5038	7.5038	7.5038	7.5038	7.5038	7.5038	7.5038	7.5038	7.5038	7.5038	7.5038	7.5038	7.5038	7.5038	7.5038	7.5038	7.5038	7.5038	7.5038	7.5038	7.5038	7.5038	7.5038	7.5038	7.5038	7.5038	7.5038
NaN	NaN	NaN	NaN	NaN	NaN	NaN	NaN	NaN	NaN	NaN	NaN	NaN	7.5038	7.5038	7.5038	7.5038	7.5038	7.5038	7.5038	7.5038	7.5038	7.5038	7.5038	7.5038	7.5038	7.5038	7.5038	7.5038	7.5038	7.5038	7.5038	7.5038	7.5038	7.5038	7.5038	7.5038	7.5038	7.5038	7.5038	7.5038	7.5038	7.5038	7.5038	7.5038	7.5038	7.5038	7.5038	7.5038	7.5038
NaN	NaN	NaN	NaN	NaN	NaN	NaN	NaN	NaN	NaN	NaN	7.5038	7.5038	7.5038	7.5038	7.5038	7.5038	7.5038	7.5038	7.5038	7.5038	7.5038	7.5038	7.5038	7.5038	7.5038	7.5038	7.5038	7.5038	7.5038	7.5038	7.5038	7.5038	7.5038	7.5038	7.5038	7.5038	7.5038	7.5038	7.5038	7.5038	7.5038	7.5038	7.5038	7.5038	7.5038	7.5038	7.5038	7.5038	7.5038
NaN	NaN	NaN	NaN	NaN	NaN	NaN	NaN	NaN	7.5038	7.5038	7.5038	7.5038	7.5038	7.5038	7.5038	7.5038	7.5038	7.5038	7.5038	7.5038	7.5038	7.5038	7.5038	7.5038	7.5038	7.5038	7.5038	7.5038	7.5038	7.5038	7.5038	7.5038	7.5038	7.5038	7.5038	7.5038	7.5038	7.5038	7.5038	7.5038	7.5038	7.5038	7.5038	7.5038	7.5038	7.5038	7.5038	7.5038	7.5038
NaN	NaN	NaN	7.5038	NaN	NaN	NaN	NaN	NaN	7.5038	7.5038	7.5038	7.5038	7.5038	7.5038	7.5038	7.5038	7.5038	7.5038	7.5038	7.5038	7.5038	7.5038	7.5038	7.5038	7.5038	7.5038	7.5038	7.5038	7.5038	7.5038	7.5038	7.5038	7.5038	7.5038	7.5038	7.5038	7.5038	7.5038	7.5038	7.5038	7.5038	7.5038	7.5038	7.5038	7.5038	7.5038	7.5038	7.5038	7.5038
NaN	NaN	7.5038	7.5038	NaN	NaN	NaN	NaN	7.5038	7.5038	7.5038	7.5038	7.5038	7.5038	7.5038	7.5038	7.5038	7.5038	7.5038	7.5038	7.5038	7.5038	7.5038	7.5038	7.5038	7.5038	7.5038	7.5038	7.5038	7.5038	7.5038	7.5038	7.5038	7.5038	7.5038	7.5038	7.5038	7.5038	7.5038	7.5038	7.5038	7.5038	7.5038	7.5038	7.5038	7.5038	7.5038	7.5038	7.5038	7.5038
7.5038	7.5038	7.5038	7.5038	NaN	NaN	NaN	7.5038	7.5038	7.5038	7.5038	7.5038	7.5038	7.5038	7.5038	7.5038	7.5038	7.5038	7.5038	7.5038	7.5038	7.5038	7.5038	7.5038	7.5038	7.5038	7.5038	7.5038	7.5038	7.5038	7.5038	7.5038	7.5038	7.5038	7.5038	7.5038	7.5038	7.5038	7.5038	7.5038	7.5038	7.5038	7.5038	7.5038	7.5038	7.5038	7.5038	7.5038	7.5038	7.5038
NaN	7.5038	7.5038	7.5038	NaN	NaN	NaN	7.5038	7.5038	7.5038	7.5038	7.5038	7.5038	7.5038	7.5038	7.5038	7.5038	7.5038	7.5038	7.5038	7.5038	7.5038	7.5038	7.5038	7.5038	7.5038	7.5038	7.5038	7.5038	7.5038	7.5038	7.5038	7.5038	7.5038	7.5038	7.5038	7.5038	7.5038	7.5038	7.5038	7.5038	7.5038	7.5038	7.5038	7.5038	7.5038	7.5038	7.5038	7.5038	7.5038
NaN	7.5038	7.5038	7.5038	7.5038	NaN	NaN	7.5038	7.5038	7.5038	7.5038	7.5038	7.5038	7.5038	7.5038	7.5038	7.5038	7.5038	7.5038	7.5038	7.5038	7.5038	7.5038	7.5038	7.5038	7.5038	7.5038	7.5038	7.5038	7.5038	7.5038	7.5038	7.5038	7.5038	7.5038	7.5038	7.5038	7.5038	7.5038	7.5038	7.5038	7.5038	7.5038	7.5038	7.5038	7.5038	7.5038	7.5038	7.5038	7.5038
7.5038	7.5038	7.5038	7.5038	7.5038	7.5038	7.5038	7.5038	7.5038	7.5038	7.5038	7.5038	7.5038	7.5038	7.5038	7.5038	7.5038	7.5038	7.5038	7.5038	7.5038	7.5038	7.5038	7.5038	7.5038	7.5038	7.5038	7.5038	7.5038	7.5038	7.5038	7.5038	7.5038	7.5038	7.5038	7.5038	7.5038	7.5038	7.5038	7.5038	7.5038	7.5038	7.5038	7.5038	7.5038	7.5038	7.5038	7.5038	7.5038	7.5038
NaN	7.5038	7.5038	7.5038	7.5038	7.5038	7.5038	7.5038	7.5038	7.5038	7.5038	7.5038	7.5038	7.5038	7.5038	7.5038	7.5038	7.5038	7.5038	7.5038	7.5038	7.5038	7.5038	7.5038	7.5038	7.5038	7.5038	7.5038	7.5038	7.5038	7.5038	7.5038	7.5038	7.5038	7.5038	7.5038	7.5038	7.5038	7.5038	7.5038	7.5038	7.5038	7.5038	7.5038	7.5038	7.5038	7.5038	7.5038	7.5038	7.5038
NaN	NaN	7.5038	7.5038	7.5038	7.5038	7.5038	7.5038	7.5038	7.5038	7.5038	7.5038	7.5038	7.5038	7.5038	7.5038	7.5038	7.5038	7.5038	7.5038	7.5038	7.5038	7.5038	7.5038	7.5038	7.5038	7.5038	7.5038	7.5038	7.5038	7.5038	7.5038	7.5038	7.5038	7.5038	7.5038	7.5038	7.5038	7.5038	7.5038	7.5038	7.5038	7.5038	7.5038	7.5038	7.5038	7.5038	7.5038	7.5038	7.5038
NaN	NaN	7.5038	7.5038	7.5038	7.5038	7.5038	7.5038	7.5038	7.5038	7.5038	7.5038	7.5038	7.5038	7.5038	7.5038	7.5038	7.5038	7.5038	7.5038	7.5038	7.5038	7.5038	7.5038	7.5038	7.5038	7.5038	7.5038	7.5038	7.5038	7.5038	7.5038	7.5038	7.5038	7.5038	7.5038	7.5038	7.5038	7.5038	7.5038	7.5038	7.5038	7.5038	7.5038	7.5038	7.5038	7.5038	7.5038	7.5038	7.5038
NaN	NaN	7.5038	7.5038	7.5038	7.5038	7.5038	7.5038	7.5038	7.5038	7.5038	7.5038	7.5038	7.5038	7.5038	7.5038	7.5038	7.5038	7.5038	7.5038	7.5038	7.5038	7.5038	7.5038	7.5038	7.5038	7.5038	7.5038	7.5038	7.5038	7.5038	7.5038	7.5038	7.5038	7.5038	7.5038	7.5038	7.5038	7.5038	7.5038	7.5038	7.5038	7.5038	7.5038	7.5038	7.5038	7.5038	7.5038	7.5038	7.5038
NaN	NaN	NaN	7.5038	7.5038	7.5038	7.5038	7.5038	7.5038	7.5038	7.5038	7.5038	7.5038	7.5038	7.5038	7.5038	7.5038	7.5038	7.5038	7.5038	7.5038	7.5038	7.5038	7.5038	7.5038	7.5038	7.5038	7.5038	7.5038	7.5038	7.5038	7.5038	7.5038	7.5038	7.5038	7.5038	7.5038	7.5038	7.5038	7.5038	7.5038	7.5038	7.5038	7.5038	7.5038	7.5038	7.5038	7.5038	7.5038	7.5038
NaN	NaN	NaN	NaN	NaN	NaN	NaN	NaN	NaN	7.0398	7.0398	7.0398	7.0398	7.0398	7.0398	7.0398	7.0398	7.0398	7.0398	7.0398	7.0398	7.0398	7.0398	7.0398	7.0398	7.0398	7.0398	7.0398	7.0398	7.0398	7.0398	7.0398	7.0398	7.0398	7.0398	7.0398	7.0398	7.0398	7.0398	7.0398	7.0398	7.0398	7.0398	7.0398	7.0398	7.0398	7.0398	7.0398	7.0398	7.0398
NaN	NaN	NaN	NaN	NaN	NaN	NaN	NaN	NaN	7.0398	7.0398	7.0398	7.0398	7.0398	7.0398	7.0398	7.0398	7.0398	7.0398	7.0398	7.0398	7.0398	7.0398	7.0398	7.0398	7.0398	7.0398	7.0398	7.0398	7.0398	7.0398	7.0398	7.0398	7.0398	7.0398	7.0398	7.0398	7.0398	7.0398	7.0398	7.0398	7.0398	7.0398	7.0398	7.0398	7.0398	7.0398	7.0398	7.0398	7.0398
NaN	NaN	NaN	NaN	NaN	NaN	NaN	NaN	7.0398	7.0398	7.0398	7.0398	7.0398	7.0398	7.0398	7.0398	7.0398	7.0398	7.0398	7.0398	7.0398	7.0398	7.0398	7.0398	7.0398	7.0398	7.0398	7.0398	7.0398	7.0398	7.0398	7.0398	7.0398	7.0398	7.0398	7.0398	7.0398	7.0398	7.0398	7.0398	7.0398	7.0398	7.0398	7.0398	7.0398	7.0398	7.0398	7.0398	7.0398	7.0398
NaN	NaN	NaN	NaN	NaN	NaN	NaN	NaN	NaN	7.0398	7.0398	7.0398	7.0398	7.0398	7.0398	7.0398	7.0398	7.0398	7.0398	7.0398	7.0398	7.0398	7.0398	7.0398	7.0398	7.0398	7.0398	7.0398	7.0398	7.0398	7.0398	7.0398	7.0398	7.0398	7.0398	7.0398	7.0398	7.0398	7.0398	7.0398	7.0398	7.0398	7.0398	7.0398	7.0398	7.0398	7.0398	7.0398	7.0398	7.0398
NaN	NaN	NaN	NaN	NaN	NaN	NaN	NaN	NaN	7.0398	7.0398	7.0398	7.0398	7.0398	7.0398	7.0398	7.0398	7.0398	7.0398	7.0398	7.0398	7.0398	7.0398	7.0398	7.0398	7.0398	7.0398	7.0398	7.0398	7.0398	7.0398	7.0398	7.0398	7.0398	7.0398	7.0398	7.0398	7.0398	7.0398	7.0398	7.0398	7.0398	7.0398	7.0398	7.0398	7.0398	7.0398	7.0398	7.0398	7.0398
NaN	NaN	NaN	NaN	NaN	NaN	NaN	NaN	NaN	NaN	NaN	7.0398	7.0398	7.0398	7.0398	7.0398	7.0398	7.0398	7.0398	7.0398	7.0398	7.0398	7.0398	7.0398	7.0398	7.0398	7.0398	7.0398	7.0398	7.0398	7.0398	7.0398	7.0398	7.0398	7.0398	7.0398	7.0398	7.0398	7.0398	7.0398	7.0398	7.0398	7.0398	7.0398	7.0398	7.0398	7.0398	7.0398	7.0398	7.0398
NaN	NaN	NaN	NaN	NaN	NaN	NaN	NaN	NaN	NaN	NaN	NaN	7.0398	7.0398	7.0398	7.0398	7.0398	7.0398	7.0398	7.0398	7.0398	7.0398	7.0398	7.0398	7.0398	7.0398	7.0398	7.0398	7.0398	7.0398	7.0398	7.0398	7.0398	7.0398	7.0398	7.0398	7.0398	7.0398	7.0398	7.0398	7.0398	7.0398	7.0398	7.0398	7.0398	7.0398	7.0398	7.0398	7.0398	7.0398
NaN	NaN	NaN	NaN	NaN	NaN	NaN	NaN	NaN	NaN	NaN	NaN	NaN	NaN	7.0398	7.0398	7.0398	7.0398	7.0398	7.0398	7.0398	7.0398	7.0398	7.0398	7.0398	7.0398	7.0398	7.0398	7.0398	7.0398	7.0398	7.0398	7.0398	7.0398	7.0398	7.0398	7.0398	7.0398	7.0398	7.0398	7.0398	7.0398	7.0398	7.0398	7.0398	7.0398	7.0398	7.0398	7.0398	7.0398
NaN	NaN	NaN	NaN	NaN	NaN	NaN	NaN	NaN	NaN	NaN	NaN	NaN	NaN	7.0398	7.0398	7.0398	7.0398	7.0398	7.0398	7.0398	7.0398	7.0398	7.0398	7.0398	7.0398	7.0398	7.0398	7.0398	7.0398	7.0398	7.0398	7.0398	7.0398	7.0398	7.0398	7.0398	7.0398	7.0398	7.0398	7.0398	7.0398	7.0398	7.0398	7.0398	7.0398	7.0398	7.0398	7.0398	7.0398
NaN	NaN	NaN	NaN	NaN	NaN	NaN	NaN	NaN	NaN	NaN	NaN	NaN	NaN	7.0398	7.0398	7.0398	7.0398	7.0398	7.0398	7.0398	7.0398	7.0398	7.0398	7.0398	7.0398	7.0398	7.0398	7.0398	7.0398	7.0398	7.0398	7.0398	7.0398	7.0398	7.0398	7.0398	7.0398	7.0398	7.0398	7.0398	7.0398	7.0398	7.0398	7.0398	7.0398	7.0398	7.0398	7.0398	7.0398
NaN	NaN	NaN	NaN	NaN	NaN	NaN	NaN	NaN	NaN	NaN	NaN	NaN	NaN	7.0398	7.0398	7.0398	7.0398	7.0398	7.0398	7.0398	7.0398	7.0398	7.0398	7.0398	7.0398	7.0398	7.0398	7.0398	7.0398	7.0398	7.0398	7.0398	7.0398	7.0398	7.0398	7.0398	7.0398	7.0398	7.0398	7.0398	7.0398	7.0398	7.0398	7.0398	7.0398	7.0398	7.0398	7.0398	7.0398
NaN	NaN	NaN	NaN	NaN	NaN	NaN	NaN	NaN	NaN	NaN	NaN	NaN	NaN	NaN	7.0398	7.0398	7.0398	7.0398	7.0398	7.0398	7.0398	7.0398	7.0398	7.0398	7.0398	7.0398	7.0398	7.0398	7.0398	7.0398	7.0398	7.0398	7.0398	7.0398	7.0398	7.0398	7.0398	7.0398	7.0398	7.0398	7.0398	7.0398	7.0398	7.0398	7.0398	7.0398	7.0398	7.0398	7.0398
NaN	NaN	NaN	NaN	NaN	NaN	NaN	NaN	NaN	NaN	NaN	NaN	NaN	NaN	NaN	7.0398	7.0398	7.0398	7.0398	7.0398	7.0398	7.0398	7.0398	7.0398	7.0398	7.0398	7.0398	7.0398	7.0398	7.0398	7.0398	7.0398	7.0398	7.0398	7.0398	7.0398	7.0398	7.0398	7.0398	7.0398	7.0398	7.0398	7.0398	7.0398	7.0398	7.0398	7.0398	7.0398	7.0398	7.0398
NaN	NaN	NaN	NaN	NaN	NaN	NaN	NaN	NaN	NaN	NaN	NaN	NaN	NaN	7.0398	7.0398	7.0398	7.0398	7.0398	7.0398	7.0398	7.0398	7.0398	7.0398	7.0398	7.0398	7.0398	7.0398	7.0398	7.0398	7.0398	7.0398	7.0398	7.0398	7.0398	7.0398	7.0398	7.0398	7.0398	7.0398	7.0398	7.0398	7.0398	7.0398	7.0398	7.0398	7.0398	7.0398	7.0398	7.0398
NaN	NaN	NaN	NaN	NaN	NaN	NaN	NaN	NaN	NaN	NaN	7.0398	7.0398	7.0398	7.0398	7.0398	7.0398	7.0398	7.0398	7.0398	7.0398	7.0398	7.0398	7.0398	7.0398	7.0398	7.0398	7.0398	7.0398	7.0398	7.0398	7.0398	7.0398	7.0398	7.0398	7.0398	7.0398	7.0398	7.0398	7.0398	7.0398	7.0398	7.0398	7.0398	7.0398	7.0398	7.0398	7.0398	7.0398	7.0398
NaN	NaN	NaN	NaN	NaN	NaN	NaN	NaN	NaN	NaN	7.0398	7.0398	7.0398	7.0398	7.0398	7.0398	7.0398	7.0398	7.0398	7.0398	7.0398	7.0398	7.0398	7.0398	7.0398	7.0398	7.0398	7.0398	7.0398	7.0398	7.0398	7.0398	7.0398	7.0398	7.0398	7.0398	7.0398	7.0398	7.0398	7.0398	7.0398	7.0398	7.0398	7.0398	7.0398	7.0398	7.0398	7.0398	7.0398	7.0398
NaN	NaN	NaN	NaN	NaN	NaN	NaN	NaN	NaN	NaN	7.0398	7.0398	7.0398	7.0398	7.0398	7.0398	7.0398	7.0398	7.0398	7.0398	7.0398	7.0398	7.0398	7.0398	7.0398	7.0398	7.0398	7.0398	7.0398	7.0398	7.0398	7.0398	7.0398	7.0398	7.0398	7.0398	7.0398	7.0398	7.0398	7.0398	7.0398	7.0398	7.0398	7.0398	7.0398	7.0398	7.0398	7.0398	7.0398	7.0398
NaN	NaN	NaN	NaN	NaN	NaN	NaN	NaN	NaN	NaN	7.0398	7.0398	7.0398	7.0398	7.0398	7.0398	7.0398	7.0398	7.0398	7.0398	7.0398	7.0398	7.0398	7.0398	7.0398	7.0398	7.0398	7.0398	7.0398	7.0398	7.0398	7.0398	7.0398	7.0398	7.0398	7.0398	7.0398	7.0398	7.0398	7.0398	7.0398	7.0398	7.0398	7.0398	7.0398	7.0398	7.0398	7.0398	7.0398	7.0398
NaN	NaN	NaN	NaN	NaN	NaN	NaN	NaN	NaN	NaN	7.0398	7.0398	7.0398	7.0398	7.0398	7.0398	7.0398	7.0398	7.0398	7.0398	7.0398	7.0398	7.0398	7.0398	7.0398	7.0398	7.0398	7.0398	7.0398	7.0398	7.0398	7.0398	7.0398	7.0398	7.0398	7.0398	7.0398	7.0398	7.0398	7.0398	7.0398	7.0398	7.0398	7.0398	7.0398	7.0398	7.0398	7.0398	7.0398	7.0398
NaN	NaN	NaN	NaN	NaN	NaN	NaN	7.0398	7.0398	7.0398	7.0398	7.0398	7.0398	7.0398	7.0398	7.0398	7.0398	7.0398	7.0398	7.0398	7.0398	7.0398	7.0398	7.0398	7.0398	7.0398	7.0398	7.0398	7.0398	7.0398	7.0398	7.0398	7.0398	7.0398	7.0398	7.0398	7.0398	7.0398	7.0398	7.0398	7.0398	7.0398	7.0398	7.0398	7.0398	7.0398	7.0398	7.0398	7.0398	7.0398
NaN	NaN	NaN	NaN	NaN	NaN	7.0398	7.0398	7.0398	7.0398	7.0398	7.0398	7.0398	7.0398	7.0398	7.0398	7.0398	7.0398	7.0398	7.0398	7.0398	7.0398	7.0398	7.0398	7.0398	7.0398	7.0398	7.0398	7.0398	7.0398	7.0398	7.0398	7.0398	7.0398	7.0398	7.0398	7.0398	7.0398	7.0398	7.0398	7.0398	7.0398	7.0398	7.0398	7.0398	7.0398	7.0398	7.0398	7.0398	7.0398
NaN	NaN	NaN	NaN	NaN	NaN	NaN	7.0398	7.0398	7.0398	7.0398	7.0398	7.0398	7.0398	7.0398	7.0398	7.0398	7.0398	7.0398	7.0398	7.0398	7.0398	7.0398	7.0398	7.0398	7.0398	7.0398	7.0398	7.0398	7.0398	7.0398	7.0398	7.0398	7.0398	7.0398	7.0398	7.0398	7.0398	7.0398	7.0398	7.0398	7.0398	7.0398	7.0398	7.0398	7.0398	7.0398	7.0398	7.0398	7.0398
NaN	NaN	NaN	NaN	NaN	NaN	NaN	NaN	NaN	7.0398	7.0398	7.0398	7.0398	7.0398	7.0398	7.0398	7.0398	7.0398	7.0398	7.0398	7.0398	7.0398	7.0398	7.0398	7.0398	7.0398	7.0398	7.0398	7.0398	7.0398	7.0398	7.0398	7.0398	7.0398	7.0398	7.0398	7.0398	7.0398	7.0398	7.0398	7.0398	7.0398	7.0398	7.0398	7.0398	7.0398	7.0398	7.0398	7.0398	7.0398
NaN	NaN	NaN	NaN	NaN	NaN	NaN	NaN	NaN	7.0398	7.0398	7.0398	7.0398	7.0398	7.0398	7.0398	7.0398	7.0398	7.0398	7.0398	7.0398	7.0398	7.0398	7.0398	7.0398	7.0398	7.0398	7.0398	7.0398	7.0398	7.0398	7.0398	7.0398	7.0398	7.0398	7.0398	7.0398	7.0398	7.0398	7.0398	7.0398	7.0398	7.0398	7.0398	7.0398	7.0398	7.0398	7.0398	7.0398	7.0398
NaN	NaN	NaN	NaN	NaN	NaN	NaN	NaN	NaN	7.0398	7.0398	7.0398	7.0398	7.0398	7.0398	7.0398	7.0398	7.0398	7.0398	7.0398	7.0398	7.0398	7.0398	7.0398	7.0398	7.0398	7.0398	7.0398	7.0398	7.0398	7.0398	7.0398	7.0398	7.0398	7.0398	7.0398	7.0398	7.0398	7.0398	7.0398	7.0398	7.0398	7.0398	7.0398	7.0398	7.0398	7.0398	7.0398	7.0398	7.0398
NaN	NaN	NaN	NaN	NaN	NaN	NaN	NaN	NaN	7.0398	7.0398	7.0398	7.0398	7.0398	7.0398	7.0398	7.0398	7.0398	7.0398	7.0398	7.0398	7.0398	7.0398	7.0398	7.0398	7.0398	7.0398	7.0398	7.0398	7.0398	7.0398	7.0398	7.0398	7.0398	7.0398	7.0398	7.0398	7.0398	7.0398	7.0398	7.0398	7.0398	7.0398	7.0398	7.0398	7.0398	7.0398	7.0398	7.0398	7.0398
NaN	NaN	NaN	NaN	NaN	NaN	NaN	NaN	NaN	NaN	7.0398	7.0398	7.0398	7.0398	7.0398	7.0398	7.0398	7.0398	7.0398	7.0398	7.0398	7.0398	7.0398	7.0398	7.0398	7.0398	7.0398	7.0398	7.0398	7.0398	7.0398	7.0398	7.0398	7.0398	7.0398	7.0398	7.0398	7.0398	7.0398	7.0398	7.0398	7.0398	7.0398	7.0398	7.0398	7.0398	7.0398	7.0398	7.0398	7.0398
NaN	NaN	NaN	NaN	NaN	NaN	NaN	NaN	NaN	NaN	7.0398	7.0398	7.0398	7.0398	7.0398	7.0398	7.0398	7.0398	7.0398	7.0398	7.0398	7.0398	7.0398	7.0398	7.0398	7.0398	7.0398	7.0398	7.0398	7.0398	7.0398	7.0398	7.0398	7.0398	7.0398	7.0398	7.0398	7.0398	7.0398	7.0398	7.0398	7.0398	7.0398	7.0398	7.0398	7.0398	7.0398	7.0398	7.0398	7.0398
NaN	NaN	NaN	NaN	NaN	NaN	NaN	NaN	NaN	NaN	7.0398	7.0398	7.0398	7.0398	7.0398	7.0398	7.0398	7.0398	7.0398	7.0398	7.0398	7.0398	7.0398	7.0398	7.0398	7.0398	7.0398	7.0398	7.0398	7.0398	7.0398	7.0398	7.0398	7.0398	7.0398	7.0398	7.0398	7.0398	7.0398	7.0398	7.0398	7.0398	7.0398	7.0398	7.0398	7.0398	7.0398	7.0398	7.0398	7.0398
NaN	NaN	NaN	NaN	NaN	NaN	NaN	NaN	NaN	NaN	NaN	NaN	NaN	NaN	NaN	NaN	7.0398	7.0398	7.0398	7.0398	7.0398	7.0398	7.0398	7.0398	7.0398	7.0398	7.0398	7.0398	7.0398	7.0398	7.0398	7.0398	7.0398	7.0398	7.0398	7.0398	7.0398	7.0398	7.0398	7.0398	7.0398	7.0398	7.0398	7.0398	7.0398	7.0398	7.0398	7.0398	7.0398	7.0398
NaN	NaN	NaN	NaN	NaN	NaN	NaN	NaN	NaN	NaN	NaN	NaN	NaN	NaN	NaN	NaN	NaN	7.0398	7.0398	7.0398	7.0398	7.0398	7.0398	7.0398	7.0398	7.0398	7.0398	7.0398	7.0398	7.0398	7.0398	7.0398	7.0398	7.0398	7.0398	7.0398	7.0398	7.0398	7.0398	7.0398	7.0398	7.0398	7.0398	7.0398	7.0398	7.0398	7.0398	7.0398	7.0398	7.0398
NaN	NaN	NaN	NaN	NaN	NaN	NaN	NaN	NaN	NaN	NaN	NaN	NaN	NaN	NaN	NaN	NaN	7.0398	7.0398	7.0398	7.0398	7.0398	7.0398	7.0398	7.0398	7.0398	7.0398	7.0398	7.0398	7.0398	7.0398	7.0398	7.0398	7.0398	7.0398	7.0398	7.0398	7.0398	7.0398	7.0398	7.0398	7.0398	7.0398	7.0398	7.0398	7.0398	7.0398	7.0398	7.0398	7.0398
NaN	NaN	NaN	NaN	NaN	NaN	NaN	NaN	NaN	NaN	NaN	NaN	NaN	NaN	NaN	NaN	NaN	NaN	7.0398	7.0398	7.0398	7.0398	7.0398	7.0398	7.0398	7.0398	7.0398	7.0398	7.0398	7.0398	7.0398	7.0398	7.0398	7.0398	7.0398	7.0398	7.0398	7.0398	7.0398	7.0398	7.0398	7.0398	7.0398	7.0398	7.0398	7.0398	7.0398	7.0398	7.0398	7.0398
NaN	NaN	NaN	NaN	NaN	NaN	NaN	NaN	NaN	NaN	NaN	NaN	NaN	NaN	NaN	NaN	NaN	NaN	7.0398	7.0398	7.0398	7.0398	7.0398	7.0398	7.0398	7.0398	7.0398	7.0398	7.0398	7.0398	7.0398	7.0398	7.0398	7.0398	7.0398	7.0398	7.0398	7.0398	7.0398	7.0398	7.0398	7.0398	7.0398	7.0398	7.0398	7.0398	7.0398	7.0398	7.0398	7.0398
NaN	NaN	NaN	NaN	NaN	NaN	NaN	NaN	NaN	NaN	NaN	NaN	NaN	NaN	NaN	NaN	NaN	NaN	NaN	7.0398	7.0398	7.0398	7.0398	7.0398	7.0398	7.0398	7.0398	7.0398	7.0398	7.0398	7.0398	7.0398	7.0398	7.0398	7.0398	7.0398	7.0398	7.0398	7.0398	7.0398	7.0398	7.0398	7.0398	7.0398	7.0398	7.0398	7.0398	7.0398	7.0398	7.0398
NaN	NaN	NaN	NaN	NaN	NaN	NaN	NaN	NaN	NaN	NaN	NaN	NaN	NaN	NaN	NaN	NaN	NaN	NaN	7.0398	7.0398	7.0398	7.0398	7.0398	7.0398	7.0398	7.0398	7.0398	7.0398	7.0398	7.0398	7.0398	7.0398	7.0398	7.0398	7.0398	7.0398	7.0398	7.0398	7.0398	7.0398	7.0398	7.0398	7.0398	7.0398	7.0398	7.0398	7.0398	7.0398	7.0398
NaN	NaN	NaN	NaN	NaN	NaN	NaN	NaN	NaN	NaN	NaN	NaN	NaN	NaN	NaN	NaN	NaN	NaN	NaN	NaN	7.0398	7.0398	7.0398	7.0398	7.0398	7.0398	7.0398	7.0398	7.0398	7.0398	7.0398	7.0398	7.0398	7.0398	7.0398	7.0398	7.0398	7.0398	7.0398	7.0398	7.0398	7.0398	7.0398	7.0398	7.0398	7.0398	7.0398	7.0398	7.0398	7.0398
NaN	NaN	NaN	NaN	NaN	NaN	NaN	NaN	NaN	NaN	NaN	NaN	NaN	NaN	NaN	NaN	NaN	NaN	NaN	NaN	7.0398	7.0398	7.0398	7.0398	7.0398	7.0398	7.0398	7.0398	7.0398	7.0398	7.0398	7.0398	7.0398	7.0398	7.0398	7.0398	7.0398	7.0398	7.0398	7.0398	7.0398	7.0398	7.0398	7.0398	7.0398	7.0398	7.0398	7.0398	7.0398	7.0398
NaN	NaN	NaN	NaN	NaN	NaN	NaN	NaN	NaN	NaN	NaN	NaN	NaN	NaN	NaN	NaN	NaN	NaN	NaN	NaN	7.0398	7.0398	7.0398	7.0398	7.0398	7.0398	7.0398	7.0398	7.0398	7.0398	7.0398	7.0398	7.0398	7.0398	7.0398	7.0398	7.0398	7.0398	7.0398	7.0398	7.0398	7.0398	7.0398	7.0398	7.0398	7.0398	7.0398	7.0398	7.0398	7.0398
NaN	NaN	NaN	NaN	NaN	NaN	NaN	NaN	NaN	NaN	NaN	NaN	NaN	NaN	NaN	NaN	NaN	NaN	NaN	NaN	7.0398	NaN	NaN	NaN	NaN	NaN	7.0398	7.0398	7.0398	7.0398	7.0398	7.0398	7.0398	7.0398	7.0398	7.0398	7.0398	7.0398	7.0398	7.0398	7.0398	7.0398	7.0398	7.0398	7.0398	7.0398	7.0398	7.0398	7.0398	7.0398
NaN	NaN	NaN	NaN	NaN	NaN	NaN	NaN	NaN	NaN	NaN	NaN	NaN	NaN	NaN	NaN	NaN	NaN	NaN	NaN	NaN	NaN	NaN	NaN	NaN	NaN	7.0398	7.0398	7.0398	7.0398	7.0398	7.0398	7.0398	7.0398	7.0398	7.0398	7.0398	7.0398	7.0398	7.0398	7.0398	7.0398	7.0398	7.0398	7.0398	7.0398	7.0398	7.0398	7.0398	7.0398
NaN	NaN	NaN	NaN	NaN	NaN	NaN	NaN	NaN	NaN	NaN	NaN	NaN	NaN	NaN	NaN	NaN	NaN	NaN	NaN	NaN	NaN	NaN	NaN	NaN	NaN	7.0398	7.0398	7.0398	7.0398	7.0398	7.0398	7.0398	7.0398	7.0398	7.0398	7.0398	7.0398	7.0398	7.0398	7.0398	7.0398	7.0398	7.0398	7.0398	7.0398	7.0398	7.0398	7.0398	7.0398
NaN	NaN	NaN	NaN	NaN	NaN	NaN	NaN	NaN	NaN	NaN	NaN	NaN	NaN	NaN	NaN	NaN	NaN	NaN	NaN	NaN	NaN	NaN	NaN	NaN	7.0398	7.0398	7.0398	7.0398	7.0398	7.0398	7.0398	7.0398	7.0398	7.0398	7.0398	7.0398	7.0398	7.0398	7.0398	7.0398	7.0398	7.0398	7.0398	7.0398	7.0398	7.0398	7.0398	7.0398	7.0398
NaN	NaN	NaN	NaN	NaN	NaN	NaN	NaN	NaN	NaN	NaN	NaN	NaN	NaN	NaN	NaN	NaN	NaN	NaN	NaN	NaN	NaN	NaN	7.0398	7.0398	7.0398	7.0398	7.0398	7.0398	7.0398	7.0398	7.0398	7.0398	7.0398	7.0398	7.0398	7.0398	7.0398	7.0398	7.0398	7.0398	7.0398	7.0398	7.0398	7.0398	7.0398	7.0398	7.0398	7.0398	7.0398
NaN	NaN	NaN	NaN	NaN	NaN	NaN	NaN	NaN	NaN	NaN	NaN	NaN	NaN	NaN	NaN	NaN	NaN	NaN	NaN	NaN	NaN	NaN	7.0398	7.0398	7.0398	7.0398	7.0398	7.0398	7.0398	7.0398	7.0398	7.0398	7.0398	7.0398	7.0398	7.0398	7.0398	7.0398	7.0398	7.0398	7.0398	7.0398	7.0398	7.0398	7.0398	7.0398	7.0398	7.0398	7.0398
NaN	NaN	NaN	NaN	NaN	NaN	NaN	NaN	NaN	NaN	NaN	NaN	NaN	NaN	NaN	NaN	NaN	NaN	NaN	NaN	NaN	7.0398	7.0398	7.0398	7.0398	7.0398	7.0398	7.0398	7.0398	7.0398	7.0398	7.0398	7.0398	7.0398	7.0398	7.0398	7.0398	7.0398	7.0398	7.0398	7.0398	7.0398	7.0398	7.0398	7.0398	7.0398	7.0398	7.0398	7.0398	7.0398
NaN	NaN	NaN	NaN	NaN	NaN	NaN	NaN	NaN	NaN	NaN	NaN	NaN	NaN	NaN	NaN	NaN	NaN	NaN	NaN	7.0398	7.0398	7.0398	7.0398	7.0398	7.0398	7.0398	7.0398	7.0398	7.0398	7.0398	7.0398	7.0398	7.0398	7.0398	7.0398	7.0398	7.0398	7.0398	7.0398	7.0398	7.0398	7.0398	7.0398	7.0398	7.0398	7.0398	7.0398	7.0398	7.0398
NaN	NaN	NaN	NaN	NaN	NaN	NaN	NaN	NaN	NaN	NaN	NaN	NaN	NaN	NaN	NaN	NaN	NaN	NaN	7.0398	7.0398	7.0398	7.0398	7.0398	7.0398	7.0398	7.0398	7.0398	7.0398	7.0398	7.0398	7.0398	7.0398	7.0398	7.0398	7.0398	7.0398	7.0398	7.0398	7.0398	7.0398	7.0398	7.0398	7.0398	7.0398	7.0398	7.0398	7.0398	7.0398	7.0398
NaN	NaN	NaN	NaN	NaN	NaN	NaN	NaN	NaN	NaN	NaN	NaN	NaN	NaN	NaN	NaN	NaN	NaN	NaN	7.0398	7.0398	7.0398	7.0398	7.0398	7.0398	7.0398	7.0398	7.0398	7.0398	7.0398	7.0398	7.0398	7.0398	7.0398	7.0398	7.0398	7.0398	7.0398	7.0398	7.0398	7.0398	7.0398	7.0398	7.0398	7.0398	7.0398	7.0398	7.0398	7.0398	7.0398
NaN	NaN	NaN	NaN	NaN	NaN	NaN	NaN	NaN	NaN	NaN	NaN	NaN	NaN	NaN	NaN	NaN	NaN	NaN	NaN	7.0398	7.0398	7.0398	7.0398	7.0398	7.0398	7.0398	7.0398	7.0398	7.0398	7.0398	7.0398	7.0398	7.0398	7.0398	7.0398	7.0398	7.0398	7.0398	7.0398	7.0398	7.0398	7.0398	7.0398	7.0398	7.0398	7.0398	7.0398	7.0398	7.0398
NaN	NaN	NaN	NaN	NaN	NaN	NaN	NaN	NaN	NaN	NaN	NaN	NaN	NaN	NaN	NaN	NaN	NaN	NaN	NaN	5.9778	5.9778	5.9778	5.9778	5.9778	5.9778	5.9778	5.9778	5.9778	5.9778	5.9778	5.9778	5.9778	5.9778	5.9778	5.9778	5.9778	5.9778	5.9778	5.9778	5.9778	5.9778	5.9778	5.9778	5.9778	5.9778	5.9778	5.9778	5.9778	5.9778
NaN	NaN	NaN	NaN	NaN	NaN	NaN	NaN	NaN	NaN	NaN	NaN	NaN	NaN	NaN	NaN	NaN	NaN	NaN	NaN	NaN	5.9778	5.9778	5.9778	5.9778	5.9778	5.9778	5.9778	5.9778	5.9778	5.9778	5.9778	5.9778	5.9778	5.9778	5.9778	5.9778	5.9778	5.9778	5.9778	5.9778	5.9778	5.9778	5.9778	5.9778	5.9778	5.9778	5.9778	5.9778	5.9778
NaN	NaN	NaN	NaN	NaN	NaN	NaN	NaN	NaN	NaN	NaN	NaN	NaN	NaN	NaN	NaN	NaN	NaN	NaN	NaN	NaN	NaN	5.9778	5.9778	5.9778	5.9778	5.9778	5.9778	5.9778	5.9778	5.9778	5.9778	5.9778	5.9778	5.9778	5.9778	5.9778	5.9778	5.9778	5.9778	5.9778	5.9778	5.9778	5.9778	5.9778	5.9778	5.9778	5.9778	5.9778	5.9778
NaN	NaN	NaN	NaN	NaN	NaN	NaN	NaN	NaN	NaN	NaN	NaN	NaN	NaN	NaN	NaN	NaN	NaN	NaN	NaN	NaN	NaN	5.9778	5.9778	NaN	NaN	5.9778	5.9778	5.9778	5.9778	5.9778	5.9778	5.9778	5.9778	5.9778	5.9778	5.9778	5.9778	5.9778	5.9778	5.9778	5.9778	5.9778	5.9778	5.9778	5.9778	5.9778	5.9778	5.9778	5.9778
NaN	NaN	NaN	NaN	NaN	NaN	NaN	NaN	NaN	NaN	NaN	NaN	NaN	NaN	NaN	NaN	NaN	NaN	NaN	NaN	NaN	NaN	NaN	NaN	NaN	NaN	NaN	5.9778	5.9778	5.9778	5.9778	5.9778	5.9778	5.9778	5.9778	5.9778	5.9778	5.9778	5.9778	5.9778	5.9778	5.9778	5.9778	5.9778	5.9778	5.9778	5.9778	5.9778	5.9778	5.9778
NaN	NaN	NaN	NaN	NaN	NaN	NaN	NaN	NaN	NaN	NaN	NaN	NaN	NaN	NaN	NaN	NaN	NaN	NaN	NaN	NaN	NaN	NaN	NaN	NaN	NaN	NaN	NaN	NaN	NaN	5.9778	5.9778	5.9778	5.9778	5.9778	5.9778	5.9778	5.9778	5.9778	5.9778	5.9778	5.9778	5.9778	5.9778	5.9778	5.9778	5.9778	5.9778	5.9778	5.9778
NaN	NaN	NaN	NaN	NaN	NaN	NaN	NaN	NaN	NaN	NaN	NaN	NaN	NaN	NaN	NaN	NaN	NaN	NaN	NaN	NaN	NaN	NaN	NaN	NaN	NaN	NaN	NaN	NaN	NaN	NaN	5.9778	5.9778	5.9778	5.9778	5.9778	5.9778	5.9778	5.9778	5.9778	5.9778	5.9778	5.9778	5.9778	5.9778	5.9778	5.9778	5.9778	5.9778	5.9778
NaN	NaN	NaN	NaN	NaN	NaN	NaN	NaN	NaN	NaN	NaN	NaN	NaN	NaN	NaN	NaN	NaN	NaN	NaN	NaN	NaN	NaN	NaN	NaN	NaN	NaN	NaN	NaN	NaN	NaN	NaN	5.9778	5.9778	5.9778	5.9778	5.9778	5.9778	5.9778	5.9778	5.9778	5.9778	5.9778	5.9778	5.9778	5.9778	5.9778	5.9778	5.9778	5.9778	5.9778
NaN	NaN	NaN	NaN	NaN	NaN	NaN	NaN	NaN	NaN	NaN	NaN	NaN	NaN	NaN	NaN	NaN	NaN	NaN	NaN	NaN	NaN	NaN	NaN	NaN	NaN	NaN	NaN	NaN	NaN	NaN	5.9778	5.9778	5.9778	5.9778	5.9778	5.9778	5.9778	5.9778	5.9778	5.9778	5.9778	5.9778	5.9778	5.9778	5.9778	5.9778	5.9778	5.9778	5.9778
NaN	NaN	NaN	NaN	NaN	NaN	NaN	NaN	NaN	NaN	NaN	NaN	NaN	NaN	NaN	NaN	NaN	NaN	NaN	NaN	NaN	NaN	NaN	NaN	NaN	NaN	NaN	NaN	NaN	NaN	NaN	NaN	5.9778	5.9778	5.9778	5.9778	5.9778	5.9778	5.9778	5.9778	5.9778	5.9778	5.9778	5.9778	5.9778	5.9778	5.9778	5.9778	5.9778	5.9778
NaN	NaN	NaN	NaN	NaN	NaN	NaN	NaN	NaN	NaN	NaN	NaN	NaN	NaN	NaN	NaN	NaN	NaN	NaN	NaN	NaN	NaN	NaN	NaN	NaN	NaN	NaN	NaN	NaN	NaN	NaN	NaN	NaN	5.9778	5.9778	5.9778	5.9778	5.9778	5.9778	5.9778	5.9778	5.9778	5.9778	5.9778	5.9778	5.9778	5.9778	5.9778	5.9778	5.9778
NaN	NaN	NaN	NaN	NaN	NaN	NaN	NaN	NaN	NaN	NaN	NaN	NaN	NaN	NaN	NaN	NaN	NaN	NaN	NaN	NaN	NaN	NaN	NaN	NaN	NaN	NaN	NaN	NaN	NaN	NaN	NaN	NaN	5.9778	5.9778	5.9778	5.9778	5.9778	5.9778	5.9778	5.9778	5.9778	5.9778	5.9778	5.9778	5.9778	5.9778	5.9778	5.9778	5.9778
NaN	NaN	NaN	NaN	NaN	NaN	NaN	NaN	NaN	NaN	NaN	NaN	NaN	NaN	NaN	NaN	NaN	NaN	NaN	NaN	NaN	NaN	NaN	NaN	NaN	NaN	NaN	NaN	NaN	NaN	NaN	NaN	NaN	5.9778	5.9778	5.9778	5.9778	5.9778	5.9778	5.9778	5.9778	5.9778	5.9778	5.9778	5.9778	5.9778	5.9778	5.9778	5.9778	5.9778
NaN	NaN	NaN	NaN	NaN	NaN	NaN	NaN	NaN	NaN	NaN	NaN	NaN	NaN	NaN	NaN	NaN	NaN	NaN	NaN	NaN	NaN	NaN	NaN	NaN	NaN	NaN	NaN	NaN	NaN	NaN	NaN	NaN	5.9778	5.9778	5.9778	5.9778	5.9778	5.9778	5.9778	5.9778	5.9778	5.9778	5.9778	5.9778	5.9778	5.9778	5.9778	5.9778	5.9778
NaN	NaN	NaN	NaN	NaN	NaN	NaN	NaN	NaN	NaN	NaN	NaN	NaN	NaN	NaN	NaN	NaN	NaN	NaN	NaN	NaN	NaN	NaN	NaN	NaN	NaN	NaN	NaN	NaN	NaN	NaN	NaN	NaN	5.9778	5.9778	5.9778	5.9778	5.9778	5.9778	5.9778	5.9778	5.9778	5.9778	5.9778	5.9778	5.9778	5.9778	5.9778	5.9778	5.9778
NaN	NaN	NaN	NaN	NaN	NaN	NaN	NaN	NaN	NaN	NaN	NaN	NaN	NaN	NaN	NaN	NaN	NaN	NaN	NaN	NaN	NaN	NaN	NaN	NaN	NaN	NaN	NaN	NaN	NaN	NaN	NaN	5.9778	5.9778	5.9778	5.9778	5.9778	5.9778	5.9778	5.9778	5.9778	5.9778	5.9778	5.9778	5.9778	5.9778	5.9778	5.9778	5.9778	5.9778
NaN	NaN	NaN	NaN	NaN	NaN	NaN	NaN	NaN	NaN	NaN	NaN	NaN	NaN	NaN	NaN	NaN	NaN	NaN	NaN	NaN	NaN	NaN	NaN	NaN	NaN	NaN	NaN	NaN	NaN	NaN	NaN	5.9778	5.9778	5.9778	5.9778	5.9778	5.9778	5.9778	5.9778	5.9778	5.9778	5.9778	5.9778	5.9778	5.9778	5.9778	5.9778	5.9778	5.9778
NaN	NaN	NaN	NaN	NaN	NaN	NaN	NaN	NaN	NaN	NaN	NaN	NaN	NaN	NaN	NaN	NaN	NaN	NaN	NaN	NaN	NaN	NaN	NaN	NaN	NaN	NaN	NaN	NaN	NaN	NaN	5.9778	5.9778	5.9778	NaN	NaN	5.9778	5.9778	5.9778	5.9778	5.9778	5.9778	5.9778	5.9778	5.9778	5.9778	5.9778	5.9778	5.9778	5.9778
NaN	NaN	NaN	NaN	NaN	NaN	NaN	NaN	NaN	NaN	NaN	NaN	NaN	NaN	NaN	NaN	NaN	NaN	NaN	NaN	NaN	NaN	NaN	NaN	NaN	NaN	NaN	NaN	NaN	NaN	NaN	NaN	5.9778	5.9778	NaN	NaN	5.9778	5.9778	5.9778	5.9778	5.9778	5.9778	5.9778	5.9778	5.9778	5.9778	5.9778	NaN	NaN	5.9778
NaN	NaN	NaN	NaN	NaN	NaN	NaN	NaN	NaN	NaN	NaN	NaN	NaN	NaN	NaN	NaN	NaN	NaN	NaN	NaN	NaN	NaN	NaN	NaN	NaN	NaN	NaN	NaN	NaN	NaN	NaN	NaN	5.9778	5.9778	NaN	NaN	NaN	NaN	5.9778	5.9778	5.9778	5.9778	5.9778	5.9778	NaN	NaN	NaN	NaN	NaN	NaN
NaN	NaN	NaN	NaN	NaN	NaN	NaN	NaN	NaN	NaN	NaN	NaN	NaN	NaN	NaN	NaN	NaN	NaN	NaN	NaN	NaN	NaN	NaN	NaN	NaN	NaN	NaN	NaN	NaN	NaN	NaN	NaN	5.9778	5.9778	5.9778	NaN	NaN	NaN	NaN	5.9778	5.9778	5.9778	NaN	NaN	NaN	NaN	NaN	NaN	NaN	NaN
NaN	NaN	NaN	NaN	NaN	NaN	NaN	NaN	NaN	NaN	NaN	NaN	NaN	NaN	NaN	NaN	NaN	NaN	NaN	NaN	NaN	NaN	NaN	NaN	NaN	NaN	NaN	NaN	NaN	NaN	NaN	NaN	NaN	NaN	5.9778	NaN	NaN	NaN	NaN	5.9778	5.9778	NaN	NaN	NaN	NaN	NaN	NaN	NaN	NaN	NaN
NaN	NaN	NaN	NaN	NaN	NaN	NaN	NaN	NaN	NaN	NaN	NaN	NaN	NaN	NaN	NaN	NaN	NaN	NaN	NaN	NaN	NaN	NaN	NaN	NaN	NaN	NaN	NaN	NaN	NaN	NaN	NaN	NaN	NaN	5.9778	NaN	NaN	NaN	5.9778	NaN	5.9778	NaN	NaN	NaN	NaN	NaN	NaN	NaN	NaN	NaN
NaN	NaN	NaN	NaN	NaN	NaN	NaN	NaN	NaN	NaN	NaN	NaN	NaN	NaN	NaN	NaN	NaN	NaN	NaN	NaN	NaN	NaN	NaN	NaN	NaN	NaN	NaN	NaN	NaN	NaN	NaN	NaN	NaN	NaN	5.9778	5.9778	NaN	NaN	NaN	NaN	NaN	NaN	NaN	NaN	NaN	NaN	NaN	NaN	NaN	NaN
[truncated: 201 more columns]
