# Supplementary material for: Impact of Spatial Soil and Climate Input Data Aggregation on Regional Yield Simulations
Source: PLoS One. 2016 Apr 7;11(4):e0151782. doi: 10.1371/journal.pone.0151782 (PMC4824533; doi:10.1371/journal.pone.0151782)
Supplement: S1 Dataset — (ZIP) [file pone.0151782.s001.zip › Hoffmann_et_al_MinimalDataset/Fig5/Fig5_Wheat_s100xc001.csv]

NaN	NaN	NaN	NaN	NaN	NaN	NaN	NaN	NaN	NaN	NaN	NaN	NaN	NaN	NaN	NaN	NaN	NaN	NaN	NaN	NaN	NaN	NaN	NaN	NaN	NaN	NaN	NaN	NaN	NaN	NaN	NaN	NaN	NaN	NaN	NaN	NaN	NaN	NaN	NaN	NaN	NaN	NaN	NaN	NaN	NaN	NaN	NaN	NaN	NaN
NaN	NaN	NaN	NaN	NaN	NaN	NaN	NaN	NaN	NaN	NaN	NaN	NaN	NaN	NaN	NaN	NaN	NaN	NaN	NaN	NaN	NaN	NaN	NaN	NaN	NaN	NaN	NaN	NaN	NaN	NaN	NaN	NaN	NaN	NaN	NaN	NaN	NaN	NaN	NaN	NaN	NaN	NaN	NaN	NaN	NaN	NaN	NaN	NaN	NaN
NaN	NaN	NaN	NaN	NaN	NaN	NaN	NaN	NaN	NaN	NaN	NaN	NaN	NaN	NaN	NaN	NaN	NaN	NaN	NaN	NaN	NaN	NaN	NaN	NaN	NaN	NaN	NaN	NaN	NaN	NaN	NaN	NaN	NaN	NaN	NaN	NaN	NaN	NaN	NaN	NaN	NaN	NaN	NaN	NaN	NaN	NaN	NaN	NaN	NaN
NaN	NaN	NaN	NaN	NaN	NaN	NaN	NaN	NaN	NaN	NaN	NaN	NaN	NaN	NaN	NaN	NaN	NaN	NaN	NaN	NaN	NaN	NaN	NaN	NaN	NaN	NaN	NaN	NaN	NaN	NaN	NaN	NaN	NaN	NaN	NaN	NaN	NaN	NaN	NaN	NaN	NaN	NaN	NaN	NaN	NaN	NaN	NaN	NaN	NaN
NaN	NaN	NaN	NaN	NaN	NaN	NaN	NaN	NaN	NaN	NaN	NaN	NaN	NaN	NaN	NaN	NaN	NaN	NaN	NaN	NaN	NaN	NaN	NaN	NaN	NaN	NaN	NaN	NaN	NaN	NaN	NaN	NaN	NaN	NaN	NaN	NaN	NaN	NaN	NaN	NaN	NaN	NaN	NaN	NaN	NaN	NaN	NaN	NaN	NaN
NaN	NaN	NaN	NaN	NaN	NaN	NaN	NaN	NaN	NaN	NaN	NaN	NaN	NaN	NaN	NaN	NaN	NaN	NaN	NaN	NaN	NaN	NaN	NaN	NaN	NaN	NaN	NaN	NaN	NaN	NaN	NaN	NaN	NaN	NaN	NaN	NaN	NaN	NaN	NaN	NaN	NaN	NaN	NaN	NaN	NaN	NaN	NaN	NaN	NaN
NaN	NaN	NaN	NaN	NaN	NaN	NaN	NaN	NaN	NaN	NaN	NaN	NaN	NaN	NaN	NaN	NaN	NaN	NaN	NaN	NaN	NaN	NaN	NaN	NaN	NaN	NaN	NaN	NaN	NaN	NaN	NaN	NaN	NaN	NaN	NaN	NaN	NaN	NaN	NaN	NaN	NaN	NaN	NaN	NaN	NaN	NaN	NaN	NaN	NaN
NaN	NaN	NaN	NaN	NaN	NaN	NaN	NaN	NaN	NaN	NaN	NaN	NaN	NaN	NaN	NaN	NaN	NaN	NaN	NaN	NaN	NaN	NaN	NaN	NaN	NaN	NaN	NaN	NaN	NaN	NaN	NaN	NaN	NaN	NaN	NaN	NaN	NaN	NaN	NaN	NaN	NaN	NaN	NaN	NaN	NaN	NaN	NaN	NaN	NaN
NaN	NaN	NaN	NaN	NaN	NaN	NaN	NaN	NaN	NaN	NaN	NaN	NaN	NaN	NaN	NaN	NaN	NaN	NaN	NaN	NaN	NaN	NaN	NaN	NaN	NaN	NaN	NaN	NaN	NaN	NaN	NaN	NaN	NaN	NaN	NaN	NaN	NaN	NaN	NaN	NaN	NaN	NaN	NaN	NaN	NaN	NaN	NaN	NaN	NaN
NaN	NaN	NaN	NaN	NaN	NaN	NaN	NaN	NaN	NaN	NaN	NaN	NaN	NaN	NaN	NaN	NaN	NaN	NaN	NaN	NaN	NaN	NaN	NaN	NaN	NaN	NaN	NaN	NaN	NaN	NaN	NaN	NaN	NaN	NaN	NaN	NaN	NaN	NaN	NaN	NaN	NaN	NaN	NaN	NaN	NaN	NaN	NaN	NaN	NaN
NaN	NaN	NaN	NaN	NaN	NaN	NaN	NaN	NaN	NaN	NaN	NaN	NaN	NaN	NaN	NaN	NaN	NaN	NaN	NaN	NaN	NaN	NaN	NaN	NaN	NaN	NaN	NaN	NaN	NaN	NaN	NaN	NaN	NaN	NaN	NaN	NaN	NaN	NaN	NaN	NaN	NaN	NaN	NaN	NaN	NaN	NaN	NaN	NaN	NaN
NaN	NaN	NaN	NaN	NaN	NaN	NaN	NaN	NaN	NaN	NaN	NaN	NaN	NaN	NaN	NaN	NaN	NaN	NaN	NaN	NaN	NaN	NaN	NaN	NaN	NaN	NaN	NaN	NaN	NaN	NaN	NaN	NaN	NaN	NaN	NaN	NaN	NaN	NaN	NaN	NaN	NaN	NaN	NaN	NaN	NaN	NaN	NaN	NaN	NaN
NaN	NaN	NaN	NaN	NaN	NaN	NaN	NaN	NaN	NaN	NaN	NaN	NaN	NaN	NaN	NaN	NaN	NaN	NaN	NaN	NaN	NaN	NaN	NaN	NaN	NaN	NaN	NaN	NaN	NaN	NaN	NaN	NaN	NaN	NaN	NaN	NaN	NaN	NaN	NaN	NaN	NaN	NaN	NaN	NaN	NaN	NaN	NaN	NaN	NaN
NaN	NaN	NaN	NaN	NaN	NaN	NaN	NaN	NaN	NaN	NaN	NaN	NaN	NaN	NaN	NaN	NaN	NaN	NaN	NaN	NaN	NaN	NaN	NaN	NaN	NaN	NaN	NaN	NaN	NaN	NaN	NaN	NaN	NaN	NaN	NaN	NaN	NaN	NaN	NaN	NaN	NaN	NaN	NaN	NaN	NaN	NaN	NaN	NaN	NaN
NaN	NaN	NaN	NaN	NaN	NaN	NaN	NaN	NaN	NaN	NaN	NaN	NaN	NaN	NaN	NaN	NaN	NaN	NaN	NaN	NaN	NaN	NaN	NaN	NaN	NaN	NaN	NaN	NaN	NaN	NaN	NaN	NaN	NaN	NaN	NaN	NaN	NaN	NaN	NaN	NaN	NaN	NaN	NaN	NaN	NaN	NaN	NaN	NaN	NaN
NaN	NaN	NaN	NaN	NaN	NaN	NaN	NaN	NaN	NaN	NaN	NaN	NaN	NaN	NaN	NaN	NaN	NaN	NaN	NaN	NaN	NaN	NaN	NaN	NaN	NaN	NaN	NaN	NaN	NaN	NaN	NaN	NaN	NaN	NaN	NaN	NaN	NaN	NaN	NaN	NaN	NaN	NaN	NaN	NaN	NaN	NaN	NaN	NaN	NaN
NaN	NaN	NaN	NaN	NaN	NaN	NaN	NaN	NaN	NaN	NaN	NaN	NaN	NaN	NaN	NaN	NaN	NaN	NaN	NaN	NaN	NaN	NaN	NaN	NaN	NaN	NaN	NaN	NaN	NaN	NaN	NaN	NaN	NaN	NaN	NaN	NaN	NaN	NaN	NaN	NaN	NaN	NaN	NaN	NaN	NaN	NaN	NaN	NaN	NaN
NaN	NaN	NaN	NaN	NaN	NaN	NaN	NaN	NaN	NaN	NaN	NaN	NaN	NaN	NaN	NaN	NaN	NaN	NaN	NaN	NaN	NaN	NaN	NaN	NaN	NaN	NaN	NaN	NaN	NaN	NaN	NaN	NaN	NaN	NaN	NaN	NaN	NaN	NaN	NaN	NaN	NaN	NaN	NaN	NaN	NaN	NaN	NaN	NaN	NaN
NaN	NaN	NaN	NaN	NaN	NaN	NaN	NaN	NaN	NaN	NaN	NaN	NaN	NaN	NaN	NaN	NaN	NaN	NaN	NaN	NaN	NaN	NaN	NaN	NaN	NaN	NaN	NaN	NaN	NaN	NaN	NaN	NaN	NaN	NaN	NaN	NaN	NaN	NaN	NaN	NaN	NaN	NaN	NaN	NaN	NaN	NaN	NaN	NaN	NaN
NaN	NaN	NaN	NaN	NaN	NaN	NaN	NaN	NaN	NaN	NaN	NaN	NaN	NaN	NaN	NaN	NaN	NaN	NaN	NaN	NaN	NaN	NaN	NaN	NaN	NaN	NaN	NaN	NaN	NaN	NaN	NaN	NaN	NaN	NaN	NaN	NaN	NaN	NaN	NaN	NaN	NaN	NaN	NaN	NaN	NaN	NaN	NaN	NaN	NaN
NaN	NaN	NaN	NaN	NaN	NaN	NaN	NaN	NaN	NaN	NaN	NaN	NaN	NaN	NaN	NaN	NaN	NaN	NaN	NaN	NaN	NaN	NaN	NaN	NaN	NaN	NaN	NaN	NaN	NaN	NaN	NaN	NaN	NaN	NaN	NaN	NaN	NaN	NaN	NaN	NaN	NaN	NaN	NaN	NaN	NaN	NaN	NaN	NaN	NaN
NaN	NaN	NaN	NaN	NaN	NaN	NaN	NaN	NaN	NaN	NaN	NaN	NaN	NaN	NaN	NaN	NaN	NaN	NaN	NaN	NaN	NaN	NaN	NaN	NaN	NaN	NaN	NaN	NaN	NaN	NaN	NaN	NaN	NaN	NaN	NaN	NaN	NaN	NaN	NaN	NaN	NaN	NaN	NaN	NaN	NaN	NaN	NaN	NaN	NaN
NaN	NaN	NaN	NaN	NaN	NaN	NaN	NaN	NaN	NaN	NaN	NaN	NaN	NaN	NaN	NaN	NaN	NaN	NaN	NaN	NaN	NaN	NaN	NaN	NaN	NaN	NaN	NaN	NaN	NaN	NaN	NaN	NaN	NaN	NaN	NaN	NaN	NaN	NaN	NaN	NaN	NaN	NaN	NaN	NaN	NaN	NaN	NaN	NaN	NaN
NaN	NaN	NaN	NaN	NaN	NaN	NaN	NaN	NaN	NaN	NaN	NaN	NaN	NaN	NaN	NaN	NaN	NaN	NaN	NaN	NaN	NaN	NaN	NaN	NaN	NaN	NaN	NaN	NaN	NaN	NaN	NaN	NaN	NaN	NaN	NaN	NaN	NaN	NaN	NaN	NaN	NaN	NaN	NaN	NaN	NaN	NaN	NaN	NaN	NaN
NaN	NaN	NaN	NaN	NaN	NaN	NaN	NaN	NaN	NaN	NaN	NaN	NaN	NaN	NaN	NaN	NaN	NaN	NaN	NaN	NaN	NaN	NaN	NaN	NaN	NaN	NaN	NaN	NaN	NaN	NaN	NaN	NaN	NaN	NaN	NaN	NaN	NaN	NaN	NaN	NaN	NaN	NaN	NaN	NaN	NaN	NaN	NaN	NaN	NaN
NaN	NaN	NaN	NaN	NaN	NaN	NaN	NaN	NaN	NaN	NaN	NaN	NaN	NaN	NaN	NaN	NaN	NaN	NaN	NaN	NaN	NaN	NaN	NaN	NaN	NaN	NaN	NaN	NaN	NaN	NaN	NaN	NaN	NaN	NaN	NaN	NaN	NaN	NaN	NaN	NaN	NaN	NaN	NaN	NaN	NaN	NaN	NaN	NaN	NaN
NaN	NaN	NaN	NaN	NaN	NaN	NaN	NaN	NaN	NaN	NaN	NaN	NaN	NaN	NaN	NaN	NaN	NaN	NaN	NaN	NaN	NaN	NaN	NaN	NaN	NaN	NaN	NaN	NaN	NaN	NaN	NaN	NaN	NaN	NaN	NaN	NaN	NaN	NaN	NaN	NaN	NaN	NaN	NaN	NaN	NaN	NaN	NaN	NaN	NaN
NaN	NaN	NaN	NaN	NaN	NaN	NaN	NaN	NaN	NaN	NaN	NaN	NaN	NaN	NaN	NaN	NaN	NaN	NaN	NaN	NaN	NaN	NaN	NaN	NaN	NaN	NaN	NaN	NaN	NaN	NaN	NaN	NaN	NaN	NaN	NaN	NaN	NaN	NaN	NaN	NaN	NaN	NaN	NaN	NaN	NaN	NaN	NaN	NaN	NaN
NaN	NaN	NaN	NaN	NaN	NaN	NaN	NaN	NaN	NaN	NaN	NaN	NaN	NaN	NaN	NaN	NaN	NaN	NaN	NaN	NaN	NaN	NaN	NaN	NaN	NaN	NaN	NaN	NaN	NaN	NaN	NaN	NaN	NaN	NaN	NaN	NaN	NaN	NaN	NaN	NaN	NaN	NaN	NaN	NaN	NaN	NaN	NaN	NaN	NaN
NaN	NaN	NaN	NaN	NaN	NaN	NaN	NaN	NaN	NaN	NaN	NaN	NaN	NaN	NaN	NaN	NaN	NaN	NaN	NaN	NaN	NaN	NaN	NaN	NaN	NaN	NaN	NaN	NaN	NaN	NaN	NaN	NaN	NaN	NaN	NaN	NaN	NaN	NaN	NaN	NaN	NaN	NaN	NaN	NaN	NaN	NaN	NaN	NaN	NaN
NaN	NaN	NaN	NaN	NaN	NaN	NaN	NaN	NaN	NaN	NaN	NaN	NaN	NaN	NaN	NaN	NaN	NaN	NaN	NaN	NaN	NaN	NaN	NaN	NaN	NaN	NaN	NaN	NaN	NaN	NaN	NaN	NaN	NaN	NaN	NaN	NaN	NaN	NaN	NaN	NaN	NaN	NaN	NaN	NaN	NaN	NaN	NaN	NaN	NaN
NaN	NaN	NaN	NaN	NaN	NaN	NaN	NaN	NaN	NaN	NaN	NaN	NaN	NaN	NaN	NaN	NaN	NaN	NaN	NaN	NaN	NaN	NaN	NaN	NaN	NaN	NaN	NaN	NaN	NaN	NaN	NaN	NaN	NaN	NaN	NaN	NaN	NaN	NaN	NaN	NaN	NaN	NaN	NaN	NaN	NaN	NaN	NaN	NaN	NaN
NaN	NaN	NaN	NaN	NaN	NaN	NaN	NaN	NaN	NaN	NaN	NaN	NaN	NaN	NaN	NaN	NaN	NaN	NaN	NaN	NaN	NaN	NaN	NaN	NaN	NaN	NaN	NaN	NaN	NaN	NaN	NaN	NaN	NaN	NaN	NaN	NaN	NaN	NaN	NaN	NaN	NaN	NaN	NaN	NaN	NaN	NaN	NaN	NaN	NaN
NaN	NaN	NaN	NaN	NaN	NaN	NaN	NaN	NaN	NaN	NaN	NaN	NaN	NaN	NaN	NaN	NaN	NaN	NaN	NaN	NaN	NaN	NaN	NaN	NaN	NaN	NaN	NaN	NaN	NaN	NaN	NaN	NaN	NaN	NaN	NaN	NaN	NaN	NaN	NaN	NaN	NaN	NaN	NaN	NaN	NaN	NaN	NaN	NaN	NaN
NaN	NaN	NaN	NaN	NaN	NaN	NaN	NaN	NaN	NaN	NaN	NaN	NaN	NaN	NaN	NaN	NaN	NaN	NaN	NaN	NaN	NaN	NaN	NaN	NaN	NaN	NaN	NaN	NaN	NaN	NaN	NaN	NaN	NaN	NaN	NaN	NaN	NaN	NaN	NaN	NaN	NaN	NaN	NaN	NaN	NaN	NaN	NaN	NaN	NaN
NaN	NaN	NaN	NaN	NaN	NaN	NaN	NaN	NaN	NaN	NaN	NaN	NaN	NaN	NaN	NaN	NaN	NaN	NaN	NaN	NaN	NaN	NaN	NaN	NaN	NaN	NaN	NaN	NaN	NaN	NaN	NaN	NaN	NaN	NaN	NaN	NaN	NaN	NaN	NaN	NaN	NaN	NaN	NaN	NaN	NaN	NaN	NaN	NaN	NaN
NaN	NaN	NaN	NaN	NaN	NaN	NaN	NaN	NaN	NaN	NaN	NaN	NaN	NaN	NaN	NaN	NaN	NaN	NaN	NaN	NaN	NaN	NaN	NaN	NaN	NaN	NaN	NaN	NaN	NaN	NaN	NaN	NaN	NaN	NaN	NaN	NaN	NaN	NaN	NaN	NaN	NaN	NaN	NaN	NaN	NaN	NaN	NaN	NaN	NaN
NaN	NaN	NaN	NaN	NaN	NaN	NaN	NaN	NaN	NaN	NaN	NaN	NaN	NaN	NaN	NaN	NaN	NaN	NaN	NaN	NaN	NaN	NaN	NaN	NaN	NaN	NaN	NaN	NaN	NaN	NaN	NaN	NaN	NaN	NaN	NaN	NaN	NaN	NaN	NaN	NaN	NaN	NaN	NaN	NaN	NaN	NaN	NaN	NaN	NaN
NaN	NaN	NaN	NaN	NaN	NaN	NaN	NaN	NaN	NaN	NaN	NaN	NaN	NaN	NaN	NaN	NaN	NaN	NaN	NaN	NaN	NaN	NaN	NaN	NaN	NaN	NaN	NaN	NaN	NaN	NaN	NaN	NaN	NaN	NaN	NaN	NaN	NaN	NaN	NaN	NaN	NaN	NaN	NaN	NaN	NaN	NaN	NaN	NaN	NaN
NaN	NaN	NaN	NaN	NaN	NaN	NaN	NaN	NaN	NaN	NaN	NaN	NaN	NaN	NaN	NaN	NaN	NaN	NaN	NaN	NaN	NaN	NaN	NaN	NaN	NaN	NaN	NaN	NaN	NaN	NaN	NaN	NaN	NaN	NaN	NaN	NaN	NaN	NaN	NaN	NaN	NaN	NaN	NaN	NaN	NaN	NaN	NaN	NaN	NaN
NaN	NaN	NaN	NaN	NaN	NaN	NaN	NaN	NaN	NaN	NaN	NaN	NaN	NaN	NaN	NaN	NaN	NaN	NaN	NaN	NaN	NaN	NaN	NaN	NaN	NaN	NaN	NaN	NaN	NaN	NaN	NaN	NaN	NaN	NaN	NaN	NaN	NaN	NaN	NaN	NaN	NaN	NaN	NaN	NaN	NaN	NaN	NaN	NaN	NaN
NaN	NaN	NaN	NaN	NaN	NaN	NaN	NaN	NaN	NaN	NaN	NaN	NaN	NaN	NaN	NaN	NaN	NaN	NaN	NaN	NaN	NaN	NaN	NaN	NaN	NaN	NaN	NaN	NaN	NaN	NaN	NaN	NaN	NaN	NaN	NaN	NaN	NaN	NaN	NaN	NaN	NaN	NaN	NaN	NaN	NaN	NaN	NaN	NaN	NaN
NaN	NaN	NaN	NaN	NaN	NaN	NaN	NaN	NaN	NaN	NaN	NaN	NaN	NaN	NaN	NaN	NaN	NaN	NaN	NaN	NaN	NaN	NaN	NaN	NaN	NaN	NaN	NaN	NaN	NaN	NaN	NaN	NaN	NaN	NaN	NaN	NaN	NaN	NaN	NaN	NaN	NaN	NaN	NaN	NaN	NaN	NaN	NaN	NaN	NaN
NaN	NaN	NaN	NaN	NaN	NaN	NaN	NaN	NaN	NaN	NaN	NaN	NaN	NaN	NaN	NaN	NaN	NaN	NaN	NaN	NaN	NaN	NaN	NaN	NaN	NaN	NaN	NaN	NaN	NaN	NaN	NaN	NaN	NaN	NaN	NaN	NaN	NaN	NaN	NaN	NaN	NaN	NaN	NaN	NaN	NaN	NaN	NaN	NaN	NaN
NaN	NaN	NaN	NaN	NaN	NaN	NaN	NaN	NaN	NaN	NaN	NaN	NaN	NaN	NaN	NaN	NaN	NaN	NaN	NaN	NaN	NaN	NaN	NaN	NaN	NaN	NaN	NaN	NaN	NaN	NaN	NaN	NaN	NaN	NaN	NaN	NaN	NaN	NaN	NaN	NaN	NaN	NaN	NaN	NaN	NaN	NaN	NaN	NaN	NaN
NaN	NaN	NaN	NaN	NaN	NaN	NaN	NaN	NaN	NaN	NaN	NaN	NaN	NaN	NaN	NaN	NaN	NaN	NaN	NaN	NaN	NaN	NaN	NaN	NaN	NaN	NaN	NaN	NaN	NaN	NaN	NaN	NaN	NaN	NaN	NaN	NaN	NaN	NaN	NaN	NaN	NaN	NaN	NaN	NaN	NaN	NaN	NaN	NaN	NaN
NaN	NaN	NaN	NaN	NaN	NaN	NaN	NaN	NaN	NaN	NaN	NaN	NaN	NaN	NaN	NaN	NaN	NaN	NaN	NaN	NaN	NaN	NaN	NaN	NaN	NaN	NaN	NaN	NaN	NaN	NaN	NaN	NaN	NaN	NaN	NaN	NaN	NaN	NaN	NaN	NaN	NaN	NaN	NaN	NaN	NaN	NaN	NaN	NaN	NaN
NaN	NaN	NaN	NaN	NaN	NaN	NaN	NaN	NaN	NaN	NaN	NaN	NaN	NaN	NaN	NaN	NaN	NaN	NaN	NaN	NaN	NaN	NaN	NaN	NaN	NaN	NaN	NaN	NaN	NaN	NaN	NaN	NaN	NaN	NaN	NaN	NaN	NaN	NaN	NaN	NaN	NaN	NaN	NaN	NaN	NaN	NaN	NaN	NaN	NaN
NaN	NaN	NaN	NaN	NaN	NaN	NaN	NaN	NaN	NaN	NaN	NaN	NaN	NaN	NaN	NaN	NaN	NaN	NaN	NaN	NaN	NaN	NaN	NaN	NaN	NaN	NaN	NaN	NaN	NaN	NaN	NaN	NaN	NaN	NaN	NaN	NaN	NaN	NaN	NaN	NaN	NaN	NaN	NaN	NaN	NaN	NaN	NaN	NaN	NaN
NaN	NaN	NaN	NaN	NaN	NaN	NaN	NaN	NaN	NaN	NaN	NaN	NaN	NaN	NaN	NaN	NaN	NaN	NaN	NaN	NaN	NaN	NaN	NaN	NaN	NaN	NaN	NaN	NaN	NaN	NaN	NaN	NaN	NaN	NaN	NaN	NaN	NaN	NaN	NaN	NaN	NaN	NaN	NaN	NaN	NaN	NaN	NaN	NaN	NaN
NaN	NaN	NaN	NaN	NaN	NaN	NaN	NaN	NaN	NaN	NaN	NaN	NaN	NaN	NaN	NaN	NaN	NaN	NaN	NaN	NaN	NaN	NaN	NaN	NaN	NaN	NaN	NaN	NaN	NaN	NaN	NaN	NaN	NaN	NaN	NaN	NaN	NaN	NaN	NaN	NaN	NaN	NaN	NaN	NaN	NaN	NaN	NaN	NaN	NaN
NaN	NaN	NaN	NaN	NaN	NaN	NaN	NaN	NaN	NaN	NaN	NaN	NaN	NaN	NaN	NaN	NaN	NaN	NaN	NaN	NaN	NaN	NaN	NaN	NaN	NaN	NaN	NaN	NaN	NaN	NaN	NaN	NaN	NaN	NaN	NaN	NaN	NaN	NaN	NaN	NaN	NaN	NaN	NaN	NaN	NaN	NaN	NaN	NaN	NaN
NaN	NaN	NaN	NaN	NaN	NaN	NaN	NaN	NaN	NaN	NaN	NaN	NaN	NaN	NaN	NaN	NaN	NaN	NaN	NaN	NaN	NaN	NaN	NaN	NaN	NaN	NaN	NaN	NaN	NaN	NaN	NaN	NaN	NaN	NaN	NaN	NaN	NaN	NaN	NaN	NaN	NaN	NaN	NaN	NaN	NaN	NaN	NaN	NaN	NaN
NaN	NaN	NaN	NaN	NaN	NaN	NaN	NaN	NaN	NaN	NaN	NaN	NaN	NaN	NaN	NaN	NaN	NaN	NaN	NaN	NaN	NaN	NaN	NaN	NaN	NaN	NaN	NaN	NaN	NaN	NaN	NaN	NaN	NaN	NaN	NaN	NaN	NaN	NaN	NaN	NaN	NaN	NaN	NaN	NaN	NaN	NaN	NaN	NaN	NaN
NaN	NaN	NaN	NaN	NaN	NaN	NaN	NaN	NaN	NaN	NaN	NaN	NaN	NaN	NaN	NaN	NaN	NaN	NaN	NaN	NaN	NaN	NaN	NaN	NaN	NaN	NaN	NaN	NaN	NaN	NaN	NaN	NaN	NaN	NaN	NaN	NaN	NaN	NaN	NaN	NaN	NaN	NaN	NaN	NaN	NaN	NaN	NaN	NaN	NaN
NaN	NaN	NaN	NaN	NaN	NaN	NaN	NaN	NaN	NaN	NaN	NaN	NaN	NaN	NaN	NaN	NaN	NaN	NaN	NaN	NaN	NaN	NaN	NaN	NaN	NaN	NaN	NaN	NaN	NaN	NaN	NaN	NaN	NaN	NaN	NaN	NaN	NaN	NaN	NaN	NaN	NaN	NaN	NaN	NaN	NaN	NaN	NaN	NaN	NaN
NaN	NaN	NaN	NaN	NaN	NaN	NaN	NaN	NaN	NaN	NaN	NaN	NaN	NaN	NaN	NaN	NaN	NaN	NaN	NaN	NaN	NaN	NaN	NaN	NaN	NaN	NaN	NaN	NaN	NaN	NaN	NaN	NaN	NaN	NaN	NaN	NaN	NaN	NaN	NaN	NaN	NaN	NaN	NaN	NaN	NaN	NaN	NaN	NaN	NaN
NaN	NaN	NaN	NaN	NaN	NaN	NaN	NaN	NaN	NaN	NaN	NaN	NaN	NaN	NaN	NaN	NaN	NaN	NaN	NaN	NaN	NaN	NaN	NaN	NaN	NaN	NaN	NaN	NaN	NaN	NaN	NaN	NaN	NaN	NaN	NaN	NaN	NaN	NaN	NaN	NaN	NaN	NaN	NaN	NaN	NaN	NaN	NaN	NaN	NaN
NaN	NaN	NaN	NaN	NaN	NaN	NaN	NaN	NaN	NaN	NaN	NaN	NaN	NaN	NaN	NaN	NaN	NaN	NaN	NaN	NaN	NaN	NaN	NaN	NaN	NaN	NaN	NaN	NaN	NaN	NaN	NaN	NaN	NaN	NaN	NaN	NaN	NaN	NaN	NaN	NaN	NaN	NaN	NaN	NaN	NaN	NaN	NaN	NaN	NaN
NaN	NaN	NaN	NaN	NaN	NaN	NaN	NaN	NaN	NaN	NaN	NaN	NaN	NaN	NaN	NaN	NaN	NaN	NaN	NaN	NaN	NaN	NaN	NaN	NaN	NaN	NaN	NaN	NaN	NaN	NaN	NaN	NaN	NaN	NaN	NaN	NaN	NaN	NaN	NaN	NaN	NaN	NaN	NaN	NaN	NaN	NaN	NaN	NaN	NaN
NaN	NaN	NaN	NaN	NaN	NaN	NaN	NaN	NaN	NaN	NaN	NaN	NaN	NaN	NaN	NaN	NaN	NaN	NaN	NaN	NaN	NaN	NaN	NaN	NaN	NaN	NaN	NaN	NaN	NaN	NaN	NaN	NaN	NaN	NaN	NaN	NaN	NaN	NaN	NaN	NaN	NaN	NaN	NaN	NaN	NaN	NaN	NaN	NaN	NaN
NaN	NaN	NaN	NaN	NaN	NaN	NaN	NaN	NaN	NaN	NaN	NaN	NaN	NaN	NaN	NaN	NaN	NaN	NaN	NaN	NaN	NaN	NaN	NaN	NaN	NaN	NaN	NaN	NaN	NaN	NaN	NaN	NaN	NaN	NaN	NaN	NaN	NaN	NaN	NaN	NaN	NaN	NaN	NaN	NaN	NaN	NaN	NaN	NaN	NaN
NaN	NaN	NaN	NaN	NaN	NaN	NaN	NaN	NaN	NaN	NaN	NaN	NaN	NaN	NaN	NaN	NaN	NaN	NaN	NaN	NaN	NaN	NaN	NaN	NaN	NaN	NaN	NaN	NaN	NaN	NaN	NaN	NaN	NaN	NaN	NaN	NaN	NaN	NaN	NaN	NaN	NaN	NaN	NaN	NaN	NaN	NaN	NaN	NaN	NaN
NaN	NaN	NaN	NaN	NaN	NaN	NaN	NaN	NaN	NaN	NaN	NaN	NaN	NaN	NaN	NaN	NaN	NaN	NaN	NaN	NaN	NaN	NaN	NaN	NaN	NaN	NaN	NaN	NaN	NaN	NaN	NaN	NaN	NaN	NaN	NaN	NaN	NaN	NaN	NaN	NaN	NaN	NaN	NaN	NaN	NaN	NaN	NaN	NaN	NaN
NaN	NaN	NaN	NaN	NaN	NaN	NaN	NaN	NaN	NaN	NaN	NaN	NaN	NaN	NaN	NaN	NaN	NaN	NaN	NaN	NaN	NaN	NaN	NaN	NaN	NaN	NaN	NaN	NaN	NaN	NaN	NaN	NaN	NaN	NaN	NaN	NaN	NaN	NaN	NaN	NaN	NaN	NaN	NaN	NaN	NaN	NaN	NaN	NaN	NaN
NaN	NaN	NaN	NaN	NaN	NaN	NaN	NaN	NaN	NaN	NaN	NaN	NaN	NaN	NaN	NaN	NaN	NaN	NaN	NaN	NaN	NaN	NaN	7.6401	7.5518	NaN	NaN	NaN	NaN	NaN	NaN	NaN	NaN	NaN	NaN	NaN	NaN	NaN	NaN	NaN	NaN	NaN	NaN	NaN	NaN	NaN	NaN	NaN	NaN	NaN
NaN	NaN	NaN	NaN	NaN	NaN	NaN	NaN	NaN	NaN	NaN	NaN	NaN	NaN	NaN	NaN	NaN	NaN	NaN	NaN	7.5373	7.5371	7.6278	7.6522	7.5577	NaN	NaN	NaN	NaN	NaN	NaN	NaN	NaN	NaN	NaN	NaN	NaN	NaN	NaN	NaN	NaN	NaN	NaN	NaN	NaN	NaN	NaN	NaN	NaN	NaN
NaN	NaN	NaN	NaN	NaN	NaN	NaN	NaN	NaN	NaN	NaN	NaN	NaN	NaN	NaN	NaN	NaN	NaN	NaN	NaN	NaN	NaN	7.6309	7.6461	7.7086	NaN	NaN	NaN	NaN	NaN	NaN	NaN	NaN	NaN	NaN	NaN	NaN	NaN	NaN	NaN	NaN	NaN	NaN	NaN	NaN	NaN	NaN	NaN	NaN	NaN
NaN	NaN	NaN	NaN	NaN	NaN	NaN	NaN	NaN	NaN	NaN	NaN	NaN	NaN	NaN	NaN	NaN	NaN	NaN	NaN	NaN	NaN	7.4677	7.4685	7.4542	7.4424	NaN	NaN	NaN	NaN	NaN	NaN	NaN	NaN	NaN	NaN	NaN	NaN	NaN	NaN	NaN	NaN	NaN	NaN	NaN	NaN	NaN	NaN	NaN	NaN
NaN	NaN	NaN	NaN	NaN	NaN	NaN	NaN	NaN	NaN	NaN	NaN	NaN	NaN	NaN	NaN	NaN	NaN	NaN	NaN	NaN	NaN	NaN	7.4857	7.4886	7.4851	7.4502	7.4517	7.4573	7.4949	7.349	7.4142	NaN	NaN	NaN	NaN	NaN	NaN	NaN	NaN	NaN	NaN	NaN	NaN	NaN	NaN	NaN	NaN	NaN	7.2187
NaN	NaN	NaN	NaN	NaN	NaN	NaN	NaN	NaN	NaN	NaN	NaN	NaN	NaN	NaN	NaN	7.4133	7.4653	NaN	NaN	NaN	NaN	NaN	NaN	7.5119	7.4431	7.4457	7.4237	7.3744	7.3697	7.4012	7.3414	7.2956	NaN	NaN	NaN	NaN	NaN	NaN	7.2573	7.2388	7.2317	7.2164	7.3973	NaN	NaN	NaN	7.2092	7.1495	7.211
NaN	NaN	NaN	NaN	NaN	NaN	NaN	NaN	NaN	NaN	NaN	NaN	NaN	NaN	NaN	NaN	7.4536	7.4591	7.4772	7.4367	NaN	NaN	NaN	NaN	7.5289	7.5849	7.5236	7.4632	7.4804	7.4791	7.3231	7.3883	7.2584	NaN	NaN	NaN	NaN	NaN	NaN	NaN	7.2767	7.2693	7.3769	7.3755	7.416	7.3367	7.2988	7.3152	7.1771	7.1346
NaN	NaN	NaN	NaN	NaN	NaN	NaN	NaN	NaN	NaN	NaN	NaN	NaN	NaN	7.4798	7.4723	7.4636	7.4509	7.5208	7.4486	7.4275	7.4658	7.4008	7.4389	7.3279	7.3767	7.3972	7.302	7.4037	7.3481	7.4345	7.3393	7.3843	7.4036	7.3533	7.3129	7.3657	NaN	NaN	NaN	7.3436	7.2487	7.2376	7.2254	7.2325	7.2829	7.2397	7.2065	7.1985	7.2569
NaN	NaN	NaN	NaN	NaN	NaN	NaN	NaN	NaN	7.3921	7.4288	7.4255	7.4096	7.4572	7.4219	7.4152	7.4045	7.5713	7.4454	7.5103	7.4815	7.5172	7.4168	7.418	7.4365	7.3309	7.3273	7.3398	7.3526	7.3664	7.439	7.3884	7.3754	7.3449	7.3435	7.3809	7.33	7.3107	NaN	NaN	7.4521	7.2957	7.1841	7.3844	7.3258	7.3229	7.2713	7.2868	7.207	7.2564
NaN	NaN	NaN	NaN	NaN	NaN	NaN	NaN	NaN	7.4227	7.4861	7.476	7.4664	7.4161	7.468	7.5019	7.5807	7.5811	7.6101	7.4395	7.4836	7.5082	7.4811	7.3689	7.3929	7.3381	7.3431	7.3379	7.3947	7.3833	7.2924	7.498	7.3433	7.3289	7.3959	7.2752	7.3404	7.3244	7.3611	7.3267	7.3501	7.3507	7.5114	7.3296	7.3526	7.3721	7.3069	7.2502	7.2534	7.243
NaN	NaN	NaN	NaN	NaN	NaN	NaN	NaN	NaN	7.5012	7.4781	7.4656	7.5384	7.4927	7.5001	7.5371	7.4697	7.4926	7.5218	7.4798	7.5649	7.4356	7.3998	7.3082	7.3802	7.3472	7.3747	7.3649	7.403	7.4618	7.4217	7.4193	7.381	7.3816	7.3834	7.3574	7.349	7.3192	7.4242	7.3087	7.3523	7.3525	7.3429	7.4104	7.3516	7.3524	7.2175	7.2422	7.2554	7.2444
NaN	NaN	NaN	NaN	NaN	NaN	NaN	NaN	NaN	NaN	7.4273	7.4251	7.4494	7.6623	7.4621	7.4216	7.4831	7.6954	7.7238	7.6163	7.4596	7.5009	7.4225	7.5393	7.456	7.4156	7.4494	7.4236	7.4105	7.4052	7.4681	7.391	7.3327	7.4607	7.4574	7.3491	7.4604	7.3727	7.3253	7.325	7.291	7.3228	7.351	7.3213	7.3252	7.3771	7.2223	7.3172	7.177	7.3996
NaN	NaN	NaN	NaN	NaN	NaN	NaN	NaN	NaN	NaN	NaN	7.503	7.5531	7.5513	7.4397	7.4987	7.5007	7.5376	7.5987	7.6179	7.5747	7.5513	7.5197	7.4006	7.3157	7.3916	7.3906	7.4044	7.4086	7.348	7.4744	7.558	7.3222	7.3937	7.4475	7.5215	7.3424	7.3934	7.3687	7.2809	7.3789	7.37	7.304	7.3901	7.4566	7.319	7.363	7.2513	7.2267	7.2453
NaN	NaN	NaN	NaN	NaN	NaN	NaN	NaN	NaN	NaN	NaN	7.5868	7.5291	7.4763	7.5731	7.6721	7.5778	7.5459	7.5902	7.661	7.6319	7.5396	7.4487	7.4403	7.3584	7.332	7.3812	7.3149	7.4196	7.388	7.3872	7.3864	7.3289	7.3418	7.4083	7.3537	7.3956	7.3937	7.3961	7.3498	7.3483	7.1826	7.3095	7.2913	7.3587	7.337	7.2811	7.327	7.2126	7.301
NaN	NaN	NaN	NaN	NaN	NaN	NaN	NaN	NaN	NaN	NaN	7.535	7.5654	7.5535	7.4864	7.5129	7.571	7.5959	7.5903	7.6112	7.553	7.5584	7.4561	7.4491	7.5629	7.3401	7.4021	7.3459	7.3668	7.4292	7.4667	7.4654	7.4934	7.4085	7.3969	7.4423	7.3573	7.3738	7.2148	7.3327	7.314	7.3482	7.2241	7.3139	7.3398	7.3989	7.3723	7.3693	7.1659	7.1561
NaN	NaN	NaN	NaN	NaN	NaN	NaN	NaN	NaN	NaN	NaN	7.5596	7.5134	7.5817	7.5473	7.5061	7.5169	7.604	7.6127	7.629	7.5963	7.5638	7.5623	7.4139	7.4499	7.3811	7.4303	7.4319	7.4011	7.3908	7.5618	7.5606	7.3711	7.4241	7.3764	7.2985	7.5143	7.2425	7.3088	7.215	7.228	7.2293	7.2383	7.2559	7.1911	7.3265	7.3487	7.3618	7.1486	7.1381
NaN	NaN	NaN	NaN	NaN	NaN	NaN	NaN	NaN	NaN	NaN	7.5837	7.5771	7.5835	7.6698	7.5393	7.6933	7.5806	7.505	7.5964	7.5885	7.5079	7.5703	7.484	7.3372	7.3469	7.4153	7.3117	7.3306	7.4025	7.4618	7.4117	7.3639	7.3485	7.4194	7.3908	7.3289	7.2782	7.2884	7.2347	7.2329	7.1677	7.302	7.2327	7.2555	7.196	7.1558	7.2464	7.1995	7.1632
NaN	NaN	NaN	NaN	NaN	NaN	NaN	NaN	NaN	7.5693	7.4561	7.3851	7.438	7.5403	7.521	7.527	7.5102	7.4727	7.5452	7.4884	7.515	7.4343	7.4564	7.5964	7.387	7.4028	7.3649	7.376	7.3842	7.2653	7.4085	7.3391	7.3255	7.3135	7.4617	7.4216	7.3707	7.3843	7.5016	7.235	7.1561	7.189	7.1766	7.3079	7.2511	7.2932	7.2666	7.259	7.2996	7.1524
NaN	NaN	NaN	NaN	NaN	NaN	NaN	NaN	NaN	7.6865	7.5398	7.4997	7.4645	7.4404	7.4259	7.5076	7.467	7.4945	7.4587	7.5086	7.4488	7.4421	7.4785	7.3792	7.446	7.3982	7.4506	7.5394	7.3621	7.357	7.3287	7.3895	7.3434	7.4367	7.4015	7.3234	7.3811	7.3781	7.1967	7.3006	7.2244	7.1923	7.1713	7.2221	7.3357	7.2197	7.1527	7.2018	7.1617	7.1951
NaN	NaN	NaN	NaN	NaN	NaN	NaN	NaN	NaN	NaN	NaN	NaN	NaN	7.4551	7.4525	7.4105	7.402	7.3864	7.4381	7.3499	7.4228	7.545	7.4902	7.4756	7.4051	7.3723	7.3758	7.3569	7.4111	7.3428	7.3881	7.3758	7.3195	7.2744	7.3446	7.2634	7.2867	7.1765	7.2348	7.1762	7.2812	7.2488	7.2302	7.2137	7.1868	7.176	7.2768	7.2201	7.171	7.1072
NaN	NaN	NaN	NaN	NaN	NaN	NaN	NaN	NaN	NaN	NaN	NaN	NaN	NaN	NaN	7.5142	7.4611	7.4121	7.4058	7.4611	7.4526	7.5095	7.4645	7.3956	7.3638	7.3971	7.4422	7.3307	7.3685	7.4303	7.5103	7.4391	7.3759	7.3424	7.3369	7.2873	7.2402	7.3793	7.3571	7.1993	7.2061	7.1206	7.1974	7.3035	7.1577	7.2288	7.1781	7.1852	7.2584	7.2511
NaN	NaN	NaN	NaN	NaN	NaN	NaN	NaN	NaN	NaN	NaN	NaN	NaN	NaN	NaN	7.3719	7.373	7.3104	7.4194	7.4209	7.3875	7.581	7.4142	7.4151	7.352	7.342	7.4172	7.5435	7.4523	7.4154	7.4493	7.371	7.3916	7.3628	7.3077	7.285	7.2538	7.3009	7.3328	7.1487	7.2034	7.1093	7.1396	7.1333	7.1523	7.3562	7.2168	7.1505	7.2147	7.2076
NaN	NaN	NaN	NaN	NaN	NaN	NaN	NaN	NaN	NaN	NaN	NaN	NaN	NaN	7.3301	7.2958	7.3708	7.4134	7.3104	7.3385	7.427	7.4182	7.4102	7.3538	7.4206	7.3241	7.3904	7.3199	7.4383	7.358	7.4156	7.2605	7.4058	7.4056	7.3641	7.2826	7.4004	7.374	7.3831	7.1084	7.2036	7.284	7.1349	7.1911	7.2313	7.1669	7.1486	7.1991	7.1678	7.1967
NaN	NaN	NaN	NaN	NaN	NaN	NaN	NaN	NaN	NaN	NaN	NaN	NaN	NaN	NaN	7.2973	7.393	7.3944	7.3638	7.381	7.3238	7.316	7.4119	7.3611	7.3333	7.4661	7.4557	7.3191	7.3577	7.418	7.4847	7.2766	7.3461	7.341	7.3232	7.0951	7.1963	7.177	7.1411	7.0868	7.1556	7.2002	7.2287	7.1855	7.1874	7.2001	7.178	7.0502	7.1132	7.14
NaN	NaN	NaN	NaN	NaN	NaN	NaN	NaN	NaN	NaN	NaN	NaN	NaN	NaN	NaN	7.23	7.2032	7.2237	7.319	7.3451	7.4234	7.2963	7.4478	7.3045	7.3191	7.3032	7.408	7.4029	7.3336	7.4143	7.3395	7.3818	7.3469	7.2603	7.3094	7.4483	7.4124	7.2157	7.1142	7.1686	7.1107	7.1166	7.1225	7.1765	7.1271	7.1917	7.0793	7.1278	7.036	7.0938
NaN	NaN	NaN	NaN	NaN	NaN	NaN	NaN	NaN	NaN	NaN	NaN	NaN	NaN	7.2178	7.224	7.2714	7.2648	7.3782	7.4717	7.3536	7.3336	7.3934	7.3232	7.4222	7.386	7.3251	7.3291	7.3614	7.3269	7.309	7.3735	7.327	7.3155	7.1683	7.3151	7.4094	7.4398	7.2214	7.2524	7.1842	7.183	7.1998	7.076	7.1006	7.0813	7.151	7.1631	7.2197	7.1518
NaN	NaN	NaN	NaN	NaN	NaN	NaN	NaN	NaN	NaN	NaN	NaN	NaN	NaN	NaN	7.3134	7.2396	7.2973	7.1958	7.3499	7.373	7.3658	7.2883	7.4069	7.3716	7.3268	7.3017	7.2788	7.3904	7.3299	7.2873	7.3549	7.3644	7.3139	7.37	7.3721	7.3972	7.2438	7.1332	7.1285	7.1063	7.0971	7.108	7.1147	7.0049	7.0812	7.124	7.139	7.1422	7.1617
NaN	NaN	NaN	NaN	NaN	NaN	NaN	NaN	NaN	NaN	NaN	NaN	NaN	NaN	NaN	NaN	NaN	NaN	7.3304	7.1404	7.1597	7.2717	7.3204	7.2169	7.2993	7.282	7.2803	7.3281	7.2791	7.3036	7.3662	7.285	7.3577	7.3518	7.3013	7.3742	7.3252	7.1753	7.0983	7.1633	7.1492	7.157	7.1072	7.2079	7.074	7.0553	7.1045	7.1792	7.0869	7.0961
NaN	NaN	NaN	NaN	NaN	NaN	NaN	NaN	NaN	NaN	NaN	NaN	NaN	NaN	NaN	NaN	NaN	NaN	NaN	7.2372	7.2711	7.2295	7.2319	7.2685	7.3374	7.3741	7.3206	7.2895	7.2542	7.2928	7.3563	7.3176	7.3143	7.4663	7.352	7.3202	7.2289	7.1961	7.2152	7.2407	7.1586	7.1462	7.183	7.2243	7.0924	7.0595	7.0706	7.1352	7.0815	7.1028
NaN	NaN	NaN	NaN	NaN	NaN	NaN	NaN	NaN	NaN	NaN	NaN	NaN	NaN	NaN	NaN	NaN	NaN	NaN	7.2295	7.2377	7.1814	7.2248	7.2604	7.2798	7.2379	7.3097	7.2711	7.2787	7.2616	7.3552	7.3111	7.3167	7.3243	7.2873	7.4261	7.3373	7.2127	7.1569	7.0945	7.1533	7.2782	7.2234	7.2066	7.1225	7.0695	7.0627	7.1474	7.1371	7.2065
NaN	NaN	NaN	NaN	NaN	NaN	NaN	NaN	NaN	NaN	NaN	NaN	NaN	NaN	NaN	NaN	NaN	NaN	NaN	7.276	7.2558	7.1947	7.2208	7.3952	7.3754	7.2787	7.1514	7.2771	7.2655	7.2803	7.3005	7.3714	7.305	7.3656	7.2294	7.3881	7.3603	7.2278	7.1511	7.1552	7.1623	7.298	7.205	7.2324	7.2075	7.111	7.1719	7.1571	7.111	7.2124
NaN	NaN	NaN	NaN	NaN	NaN	NaN	NaN	NaN	NaN	NaN	NaN	NaN	NaN	NaN	NaN	NaN	NaN	7.1586	7.2006	7.1749	7.2966	7.2469	7.1451	7.141	7.1409	7.1874	7.2199	7.1623	7.2546	7.1332	7.2156	7.1892	7.2218	7.1673	7.376	7.2636	7.3008	7.3441	7.3696	7.0714	7.1339	7.2035	7.2371	7.2579	7.1469	7.1749	7.0438	7.2059	7.1233
NaN	NaN	NaN	NaN	NaN	NaN	NaN	NaN	NaN	NaN	NaN	NaN	NaN	NaN	NaN	NaN	NaN	NaN	7.1766	7.1905	7.2407	7.2601	7.1325	7.1381	7.0353	7.0714	7.1446	7.1815	7.0821	7.3308	7.224	7.1063	7.039	7.1697	7.2904	7.182	7.3471	7.2252	7.2868	7.2147	7.1968	7.1702	7.2337	7.2101	7.2155	7.1572	7.1462	7.0634	7.1508	7.0697
NaN	NaN	NaN	NaN	NaN	NaN	NaN	NaN	NaN	NaN	NaN	NaN	NaN	NaN	NaN	NaN	NaN	NaN	7.2056	7.1495	7.1771	7.1898	7.1885	7.1365	7.0899	7.1021	7.1752	7.2868	7.1217	7.1635	7.1236	7.3379	7.1854	7.1791	7.1708	7.2385	7.227	7.1989	7.3012	7.1607	7.2355	7.1043	7.1052	7.2367	7.1275	7.1939	7.1173	7.0582	7.1287	7.0951
NaN	NaN	NaN	NaN	NaN	NaN	NaN	NaN	NaN	NaN	NaN	NaN	NaN	NaN	NaN	NaN	NaN	NaN	NaN	7.2649	7.1511	7.1365	7.1546	7.1658	7.1058	7.1245	7.0924	7.1614	7.124	7.1402	7.0887	7.2625	7.1342	7.1709	7.2493	7.1243	7.1483	7.1803	7.2251	7.2042	7.2378	7.1785	7.0725	7.16	7.1073	7.0837	7.0879	7.0518	7.0427	7.0092
NaN	NaN	NaN	NaN	NaN	NaN	NaN	NaN	NaN	NaN	NaN	NaN	NaN	NaN	NaN	NaN	NaN	NaN	NaN	NaN	7.0842	7.0919	7.0686	7.106	7.0857	7.1574	7.1148	7.1625	7.2975	7.1444	7.1754	7.1388	7.2284	7.1512	7.2585	7.3632	7.1636	7.2028	7.2355	7.1859	7.1932	7.2126	7.2323	7.1563	7.1404	7.1513	7.105	7.0806	7.0886	7.076
NaN	NaN	NaN	NaN	NaN	NaN	NaN	NaN	NaN	NaN	NaN	NaN	NaN	NaN	NaN	NaN	NaN	NaN	NaN	NaN	NaN	7.0373	7.1224	7.1154	7.0494	7.1076	7.1294	7.1763	7.1908	7.1672	7.1414	7.1694	7.1486	7.1705	7.2372	7.2315	7.2642	7.1932	7.1919	7.2073	7.1653	7.2666	7.2687	7.2203	7.2473	7.1561	7.1085	7.0486	7.1107	7.1963
NaN	NaN	NaN	NaN	NaN	NaN	NaN	NaN	NaN	NaN	NaN	NaN	NaN	NaN	NaN	NaN	NaN	NaN	NaN	NaN	NaN	NaN	7.1326	7.1074	7.0155	7.0921	7.1	7.0971	7.1171	7.1737	7.1661	7.1687	7.1643	7.1792	7.1313	7.1719	7.2148	7.2333	7.2249	7.2461	7.1465	7.2241	7.2376	7.2244	7.2242	7.1906	7.148	7.1873	7.0667	6.9592
NaN	NaN	NaN	NaN	NaN	NaN	NaN	NaN	NaN	NaN	NaN	NaN	NaN	NaN	NaN	NaN	NaN	NaN	NaN	NaN	NaN	NaN	NaN	7.1989	7.1371	7.0454	7.0689	7.1388	7.1139	7.1876	7.1308	7.1849	7.2128	7.141	7.2681	7.1817	7.1835	7.1842	7.1548	7.2025	7.1535	7.2615	7.1448	7.1885	7.2397	7.1806	7.0827	7.1147	7.0174	6.9973
NaN	NaN	NaN	NaN	NaN	NaN	NaN	NaN	NaN	NaN	NaN	NaN	NaN	NaN	NaN	NaN	NaN	NaN	NaN	NaN	NaN	NaN	NaN	7.1767	7.1985	7.0995	7.1117	7.1501	7.143	7.1025	7.0646	7.1886	7.1974	7.1568	7.1524	7.1752	7.2188	7.2407	7.1431	7.1792	7.1996	7.1779	7.1927	7.2645	7.2483	7.1344	7.0928	7.1459	7.0309	6.992
NaN	NaN	NaN	NaN	NaN	NaN	NaN	NaN	NaN	NaN	NaN	NaN	NaN	NaN	NaN	NaN	NaN	NaN	NaN	NaN	NaN	NaN	NaN	NaN	7.1575	7.2508	7.1962	7.1099	7.0917	7.0528	7.0939	7.1669	7.1441	7.2361	7.2031	7.2205	7.2286	7.1834	7.152	7.2087	7.2185	7.1302	7.1993	7.264	7.2046	7.192	7.1689	7.0858	6.9857	7.0248
NaN	NaN	NaN	NaN	NaN	NaN	NaN	NaN	NaN	NaN	NaN	NaN	NaN	NaN	NaN	NaN	NaN	NaN	NaN	NaN	NaN	NaN	NaN	NaN	NaN	7.1769	7.1707	7.113	7.235	7.0691	7.0421	7.1123	7.1659	7.2165	7.1548	7.2111	7.2303	7.1698	7.1655	7.1794	7.1172	7.1401	7.0774	7.1808	7.1577	7.1042	7.2695	7.088	7.007	6.9532
NaN	NaN	NaN	NaN	NaN	NaN	NaN	NaN	NaN	NaN	NaN	NaN	NaN	NaN	NaN	NaN	NaN	NaN	NaN	NaN	NaN	NaN	NaN	NaN	NaN	NaN	7.24	7.2523	7.117	7.1744	7.1	7.0907	7.2371	7.1554	7.1982	7.1358	7.1908	7.2537	7.1883	7.1771	7.1946	7.1619	7.2406	7.1191	7.0728	7.123	7.1179	7.0891	7.0332	7.0305
NaN	NaN	NaN	NaN	NaN	NaN	NaN	NaN	NaN	NaN	NaN	NaN	NaN	NaN	NaN	NaN	NaN	NaN	NaN	NaN	NaN	NaN	NaN	NaN	NaN	NaN	7.1119	7.1679	7.0996	7.0734	7.2876	7.2876	7.0853	7.0876	7.292	7.1623	7.1643	7.2348	7.184	7.1678	7.169	7.1124	7.129	7.1055	7.035	7.07	7.0201	7.0581	6.9312	7.01
NaN	NaN	NaN	NaN	NaN	NaN	NaN	NaN	NaN	NaN	NaN	NaN	NaN	NaN	NaN	NaN	NaN	NaN	NaN	NaN	NaN	NaN	NaN	NaN	NaN	NaN	7.1189	7.1603	7.0546	7.0707	7.1554	7.1769	7.0491	7.0907	7.156	7.1599	7.2032	7.153	7.215	7.1385	7.1802	7.1599	7.1282	7.179	7.13	7.0313	7.0861	7.0219	6.9229	7.1213
NaN	NaN	NaN	NaN	NaN	NaN	NaN	NaN	NaN	NaN	NaN	NaN	NaN	NaN	NaN	NaN	NaN	NaN	NaN	NaN	NaN	NaN	NaN	NaN	NaN	NaN	7.1055	7.1224	7.1795	7.0493	7.0769	7.1083	7.0579	7.1198	7.1447	7.1525	7.2379	7.1674	6.8937	7.1263	7.1352	7.1968	7.1554	7.0458	7.0688	7.1637	7.1978	7.0506	6.9769	6.9964
NaN	NaN	NaN	NaN	NaN	NaN	NaN	NaN	NaN	NaN	NaN	NaN	NaN	NaN	NaN	NaN	NaN	NaN	NaN	NaN	NaN	NaN	NaN	NaN	NaN	NaN	7.1279	7.1553	7.1681	7.129	6.9996	7.1058	7.1321	7.0625	7.1471	7.1595	7.1319	7.1228	7.1546	7.0906	7.0374	7.1348	7.1648	7.1053	7.1092	7.12	7.0969	7.0651	6.9906	6.9029
NaN	NaN	NaN	NaN	NaN	NaN	NaN	NaN	NaN	NaN	NaN	NaN	NaN	NaN	NaN	NaN	NaN	NaN	NaN	NaN	NaN	NaN	NaN	NaN	NaN	NaN	NaN	7.1025	7.1037	7.0704	7.0679	7.1347	7.1315	7.1777	7.1583	7.2824	7.136	7.1974	7.0993	7.0852	7.1766	7.1263	7.1531	7.1349	7.0144	7.0362	7.0596	7.0903	6.9266	6.9147
NaN	NaN	NaN	NaN	NaN	NaN	NaN	NaN	NaN	NaN	NaN	NaN	NaN	NaN	NaN	NaN	NaN	NaN	NaN	NaN	NaN	NaN	NaN	NaN	NaN	NaN	NaN	7.2065	7.1098	7.0457	7.0825	7.0999	7.1381	7.0183	7.1612	7.1058	7.0579	7.2309	7.1083	7.172	7.0788	7.1447	7.2383	7.1327	7.033	7.0128	7.0046	7.0248	6.9038	6.9089
NaN	NaN	NaN	NaN	NaN	NaN	NaN	NaN	NaN	NaN	NaN	NaN	NaN	NaN	NaN	NaN	NaN	NaN	NaN	NaN	NaN	NaN	NaN	NaN	NaN	NaN	7.1279	7.0558	7.1923	7.113	7.0829	7.0522	7.106	7.1037	7.1922	7.1369	7.1822	7.0877	7.1442	7.1049	7.1485	7.1285	7.1151	7.2223	7.0729	7.0329	7.0148	6.9181	7.131	6.9611
NaN	NaN	NaN	NaN	NaN	NaN	NaN	NaN	NaN	NaN	NaN	NaN	NaN	NaN	NaN	NaN	NaN	NaN	NaN	NaN	NaN	NaN	NaN	NaN	NaN	NaN	7.2315	7.151	7.1809	7.1519	7.0045	7.0692	7.154	7.1235	7.1564	7.0796	7.1282	7.1024	7.2193	7.1102	7.1223	7.1813	7.2487	7.0782	7.0416	7.0649	7.0079	7.0228	6.9718	6.9208
NaN	NaN	NaN	NaN	NaN	NaN	NaN	NaN	NaN	NaN	NaN	NaN	NaN	NaN	NaN	NaN	NaN	NaN	NaN	NaN	NaN	NaN	NaN	NaN	NaN	7.0927	7.1034	7.0503	7.142	7.0974	7.0731	7.1734	7.0359	7.0674	7.0447	7.1553	7.0247	7.1646	7.166	7.1196	7.0905	7.124	7.2029	7.1927	7.0876	6.9892	7.0962	6.9972	6.9696	6.896
NaN	NaN	NaN	NaN	NaN	NaN	NaN	NaN	NaN	NaN	NaN	NaN	NaN	NaN	NaN	NaN	NaN	NaN	NaN	NaN	NaN	NaN	NaN	NaN	NaN	7.014	7.0393	7.1347	7.1661	7.1588	7.0557	7.0396	7.1013	7.0735	7.1336	7.2237	7.1138	7.0736	7.0783	7.1003	7.1338	7.0855	7.0638	7.0648	7.0586	7.0687	7.0299	6.9867	6.9494	7.0519
NaN	NaN	NaN	NaN	NaN	NaN	NaN	NaN	NaN	NaN	NaN	NaN	NaN	NaN	NaN	NaN	NaN	NaN	NaN	NaN	NaN	NaN	NaN	NaN	NaN	7.3641	7.3627	7.3867	7.4713	7.461	7.3947	7.3598	7.3717	7.3717	7.3739	7.3841	7.442	7.4322	7.4042	7.3784	7.382	7.4197	7.3811	7.4368	7.365	7.3554	7.3455	7.3172	7.3132	7.3989
NaN	NaN	NaN	NaN	NaN	NaN	NaN	NaN	NaN	NaN	NaN	NaN	NaN	NaN	NaN	NaN	NaN	NaN	NaN	NaN	NaN	NaN	NaN	NaN	NaN	7.38	7.3663	7.4059	7.4958	7.4882	7.4192	7.3847	7.3744	7.3739	7.3843	7.3906	7.4508	7.4219	7.3907	7.3779	7.3821	7.381	7.3712	7.4357	7.3616	7.3475	7.3505	7.3226	7.3177	7.3953
NaN	NaN	NaN	NaN	NaN	NaN	NaN	NaN	NaN	NaN	NaN	NaN	NaN	NaN	NaN	NaN	NaN	NaN	NaN	NaN	NaN	NaN	NaN	NaN	NaN	7.3868	7.3804	7.4153	7.5392	7.4931	7.4334	7.4336	7.3815	7.3799	7.381	7.3813	7.4356	7.4229	7.3927	7.3849	7.3799	7.3707	7.3721	7.405	7.4485	7.3483	7.3411	7.3354	7.3258	7.4255
NaN	NaN	NaN	NaN	NaN	NaN	NaN	NaN	NaN	NaN	NaN	NaN	NaN	NaN	NaN	NaN	NaN	NaN	NaN	NaN	NaN	NaN	NaN	NaN	NaN	7.3929	7.3667	7.3677	7.5369	7.5085	7.4327	7.4478	7.4083	7.3814	7.3954	7.3712	7.4395	7.4329	7.4224	7.3919	7.3848	7.3842	7.3748	7.3721	7.3754	7.4174	7.3959	7.3368	7.333	7.4361
NaN	NaN	NaN	NaN	NaN	NaN	NaN	NaN	NaN	NaN	NaN	NaN	NaN	NaN	NaN	NaN	NaN	NaN	NaN	NaN	NaN	NaN	NaN	NaN	NaN	7.3988	7.4138	7.3999	7.4935	7.5045	7.4438	7.4459	7.4189	7.4018	7.4004	7.3782	7.4381	7.4414	7.4281	7.4343	7.4121	7.4121	7.3932	7.3805	7.3847	7.3819	7.3666	7.3331	7.3332	7.4452
NaN	NaN	NaN	NaN	NaN	NaN	NaN	NaN	NaN	NaN	NaN	NaN	NaN	NaN	NaN	NaN	NaN	NaN	NaN	NaN	NaN	NaN	NaN	NaN	NaN	NaN	7.4256	7.4238	7.525	7.5087	7.4551	7.4695	7.4215	7.4019	7.3984	7.3916	7.4412	7.4411	7.4287	7.4778	7.4579	7.42	7.4084	7.3968	7.3923	7.3896	7.3714	7.3592	7.3331	7.4394
NaN	NaN	NaN	NaN	NaN	NaN	NaN	NaN	NaN	NaN	NaN	NaN	NaN	NaN	NaN	NaN	NaN	NaN	NaN	NaN	NaN	NaN	NaN	NaN	NaN	NaN	7.4255	7.4515	7.4907	7.4984	7.4707	7.4681	7.4205	7.4049	7.3959	7.385	7.4293	7.4194	7.4302	7.4457	7.439	7.408	7.4143	7.413	7.413	7.4376	7.3437	7.3555	7.3367	7.4453
NaN	NaN	NaN	NaN	NaN	NaN	NaN	NaN	NaN	NaN	NaN	NaN	NaN	NaN	NaN	NaN	NaN	NaN	NaN	NaN	NaN	NaN	NaN	NaN	NaN	NaN	7.4455	7.4539	7.4734	7.5305	7.501	7.4558	7.41	7.4041	7.3842	7.3648	7.4146	7.4196	7.4223	7.4167	7.4458	7.419	7.4185	7.4167	7.4164	7.3501	7.3563	7.3469	7.3596	7.4577
NaN	NaN	NaN	NaN	NaN	NaN	NaN	NaN	NaN	NaN	NaN	NaN	NaN	NaN	NaN	NaN	NaN	NaN	NaN	NaN	NaN	NaN	NaN	NaN	NaN	7.4528	7.4366	7.4051	7.4451	7.5178	7.4874	7.4346	7.4088	7.4062	7.3799	7.3652	7.412	7.4086	7.4183	7.4676	7.4174	7.4127	7.4072	7.4	7.3985	7.3482	7.3502	7.3322	7.3385	7.4422
NaN	NaN	NaN	NaN	NaN	NaN	NaN	NaN	NaN	NaN	NaN	NaN	NaN	NaN	NaN	NaN	NaN	NaN	NaN	NaN	NaN	NaN	NaN	NaN	7.4514	7.3785	7.3686	7.4259	7.4023	7.4832	7.5024	7.4467	7.4454	7.4065	7.3611	7.3598	7.4134	7.403	7.4025	7.4033	7.4023	7.4014	7.485	7.3974	7.3953	7.3433	7.3577	7.3611	7.3251	7.4417
NaN	NaN	NaN	NaN	NaN	NaN	NaN	NaN	NaN	NaN	NaN	NaN	NaN	NaN	NaN	NaN	NaN	NaN	NaN	NaN	NaN	NaN	NaN	NaN	7.4491	7.3903	7.3699	7.3927	7.4165	7.4545	7.5125	7.4249	7.417	7.3428	7.317	7.3564	7.3476	7.4003	7.4018	7.3998	7.3925	7.3964	7.3618	7.3478	7.3067	7.3209	7.3152	7.3219	7.2925	7.4077
NaN	NaN	NaN	NaN	NaN	NaN	NaN	NaN	NaN	NaN	NaN	NaN	NaN	NaN	NaN	NaN	NaN	NaN	NaN	NaN	NaN	NaN	7.4681	7.4567	7.3945	7.3791	7.3658	7.3768	7.4056	7.4186	7.4727	7.4364	7.4082	7.3715	7.3297	7.3517	7.3517	7.4075	7.4067	7.396	7.3854	7.3843	7.3469	7.3519	7.2953	7.37	7.3648	7.3711	7.3213	7.4475
NaN	NaN	NaN	NaN	NaN	NaN	NaN	NaN	NaN	NaN	NaN	NaN	NaN	NaN	NaN	NaN	NaN	NaN	NaN	NaN	NaN	NaN	7.464	7.4609	7.4086	7.3988	7.3802	7.4065	7.4066	7.4116	7.3992	7.4371	7.3978	7.3659	7.3654	7.3552	7.3553	7.4078	7.4007	7.3961	7.3923	7.3815	7.3392	7.3461	7.3449	7.3668	7.3639	7.3599	7.315	7.4457
NaN	NaN	NaN	NaN	NaN	NaN	NaN	NaN	NaN	NaN	NaN	NaN	NaN	NaN	NaN	NaN	NaN	NaN	NaN	NaN	NaN	7.4692	7.4652	7.467	7.4111	7.4072	7.3936	7.4234	7.403	7.4051	7.3901	7.4011	7.4238	7.4028	7.3677	7.3601	7.36	7.3549	7.3992	7.4812	7.3905	7.38	7.3466	7.3791	7.3659	7.3602	7.3686	7.3611	7.3915	7.4507
NaN	NaN	NaN	NaN	NaN	NaN	NaN	NaN	NaN	NaN	NaN	NaN	NaN	NaN	NaN	NaN	NaN	NaN	NaN	NaN	NaN	7.4769	7.4965	7.4687	7.4124	7.4101	7.3951	7.3778	7.4061	7.3957	7.4198	7.4058	7.4153	7.4009	7.36	7.3714	7.3617	7.3517	7.4048	7.3928	7.3874	7.3866	7.3427	7.3412	7.3723	7.3709	7.3671	7.3782	7.3342	7.4482
NaN	NaN	NaN	NaN	NaN	NaN	NaN	NaN	NaN	NaN	NaN	NaN	NaN	NaN	NaN	NaN	NaN	NaN	NaN	NaN	7.5855	7.523	7.4996	7.4173	7.4213	7.4125	7.3992	7.3657	7.4334	7.4002	7.398	7.3894	7.4248	7.437	7.4114	7.3986	7.3758	7.363	7.3459	7.3883	7.3793	7.3811	7.343	7.3379	7.3501	7.3764	7.3867	7.397	7.3914	7.4568
NaN	NaN	NaN	NaN	NaN	NaN	NaN	NaN	NaN	NaN	NaN	NaN	NaN	NaN	NaN	NaN	NaN	NaN	NaN	7.5554	7.6189	7.5032	7.5019	7.4192	7.4365	7.4149	7.393	7.4031	7.4171	7.4035	7.4092	7.435	7.4297	7.4375	7.4693	7.407	7.3691	7.3688	7.3462	7.3867	7.3826	7.4037	7.3389	7.4353	7.3888	7.3913	7.3971	7.3925	7.3907	7.5111
NaN	NaN	NaN	NaN	NaN	NaN	NaN	NaN	NaN	NaN	NaN	NaN	NaN	NaN	NaN	NaN	NaN	NaN	NaN	7.5851	7.6162	7.5417	7.5105	7.4475	7.4537	7.4417	7.4153	7.4665	7.4219	7.4177	7.4456	7.4434	7.4375	7.4294	7.4331	7.4671	7.3974	7.3688	7.348	7.3921	7.3811	7.3796	7.4173	7.3891	7.3887	7.3926	7.3948	7.3935	7.3942	7.5138
NaN	NaN	NaN	NaN	NaN	NaN	NaN	NaN	NaN	NaN	NaN	NaN	NaN	NaN	NaN	NaN	NaN	NaN	7.5776	7.6135	7.6036	7.4928	7.4502	7.4268	7.448	7.4368	7.4166	7.4628	7.4186	7.4127	7.4441	7.4404	7.427	7.4197	7.3661	7.4591	7.384	7.3551	7.343	7.3318	7.3769	7.4025	7.3624	7.3733	7.3713	7.3744	7.4371	7.3884	7.3914	7.4845
NaN	NaN	NaN	NaN	NaN	NaN	NaN	NaN	NaN	NaN	NaN	NaN	NaN	NaN	NaN	NaN	NaN	7.5653	7.5856	7.6185	7.5829	7.4673	7.4327	7.4561	7.4545	7.428	7.4448	7.4559	7.4182	7.4148	7.415	7.438	7.4339	7.4156	7.355	7.4012	7.4043	7.3697	7.3448	7.3272	7.3306	7.3843	7.3624	7.4128	7.3662	7.3702	7.3732	7.3751	7.3843	7.491
NaN	NaN	NaN	NaN	NaN	NaN	NaN	NaN	NaN	NaN	NaN	NaN	NaN	NaN	NaN	NaN	7.5884	7.6307	7.6384	7.5783	7.4653	7.4372	7.4307	7.4611	7.458	7.426	7.4184	7.4529	7.4548	7.4529	7.4157	7.4137	7.4306	7.4208	7.4058	7.3768	7.4091	7.4056	7.3732	7.3402	7.3442	7.3382	7.3661	7.3441	7.4364	7.374	7.3769	7.3739	7.3858	7.4672
NaN	NaN	NaN	NaN	NaN	NaN	NaN	NaN	NaN	NaN	NaN	NaN	NaN	NaN	NaN	7.5488	7.6123	7.6161	7.5299	7.5365	7.3912	7.4007	7.3878	7.4346	7.412	7.4152	7.4196	7.4517	7.5029	7.5063	7.499	7.4969	7.4895	7.4706	7.4585	7.399	7.4115	7.4113	7.3785	7.3822	7.3821	7.3448	7.3375	7.3884	7.3875	7.4184	7.4176	7.4214	7.5478	7.5384
NaN	NaN	NaN	NaN	NaN	NaN	NaN	NaN	NaN	NaN	NaN	NaN	NaN	NaN	NaN	7.5399	7.5497	7.5497	7.5604	7.6083	7.5188	7.4301	7.3935	7.4197	7.3934	7.4427	7.4386	7.4573	7.503	7.5037	7.4933	7.4938	7.4884	7.4813	7.4712	7.4094	7.4234	7.4532	7.4292	7.3968	7.3911	7.3789	7.4193	7.3773	7.3933	7.3929	7.3884	7.4147	7.5384	7.5336
NaN	NaN	NaN	NaN	NaN	NaN	NaN	NaN	NaN	NaN	NaN	NaN	NaN	NaN	7.5822	7.6022	7.5725	7.6633	7.6662	7.666	7.5417	7.4664	7.4041	7.4123	7.4345	7.3971	7.4712	7.505	7.4831	7.4935	7.4848	7.4827	7.4884	7.4835	7.5034	7.4983	7.4478	7.4416	7.4467	7.4116	7.3964	7.3764	7.3663	7.3519	7.3567	7.3228	7.4212	7.4196	7.54	7.5218
NaN	NaN	NaN	NaN	NaN	NaN	NaN	NaN	NaN	NaN	NaN	NaN	NaN	NaN	7.5295	7.6285	7.6327	7.6471	7.6591	7.6645	7.4806	7.4641	7.468	7.4405	7.4242	7.3827	7.4872	7.5159	7.5011	7.5096	7.4972	7.5074	7.5155	7.5144	7.5092	7.4998	7.4586	7.4653	7.4526	7.4261	7.3997	7.3721	7.35	7.3422	7.3462	7.4164	7.353	7.4069	7.5341	7.5415
NaN	NaN	NaN	NaN	NaN	NaN	NaN	NaN	NaN	NaN	NaN	NaN	NaN	NaN	NaN	7.6141	7.6197	7.6489	7.6483	7.6547	7.4978	7.4629	7.4649	7.4875	7.4276	7.3836	7.3849	7.5165	7.4994	7.5022	7.5067	7.5101	7.512	7.5236	7.5063	7.4932	7.4922	7.4492	7.4641	7.4474	7.418	7.3541	7.3336	7.3309	7.3386	7.3441	7.3383	7.4079	7.5355	7.5393
NaN	NaN	NaN	NaN	NaN	NaN	NaN	NaN	NaN	NaN	NaN	NaN	NaN	NaN	NaN	7.6252	7.6329	7.6369	7.6557	7.6624	7.5501	7.4886	7.49	7.468	7.4815	7.4337	7.3857	7.5121	7.4968	7.4808	7.5164	7.512	7.5145	7.5012	7.5003	7.515	7.4949	7.4432	7.4716	7.4728	7.4297	7.369	7.3244	7.3204	7.3165	7.3206	7.3112	7.393	7.5227	7.5244
NaN	NaN	NaN	NaN	NaN	NaN	NaN	NaN	NaN	NaN	NaN	NaN	NaN	NaN	NaN	7.6221	7.6484	7.6254	7.6281	7.634	7.5759	7.5622	7.4933	7.4939	7.4921	7.4763	7.4589	7.4213	7.4739	7.4983	7.4876	7.51	7.5063	7.5063	7.5205	7.5154	7.4352	7.4588	7.4413	7.4239	7.4162	7.3456	7.3251	7.3106	7.3108	7.3263	7.3227	7.333	7.5172	7.5229
NaN	NaN	NaN	NaN	NaN	NaN	NaN	NaN	NaN	NaN	NaN	NaN	NaN	NaN	NaN	7.5819	7.6295	NaN	NaN	7.6372	7.5485	7.5719	7.5338	7.5296	7.4982	7.4983	7.4772	7.5127	7.4563	7.5086	7.4794	7.4867	7.494	7.5138	7.5204	7.5413	7.4787	7.4831	7.4405	7.4679	7.4175	7.378	7.345	7.3214	7.3256	7.3334	7.3289	7.332	7.5155	7.5221
NaN	NaN	NaN	NaN	NaN	NaN	NaN	NaN	NaN	NaN	NaN	NaN	NaN	NaN	NaN	NaN	NaN	NaN	NaN	NaN	NaN	7.5485	7.5546	7.5266	7.5013	7.5082	7.4811	7.5169	7.4812	7.5082	7.4712	7.4604	7.4941	7.494	7.4987	7.5328	7.5344	7.4911	7.48	7.452	7.4217	7.3894	7.3707	7.3588	7.3372	7.3392	7.3346	7.3374	7.478	7.5311
NaN	NaN	NaN	NaN	NaN	NaN	NaN	NaN	NaN	NaN	NaN	NaN	NaN	NaN	NaN	NaN	NaN	NaN	NaN	NaN	NaN	7.5212	7.5536	7.5394	7.5079	7.5062	7.5171	7.5123	7.4726	7.4685	7.4608	7.4625	7.4703	7.4831	7.48	7.5113	7.4946	7.4802	7.4501	7.4638	7.4206	7.3857	7.3751	7.3554	7.4112	7.4109	7.3382	7.3803	7.4756	7.536
NaN	NaN	NaN	NaN	NaN	NaN	NaN	NaN	NaN	NaN	NaN	NaN	NaN	NaN	NaN	NaN	NaN	NaN	NaN	NaN	7.4845	7.5074	7.4926	7.5486	7.5589	7.5135	7.545	7.5002	7.4731	7.4545	7.5029	7.4743	7.4714	7.4694	7.4778	7.4786	7.4857	7.4791	7.4773	7.4641	7.4156	7.3846	7.373	7.3762	7.4623	7.3837	7.3875	7.3016	7.4895	7.5564
NaN	NaN	NaN	NaN	NaN	NaN	NaN	NaN	NaN	NaN	NaN	NaN	NaN	NaN	NaN	NaN	NaN	7.4238	7.4597	7.4533	7.5313	7.5903	7.5984	7.5466	7.5974	7.5436	7.5269	7.5182	7.4726	7.4543	7.5187	7.5084	7.4712	7.47	7.4826	7.4809	7.4594	7.445	7.4429	7.4135	7.3977	7.3941	7.3936	7.3869	7.4048	7.4072	7.3871	7.3876	7.3898	7.4233
NaN	NaN	NaN	NaN	NaN	NaN	NaN	NaN	NaN	NaN	NaN	NaN	NaN	NaN	NaN	NaN	7.3892	7.3963	7.501	7.4493	7.5069	7.5612	7.5949	7.5983	7.5916	7.5417	7.5316	7.5163	7.4917	7.4583	7.4577	7.5174	7.5087	7.4748	7.4727	7.4772	7.4293	7.4272	7.4022	7.4684	7.4695	7.4724	7.5184	7.4229	7.4109	7.414	7.3853	7.4043	7.4049	7.4794
NaN	NaN	NaN	NaN	NaN	NaN	NaN	NaN	NaN	NaN	NaN	NaN	NaN	NaN	NaN	7.3799	7.3882	7.3953	7.4079	7.4596	7.5547	7.5846	7.5844	7.5995	7.5944	7.5384	7.5201	7.4964	7.5004	7.4721	7.4668	7.5186	7.5266	7.5192	7.4712	7.411	7.4067	7.399	7.3705	7.4452	7.4411	7.4909	7.5236	7.4596	7.4321	7.4204	7.4105	7.398	7.4069	7.4665
NaN	NaN	NaN	NaN	NaN	NaN	NaN	NaN	NaN	NaN	NaN	NaN	NaN	7.3091	7.3147	7.3	7.3718	7.3683	7.4004	7.4399	7.4816	7.6052	7.6005	7.5986	7.5956	7.5377	7.5184	7.5018	7.5006	7.4964	7.48	7.4704	7.5058	7.5137	7.5135	7.4124	7.4244	7.4069	7.4396	7.4834	7.4885	7.5133	7.4567	7.4615	7.4374	7.4295	7.426	7.413	7.3907	7.4656
NaN	NaN	NaN	NaN	NaN	NaN	NaN	NaN	NaN	NaN	NaN	NaN	NaN	7.307	7.3107	7.3043	7.373	7.3602	7.3757	7.3965	7.493	7.5763	7.5973	7.5765	7.5789	7.5251	7.5088	7.4982	7.4963	7.4949	7.4896	7.4849	7.5204	7.5274	7.5244	7.4635	7.4303	7.4082	7.4402	7.4839	7.5026	7.5027	7.4664	7.4668	7.4318	7.4314	7.4381	7.4346	7.4347	7.4486
NaN	NaN	NaN	NaN	NaN	NaN	NaN	NaN	NaN	NaN	NaN	7.4387	7.4161	7.3043	7.3146	7.3101	7.2929	7.355	7.3604	7.3802	7.4562	7.546	7.5647	7.5792	7.5358	7.5289	7.5129	7.5053	7.4978	7.4887	7.4935	7.4883	7.4737	7.4702	7.4614	7.4621	7.4691	7.4134	7.445	7.4975	7.4934	7.5165	7.468	7.5027	7.4714	7.4881	7.4847	7.5019	7.5052	7.4576
NaN	NaN	NaN	NaN	NaN	NaN	NaN	NaN	NaN	7.5196	7.485	7.4397	7.4513	7.3406	7.3214	7.3122	7.2981	7.3576	7.3462	7.3739	7.4493	7.5031	7.5822	7.5258	7.5634	7.5564	7.5524	7.5587	7.5605	7.5525	7.4974	7.4837	7.4797	7.4687	7.4681	7.4731	7.4715	7.4189	7.4192	7.5191	7.5351	7.5431	7.5009	7.4802	7.4857	7.5235	7.5501	7.5428	7.4687	7.4371
NaN	NaN	NaN	7.4773	NaN	NaN	NaN	NaN	NaN	7.5268	7.5013	7.5717	7.5051	7.3785	7.345	7.383	7.2966	7.2804	7.3613	7.3708	7.4477	7.4506	7.5083	7.5374	7.5788	7.5529	7.5482	7.5649	7.567	7.5744	7.5501	7.4857	7.4779	7.4771	7.4675	7.4516	7.4312	7.4047	7.4685	7.4791	7.4904	7.516	7.4229	7.489	7.5245	7.48	7.4907	7.4835	7.4794	7.4473
NaN	NaN	7.5148	7.4872	NaN	NaN	NaN	NaN	7.5443	7.5364	7.5592	7.539	7.5137	7.3867	7.3728	7.3357	7.2932	7.278	7.3064	7.3579	7.4199	7.4196	7.4531	7.5164	7.5212	7.5286	7.5596	7.5313	7.5282	7.552	7.5369	7.4991	7.4843	7.4683	7.4564	7.4535	7.4239	7.4101	7.4923	7.4741	7.4848	7.5005	7.3749	7.5285	7.5595	7.5105	7.5355	7.4514	7.4346	7.4538
7.4974	7.4901	7.5172	7.4787	NaN	NaN	NaN	7.5844	7.5822	7.5755	7.5808	7.5786	7.5061	7.3657	7.3912	7.3278	7.3251	7.3228	7.3233	7.4059	7.3991	7.3969	7.4162	7.4353	7.4771	7.5583	7.6051	7.5543	7.5483	7.5424	7.5331	7.5192	7.5009	7.4681	7.4651	7.4511	7.4348	7.5007	7.52	7.5094	7.5366	7.5796	7.541	7.5354	7.5687	7.5211	7.5199	7.4261	7.4282	7.4375
NaN	7.3842	7.381	7.3324	NaN	NaN	NaN	7.4619	7.4789	7.4656	7.4666	7.389	7.3885	7.3668	7.3847	7.3731	7.3669	7.367	7.3756	7.3073	7.4239	7.3963	7.4364	7.4229	7.4578	7.4685	7.5059	7.5585	7.5509	7.5407	7.5482	7.5397	7.5145	7.5045	7.4718	7.4599	7.4507	7.5285	7.5398	7.5477	7.5568	7.5571	7.4471	7.5535	7.5495	7.5494	7.5254	7.5203	7.0389	7.3789
NaN	7.3758	7.3794	7.363	7.4015	NaN	NaN	7.4493	7.4565	7.4708	7.4841	7.4879	7.4086	7.3882	7.3777	7.3975	7.3682	7.3797	7.3902	7.3752	7.3685	7.37	7.3279	7.3827	7.3788	7.4148	7.4252	7.5016	7.5217	7.5785	7.5594	7.5305	7.5489	7.5508	7.5511	7.4824	7.5668	7.5605	7.5833	7.5623	7.5743	7.5212	7.5015	7.4945	7.5043	7.5272	7.5134	7.4716	7.5179	7.3933
7.4008	7.4007	7.4052	7.3814	7.3766	7.4068	7.432	7.4448	7.4533	7.4739	7.4807	7.4964	7.4876	7.4836	7.4058	7.4154	7.3895	7.4134	7.378	7.3814	7.394	7.3892	7.3464	7.3993	7.3984	7.3888	7.4064	7.477	7.4993	7.5402	7.5076	7.5576	7.5637	7.5648	7.5754	7.5826	7.5863	7.584	7.5879	7.5897	7.6026	7.5714	7.5209	7.5254	7.4931	7.4874	7.4339	7.397	7.391	6.9872
NaN	7.3816	7.3971	7.4217	7.4221	7.4269	7.4579	7.4733	7.445	7.4716	7.4597	7.5051	7.5126	7.504	7.4437	7.462	7.4651	7.4338	7.4073	7.436	7.4074	7.3692	7.3924	7.3533	7.4164	7.4173	7.4154	7.4858	7.5306	7.5257	7.581	7.5813	7.5708	7.5415	7.5711	7.5756	7.5931	7.5943	7.5857	7.5909	7.5878	7.5645	7.574	7.5727	7.5451	7.5141	7.4054	7.3997	7.3905	6.9811
NaN	NaN	7.3925	7.4437	7.4198	7.424	7.46	7.4862	7.5024	7.4994	7.4779	7.4893	7.5075	7.5202	7.526	7.4296	7.4339	7.4493	7.4248	7.4348	7.417	7.3793	7.403	7.4943	7.3863	7.3844	7.445	7.4862	7.5661	7.5725	7.6068	7.5927	7.5883	7.5848	7.609	7.5866	7.5772	7.5796	7.5733	7.5956	7.6025	7.5508	7.567	7.542	7.5187	7.4197	7.3794	7.3662	7.394	7.005
NaN	NaN	7.4358	7.4107	7.4394	7.4229	7.4591	7.481	7.5031	7.5011	7.498	7.4814	7.4749	7.4901	7.5119	7.4525	7.4273	7.4283	7.4314	7.4466	7.3999	7.4898	7.4003	7.4966	7.4508	7.4223	7.4463	7.4656	7.5711	7.5859	7.6075	7.5926	7.5999	7.5712	7.5489	7.5566	7.5568	7.5827	7.5653	7.564	7.5596	7.5613	7.5563	7.5292	7.519	7.4551	7.3889	7.3514	7.3967	7.002
NaN	NaN	7.4546	7.4318	7.4095	7.4574	7.4888	7.5108	7.5164	7.4968	7.5069	7.5023	7.4959	7.4904	7.5079	7.507	7.5054	7.4516	7.4563	7.4445	7.4296	7.4588	7.5058	7.5071	7.5231	7.4767	7.3868	7.4587	7.5421	7.6097	7.5703	7.5575	7.5726	7.5421	7.5601	7.5541	7.5479	7.5473	7.5332	7.5485	7.5337	7.5044	7.5052	7.4983	7.4823	7.4632	7.4637	7.432	7.4017	7.4425
NaN	NaN	NaN	7.4631	7.467	7.4582	7.4967	7.5033	7.4717	7.4684	7.4483	7.4537	7.469	7.4945	7.5145	7.5073	7.508	7.4579	7.462	7.4061	7.4867	7.5049	7.5301	7.534	7.5378	7.4792	7.4368	7.4768	7.4832	7.5337	7.5929	7.58	7.5434	7.5292	7.513	7.5101	7.4859	7.5056	7.49	7.5006	7.5009	7.4989	7.4717	7.4953	7.4565	7.4183	7.4485	7.3982	7.4003	7.4368
NaN	NaN	NaN	NaN	NaN	NaN	NaN	NaN	NaN	7.469	7.4933	7.4932	7.5098	7.5176	7.5517	7.5494	7.5106	7.4674	7.4432	7.4217	7.5396	7.5254	7.5016	7.5184	7.5324	7.4621	7.4125	7.4258	7.4337	7.4817	7.5525	7.5662	7.5277	7.4888	7.467	7.4246	7.4922	7.4906	7.4598	7.4436	7.4541	7.4455	7.441	7.4144	7.3939	7.4362	7.3776	7.3934	7.3556	7.332
NaN	NaN	NaN	NaN	NaN	NaN	NaN	NaN	NaN	7.5217	7.518	7.523	7.5509	7.5409	7.5688	7.5044	7.481	7.4583	7.4556	7.5842	7.5166	7.4634	7.5146	7.5059	7.4669	7.482	7.4153	7.4555	7.4352	7.4379	7.4923	7.5517	7.4827	7.4896	7.4393	7.4367	7.4337	7.4287	7.4298	7.43	7.4373	7.4424	7.421	7.4043	7.3797	7.3753	7.3707	7.3451	7.3833	7.2931
NaN	NaN	NaN	NaN	NaN	NaN	NaN	NaN	7.5562	7.5569	7.5588	7.5616	7.6135	7.5557	7.584	7.5985	7.5303	7.5916	7.5951	7.6089	7.5284	7.506	7.4989	7.475	7.4751	7.4907	7.4417	7.43	7.4108	7.4209	7.438	7.5102	7.5299	7.508	7.458	7.4576	7.4371	7.4369	7.4404	7.4193	7.4206	7.4214	7.4258	7.4085	7.4034	7.3669	7.3354	7.32	7.3324	7.3116
NaN	NaN	NaN	NaN	NaN	NaN	NaN	NaN	NaN	7.6498	7.6483	7.6567	7.6923	7.6406	7.667	7.6538	7.6242	7.6667	7.6742	7.629	7.5644	7.5286	7.5364	7.4894	7.4978	7.4906	7.4388	7.4368	7.4873	7.3678	7.4315	7.4229	7.5253	7.524	7.5031	7.4536	7.4596	7.4427	7.4321	7.4215	7.4066	7.3789	7.4022	7.3512	7.3718	7.3426	7.3374	7.326	7.3198	7.302
NaN	NaN	NaN	NaN	NaN	NaN	NaN	NaN	NaN	7.6728	7.6513	7.6947	7.7274	7.6015	7.6242	7.5978	7.6838	7.7121	7.7051	7.6204	7.5647	7.5517	7.5519	7.5274	7.5253	7.4949	7.5896	7.5856	7.5621	7.4827	7.4217	7.4203	7.5155	7.5928	7.5779	7.5242	7.5415	7.5496	7.5218	7.5589	7.4986	7.484	7.4585	7.458	7.3776	7.3558	7.3597	7.3334	7.317	7.3077
NaN	NaN	NaN	NaN	NaN	NaN	NaN	NaN	NaN	NaN	NaN	7.749	7.6594	7.655	7.6426	7.583	7.6912	7.699	7.7022	7.6497	7.5699	7.5656	7.5613	7.5642	7.5411	7.5173	7.6133	7.5869	7.5615	7.5597	7.4604	7.4612	7.4937	7.5148	7.58	7.5911	7.5593	7.5584	7.5353	7.5166	7.515	7.4977	7.4752	7.4686	7.4362	7.4306	7.4141	7.3278	7.3151	7.2997
NaN	NaN	NaN	NaN	NaN	NaN	NaN	NaN	NaN	NaN	NaN	NaN	7.7542	7.691	7.6387	7.7295	7.7137	7.708	7.7228	7.6118	7.5985	7.6261	7.5498	7.5908	7.5414	7.5234	7.6498	7.6066	7.5743	7.5611	7.4986	7.4906	7.4582	7.4913	7.5712	7.5997	7.6082	7.6061	7.5935	7.5306	7.5393	7.5378	7.4798	7.4702	7.4566	7.4338	7.4156	7.3302	7.3839	7.3021
NaN	NaN	NaN	NaN	NaN	NaN	NaN	NaN	NaN	NaN	NaN	NaN	NaN	NaN	7.6306	7.7128	7.7373	7.7386	7.7204	7.6475	7.638	7.628	7.6269	7.5958	7.5737	7.5716	7.6677	7.6355	7.6082	7.5692	7.576	7.4912	7.495	7.4661	7.5415	7.5454	7.5464	7.577	7.5827	7.5819	7.5389	7.5454	7.5031	7.4952	7.4698	7.4567	7.453	7.3541	7.3506	7.3195
NaN	NaN	NaN	NaN	NaN	NaN	NaN	NaN	NaN	NaN	NaN	NaN	NaN	NaN	7.7317	7.7211	7.6947	7.7499	7.8486	7.6286	7.622	7.6065	7.6413	7.5972	7.583	7.5793	7.672	7.63	7.7063	7.6172	7.7074	7.5554	7.5133	7.4882	7.5993	7.5471	7.5573	7.5605	7.5755	7.6914	7.598	7.6049	7.5291	7.6012	7.4902	7.4802	7.4426	7.3435	7.3301	7.3273
NaN	NaN	NaN	NaN	NaN	NaN	NaN	NaN	NaN	NaN	NaN	NaN	NaN	NaN	7.7114	7.8413	7.8268	7.7372	7.8608	7.7634	7.6381	7.7453	7.6283	7.7265	7.7006	7.5703	7.7935	7.6526	7.714	7.6362	7.74	7.6028	7.6028	7.5331	7.5016	7.5095	7.5615	7.5547	7.6736	7.5616	7.5926	7.6126	7.5351	7.5159	7.5075	7.479	7.485	7.3667	7.3428	7.3316
NaN	NaN	NaN	NaN	NaN	NaN	NaN	NaN	NaN	NaN	NaN	NaN	NaN	NaN	7.7605	7.8025	7.7164	7.7289	7.8883	7.832	7.7925	7.7698	7.6338	7.6225	7.7226	7.6049	7.8273	7.6941	7.7214	7.7591	7.652	7.6304	7.6211	7.5943	7.5284	7.5235	7.5787	7.6871	7.7026	7.5612	7.5799	7.6143	7.6018	7.5163	7.5418	7.5053	7.4723	7.3695	7.3405	7.3191
NaN	NaN	NaN	NaN	NaN	NaN	NaN	NaN	NaN	NaN	NaN	NaN	NaN	NaN	NaN	7.7878	7.8321	7.8446	7.8693	7.7351	7.8392	7.8036	7.7864	7.7534	7.7495	7.7391	7.8396	7.8279	7.7885	7.7815	7.6821	7.7535	7.6411	7.6469	7.5506	7.5306	7.5817	7.6905	7.5761	7.59	7.5882	7.7187	7.5549	7.6308	7.5545	7.5221	7.5222	7.4075	7.3677	7.3646
NaN	NaN	NaN	NaN	NaN	NaN	NaN	NaN	NaN	NaN	NaN	NaN	NaN	NaN	NaN	7.7363	7.7787	7.8007	7.8202	7.8253	7.8483	7.8474	7.8163	7.6584	7.768	7.6653	7.8737	7.8487	7.8138	7.8095	7.6921	7.7729	7.672	7.7686	7.6672	7.5193	7.5813	7.5951	7.5929	7.5903	7.6823	7.5698	7.6135	7.6974	7.5451	7.509	7.5337	7.438	7.4157	7.3985
NaN	NaN	NaN	NaN	NaN	NaN	NaN	NaN	NaN	NaN	NaN	NaN	NaN	NaN	7.7155	7.778	7.8282	7.8058	7.8186	7.7861	7.8271	7.8882	7.7393	7.7183	7.6779	7.793	7.7889	7.7572	7.8499	7.7081	7.7078	7.7042	7.6909	7.7827	7.5695	7.675	7.6471	7.7172	7.695	7.5734	7.5731	7.6902	7.6841	7.7268	7.5589	7.5685	7.5778	7.4462	7.4255	7.498
NaN	NaN	NaN	NaN	NaN	NaN	NaN	NaN	NaN	NaN	NaN	7.7368	7.7655	7.7883	7.7559	7.9404	7.8888	7.878	7.8466	7.8572	7.8805	7.8932	7.8738	7.8666	7.7991	7.7894	7.944	7.8105	7.864	7.8533	7.8454	7.8322	7.6798	7.7668	7.6976	7.5968	7.5721	7.6467	7.7055	7.5666	7.5775	7.6835	7.5603	7.6949	7.7087	7.5596	7.575	7.484	7.4313	7.4089
NaN	NaN	NaN	NaN	NaN	NaN	NaN	NaN	NaN	NaN	7.7777	7.7578	7.7341	7.6981	7.756	7.6584	7.8253	7.7995	7.8074	7.951	7.9389	7.96	7.9166	7.9352	7.9021	7.8525	7.8544	7.8612	7.7112	7.7085	7.7026	7.7374	7.6884	7.6463	7.701	7.7908	7.72	7.6819	7.6874	7.6682	7.5732	7.67	7.6588	7.6403	7.6908	7.5575	7.5753	7.4988	7.4506	7.4367
NaN	NaN	NaN	NaN	NaN	NaN	NaN	NaN	NaN	NaN	7.8197	7.8176	7.8031	7.7015	7.8101	7.6847	7.8137	7.8319	7.8344	7.9377	7.948	7.9718	7.8776	7.9317	7.9449	7.7743	7.7691	7.8954	7.8522	7.8168	7.7432	7.7221	7.6642	7.7178	7.6726	7.7847	7.723	7.6908	7.6268	7.5548	7.5501	7.6401	7.6394	7.6487	7.6866	7.6555	7.5693	7.5735	7.5587	7.6184
NaN	NaN	NaN	NaN	NaN	NaN	NaN	NaN	NaN	NaN	7.8461	7.8026	7.736	7.7369	7.7686	7.6876	7.7541	7.814	7.8483	7.9477	7.9699	7.9671	7.9732	7.9753	7.9469	7.8753	7.8431	7.7102	7.8447	7.7677	7.6784	7.6789	7.579	7.7331	7.7461	7.8036	7.7336	7.6953	7.6308	7.6656	7.6487	7.64	7.6543	7.6441	7.675	7.653	7.592	7.5548	7.5598	7.6608
NaN	NaN	NaN	NaN	NaN	NaN	NaN	NaN	NaN	NaN	7.873	7.8835	7.7534	7.7618	7.7766	7.7757	7.7743	7.7972	7.8267	7.9158	7.9065	7.9486	7.9981	7.9864	7.9764	7.8857	7.8198	7.8057	7.7625	7.7464	7.7708	7.7899	7.6715	7.839	7.8276	7.829	7.6451	7.7141	7.6352	7.6645	7.6549	7.634	7.5359	7.5487	7.6687	7.7081	7.693	7.583	7.5716	7.6596
NaN	NaN	NaN	NaN	NaN	NaN	NaN	7.906	7.9304	7.9369	7.9379	7.8792	7.7803	7.743	7.7365	7.656	7.7863	7.8082	7.8393	7.9235	7.9144	7.9037	7.9792	8.0111	7.9511	7.9121	7.9186	7.8502	7.6621	7.747	7.8376	7.8658	7.9436	7.9252	7.8958	7.8691	7.8008	7.7516	7.6372	7.6848	7.6309	7.6214	7.5752	7.673	7.5838	7.616	7.4323	7.6943	7.5994	7.5592
NaN	NaN	NaN	NaN	NaN	NaN	7.8585	7.9521	7.9589	7.9903	7.9052	7.8292	7.6871	7.6515	7.6587	7.6003	7.6538	7.8086	7.842	7.9116	7.8814	7.894	7.9575	7.8976	7.9071	8.004	7.9361	7.8638	7.7515	7.9538	7.9723	7.9423	8.0096	8.0443	8.0554	7.9145	7.8402	7.7636	7.7179	7.6309	7.6738	7.6599	7.6489	7.7192	7.7341	7.7351	7.6253	7.6879	7.6922	7.5405
NaN	NaN	NaN	NaN	NaN	NaN	NaN	7.8578	8.0202	8.0069	7.8022	7.8638	7.7435	7.7846	7.6637	7.6137	7.6572	7.7178	7.7627	7.9664	7.9077	7.8523	7.9416	7.9828	8.0719	8.1659	8.1192	7.8901	7.9305	7.9537	7.9723	7.951	7.9713	8.1572	8.0234	7.9423	7.9002	7.8201	7.6512	7.6844	7.7402	7.7415	7.7129	7.7424	7.6674	7.6634	7.6644	7.6795	7.6616	7.5527
NaN	NaN	NaN	NaN	NaN	NaN	NaN	NaN	NaN	7.9783	7.8832	7.9161	7.8045	7.7713	7.6531	7.6375	7.7344	7.7991	7.8523	7.9985	8.0241	7.9296	7.8769	7.9868	8.2411	8.2161	8.1625	8.0212	7.9975	7.9332	7.9447	7.9686	8.0149	8.1588	8.0301	8.0108	7.9117	7.8457	7.7903	7.7211	7.6736	7.6723	7.7487	7.771	7.7615	7.667	7.5452	7.6492	7.649	7.6629
NaN	NaN	NaN	NaN	NaN	NaN	NaN	NaN	NaN	7.938	7.9551	7.9453	7.8195	7.7751	7.7399	7.7177	7.8098	7.8621	7.9182	8.0347	8.0411	7.9272	8.0627	8.0772	8.1005	8.2625	8.207	8.1253	8.0422	7.9852	7.9416	8.1135	8.1022	8.1914	8.1244	8.0799	7.9967	7.9026	7.8133	7.7544	7.7321	7.6883	7.7615	7.8137	7.7993	7.6896	7.6486	7.6356	7.5416	7.6593
NaN	NaN	NaN	NaN	NaN	NaN	NaN	NaN	NaN	8.0711	8.104	7.9722	7.8528	7.8111	7.8242	7.8278	7.8549	7.9452	7.9635	8.1154	8.0979	8.057	8.126	8.1027	8.0953	8.2443	8.27	8.1153	8.1029	8.0507	7.9405	8.1164	8.2248	8.3621	8.2057	8.1769	8.0655	7.9749	7.9198	7.8623	7.7787	7.7082	7.6897	7.833	7.813	7.7095	7.5797	7.5448	7.6395	7.6048
NaN	NaN	NaN	NaN	NaN	NaN	NaN	NaN	NaN	8.3154	8.2492	8.0163	7.9591	7.8922	7.936	7.9216	7.9661	7.9821	8.0168	8.1316	8.1168	8.0825	8.1468	8.1937	8.0798	8.0569	8.1838	8.2106	8.1521	8.2043	8.1041	8.1627	8.243	8.3984	8.4004	8.3875	8.2175	8.1105	8.0021	7.9359	7.8089	7.7417	7.6943	7.8293	7.8402	7.7117	7.6496	7.6111	7.6317	7.6106
NaN	NaN	NaN	NaN	NaN	NaN	NaN	NaN	NaN	NaN	8.2294	8.2159	8.2128	8.0946	8.1946	8.0169	8.1436	8.0982	8.033	8.0361	8.0582	8.0687	8.1051	8.1442	8.1162	8.278	8.2348	8.2464	8.2562	8.2092	8.1683	8.1894	8.1494	8.2751	8.4466	8.3859	8.3782	8.176	8.0687	7.9635	7.8389	7.7548	7.7168	7.8127	7.8426	7.7381	7.6668	7.6287	7.5733	7.5751
NaN	NaN	NaN	NaN	NaN	NaN	NaN	NaN	NaN	NaN	8.1216	8.0945	8.387	8.206	8.2123	8.1319	8.1155	8.1449	8.0512	8.0961	8.0531	8.1584	8.1537	8.2316	8.205	8.3105	8.1646	8.1735	8.3285	8.2649	8.1758	8.1783	8.2101	8.4158	8.4441	8.4271	8.3476	8.2293	8.1173	8.0368	7.9221	7.7765	7.6973	7.8197	7.872	7.7817	7.6984	7.643	7.6033	7.5788
NaN	NaN	NaN	NaN	NaN	NaN	NaN	NaN	NaN	NaN	8.0695	8.2425	8.239	8.2351	8.2042	8.2448	8.1545	8.158	8.1176	8.0007	8.1234	8.1853	8.2337	8.106	8.1899	8.2293	8.236	8.2743	8.3672	8.4141	8.2303	8.2357	8.2339	8.4013	8.4125	8.3829	8.4097	8.3933	8.2187	8.0408	7.9822	7.8091	7.7808	7.88	7.9076	7.8303	7.7793	7.6706	7.6271	7.5992
NaN	NaN	NaN	NaN	NaN	NaN	NaN	NaN	NaN	NaN	NaN	NaN	NaN	NaN	NaN	NaN	8.2331	8.0235	8.0532	8.1053	8.0906	8.1476	8.2089	8.2487	8.3156	8.2897	8.3533	8.3198	8.3524	8.3336	8.3687	8.3574	8.3733	8.4623	8.4212	8.3773	8.3413	8.2687	8.0034	7.8318	7.8468	7.9	7.9116	7.9236	7.9204	7.8701	7.808	7.744	7.6309	7.6322
NaN	NaN	NaN	NaN	NaN	NaN	NaN	NaN	NaN	NaN	NaN	NaN	NaN	NaN	NaN	NaN	NaN	8.1902	7.9988	8.2439	8.1587	8.2317	8.2956	8.3063	8.2273	8.3817	8.3428	8.3859	8.3087	8.3104	8.3389	8.3592	8.4116	8.3978	8.4047	8.4123	8.3698	8.2787	7.9391	7.9752	8.0117	8.0811	8.0226	7.9801	7.917	7.9065	7.8442	7.7525	7.6312	7.6284
NaN	NaN	NaN	NaN	NaN	NaN	NaN	NaN	NaN	NaN	NaN	NaN	NaN	NaN	NaN	NaN	NaN	8.0772	8.0815	8.1544	8.1728	8.2384	8.3083	8.2119	8.2902	8.3574	8.3802	8.3595	8.3344	8.3481	8.3131	8.3492	8.3377	8.3825	8.3822	8.404	8.433	8.2918	7.9221	8.3076	8.2474	8.1927	8.1074	8.041	7.9798	7.9249	7.8657	7.8226	7.629	7.5432
NaN	NaN	NaN	NaN	NaN	NaN	NaN	NaN	NaN	NaN	NaN	NaN	NaN	NaN	NaN	NaN	NaN	NaN	8.1768	8.2016	8.3205	8.2818	8.2664	8.3264	8.2389	8.3409	8.41	8.3916	8.3132	8.2785	8.3092	8.3505	8.3306	8.3203	8.3632	8.2618	8.3577	8.3424	8.3142	7.8659	7.9707	8.2144	8.1268	8.0314	8.0385	7.9653	7.8667	7.7354	7.5691	7.4745
NaN	NaN	NaN	NaN	NaN	NaN	NaN	NaN	NaN	NaN	NaN	NaN	NaN	NaN	NaN	NaN	NaN	NaN	8.327	8.338	8.309	8.3794	8.2991	8.2842	8.3442	8.37	8.3721	8.3369	8.3174	8.2235	8.2011	8.2519	8.363	8.3709	8.3042	8.2865	8.005	8.1869	8.2001	8.0753	7.9181	8.0909	8.1298	8.0437	8.0247	7.9753	7.8515	7.6851	7.5498	7.4768
NaN	NaN	NaN	NaN	NaN	NaN	NaN	NaN	NaN	NaN	NaN	NaN	NaN	NaN	NaN	NaN	NaN	NaN	NaN	8.326	8.28	8.2706	8.2612	8.2666	8.3014	8.3603	8.2963	8.2758	8.2425	8.2075	8.2629	8.268	8.3666	8.4046	8.3603	8.3443	8.3225	8.2682	8.2133	8.1693	7.7878	8.0097	8.1353	8.1113	8.0354	8.0149	7.8945	7.7181	7.6442	7.6795
NaN	NaN	NaN	NaN	NaN	NaN	NaN	NaN	NaN	NaN	NaN	NaN	NaN	NaN	NaN	NaN	NaN	NaN	NaN	8.253	8.2609	8.2631	8.2411	8.314	8.2815	8.2344	8.1757	8.219	8.069	8.1752	8.2192	8.2483	8.3622	8.3986	8.3986	8.3554	8.3987	8.3604	8.2861	8.2954	8.0469	7.8241	7.9661	8.1386	8.0678	7.9574	7.8978	7.8147	7.7385	7.6863
NaN	NaN	NaN	NaN	NaN	NaN	NaN	NaN	NaN	NaN	NaN	NaN	NaN	NaN	NaN	NaN	NaN	NaN	NaN	NaN	8.2051	8.2198	8.2865	8.2461	8.1786	8.2542	8.1544	8.0403	8.0654	8.2138	8.2564	8.3021	8.3599	8.2663	8.3415	8.2821	8.3173	8.366	8.3203	8.2864	7.947	7.6961	7.8985	8.1693	8.0999	8.0275	7.8979	7.8425	7.7077	7.6062
NaN	NaN	NaN	NaN	NaN	NaN	NaN	NaN	NaN	NaN	NaN	NaN	NaN	NaN	NaN	NaN	NaN	NaN	NaN	NaN	8.3155	8.2706	8.2628	8.1788	8.1935	8.2455	8.1781	8.0819	8.1873	8.3143	8.3782	8.235	8.2613	8.2748	8.3485	8.303	8.2778	8.2693	8.2821	8.2871	8.1016	7.7895	7.8947	8.1318	8.194	8.0427	7.9648	7.9661	7.8182	7.6487
NaN	NaN	NaN	NaN	NaN	NaN	NaN	NaN	NaN	NaN	NaN	NaN	NaN	NaN	NaN	NaN	NaN	NaN	NaN	NaN	8.2662	8.2387	8.0989	8.1533	8.0858	8.4273	8.0687	8.2228	8.2444	8.3238	8.2392	8.1647	8.1746	8.3136	8.2783	8.2365	8.0858	7.9304	7.9375	8.0258	7.8611	8.0458	8.2386	8.2007	8.2218	8.0998	7.9088	7.9269	7.813	7.7179
NaN	NaN	NaN	NaN	NaN	NaN	NaN	NaN	NaN	NaN	NaN	NaN	NaN	NaN	NaN	NaN	NaN	NaN	NaN	NaN	8.1934	NaN	NaN	NaN	NaN	NaN	8.1395	8.1915	8.2114	8.3385	8.3284	8.2373	8.171	8.2879	8.2878	8.1071	8.0292	8.018	8.0441	7.8454	8.0073	8.0247	8.1946	8.2357	8.2383	8.0873	7.8838	7.9445	7.7767	7.7164
NaN	NaN	NaN	NaN	NaN	NaN	NaN	NaN	NaN	NaN	NaN	NaN	NaN	NaN	NaN	NaN	NaN	NaN	NaN	NaN	NaN	NaN	NaN	NaN	NaN	NaN	8.1076	8.2183	8.1519	8.2288	8.1921	8.0703	8.1376	8.2884	8.1811	8.1669	8.211	8.2462	8.2184	8.2838	8.2085	8.3378	8.2749	8.258	8.2235	8.1562	7.8761	7.9295	7.7554	7.7384
NaN	NaN	NaN	NaN	NaN	NaN	NaN	NaN	NaN	NaN	NaN	NaN	NaN	NaN	NaN	NaN	NaN	NaN	NaN	NaN	NaN	NaN	NaN	NaN	NaN	NaN	8.2096	8.1612	8.1972	8.106	8.1572	8.2249	8.2571	8.2754	8.2726	8.1479	8.1499	8.1242	8.1218	8.2878	8.2325	8.2824	8.3394	8.3041	8.1456	8.1597	7.9331	7.9005	7.7848	7.7304
NaN	NaN	NaN	NaN	NaN	NaN	NaN	NaN	NaN	NaN	NaN	NaN	NaN	NaN	NaN	NaN	NaN	NaN	NaN	NaN	NaN	NaN	NaN	NaN	NaN	8.0966	8.136	8.1645	8.2073	8.1052	8.1134	8.1612	8.1645	8.1975	8.0668	8.0797	8.1966	8.2381	8.227	8.2433	8.294	8.2169	8.3099	8.3027	8.2121	8.1929	7.9822	7.8813	7.8174	7.6517
NaN	NaN	NaN	NaN	NaN	NaN	NaN	NaN	NaN	NaN	NaN	NaN	NaN	NaN	NaN	NaN	NaN	NaN	NaN	NaN	NaN	NaN	NaN	7.9829	7.9957	8.1234	8.1446	8.1104	8.1267	8.1698	8.0909	8.2317	8.1666	8.2518	8.0954	8.233	8.2399	8.164	8.2197	8.3576	8.28	8.2512	8.2163	8.2259	8.2327	8.2613	7.9662	7.822	7.7504	7.6822
NaN	NaN	NaN	NaN	NaN	NaN	NaN	NaN	NaN	NaN	NaN	NaN	NaN	NaN	NaN	NaN	NaN	NaN	NaN	NaN	NaN	NaN	NaN	7.8581	8.0945	8.1271	8.1143	8.0679	8.0689	8.1175	8.1941	8.1936	8.2541	8.1641	8.1818	8.1886	8.1341	8.0874	8.1779	8.2987	8.1997	8.185	8.1051	7.975	8.2476	8.2963	8.0254	7.9165	7.8063	7.7639
NaN	NaN	NaN	NaN	NaN	NaN	NaN	NaN	NaN	NaN	NaN	NaN	NaN	NaN	NaN	NaN	NaN	NaN	NaN	NaN	NaN	7.8749	8.0639	8.1201	8.0132	8.0868	8.1253	8.1216	8.0618	8.0996	8.1573	8.2705	8.1944	8.2099	8.1294	8.1343	8.1865	8.1863	8.1242	8.3087	8.211	8.1632	8.2403	8.2696	8.1775	8.2605	8.1787	8.0172	7.948	7.864
NaN	NaN	NaN	NaN	NaN	NaN	NaN	NaN	NaN	NaN	NaN	NaN	NaN	NaN	NaN	NaN	NaN	NaN	NaN	NaN	7.8939	7.9133	8.0686	8.0692	8.0675	8.2014	8.2634	8.1861	8.0588	8.1067	8.2357	8.1798	8.1818	8.2555	8.3034	8.2053	8.135	8.0771	8.0888	8.2882	8.2693	8.0903	8.2268	8.2812	8.2096	8.246	8.0596	8.0894	7.9727	8.0093
NaN	NaN	NaN	NaN	NaN	NaN	NaN	NaN	NaN	NaN	NaN	NaN	NaN	NaN	NaN	NaN	NaN	NaN	NaN	7.9186	8.0629	8.0129	8.0459	8.1514	8.2114	8.2599	8.2215	8.228	8.2877	8.2364	8.2875	8.1713	8.1873	8.2482	8.1964	8.1586	8.0556	8.0986	8.0666	8.2073	8.2385	8.2774	8.2368	8.1068	8.2499	8.2289	8.1528	8.0857	8.0065	8.0536
NaN	NaN	NaN	NaN	NaN	NaN	NaN	NaN	NaN	NaN	NaN	NaN	NaN	NaN	NaN	NaN	NaN	NaN	NaN	7.974	7.9554	8.0444	7.9499	8.0207	7.8863	8.1147	8.1076	8.0161	8.1456	8.1761	7.9762	8.172	8.0589	8.1753	8.0881	8.0314	8.023	8.0072	8.0513	8.1934	8.3802	8.2402	8.2196	8.1543	8.2801	8.2567	8.0666	8.0879	8.0459	8.0806
NaN	NaN	NaN	NaN	NaN	NaN	NaN	NaN	NaN	NaN	NaN	NaN	NaN	NaN	NaN	NaN	NaN	NaN	NaN	NaN	7.9413	7.963	7.9758	8.0015	7.9065	8.035	8.0003	8.1337	7.9971	8.1596	7.9662	7.97	8.0045	7.9913	7.9855	7.9044	7.9768	8.0293	8.1081	8.0982	8.0204	8.1147	8.0204	7.9764	8.0348	7.9797	8.0434	8.0263	8.0702	8.0338
NaN	NaN	NaN	NaN	NaN	NaN	NaN	NaN	NaN	NaN	NaN	NaN	NaN	NaN	NaN	NaN	NaN	NaN	NaN	NaN	6.2051	6.1728	6.1777	6.2063	6.3142	6.1967	6.1979	6.1784	6.1743	6.2114	6.2198	6.1578	6.1976	6.2742	6.0585	6.1131	6.144	6.2011	6.1604	6.0449	6.093	6.0722	6.1082	6.0093	5.9959	5.9352	5.9485	6.0888	6.1512	6.2173
NaN	NaN	NaN	NaN	NaN	NaN	NaN	NaN	NaN	NaN	NaN	NaN	NaN	NaN	NaN	NaN	NaN	NaN	NaN	NaN	NaN	6.1635	5.725	6.1203	6.1555	6.2184	6.1553	6.131	6.0947	6.188	6.1206	6.1992	6.0829	6.095	6.0931	6.1518	6.1288	6.1513	6.128	5.985	5.9362	6.0903	6.1713	6.0023	5.984	5.8727	6.053	6.0295	6.0656	6.0141
NaN	NaN	NaN	NaN	NaN	NaN	NaN	NaN	NaN	NaN	NaN	NaN	NaN	NaN	NaN	NaN	NaN	NaN	NaN	NaN	NaN	NaN	5.7016	6.2008	6.1736	6.2001	6.1962	6.1337	6.1182	6.1225	6.1713	6.1317	6.0778	6.0732	6.0435	6.1006	6.0332	6.1214	6.2002	6.0965	5.9948	6.1455	6.1223	5.9605	5.8737	5.8926	6.0212	5.9519	5.9843	5.9769
NaN	NaN	NaN	NaN	NaN	NaN	NaN	NaN	NaN	NaN	NaN	NaN	NaN	NaN	NaN	NaN	NaN	NaN	NaN	NaN	NaN	NaN	6.1417	6.1168	NaN	NaN	6.1732	6.1506	6.14	6.0987	6.0904	6.0553	6.0653	6.0798	6.1654	6.1321	6.0858	6.1557	6.1434	6.1107	6.1498	6.1269	6.1266	5.8843	5.8607	5.9208	5.8603	5.8738	6.0011	6.0327
NaN	NaN	NaN	NaN	NaN	NaN	NaN	NaN	NaN	NaN	NaN	NaN	NaN	NaN	NaN	NaN	NaN	NaN	NaN	NaN	NaN	NaN	NaN	NaN	NaN	NaN	NaN	6.1031	6.1208	6.0483	6.1063	6.1711	6.0223	6.1393	6.1529	6.1436	6.1137	6.1548	6.1464	6.0298	6.1191	6.138	6.018	6.021	5.7967	5.904	5.9254	5.9726	5.9478	5.9222
NaN	NaN	NaN	NaN	NaN	NaN	NaN	NaN	NaN	NaN	NaN	NaN	NaN	NaN	NaN	NaN	NaN	NaN	NaN	NaN	NaN	NaN	NaN	NaN	NaN	NaN	NaN	NaN	NaN	NaN	6.1385	6.2341	6.1802	6.0545	6.0745	6.1155	6.125	6.134	6.0613	6.0514	6.0768	6.0997	6.0645	6.0188	5.9446	5.923	5.9055	5.8893	5.9588	5.9524
NaN	NaN	NaN	NaN	NaN	NaN	NaN	NaN	NaN	NaN	NaN	NaN	NaN	NaN	NaN	NaN	NaN	NaN	NaN	NaN	NaN	NaN	NaN	NaN	NaN	NaN	NaN	NaN	NaN	NaN	NaN	6.1141	6.0203	6.0045	6.0375	6.0808	6.1671	6.0973	6.1047	6.1748	6.1171	6.111	6.0251	5.9909	5.902	5.9471	5.9868	5.9917	5.9262	5.9408
NaN	NaN	NaN	NaN	NaN	NaN	NaN	NaN	NaN	NaN	NaN	NaN	NaN	NaN	NaN	NaN	NaN	NaN	NaN	NaN	NaN	NaN	NaN	NaN	NaN	NaN	NaN	NaN	NaN	NaN	NaN	6.0491	6.0656	6.0489	6.1825	6.1931	6.2035	6.0982	6.2061	6.1216	6.1405	6.0554	5.9985	5.9704	5.866	5.857	5.8809	5.9617	5.924	5.9625
NaN	NaN	NaN	NaN	NaN	NaN	NaN	NaN	NaN	NaN	NaN	NaN	NaN	NaN	NaN	NaN	NaN	NaN	NaN	NaN	NaN	NaN	NaN	NaN	NaN	NaN	NaN	NaN	NaN	NaN	NaN	6.0772	6.077	6.1665	6.1547	6.0709	6.1893	6.0586	6.1216	6.0587	6.1601	6.1331	6.076	6.0427	6.0033	5.8549	5.8698	5.9569	5.9375	5.9452
NaN	NaN	NaN	NaN	NaN	NaN	NaN	NaN	NaN	NaN	NaN	NaN	NaN	NaN	NaN	NaN	NaN	NaN	NaN	NaN	NaN	NaN	NaN	NaN	NaN	NaN	NaN	NaN	NaN	NaN	NaN	NaN	6.0523	6.0177	5.8928	5.9142	6.1363	6.0535	6.1491	6.1427	6.0538	6.0751	6.03	6.0184	5.9486	5.8702	5.8862	5.9595	5.9788	5.9466
NaN	NaN	NaN	NaN	NaN	NaN	NaN	NaN	NaN	NaN	NaN	NaN	NaN	NaN	NaN	NaN	NaN	NaN	NaN	NaN	NaN	NaN	NaN	NaN	NaN	NaN	NaN	NaN	NaN	NaN	NaN	NaN	NaN	5.9774	5.9221	5.9287	5.9903	6.0518	6.0277	6.0064	6.0873	6.096	6.0728	5.9999	5.9984	5.8435	5.9779	5.9322	5.9742	5.8553
NaN	NaN	NaN	NaN	NaN	NaN	NaN	NaN	NaN	NaN	NaN	NaN	NaN	NaN	NaN	NaN	NaN	NaN	NaN	NaN	NaN	NaN	NaN	NaN	NaN	NaN	NaN	NaN	NaN	NaN	NaN	NaN	NaN	5.9498	6.019	6.0927	6.0375	5.9639	6.0528	6.0826	6.1712	6.0703	6.0057	5.9777	5.9012	5.9171	5.9498	5.894	5.9537	5.793
NaN	NaN	NaN	NaN	NaN	NaN	NaN	NaN	NaN	NaN	NaN	NaN	NaN	NaN	NaN	NaN	NaN	NaN	NaN	NaN	NaN	NaN	NaN	NaN	NaN	NaN	NaN	NaN	NaN	NaN	NaN	NaN	NaN	5.9486	6.0735	6.0976	6.0023	6.0525	6.0961	6.0394	5.9546	5.9737	5.958	5.8897	5.91	5.8253	5.8763	5.83	5.8024	5.8418
NaN	NaN	NaN	NaN	NaN	NaN	NaN	NaN	NaN	NaN	NaN	NaN	NaN	NaN	NaN	NaN	NaN	NaN	NaN	NaN	NaN	NaN	NaN	NaN	NaN	NaN	NaN	NaN	NaN	NaN	NaN	NaN	NaN	5.8316	5.9466	5.9776	6.0251	5.9543	5.9435	5.8974	5.906	5.951	5.9229	5.9586	5.9116	5.8844	5.8758	5.9062	5.8709	5.9052
NaN	NaN	NaN	NaN	NaN	NaN	NaN	NaN	NaN	NaN	NaN	NaN	NaN	NaN	NaN	NaN	NaN	NaN	NaN	NaN	NaN	NaN	NaN	NaN	NaN	NaN	NaN	NaN	NaN	NaN	NaN	NaN	NaN	5.9051	6.0485	5.939	5.9858	6.0017	6.0773	6.0124	5.9651	6.0113	5.9556	5.9668	5.832	5.9027	5.9585	5.8872	5.9664	5.9299
NaN	NaN	NaN	NaN	NaN	NaN	NaN	NaN	NaN	NaN	NaN	NaN	NaN	NaN	NaN	NaN	NaN	NaN	NaN	NaN	NaN	NaN	NaN	NaN	NaN	NaN	NaN	NaN	NaN	NaN	NaN	NaN	5.8728	6.0568	6.0606	6.0643	6.0172	6.0001	6.0021	6.1316	5.9908	6.0688	5.9953	5.9788	5.9885	5.9198	5.9256	5.8869	5.8586	5.9049
NaN	NaN	NaN	NaN	NaN	NaN	NaN	NaN	NaN	NaN	NaN	NaN	NaN	NaN	NaN	NaN	NaN	NaN	NaN	NaN	NaN	NaN	NaN	NaN	NaN	NaN	NaN	NaN	NaN	NaN	NaN	NaN	5.9813	6.0892	6.1275	6.0993	6.0053	6.0156	6.0476	6.0431	6.0307	5.9573	6.0816	6.075	5.9969	5.9689	5.9255	5.8589	5.8826	5.9311
NaN	NaN	NaN	NaN	NaN	NaN	NaN	NaN	NaN	NaN	NaN	NaN	NaN	NaN	NaN	NaN	NaN	NaN	NaN	NaN	NaN	NaN	NaN	NaN	NaN	NaN	NaN	NaN	NaN	NaN	NaN	5.9045	6.0669	6.0791	NaN	NaN	6.0337	6.0789	6.0487	5.9414	5.9519	6.0035	5.977	5.9805	5.9667	6.0253	5.8895	5.8176	5.9041	5.8708
NaN	NaN	NaN	NaN	NaN	NaN	NaN	NaN	NaN	NaN	NaN	NaN	NaN	NaN	NaN	NaN	NaN	NaN	NaN	NaN	NaN	NaN	NaN	NaN	NaN	NaN	NaN	NaN	NaN	NaN	NaN	NaN	6.0078	6.0218	NaN	NaN	6.025	6.0993	6.0829	6.0011	5.9731	6.0248	6.0949	5.9696	6.035	5.9675	5.9849	NaN	NaN	5.876
NaN	NaN	NaN	NaN	NaN	NaN	NaN	NaN	NaN	NaN	NaN	NaN	NaN	NaN	NaN	NaN	NaN	NaN	NaN	NaN	NaN	NaN	NaN	NaN	NaN	NaN	NaN	NaN	NaN	NaN	NaN	NaN	6.0952	5.9528	NaN	NaN	NaN	NaN	5.9845	5.9864	5.9034	5.9411	5.9838	6.0146	NaN	NaN	NaN	NaN	NaN	NaN
NaN	NaN	NaN	NaN	NaN	NaN	NaN	NaN	NaN	NaN	NaN	NaN	NaN	NaN	NaN	NaN	NaN	NaN	NaN	NaN	NaN	NaN	NaN	NaN	NaN	NaN	NaN	NaN	NaN	NaN	NaN	NaN	5.9944	6.0349	6.0209	NaN	NaN	NaN	NaN	5.9101	5.8648	5.8786	NaN	NaN	NaN	NaN	NaN	NaN	NaN	NaN
NaN	NaN	NaN	NaN	NaN	NaN	NaN	NaN	NaN	NaN	NaN	NaN	NaN	NaN	NaN	NaN	NaN	NaN	NaN	NaN	NaN	NaN	NaN	NaN	NaN	NaN	NaN	NaN	NaN	NaN	NaN	NaN	NaN	NaN	5.9685	NaN	NaN	NaN	NaN	5.9615	6.0437	NaN	NaN	NaN	NaN	NaN	NaN	NaN	NaN	NaN
NaN	NaN	NaN	NaN	NaN	NaN	NaN	NaN	NaN	NaN	NaN	NaN	NaN	NaN	NaN	NaN	NaN	NaN	NaN	NaN	NaN	NaN	NaN	NaN	NaN	NaN	NaN	NaN	NaN	NaN	NaN	NaN	NaN	NaN	6.023	NaN	NaN	NaN	6.0153	NaN	5.9992	NaN	NaN	NaN	NaN	NaN	NaN	NaN	NaN	NaN
NaN	NaN	NaN	NaN	NaN	NaN	NaN	NaN	NaN	NaN	NaN	NaN	NaN	NaN	NaN	NaN	NaN	NaN	NaN	NaN	NaN	NaN	NaN	NaN	NaN	NaN	NaN	NaN	NaN	NaN	NaN	NaN	NaN	NaN	5.9472	5.9734	NaN	NaN	NaN	NaN	NaN	NaN	NaN	NaN	NaN	NaN	NaN	NaN	NaN	NaN
[truncated: 201 more columns]
