# Supplementary material for: Impact of Spatial Soil and Climate Input Data Aggregation on Regional Yield Simulations
Source: PLoS One. 2016 Apr 7;11(4):e0151782. doi: 10.1371/journal.pone.0151782 (PMC4824533; doi:10.1371/journal.pone.0151782)
Supplement: S1 Dataset — (ZIP) [file pone.0151782.s001.zip › Hoffmann_et_al_MinimalDataset/Fig5/Fig5_Wheat_s100xc100.csv]

NaN	NaN	NaN	NaN	NaN	NaN	NaN	NaN	NaN	NaN	NaN	NaN	NaN	NaN	NaN	NaN	NaN	NaN	NaN	NaN	NaN	NaN	NaN	NaN	NaN	NaN	NaN	NaN	NaN	NaN	NaN	NaN	NaN	NaN	NaN	NaN	NaN	NaN	NaN	NaN	NaN	NaN	NaN	NaN	NaN	NaN	NaN	NaN	NaN	NaN
NaN	NaN	NaN	NaN	NaN	NaN	NaN	NaN	NaN	NaN	NaN	NaN	NaN	NaN	NaN	NaN	NaN	NaN	NaN	NaN	NaN	NaN	NaN	NaN	NaN	NaN	NaN	NaN	NaN	NaN	NaN	NaN	NaN	NaN	NaN	NaN	NaN	NaN	NaN	NaN	NaN	NaN	NaN	NaN	NaN	NaN	NaN	NaN	NaN	NaN
NaN	NaN	NaN	NaN	NaN	NaN	NaN	NaN	NaN	NaN	NaN	NaN	NaN	NaN	NaN	NaN	NaN	NaN	NaN	NaN	NaN	NaN	NaN	NaN	NaN	NaN	NaN	NaN	NaN	NaN	NaN	NaN	NaN	NaN	NaN	NaN	NaN	NaN	NaN	NaN	NaN	NaN	NaN	NaN	NaN	NaN	NaN	NaN	NaN	NaN
NaN	NaN	NaN	NaN	NaN	NaN	NaN	NaN	NaN	NaN	NaN	NaN	NaN	NaN	NaN	NaN	NaN	NaN	NaN	NaN	NaN	NaN	NaN	NaN	NaN	NaN	NaN	NaN	NaN	NaN	NaN	NaN	NaN	NaN	NaN	NaN	NaN	NaN	NaN	NaN	NaN	NaN	NaN	NaN	NaN	NaN	NaN	NaN	NaN	NaN
NaN	NaN	NaN	NaN	NaN	NaN	NaN	NaN	NaN	NaN	NaN	NaN	NaN	NaN	NaN	NaN	NaN	NaN	NaN	NaN	NaN	NaN	NaN	NaN	NaN	NaN	NaN	NaN	NaN	NaN	NaN	NaN	NaN	NaN	NaN	NaN	NaN	NaN	NaN	NaN	NaN	NaN	NaN	NaN	NaN	NaN	NaN	NaN	NaN	NaN
NaN	NaN	NaN	NaN	NaN	NaN	NaN	NaN	NaN	NaN	NaN	NaN	NaN	NaN	NaN	NaN	NaN	NaN	NaN	NaN	NaN	NaN	NaN	NaN	NaN	NaN	NaN	NaN	NaN	NaN	NaN	NaN	NaN	NaN	NaN	NaN	NaN	NaN	NaN	NaN	NaN	NaN	NaN	NaN	NaN	NaN	NaN	NaN	NaN	NaN
NaN	NaN	NaN	NaN	NaN	NaN	NaN	NaN	NaN	NaN	NaN	NaN	NaN	NaN	NaN	NaN	NaN	NaN	NaN	NaN	NaN	NaN	NaN	NaN	NaN	NaN	NaN	NaN	NaN	NaN	NaN	NaN	NaN	NaN	NaN	NaN	NaN	NaN	NaN	NaN	NaN	NaN	NaN	NaN	NaN	NaN	NaN	NaN	NaN	NaN
NaN	NaN	NaN	NaN	NaN	NaN	NaN	NaN	NaN	NaN	NaN	NaN	NaN	NaN	NaN	NaN	NaN	NaN	NaN	NaN	NaN	NaN	NaN	NaN	NaN	NaN	NaN	NaN	NaN	NaN	NaN	NaN	NaN	NaN	NaN	NaN	NaN	NaN	NaN	NaN	NaN	NaN	NaN	NaN	NaN	NaN	NaN	NaN	NaN	NaN
NaN	NaN	NaN	NaN	NaN	NaN	NaN	NaN	NaN	NaN	NaN	NaN	NaN	NaN	NaN	NaN	NaN	NaN	NaN	NaN	NaN	NaN	NaN	NaN	NaN	NaN	NaN	NaN	NaN	NaN	NaN	NaN	NaN	NaN	NaN	NaN	NaN	NaN	NaN	NaN	NaN	NaN	NaN	NaN	NaN	NaN	NaN	NaN	NaN	NaN
NaN	NaN	NaN	NaN	NaN	NaN	NaN	NaN	NaN	NaN	NaN	NaN	NaN	NaN	NaN	NaN	NaN	NaN	NaN	NaN	NaN	NaN	NaN	NaN	NaN	NaN	NaN	NaN	NaN	NaN	NaN	NaN	NaN	NaN	NaN	NaN	NaN	NaN	NaN	NaN	NaN	NaN	NaN	NaN	NaN	NaN	NaN	NaN	NaN	NaN
NaN	NaN	NaN	NaN	NaN	NaN	NaN	NaN	NaN	NaN	NaN	NaN	NaN	NaN	NaN	NaN	NaN	NaN	NaN	NaN	NaN	NaN	NaN	NaN	NaN	NaN	NaN	NaN	NaN	NaN	NaN	NaN	NaN	NaN	NaN	NaN	NaN	NaN	NaN	NaN	NaN	NaN	NaN	NaN	NaN	NaN	NaN	NaN	NaN	NaN
NaN	NaN	NaN	NaN	NaN	NaN	NaN	NaN	NaN	NaN	NaN	NaN	NaN	NaN	NaN	NaN	NaN	NaN	NaN	NaN	NaN	NaN	NaN	NaN	NaN	NaN	NaN	NaN	NaN	NaN	NaN	NaN	NaN	NaN	NaN	NaN	NaN	NaN	NaN	NaN	NaN	NaN	NaN	NaN	NaN	NaN	NaN	NaN	NaN	NaN
NaN	NaN	NaN	NaN	NaN	NaN	NaN	NaN	NaN	NaN	NaN	NaN	NaN	NaN	NaN	NaN	NaN	NaN	NaN	NaN	NaN	NaN	NaN	NaN	NaN	NaN	NaN	NaN	NaN	NaN	NaN	NaN	NaN	NaN	NaN	NaN	NaN	NaN	NaN	NaN	NaN	NaN	NaN	NaN	NaN	NaN	NaN	NaN	NaN	NaN
NaN	NaN	NaN	NaN	NaN	NaN	NaN	NaN	NaN	NaN	NaN	NaN	NaN	NaN	NaN	NaN	NaN	NaN	NaN	NaN	NaN	NaN	NaN	NaN	NaN	NaN	NaN	NaN	NaN	NaN	NaN	NaN	NaN	NaN	NaN	NaN	NaN	NaN	NaN	NaN	NaN	NaN	NaN	NaN	NaN	NaN	NaN	NaN	NaN	NaN
NaN	NaN	NaN	NaN	NaN	NaN	NaN	NaN	NaN	NaN	NaN	NaN	NaN	NaN	NaN	NaN	NaN	NaN	NaN	NaN	NaN	NaN	NaN	NaN	NaN	NaN	NaN	NaN	NaN	NaN	NaN	NaN	NaN	NaN	NaN	NaN	NaN	NaN	NaN	NaN	NaN	NaN	NaN	NaN	NaN	NaN	NaN	NaN	NaN	NaN
NaN	NaN	NaN	NaN	NaN	NaN	NaN	NaN	NaN	NaN	NaN	NaN	NaN	NaN	NaN	NaN	NaN	NaN	NaN	NaN	NaN	NaN	NaN	NaN	NaN	NaN	NaN	NaN	NaN	NaN	NaN	NaN	NaN	NaN	NaN	NaN	NaN	NaN	NaN	NaN	NaN	NaN	NaN	NaN	NaN	NaN	NaN	NaN	NaN	NaN
NaN	NaN	NaN	NaN	NaN	NaN	NaN	NaN	NaN	NaN	NaN	NaN	NaN	NaN	NaN	NaN	NaN	NaN	NaN	NaN	NaN	NaN	NaN	NaN	NaN	NaN	NaN	NaN	NaN	NaN	NaN	NaN	NaN	NaN	NaN	NaN	NaN	NaN	NaN	NaN	NaN	NaN	NaN	NaN	NaN	NaN	NaN	NaN	NaN	NaN
NaN	NaN	NaN	NaN	NaN	NaN	NaN	NaN	NaN	NaN	NaN	NaN	NaN	NaN	NaN	NaN	NaN	NaN	NaN	NaN	NaN	NaN	NaN	NaN	NaN	NaN	NaN	NaN	NaN	NaN	NaN	NaN	NaN	NaN	NaN	NaN	NaN	NaN	NaN	NaN	NaN	NaN	NaN	NaN	NaN	NaN	NaN	NaN	NaN	NaN
NaN	NaN	NaN	NaN	NaN	NaN	NaN	NaN	NaN	NaN	NaN	NaN	NaN	NaN	NaN	NaN	NaN	NaN	NaN	NaN	NaN	NaN	NaN	NaN	NaN	NaN	NaN	NaN	NaN	NaN	NaN	NaN	NaN	NaN	NaN	NaN	NaN	NaN	NaN	NaN	NaN	NaN	NaN	NaN	NaN	NaN	NaN	NaN	NaN	NaN
NaN	NaN	NaN	NaN	NaN	NaN	NaN	NaN	NaN	NaN	NaN	NaN	NaN	NaN	NaN	NaN	NaN	NaN	NaN	NaN	NaN	NaN	NaN	NaN	NaN	NaN	NaN	NaN	NaN	NaN	NaN	NaN	NaN	NaN	NaN	NaN	NaN	NaN	NaN	NaN	NaN	NaN	NaN	NaN	NaN	NaN	NaN	NaN	NaN	NaN
NaN	NaN	NaN	NaN	NaN	NaN	NaN	NaN	NaN	NaN	NaN	NaN	NaN	NaN	NaN	NaN	NaN	NaN	NaN	NaN	NaN	NaN	NaN	NaN	NaN	NaN	NaN	NaN	NaN	NaN	NaN	NaN	NaN	NaN	NaN	NaN	NaN	NaN	NaN	NaN	NaN	NaN	NaN	NaN	NaN	NaN	NaN	NaN	NaN	NaN
NaN	NaN	NaN	NaN	NaN	NaN	NaN	NaN	NaN	NaN	NaN	NaN	NaN	NaN	NaN	NaN	NaN	NaN	NaN	NaN	NaN	NaN	NaN	NaN	NaN	NaN	NaN	NaN	NaN	NaN	NaN	NaN	NaN	NaN	NaN	NaN	NaN	NaN	NaN	NaN	NaN	NaN	NaN	NaN	NaN	NaN	NaN	NaN	NaN	NaN
NaN	NaN	NaN	NaN	NaN	NaN	NaN	NaN	NaN	NaN	NaN	NaN	NaN	NaN	NaN	NaN	NaN	NaN	NaN	NaN	NaN	NaN	NaN	NaN	NaN	NaN	NaN	NaN	NaN	NaN	NaN	NaN	NaN	NaN	NaN	NaN	NaN	NaN	NaN	NaN	NaN	NaN	NaN	NaN	NaN	NaN	NaN	NaN	NaN	NaN
NaN	NaN	NaN	NaN	NaN	NaN	NaN	NaN	NaN	NaN	NaN	NaN	NaN	NaN	NaN	NaN	NaN	NaN	NaN	NaN	NaN	NaN	NaN	NaN	NaN	NaN	NaN	NaN	NaN	NaN	NaN	NaN	NaN	NaN	NaN	NaN	NaN	NaN	NaN	NaN	NaN	NaN	NaN	NaN	NaN	NaN	NaN	NaN	NaN	NaN
NaN	NaN	NaN	NaN	NaN	NaN	NaN	NaN	NaN	NaN	NaN	NaN	NaN	NaN	NaN	NaN	NaN	NaN	NaN	NaN	NaN	NaN	NaN	NaN	NaN	NaN	NaN	NaN	NaN	NaN	NaN	NaN	NaN	NaN	NaN	NaN	NaN	NaN	NaN	NaN	NaN	NaN	NaN	NaN	NaN	NaN	NaN	NaN	NaN	NaN
NaN	NaN	NaN	NaN	NaN	NaN	NaN	NaN	NaN	NaN	NaN	NaN	NaN	NaN	NaN	NaN	NaN	NaN	NaN	NaN	NaN	NaN	NaN	NaN	NaN	NaN	NaN	NaN	NaN	NaN	NaN	NaN	NaN	NaN	NaN	NaN	NaN	NaN	NaN	NaN	NaN	NaN	NaN	NaN	NaN	NaN	NaN	NaN	NaN	NaN
NaN	NaN	NaN	NaN	NaN	NaN	NaN	NaN	NaN	NaN	NaN	NaN	NaN	NaN	NaN	NaN	NaN	NaN	NaN	NaN	NaN	NaN	NaN	NaN	NaN	NaN	NaN	NaN	NaN	NaN	NaN	NaN	NaN	NaN	NaN	NaN	NaN	NaN	NaN	NaN	NaN	NaN	NaN	NaN	NaN	NaN	NaN	NaN	NaN	NaN
NaN	NaN	NaN	NaN	NaN	NaN	NaN	NaN	NaN	NaN	NaN	NaN	NaN	NaN	NaN	NaN	NaN	NaN	NaN	NaN	NaN	NaN	NaN	NaN	NaN	NaN	NaN	NaN	NaN	NaN	NaN	NaN	NaN	NaN	NaN	NaN	NaN	NaN	NaN	NaN	NaN	NaN	NaN	NaN	NaN	NaN	NaN	NaN	NaN	NaN
NaN	NaN	NaN	NaN	NaN	NaN	NaN	NaN	NaN	NaN	NaN	NaN	NaN	NaN	NaN	NaN	NaN	NaN	NaN	NaN	NaN	NaN	NaN	NaN	NaN	NaN	NaN	NaN	NaN	NaN	NaN	NaN	NaN	NaN	NaN	NaN	NaN	NaN	NaN	NaN	NaN	NaN	NaN	NaN	NaN	NaN	NaN	NaN	NaN	NaN
NaN	NaN	NaN	NaN	NaN	NaN	NaN	NaN	NaN	NaN	NaN	NaN	NaN	NaN	NaN	NaN	NaN	NaN	NaN	NaN	NaN	NaN	NaN	NaN	NaN	NaN	NaN	NaN	NaN	NaN	NaN	NaN	NaN	NaN	NaN	NaN	NaN	NaN	NaN	NaN	NaN	NaN	NaN	NaN	NaN	NaN	NaN	NaN	NaN	NaN
NaN	NaN	NaN	NaN	NaN	NaN	NaN	NaN	NaN	NaN	NaN	NaN	NaN	NaN	NaN	NaN	NaN	NaN	NaN	NaN	NaN	NaN	NaN	NaN	NaN	NaN	NaN	NaN	NaN	NaN	NaN	NaN	NaN	NaN	NaN	NaN	NaN	NaN	NaN	NaN	NaN	NaN	NaN	NaN	NaN	NaN	NaN	NaN	NaN	NaN
NaN	NaN	NaN	NaN	NaN	NaN	NaN	NaN	NaN	NaN	NaN	NaN	NaN	NaN	NaN	NaN	NaN	NaN	NaN	NaN	NaN	NaN	NaN	NaN	NaN	NaN	NaN	NaN	NaN	NaN	NaN	NaN	NaN	NaN	NaN	NaN	NaN	NaN	NaN	NaN	NaN	NaN	NaN	NaN	NaN	NaN	NaN	NaN	NaN	NaN
NaN	NaN	NaN	NaN	NaN	NaN	NaN	NaN	NaN	NaN	NaN	NaN	NaN	NaN	NaN	NaN	NaN	NaN	NaN	NaN	NaN	NaN	NaN	NaN	NaN	NaN	NaN	NaN	NaN	NaN	NaN	NaN	NaN	NaN	NaN	NaN	NaN	NaN	NaN	NaN	NaN	NaN	NaN	NaN	NaN	NaN	NaN	NaN	NaN	NaN
NaN	NaN	NaN	NaN	NaN	NaN	NaN	NaN	NaN	NaN	NaN	NaN	NaN	NaN	NaN	NaN	NaN	NaN	NaN	NaN	NaN	NaN	NaN	NaN	NaN	NaN	NaN	NaN	NaN	NaN	NaN	NaN	NaN	NaN	NaN	NaN	NaN	NaN	NaN	NaN	NaN	NaN	NaN	NaN	NaN	NaN	NaN	NaN	NaN	NaN
NaN	NaN	NaN	NaN	NaN	NaN	NaN	NaN	NaN	NaN	NaN	NaN	NaN	NaN	NaN	NaN	NaN	NaN	NaN	NaN	NaN	NaN	NaN	NaN	NaN	NaN	NaN	NaN	NaN	NaN	NaN	NaN	NaN	NaN	NaN	NaN	NaN	NaN	NaN	NaN	NaN	NaN	NaN	NaN	NaN	NaN	NaN	NaN	NaN	NaN
NaN	NaN	NaN	NaN	NaN	NaN	NaN	NaN	NaN	NaN	NaN	NaN	NaN	NaN	NaN	NaN	NaN	NaN	NaN	NaN	NaN	NaN	NaN	NaN	NaN	NaN	NaN	NaN	NaN	NaN	NaN	NaN	NaN	NaN	NaN	NaN	NaN	NaN	NaN	NaN	NaN	NaN	NaN	NaN	NaN	NaN	NaN	NaN	NaN	NaN
NaN	NaN	NaN	NaN	NaN	NaN	NaN	NaN	NaN	NaN	NaN	NaN	NaN	NaN	NaN	NaN	NaN	NaN	NaN	NaN	NaN	NaN	NaN	NaN	NaN	NaN	NaN	NaN	NaN	NaN	NaN	NaN	NaN	NaN	NaN	NaN	NaN	NaN	NaN	NaN	NaN	NaN	NaN	NaN	NaN	NaN	NaN	NaN	NaN	NaN
NaN	NaN	NaN	NaN	NaN	NaN	NaN	NaN	NaN	NaN	NaN	NaN	NaN	NaN	NaN	NaN	NaN	NaN	NaN	NaN	NaN	NaN	NaN	NaN	NaN	NaN	NaN	NaN	NaN	NaN	NaN	NaN	NaN	NaN	NaN	NaN	NaN	NaN	NaN	NaN	NaN	NaN	NaN	NaN	NaN	NaN	NaN	NaN	NaN	NaN
NaN	NaN	NaN	NaN	NaN	NaN	NaN	NaN	NaN	NaN	NaN	NaN	NaN	NaN	NaN	NaN	NaN	NaN	NaN	NaN	NaN	NaN	NaN	NaN	NaN	NaN	NaN	NaN	NaN	NaN	NaN	NaN	NaN	NaN	NaN	NaN	NaN	NaN	NaN	NaN	NaN	NaN	NaN	NaN	NaN	NaN	NaN	NaN	NaN	NaN
NaN	NaN	NaN	NaN	NaN	NaN	NaN	NaN	NaN	NaN	NaN	NaN	NaN	NaN	NaN	NaN	NaN	NaN	NaN	NaN	NaN	NaN	NaN	NaN	NaN	NaN	NaN	NaN	NaN	NaN	NaN	NaN	NaN	NaN	NaN	NaN	NaN	NaN	NaN	NaN	NaN	NaN	NaN	NaN	NaN	NaN	NaN	NaN	NaN	NaN
NaN	NaN	NaN	NaN	NaN	NaN	NaN	NaN	NaN	NaN	NaN	NaN	NaN	NaN	NaN	NaN	NaN	NaN	NaN	NaN	NaN	NaN	NaN	NaN	NaN	NaN	NaN	NaN	NaN	NaN	NaN	NaN	NaN	NaN	NaN	NaN	NaN	NaN	NaN	NaN	NaN	NaN	NaN	NaN	NaN	NaN	NaN	NaN	NaN	NaN
NaN	NaN	NaN	NaN	NaN	NaN	NaN	NaN	NaN	NaN	NaN	NaN	NaN	NaN	NaN	NaN	NaN	NaN	NaN	NaN	NaN	NaN	NaN	NaN	NaN	NaN	NaN	NaN	NaN	NaN	NaN	NaN	NaN	NaN	NaN	NaN	NaN	NaN	NaN	NaN	NaN	NaN	NaN	NaN	NaN	NaN	NaN	NaN	NaN	NaN
NaN	NaN	NaN	NaN	NaN	NaN	NaN	NaN	NaN	NaN	NaN	NaN	NaN	NaN	NaN	NaN	NaN	NaN	NaN	NaN	NaN	NaN	NaN	NaN	NaN	NaN	NaN	NaN	NaN	NaN	NaN	NaN	NaN	NaN	NaN	NaN	NaN	NaN	NaN	NaN	NaN	NaN	NaN	NaN	NaN	NaN	NaN	NaN	NaN	NaN
NaN	NaN	NaN	NaN	NaN	NaN	NaN	NaN	NaN	NaN	NaN	NaN	NaN	NaN	NaN	NaN	NaN	NaN	NaN	NaN	NaN	NaN	NaN	NaN	NaN	NaN	NaN	NaN	NaN	NaN	NaN	NaN	NaN	NaN	NaN	NaN	NaN	NaN	NaN	NaN	NaN	NaN	NaN	NaN	NaN	NaN	NaN	NaN	NaN	NaN
NaN	NaN	NaN	NaN	NaN	NaN	NaN	NaN	NaN	NaN	NaN	NaN	NaN	NaN	NaN	NaN	NaN	NaN	NaN	NaN	NaN	NaN	NaN	NaN	NaN	NaN	NaN	NaN	NaN	NaN	NaN	NaN	NaN	NaN	NaN	NaN	NaN	NaN	NaN	NaN	NaN	NaN	NaN	NaN	NaN	NaN	NaN	NaN	NaN	NaN
NaN	NaN	NaN	NaN	NaN	NaN	NaN	NaN	NaN	NaN	NaN	NaN	NaN	NaN	NaN	NaN	NaN	NaN	NaN	NaN	NaN	NaN	NaN	NaN	NaN	NaN	NaN	NaN	NaN	NaN	NaN	NaN	NaN	NaN	NaN	NaN	NaN	NaN	NaN	NaN	NaN	NaN	NaN	NaN	NaN	NaN	NaN	NaN	NaN	NaN
NaN	NaN	NaN	NaN	NaN	NaN	NaN	NaN	NaN	NaN	NaN	NaN	NaN	NaN	NaN	NaN	NaN	NaN	NaN	NaN	NaN	NaN	NaN	NaN	NaN	NaN	NaN	NaN	NaN	NaN	NaN	NaN	NaN	NaN	NaN	NaN	NaN	NaN	NaN	NaN	NaN	NaN	NaN	NaN	NaN	NaN	NaN	NaN	NaN	NaN
NaN	NaN	NaN	NaN	NaN	NaN	NaN	NaN	NaN	NaN	NaN	NaN	NaN	NaN	NaN	NaN	NaN	NaN	NaN	NaN	NaN	NaN	NaN	NaN	NaN	NaN	NaN	NaN	NaN	NaN	NaN	NaN	NaN	NaN	NaN	NaN	NaN	NaN	NaN	NaN	NaN	NaN	NaN	NaN	NaN	NaN	NaN	NaN	NaN	NaN
NaN	NaN	NaN	NaN	NaN	NaN	NaN	NaN	NaN	NaN	NaN	NaN	NaN	NaN	NaN	NaN	NaN	NaN	NaN	NaN	NaN	NaN	NaN	NaN	NaN	NaN	NaN	NaN	NaN	NaN	NaN	NaN	NaN	NaN	NaN	NaN	NaN	NaN	NaN	NaN	NaN	NaN	NaN	NaN	NaN	NaN	NaN	NaN	NaN	NaN
NaN	NaN	NaN	NaN	NaN	NaN	NaN	NaN	NaN	NaN	NaN	NaN	NaN	NaN	NaN	NaN	NaN	NaN	NaN	NaN	NaN	NaN	NaN	NaN	NaN	NaN	NaN	NaN	NaN	NaN	NaN	NaN	NaN	NaN	NaN	NaN	NaN	NaN	NaN	NaN	NaN	NaN	NaN	NaN	NaN	NaN	NaN	NaN	NaN	NaN
NaN	NaN	NaN	NaN	NaN	NaN	NaN	NaN	NaN	NaN	NaN	NaN	NaN	NaN	NaN	NaN	NaN	NaN	NaN	NaN	NaN	NaN	NaN	NaN	NaN	NaN	NaN	NaN	NaN	NaN	NaN	NaN	NaN	NaN	NaN	NaN	NaN	NaN	NaN	NaN	NaN	NaN	NaN	NaN	NaN	NaN	NaN	NaN	NaN	NaN
NaN	NaN	NaN	NaN	NaN	NaN	NaN	NaN	NaN	NaN	NaN	NaN	NaN	NaN	NaN	NaN	NaN	NaN	NaN	NaN	NaN	NaN	NaN	NaN	NaN	NaN	NaN	NaN	NaN	NaN	NaN	NaN	NaN	NaN	NaN	NaN	NaN	NaN	NaN	NaN	NaN	NaN	NaN	NaN	NaN	NaN	NaN	NaN	NaN	NaN
NaN	NaN	NaN	NaN	NaN	NaN	NaN	NaN	NaN	NaN	NaN	NaN	NaN	NaN	NaN	NaN	NaN	NaN	NaN	NaN	NaN	NaN	NaN	NaN	NaN	NaN	NaN	NaN	NaN	NaN	NaN	NaN	NaN	NaN	NaN	NaN	NaN	NaN	NaN	NaN	NaN	NaN	NaN	NaN	NaN	NaN	NaN	NaN	NaN	NaN
NaN	NaN	NaN	NaN	NaN	NaN	NaN	NaN	NaN	NaN	NaN	NaN	NaN	NaN	NaN	NaN	NaN	NaN	NaN	NaN	NaN	NaN	NaN	NaN	NaN	NaN	NaN	NaN	NaN	NaN	NaN	NaN	NaN	NaN	NaN	NaN	NaN	NaN	NaN	NaN	NaN	NaN	NaN	NaN	NaN	NaN	NaN	NaN	NaN	NaN
NaN	NaN	NaN	NaN	NaN	NaN	NaN	NaN	NaN	NaN	NaN	NaN	NaN	NaN	NaN	NaN	NaN	NaN	NaN	NaN	NaN	NaN	NaN	NaN	NaN	NaN	NaN	NaN	NaN	NaN	NaN	NaN	NaN	NaN	NaN	NaN	NaN	NaN	NaN	NaN	NaN	NaN	NaN	NaN	NaN	NaN	NaN	NaN	NaN	NaN
NaN	NaN	NaN	NaN	NaN	NaN	NaN	NaN	NaN	NaN	NaN	NaN	NaN	NaN	NaN	NaN	NaN	NaN	NaN	NaN	NaN	NaN	NaN	NaN	NaN	NaN	NaN	NaN	NaN	NaN	NaN	NaN	NaN	NaN	NaN	NaN	NaN	NaN	NaN	NaN	NaN	NaN	NaN	NaN	NaN	NaN	NaN	NaN	NaN	NaN
NaN	NaN	NaN	NaN	NaN	NaN	NaN	NaN	NaN	NaN	NaN	NaN	NaN	NaN	NaN	NaN	NaN	NaN	NaN	NaN	NaN	NaN	NaN	NaN	NaN	NaN	NaN	NaN	NaN	NaN	NaN	NaN	NaN	NaN	NaN	NaN	NaN	NaN	NaN	NaN	NaN	NaN	NaN	NaN	NaN	NaN	NaN	NaN	NaN	NaN
NaN	NaN	NaN	NaN	NaN	NaN	NaN	NaN	NaN	NaN	NaN	NaN	NaN	NaN	NaN	NaN	NaN	NaN	NaN	NaN	NaN	NaN	NaN	NaN	NaN	NaN	NaN	NaN	NaN	NaN	NaN	NaN	NaN	NaN	NaN	NaN	NaN	NaN	NaN	NaN	NaN	NaN	NaN	NaN	NaN	NaN	NaN	NaN	NaN	NaN
NaN	NaN	NaN	NaN	NaN	NaN	NaN	NaN	NaN	NaN	NaN	NaN	NaN	NaN	NaN	NaN	NaN	NaN	NaN	NaN	NaN	NaN	NaN	NaN	NaN	NaN	NaN	NaN	NaN	NaN	NaN	NaN	NaN	NaN	NaN	NaN	NaN	NaN	NaN	NaN	NaN	NaN	NaN	NaN	NaN	NaN	NaN	NaN	NaN	NaN
NaN	NaN	NaN	NaN	NaN	NaN	NaN	NaN	NaN	NaN	NaN	NaN	NaN	NaN	NaN	NaN	NaN	NaN	NaN	NaN	NaN	NaN	NaN	NaN	NaN	NaN	NaN	NaN	NaN	NaN	NaN	NaN	NaN	NaN	NaN	NaN	NaN	NaN	NaN	NaN	NaN	NaN	NaN	NaN	NaN	NaN	NaN	NaN	NaN	NaN
NaN	NaN	NaN	NaN	NaN	NaN	NaN	NaN	NaN	NaN	NaN	NaN	NaN	NaN	NaN	NaN	NaN	NaN	NaN	NaN	NaN	NaN	NaN	NaN	NaN	NaN	NaN	NaN	NaN	NaN	NaN	NaN	NaN	NaN	NaN	NaN	NaN	NaN	NaN	NaN	NaN	NaN	NaN	NaN	NaN	NaN	NaN	NaN	NaN	NaN
NaN	NaN	NaN	NaN	NaN	NaN	NaN	NaN	NaN	NaN	NaN	NaN	NaN	NaN	NaN	NaN	NaN	NaN	NaN	NaN	NaN	NaN	NaN	NaN	NaN	NaN	NaN	NaN	NaN	NaN	NaN	NaN	NaN	NaN	NaN	NaN	NaN	NaN	NaN	NaN	NaN	NaN	NaN	NaN	NaN	NaN	NaN	NaN	NaN	NaN
NaN	NaN	NaN	NaN	NaN	NaN	NaN	NaN	NaN	NaN	NaN	NaN	NaN	NaN	NaN	NaN	NaN	NaN	NaN	NaN	NaN	NaN	NaN	NaN	NaN	NaN	NaN	NaN	NaN	NaN	NaN	NaN	NaN	NaN	NaN	NaN	NaN	NaN	NaN	NaN	NaN	NaN	NaN	NaN	NaN	NaN	NaN	NaN	NaN	NaN
NaN	NaN	NaN	NaN	NaN	NaN	NaN	NaN	NaN	NaN	NaN	NaN	NaN	NaN	NaN	NaN	NaN	NaN	NaN	NaN	NaN	NaN	NaN	NaN	NaN	NaN	NaN	NaN	NaN	NaN	NaN	NaN	NaN	NaN	NaN	NaN	NaN	NaN	NaN	NaN	NaN	NaN	NaN	NaN	NaN	NaN	NaN	NaN	NaN	NaN
NaN	NaN	NaN	NaN	NaN	NaN	NaN	NaN	NaN	NaN	NaN	NaN	NaN	NaN	NaN	NaN	NaN	NaN	NaN	NaN	NaN	NaN	NaN	NaN	NaN	NaN	NaN	NaN	NaN	NaN	NaN	NaN	NaN	NaN	NaN	NaN	NaN	NaN	NaN	NaN	NaN	NaN	NaN	NaN	NaN	NaN	NaN	NaN	NaN	NaN
NaN	NaN	NaN	NaN	NaN	NaN	NaN	NaN	NaN	NaN	NaN	NaN	NaN	NaN	NaN	NaN	NaN	NaN	NaN	NaN	NaN	NaN	NaN	7.2594	7.2594	NaN	NaN	NaN	NaN	NaN	NaN	NaN	NaN	NaN	NaN	NaN	NaN	NaN	NaN	NaN	NaN	NaN	NaN	NaN	NaN	NaN	NaN	NaN	NaN	NaN
NaN	NaN	NaN	NaN	NaN	NaN	NaN	NaN	NaN	NaN	NaN	NaN	NaN	NaN	NaN	NaN	NaN	NaN	NaN	NaN	7.2594	7.2594	7.2594	7.2594	7.2594	NaN	NaN	NaN	NaN	NaN	NaN	NaN	NaN	NaN	NaN	NaN	NaN	NaN	NaN	NaN	NaN	NaN	NaN	NaN	NaN	NaN	NaN	NaN	NaN	NaN
NaN	NaN	NaN	NaN	NaN	NaN	NaN	NaN	NaN	NaN	NaN	NaN	NaN	NaN	NaN	NaN	NaN	NaN	NaN	NaN	NaN	NaN	7.2594	7.2594	7.2594	NaN	NaN	NaN	NaN	NaN	NaN	NaN	NaN	NaN	NaN	NaN	NaN	NaN	NaN	NaN	NaN	NaN	NaN	NaN	NaN	NaN	NaN	NaN	NaN	NaN
NaN	NaN	NaN	NaN	NaN	NaN	NaN	NaN	NaN	NaN	NaN	NaN	NaN	NaN	NaN	NaN	NaN	NaN	NaN	NaN	NaN	NaN	7.2594	7.2594	7.2594	7.2594	NaN	NaN	NaN	NaN	NaN	NaN	NaN	NaN	NaN	NaN	NaN	NaN	NaN	NaN	NaN	NaN	NaN	NaN	NaN	NaN	NaN	NaN	NaN	NaN
NaN	NaN	NaN	NaN	NaN	NaN	NaN	NaN	NaN	NaN	NaN	NaN	NaN	NaN	NaN	NaN	NaN	NaN	NaN	NaN	NaN	NaN	NaN	7.2594	7.2594	7.2594	7.2594	7.2594	7.2594	7.2594	7.2594	7.2594	NaN	NaN	NaN	NaN	NaN	NaN	NaN	NaN	NaN	NaN	NaN	NaN	NaN	NaN	NaN	NaN	NaN	7.2594
NaN	NaN	NaN	NaN	NaN	NaN	NaN	NaN	NaN	NaN	NaN	NaN	NaN	NaN	NaN	NaN	7.2594	7.2594	NaN	NaN	NaN	NaN	NaN	NaN	7.2594	7.2594	7.2594	7.2594	7.2594	7.2594	7.2594	7.2594	7.2594	NaN	NaN	NaN	NaN	NaN	NaN	7.2594	7.2594	7.2594	7.2594	7.2594	NaN	NaN	NaN	7.2594	7.2594	7.2594
NaN	NaN	NaN	NaN	NaN	NaN	NaN	NaN	NaN	NaN	NaN	NaN	NaN	NaN	NaN	NaN	7.2594	7.2594	7.2594	7.2594	NaN	NaN	NaN	NaN	7.2594	7.2594	7.2594	7.2594	7.2594	7.2594	7.2594	7.2594	7.2594	NaN	NaN	NaN	NaN	NaN	NaN	NaN	7.2594	7.2594	7.2594	7.2594	7.2594	7.2594	7.2594	7.2594	7.2594	7.2594
NaN	NaN	NaN	NaN	NaN	NaN	NaN	NaN	NaN	NaN	NaN	NaN	NaN	NaN	7.2594	7.2594	7.2594	7.2594	7.2594	7.2594	7.2594	7.2594	7.2594	7.2594	7.2594	7.2594	7.2594	7.2594	7.2594	7.2594	7.2594	7.2594	7.2594	7.2594	7.2594	7.2594	7.2594	NaN	NaN	NaN	7.2594	7.2594	7.2594	7.2594	7.2594	7.2594	7.2594	7.2594	7.2594	7.2594
NaN	NaN	NaN	NaN	NaN	NaN	NaN	NaN	NaN	7.2594	7.2594	7.2594	7.2594	7.2594	7.2594	7.2594	7.2594	7.2594	7.2594	7.2594	7.2594	7.2594	7.2594	7.2594	7.2594	7.2594	7.2594	7.2594	7.2594	7.2594	7.2594	7.2594	7.2594	7.2594	7.2594	7.2594	7.2594	7.2594	NaN	NaN	7.2594	7.2594	7.2594	7.2594	7.2594	7.2594	7.2594	7.2594	7.2594	7.2594
NaN	NaN	NaN	NaN	NaN	NaN	NaN	NaN	NaN	7.2594	7.2594	7.2594	7.2594	7.2594	7.2594	7.2594	7.2594	7.2594	7.2594	7.2594	7.2594	7.2594	7.2594	7.2594	7.2594	7.2594	7.2594	7.2594	7.2594	7.2594	7.2594	7.2594	7.2594	7.2594	7.2594	7.2594	7.2594	7.2594	7.2594	7.2594	7.2594	7.2594	7.2594	7.2594	7.2594	7.2594	7.2594	7.2594	7.2594	7.2594
NaN	NaN	NaN	NaN	NaN	NaN	NaN	NaN	NaN	7.2594	7.2594	7.2594	7.2594	7.2594	7.2594	7.2594	7.2594	7.2594	7.2594	7.2594	7.2594	7.2594	7.2594	7.2594	7.2594	7.2594	7.2594	7.2594	7.2594	7.2594	7.2594	7.2594	7.2594	7.2594	7.2594	7.2594	7.2594	7.2594	7.2594	7.2594	7.2594	7.2594	7.2594	7.2594	7.2594	7.2594	7.2594	7.2594	7.2594	7.2594
NaN	NaN	NaN	NaN	NaN	NaN	NaN	NaN	NaN	NaN	7.2594	7.2594	7.2594	7.2594	7.2594	7.2594	7.2594	7.2594	7.2594	7.2594	7.2594	7.2594	7.2594	7.2594	7.2594	7.2594	7.2594	7.2594	7.2594	7.2594	7.2594	7.2594	7.2594	7.2594	7.2594	7.2594	7.2594	7.2594	7.2594	7.2594	7.2594	7.2594	7.2594	7.2594	7.2594	7.2594	7.2594	7.2594	7.2594	7.2594
NaN	NaN	NaN	NaN	NaN	NaN	NaN	NaN	NaN	NaN	NaN	7.2594	7.2594	7.2594	7.2594	7.2594	7.2594	7.2594	7.2594	7.2594	7.2594	7.2594	7.2594	7.2594	7.2594	7.2594	7.2594	7.2594	7.2594	7.2594	7.2594	7.2594	7.2594	7.2594	7.2594	7.2594	7.2594	7.2594	7.2594	7.2594	7.2594	7.2594	7.2594	7.2594	7.2594	7.2594	7.2594	7.2594	7.2594	7.2594
NaN	NaN	NaN	NaN	NaN	NaN	NaN	NaN	NaN	NaN	NaN	7.2594	7.2594	7.2594	7.2594	7.2594	7.2594	7.2594	7.2594	7.2594	7.2594	7.2594	7.2594	7.2594	7.2594	7.2594	7.2594	7.2594	7.2594	7.2594	7.2594	7.2594	7.2594	7.2594	7.2594	7.2594	7.2594	7.2594	7.2594	7.2594	7.2594	7.2594	7.2594	7.2594	7.2594	7.2594	7.2594	7.2594	7.2594	7.2594
NaN	NaN	NaN	NaN	NaN	NaN	NaN	NaN	NaN	NaN	NaN	7.2594	7.2594	7.2594	7.2594	7.2594	7.2594	7.2594	7.2594	7.2594	7.2594	7.2594	7.2594	7.2594	7.2594	7.2594	7.2594	7.2594	7.2594	7.2594	7.2594	7.2594	7.2594	7.2594	7.2594	7.2594	7.2594	7.2594	7.2594	7.2594	7.2594	7.2594	7.2594	7.2594	7.2594	7.2594	7.2594	7.2594	7.2594	7.2594
NaN	NaN	NaN	NaN	NaN	NaN	NaN	NaN	NaN	NaN	NaN	7.2594	7.2594	7.2594	7.2594	7.2594	7.2594	7.2594	7.2594	7.2594	7.2594	7.2594	7.2594	7.2594	7.2594	7.2594	7.2594	7.2594	7.2594	7.2594	7.2594	7.2594	7.2594	7.2594	7.2594	7.2594	7.2594	7.2594	7.2594	7.2594	7.2594	7.2594	7.2594	7.2594	7.2594	7.2594	7.2594	7.2594	7.2594	7.2594
NaN	NaN	NaN	NaN	NaN	NaN	NaN	NaN	NaN	NaN	NaN	7.2594	7.2594	7.2594	7.2594	7.2594	7.2594	7.2594	7.2594	7.2594	7.2594	7.2594	7.2594	7.2594	7.2594	7.2594	7.2594	7.2594	7.2594	7.2594	7.2594	7.2594	7.2594	7.2594	7.2594	7.2594	7.2594	7.2594	7.2594	7.2594	7.2594	7.2594	7.2594	7.2594	7.2594	7.2594	7.2594	7.2594	7.2594	7.2594
NaN	NaN	NaN	NaN	NaN	NaN	NaN	NaN	NaN	7.2594	7.2594	7.2594	7.2594	7.2594	7.2594	7.2594	7.2594	7.2594	7.2594	7.2594	7.2594	7.2594	7.2594	7.2594	7.2594	7.2594	7.2594	7.2594	7.2594	7.2594	7.2594	7.2594	7.2594	7.2594	7.2594	7.2594	7.2594	7.2594	7.2594	7.2594	7.2594	7.2594	7.2594	7.2594	7.2594	7.2594	7.2594	7.2594	7.2594	7.2594
NaN	NaN	NaN	NaN	NaN	NaN	NaN	NaN	NaN	7.2594	7.2594	7.2594	7.2594	7.2594	7.2594	7.2594	7.2594	7.2594	7.2594	7.2594	7.2594	7.2594	7.2594	7.2594	7.2594	7.2594	7.2594	7.2594	7.2594	7.2594	7.2594	7.2594	7.2594	7.2594	7.2594	7.2594	7.2594	7.2594	7.2594	7.2594	7.2594	7.2594	7.2594	7.2594	7.2594	7.2594	7.2594	7.2594	7.2594	7.2594
NaN	NaN	NaN	NaN	NaN	NaN	NaN	NaN	NaN	NaN	NaN	NaN	NaN	7.2594	7.2594	7.2594	7.2594	7.2594	7.2594	7.2594	7.2594	7.2594	7.2594	7.2594	7.2594	7.2594	7.2594	7.2594	7.2594	7.2594	7.2594	7.2594	7.2594	7.2594	7.2594	7.2594	7.2594	7.2594	7.2594	7.2594	7.2594	7.2594	7.2594	7.2594	7.2594	7.2594	7.2594	7.2594	7.2594	7.2594
NaN	NaN	NaN	NaN	NaN	NaN	NaN	NaN	NaN	NaN	NaN	NaN	NaN	NaN	NaN	7.2594	7.2594	7.2594	7.2594	7.2594	7.2594	7.2594	7.2594	7.2594	7.2594	7.2594	7.2594	7.2594	7.2594	7.2594	7.2594	7.2594	7.2594	7.2594	7.2594	7.2594	7.2594	7.2594	7.2594	7.2594	7.2594	7.2594	7.2594	7.2594	7.2594	7.2594	7.2594	7.2594	7.2594	7.2594
NaN	NaN	NaN	NaN	NaN	NaN	NaN	NaN	NaN	NaN	NaN	NaN	NaN	NaN	NaN	7.2594	7.2594	7.2594	7.2594	7.2594	7.2594	7.2594	7.2594	7.2594	7.2594	7.2594	7.2594	7.2594	7.2594	7.2594	7.2594	7.2594	7.2594	7.2594	7.2594	7.2594	7.2594	7.2594	7.2594	7.2594	7.2594	7.2594	7.2594	7.2594	7.2594	7.2594	7.2594	7.2594	7.2594	7.2594
NaN	NaN	NaN	NaN	NaN	NaN	NaN	NaN	NaN	NaN	NaN	NaN	NaN	NaN	7.2594	7.2594	7.2594	7.2594	7.2594	7.2594	7.2594	7.2594	7.2594	7.2594	7.2594	7.2594	7.2594	7.2594	7.2594	7.2594	7.2594	7.2594	7.2594	7.2594	7.2594	7.2594	7.2594	7.2594	7.2594	7.2594	7.2594	7.2594	7.2594	7.2594	7.2594	7.2594	7.2594	7.2594	7.2594	7.2594
NaN	NaN	NaN	NaN	NaN	NaN	NaN	NaN	NaN	NaN	NaN	NaN	NaN	NaN	NaN	7.2594	7.2594	7.2594	7.2594	7.2594	7.2594	7.2594	7.2594	7.2594	7.2594	7.2594	7.2594	7.2594	7.2594	7.2594	7.2594	7.2594	7.2594	7.2594	7.2594	7.2594	7.2594	7.2594	7.2594	7.2594	7.2594	7.2594	7.2594	7.2594	7.2594	7.2594	7.2594	7.2594	7.2594	7.2594
NaN	NaN	NaN	NaN	NaN	NaN	NaN	NaN	NaN	NaN	NaN	NaN	NaN	NaN	NaN	7.2594	7.2594	7.2594	7.2594	7.2594	7.2594	7.2594	7.2594	7.2594	7.2594	7.2594	7.2594	7.2594	7.2594	7.2594	7.2594	7.2594	7.2594	7.2594	7.2594	7.2594	7.2594	7.2594	7.2594	7.2594	7.2594	7.2594	7.2594	7.2594	7.2594	7.2594	7.2594	7.2594	7.2594	7.2594
NaN	NaN	NaN	NaN	NaN	NaN	NaN	NaN	NaN	NaN	NaN	NaN	NaN	NaN	7.2594	7.2594	7.2594	7.2594	7.2594	7.2594	7.2594	7.2594	7.2594	7.2594	7.2594	7.2594	7.2594	7.2594	7.2594	7.2594	7.2594	7.2594	7.2594	7.2594	7.2594	7.2594	7.2594	7.2594	7.2594	7.2594	7.2594	7.2594	7.2594	7.2594	7.2594	7.2594	7.2594	7.2594	7.2594	7.2594
NaN	NaN	NaN	NaN	NaN	NaN	NaN	NaN	NaN	NaN	NaN	NaN	NaN	NaN	NaN	7.2594	7.2594	7.2594	7.2594	7.2594	7.2594	7.2594	7.2594	7.2594	7.2594	7.2594	7.2594	7.2594	7.2594	7.2594	7.2594	7.2594	7.2594	7.2594	7.2594	7.2594	7.2594	7.2594	7.2594	7.2594	7.2594	7.2594	7.2594	7.2594	7.2594	7.2594	7.2594	7.2594	7.2594	7.2594
NaN	NaN	NaN	NaN	NaN	NaN	NaN	NaN	NaN	NaN	NaN	NaN	NaN	NaN	NaN	NaN	NaN	NaN	7.2594	7.2594	7.2594	7.2594	7.2594	7.2594	7.2594	7.2594	7.2594	7.2594	7.2594	7.2594	7.2594	7.2594	7.2594	7.2594	7.2594	7.2594	7.2594	7.2594	7.2594	7.2594	7.2594	7.2594	7.2594	7.2594	7.2594	7.2594	7.2594	7.2594	7.2594	7.2594
NaN	NaN	NaN	NaN	NaN	NaN	NaN	NaN	NaN	NaN	NaN	NaN	NaN	NaN	NaN	NaN	NaN	NaN	NaN	7.2594	7.2594	7.2594	7.2594	7.2594	7.2594	7.2594	7.2594	7.2594	7.2594	7.2594	7.2594	7.2594	7.2594	7.2594	7.2594	7.2594	7.2594	7.2594	7.2594	7.2594	7.2594	7.2594	7.2594	7.2594	7.2594	7.2594	7.2594	7.2594	7.2594	7.2594
NaN	NaN	NaN	NaN	NaN	NaN	NaN	NaN	NaN	NaN	NaN	NaN	NaN	NaN	NaN	NaN	NaN	NaN	NaN	7.2594	7.2594	7.2594	7.2594	7.2594	7.2594	7.2594	7.2594	7.2594	7.2594	7.2594	7.2594	7.2594	7.2594	7.2594	7.2594	7.2594	7.2594	7.2594	7.2594	7.2594	7.2594	7.2594	7.2594	7.2594	7.2594	7.2594	7.2594	7.2594	7.2594	7.2594
NaN	NaN	NaN	NaN	NaN	NaN	NaN	NaN	NaN	NaN	NaN	NaN	NaN	NaN	NaN	NaN	NaN	NaN	NaN	7.2594	7.2594	7.2594	7.2594	7.2594	7.2594	7.2594	7.2594	7.2594	7.2594	7.2594	7.2594	7.2594	7.2594	7.2594	7.2594	7.2594	7.2594	7.2594	7.2594	7.2594	7.2594	7.2594	7.2594	7.2594	7.2594	7.2594	7.2594	7.2594	7.2594	7.2594
NaN	NaN	NaN	NaN	NaN	NaN	NaN	NaN	NaN	NaN	NaN	NaN	NaN	NaN	NaN	NaN	NaN	NaN	7.2594	7.2594	7.2594	7.2594	7.2594	7.2594	7.2594	7.2594	7.2594	7.2594	7.2594	7.2594	7.2594	7.2594	7.2594	7.2594	7.2594	7.2594	7.2594	7.2594	7.2594	7.2594	7.2594	7.2594	7.2594	7.2594	7.2594	7.2594	7.2594	7.2594	7.2594	7.2594
NaN	NaN	NaN	NaN	NaN	NaN	NaN	NaN	NaN	NaN	NaN	NaN	NaN	NaN	NaN	NaN	NaN	NaN	7.2594	7.2594	7.2594	7.2594	7.2594	7.2594	7.2594	7.2594	7.2594	7.2594	7.2594	7.2594	7.2594	7.2594	7.2594	7.2594	7.2594	7.2594	7.2594	7.2594	7.2594	7.2594	7.2594	7.2594	7.2594	7.2594	7.2594	7.2594	7.2594	7.2594	7.2594	7.2594
NaN	NaN	NaN	NaN	NaN	NaN	NaN	NaN	NaN	NaN	NaN	NaN	NaN	NaN	NaN	NaN	NaN	NaN	7.2594	7.2594	7.2594	7.2594	7.2594	7.2594	7.2594	7.2594	7.2594	7.2594	7.2594	7.2594	7.2594	7.2594	7.2594	7.2594	7.2594	7.2594	7.2594	7.2594	7.2594	7.2594	7.2594	7.2594	7.2594	7.2594	7.2594	7.2594	7.2594	7.2594	7.2594	7.2594
NaN	NaN	NaN	NaN	NaN	NaN	NaN	NaN	NaN	NaN	NaN	NaN	NaN	NaN	NaN	NaN	NaN	NaN	NaN	7.2594	7.2594	7.2594	7.2594	7.2594	7.2594	7.2594	7.2594	7.2594	7.2594	7.2594	7.2594	7.2594	7.2594	7.2594	7.2594	7.2594	7.2594	7.2594	7.2594	7.2594	7.2594	7.2594	7.2594	7.2594	7.2594	7.2594	7.2594	7.2594	7.2594	7.2594
NaN	NaN	NaN	NaN	NaN	NaN	NaN	NaN	NaN	NaN	NaN	NaN	NaN	NaN	NaN	NaN	NaN	NaN	NaN	NaN	7.2594	7.2594	7.2594	7.2594	7.2594	7.2594	7.2594	7.2594	7.2594	7.2594	7.2594	7.2594	7.2594	7.2594	7.2594	7.2594	7.2594	7.2594	7.2594	7.2594	7.2594	7.2594	7.2594	7.2594	7.2594	7.2594	7.2594	7.2594	7.2594	7.2594
NaN	NaN	NaN	NaN	NaN	NaN	NaN	NaN	NaN	NaN	NaN	NaN	NaN	NaN	NaN	NaN	NaN	NaN	NaN	NaN	NaN	7.2594	7.2594	7.2594	7.2594	7.2594	7.2594	7.2594	7.2594	7.2594	7.2594	7.2594	7.2594	7.2594	7.2594	7.2594	7.2594	7.2594	7.2594	7.2594	7.2594	7.2594	7.2594	7.2594	7.2594	7.2594	7.2594	7.2594	7.2594	7.2594
NaN	NaN	NaN	NaN	NaN	NaN	NaN	NaN	NaN	NaN	NaN	NaN	NaN	NaN	NaN	NaN	NaN	NaN	NaN	NaN	NaN	NaN	7.2594	7.2594	7.2594	7.2594	7.2594	7.2594	7.2594	7.2594	7.2594	7.2594	7.2594	7.2594	7.2594	7.2594	7.2594	7.2594	7.2594	7.2594	7.2594	7.2594	7.2594	7.2594	7.2594	7.2594	7.2594	7.2594	7.2594	7.2594
NaN	NaN	NaN	NaN	NaN	NaN	NaN	NaN	NaN	NaN	NaN	NaN	NaN	NaN	NaN	NaN	NaN	NaN	NaN	NaN	NaN	NaN	NaN	7.2594	7.2594	7.2594	7.2594	7.2594	7.2594	7.2594	7.2594	7.2594	7.2594	7.2594	7.2594	7.2594	7.2594	7.2594	7.2594	7.2594	7.2594	7.2594	7.2594	7.2594	7.2594	7.2594	7.2594	7.2594	7.2594	7.2594
NaN	NaN	NaN	NaN	NaN	NaN	NaN	NaN	NaN	NaN	NaN	NaN	NaN	NaN	NaN	NaN	NaN	NaN	NaN	NaN	NaN	NaN	NaN	7.2594	7.2594	7.2594	7.2594	7.2594	7.2594	7.2594	7.2594	7.2594	7.2594	7.2594	7.2594	7.2594	7.2594	7.2594	7.2594	7.2594	7.2594	7.2594	7.2594	7.2594	7.2594	7.2594	7.2594	7.2594	7.2594	7.2594
NaN	NaN	NaN	NaN	NaN	NaN	NaN	NaN	NaN	NaN	NaN	NaN	NaN	NaN	NaN	NaN	NaN	NaN	NaN	NaN	NaN	NaN	NaN	NaN	7.2594	7.2594	7.2594	7.2594	7.2594	7.2594	7.2594	7.2594	7.2594	7.2594	7.2594	7.2594	7.2594	7.2594	7.2594	7.2594	7.2594	7.2594	7.2594	7.2594	7.2594	7.2594	7.2594	7.2594	7.2594	7.2594
NaN	NaN	NaN	NaN	NaN	NaN	NaN	NaN	NaN	NaN	NaN	NaN	NaN	NaN	NaN	NaN	NaN	NaN	NaN	NaN	NaN	NaN	NaN	NaN	NaN	7.2594	7.2594	7.2594	7.2594	7.2594	7.2594	7.2594	7.2594	7.2594	7.2594	7.2594	7.2594	7.2594	7.2594	7.2594	7.2594	7.2594	7.2594	7.2594	7.2594	7.2594	7.2594	7.2594	7.2594	7.2594
NaN	NaN	NaN	NaN	NaN	NaN	NaN	NaN	NaN	NaN	NaN	NaN	NaN	NaN	NaN	NaN	NaN	NaN	NaN	NaN	NaN	NaN	NaN	NaN	NaN	NaN	7.2594	7.2594	7.2594	7.2594	7.2594	7.2594	7.2594	7.2594	7.2594	7.2594	7.2594	7.2594	7.2594	7.2594	7.2594	7.2594	7.2594	7.2594	7.2594	7.2594	7.2594	7.2594	7.2594	7.2594
NaN	NaN	NaN	NaN	NaN	NaN	NaN	NaN	NaN	NaN	NaN	NaN	NaN	NaN	NaN	NaN	NaN	NaN	NaN	NaN	NaN	NaN	NaN	NaN	NaN	NaN	7.2594	7.2594	7.2594	7.2594	7.2594	7.2594	7.2594	7.2594	7.2594	7.2594	7.2594	7.2594	7.2594	7.2594	7.2594	7.2594	7.2594	7.2594	7.2594	7.2594	7.2594	7.2594	7.2594	7.2594
NaN	NaN	NaN	NaN	NaN	NaN	NaN	NaN	NaN	NaN	NaN	NaN	NaN	NaN	NaN	NaN	NaN	NaN	NaN	NaN	NaN	NaN	NaN	NaN	NaN	NaN	7.2594	7.2594	7.2594	7.2594	7.2594	7.2594	7.2594	7.2594	7.2594	7.2594	7.2594	7.2594	7.2594	7.2594	7.2594	7.2594	7.2594	7.2594	7.2594	7.2594	7.2594	7.2594	7.2594	7.2594
NaN	NaN	NaN	NaN	NaN	NaN	NaN	NaN	NaN	NaN	NaN	NaN	NaN	NaN	NaN	NaN	NaN	NaN	NaN	NaN	NaN	NaN	NaN	NaN	NaN	NaN	7.2594	7.2594	7.2594	7.2594	7.2594	7.2594	7.2594	7.2594	7.2594	7.2594	7.2594	7.2594	7.2594	7.2594	7.2594	7.2594	7.2594	7.2594	7.2594	7.2594	7.2594	7.2594	7.2594	7.2594
NaN	NaN	NaN	NaN	NaN	NaN	NaN	NaN	NaN	NaN	NaN	NaN	NaN	NaN	NaN	NaN	NaN	NaN	NaN	NaN	NaN	NaN	NaN	NaN	NaN	NaN	7.2594	7.2594	7.2594	7.2594	7.2594	7.2594	7.2594	7.2594	7.2594	7.2594	7.2594	7.2594	7.2594	7.2594	7.2594	7.2594	7.2594	7.2594	7.2594	7.2594	7.2594	7.2594	7.2594	7.2594
NaN	NaN	NaN	NaN	NaN	NaN	NaN	NaN	NaN	NaN	NaN	NaN	NaN	NaN	NaN	NaN	NaN	NaN	NaN	NaN	NaN	NaN	NaN	NaN	NaN	NaN	NaN	7.2594	7.2594	7.2594	7.2594	7.2594	7.2594	7.2594	7.2594	7.2594	7.2594	7.2594	7.2594	7.2594	7.2594	7.2594	7.2594	7.2594	7.2594	7.2594	7.2594	7.2594	7.2594	7.2594
NaN	NaN	NaN	NaN	NaN	NaN	NaN	NaN	NaN	NaN	NaN	NaN	NaN	NaN	NaN	NaN	NaN	NaN	NaN	NaN	NaN	NaN	NaN	NaN	NaN	NaN	NaN	7.2594	7.2594	7.2594	7.2594	7.2594	7.2594	7.2594	7.2594	7.2594	7.2594	7.2594	7.2594	7.2594	7.2594	7.2594	7.2594	7.2594	7.2594	7.2594	7.2594	7.2594	7.2594	7.2594
NaN	NaN	NaN	NaN	NaN	NaN	NaN	NaN	NaN	NaN	NaN	NaN	NaN	NaN	NaN	NaN	NaN	NaN	NaN	NaN	NaN	NaN	NaN	NaN	NaN	NaN	7.2594	7.2594	7.2594	7.2594	7.2594	7.2594	7.2594	7.2594	7.2594	7.2594	7.2594	7.2594	7.2594	7.2594	7.2594	7.2594	7.2594	7.2594	7.2594	7.2594	7.2594	7.2594	7.2594	7.2594
NaN	NaN	NaN	NaN	NaN	NaN	NaN	NaN	NaN	NaN	NaN	NaN	NaN	NaN	NaN	NaN	NaN	NaN	NaN	NaN	NaN	NaN	NaN	NaN	NaN	NaN	7.2594	7.2594	7.2594	7.2594	7.2594	7.2594	7.2594	7.2594	7.2594	7.2594	7.2594	7.2594	7.2594	7.2594	7.2594	7.2594	7.2594	7.2594	7.2594	7.2594	7.2594	7.2594	7.2594	7.2594
NaN	NaN	NaN	NaN	NaN	NaN	NaN	NaN	NaN	NaN	NaN	NaN	NaN	NaN	NaN	NaN	NaN	NaN	NaN	NaN	NaN	NaN	NaN	NaN	NaN	7.2594	7.2594	7.2594	7.2594	7.2594	7.2594	7.2594	7.2594	7.2594	7.2594	7.2594	7.2594	7.2594	7.2594	7.2594	7.2594	7.2594	7.2594	7.2594	7.2594	7.2594	7.2594	7.2594	7.2594	7.2594
NaN	NaN	NaN	NaN	NaN	NaN	NaN	NaN	NaN	NaN	NaN	NaN	NaN	NaN	NaN	NaN	NaN	NaN	NaN	NaN	NaN	NaN	NaN	NaN	NaN	7.2594	7.2594	7.2594	7.2594	7.2594	7.2594	7.2594	7.2594	7.2594	7.2594	7.2594	7.2594	7.2594	7.2594	7.2594	7.2594	7.2594	7.2594	7.2594	7.2594	7.2594	7.2594	7.2594	7.2594	7.2594
NaN	NaN	NaN	NaN	NaN	NaN	NaN	NaN	NaN	NaN	NaN	NaN	NaN	NaN	NaN	NaN	NaN	NaN	NaN	NaN	NaN	NaN	NaN	NaN	NaN	7.8038	7.8038	7.8038	7.8038	7.8038	7.8038	7.8038	7.8038	7.8038	7.8038	7.8038	7.8038	7.8038	7.8038	7.8038	7.8038	7.8038	7.8038	7.8038	7.8038	7.8038	7.8038	7.8038	7.8038	7.8038
NaN	NaN	NaN	NaN	NaN	NaN	NaN	NaN	NaN	NaN	NaN	NaN	NaN	NaN	NaN	NaN	NaN	NaN	NaN	NaN	NaN	NaN	NaN	NaN	NaN	7.8038	7.8038	7.8038	7.8038	7.8038	7.8038	7.8038	7.8038	7.8038	7.8038	7.8038	7.8038	7.8038	7.8038	7.8038	7.8038	7.8038	7.8038	7.8038	7.8038	7.8038	7.8038	7.8038	7.8038	7.8038
NaN	NaN	NaN	NaN	NaN	NaN	NaN	NaN	NaN	NaN	NaN	NaN	NaN	NaN	NaN	NaN	NaN	NaN	NaN	NaN	NaN	NaN	NaN	NaN	NaN	7.8038	7.8038	7.8038	7.8038	7.8038	7.8038	7.8038	7.8038	7.8038	7.8038	7.8038	7.8038	7.8038	7.8038	7.8038	7.8038	7.8038	7.8038	7.8038	7.8038	7.8038	7.8038	7.8038	7.8038	7.8038
NaN	NaN	NaN	NaN	NaN	NaN	NaN	NaN	NaN	NaN	NaN	NaN	NaN	NaN	NaN	NaN	NaN	NaN	NaN	NaN	NaN	NaN	NaN	NaN	NaN	7.8038	7.8038	7.8038	7.8038	7.8038	7.8038	7.8038	7.8038	7.8038	7.8038	7.8038	7.8038	7.8038	7.8038	7.8038	7.8038	7.8038	7.8038	7.8038	7.8038	7.8038	7.8038	7.8038	7.8038	7.8038
NaN	NaN	NaN	NaN	NaN	NaN	NaN	NaN	NaN	NaN	NaN	NaN	NaN	NaN	NaN	NaN	NaN	NaN	NaN	NaN	NaN	NaN	NaN	NaN	NaN	7.8038	7.8038	7.8038	7.8038	7.8038	7.8038	7.8038	7.8038	7.8038	7.8038	7.8038	7.8038	7.8038	7.8038	7.8038	7.8038	7.8038	7.8038	7.8038	7.8038	7.8038	7.8038	7.8038	7.8038	7.8038
NaN	NaN	NaN	NaN	NaN	NaN	NaN	NaN	NaN	NaN	NaN	NaN	NaN	NaN	NaN	NaN	NaN	NaN	NaN	NaN	NaN	NaN	NaN	NaN	NaN	NaN	7.8038	7.8038	7.8038	7.8038	7.8038	7.8038	7.8038	7.8038	7.8038	7.8038	7.8038	7.8038	7.8038	7.8038	7.8038	7.8038	7.8038	7.8038	7.8038	7.8038	7.8038	7.8038	7.8038	7.8038
NaN	NaN	NaN	NaN	NaN	NaN	NaN	NaN	NaN	NaN	NaN	NaN	NaN	NaN	NaN	NaN	NaN	NaN	NaN	NaN	NaN	NaN	NaN	NaN	NaN	NaN	7.8038	7.8038	7.8038	7.8038	7.8038	7.8038	7.8038	7.8038	7.8038	7.8038	7.8038	7.8038	7.8038	7.8038	7.8038	7.8038	7.8038	7.8038	7.8038	7.8038	7.8038	7.8038	7.8038	7.8038
NaN	NaN	NaN	NaN	NaN	NaN	NaN	NaN	NaN	NaN	NaN	NaN	NaN	NaN	NaN	NaN	NaN	NaN	NaN	NaN	NaN	NaN	NaN	NaN	NaN	NaN	7.8038	7.8038	7.8038	7.8038	7.8038	7.8038	7.8038	7.8038	7.8038	7.8038	7.8038	7.8038	7.8038	7.8038	7.8038	7.8038	7.8038	7.8038	7.8038	7.8038	7.8038	7.8038	7.8038	7.8038
NaN	NaN	NaN	NaN	NaN	NaN	NaN	NaN	NaN	NaN	NaN	NaN	NaN	NaN	NaN	NaN	NaN	NaN	NaN	NaN	NaN	NaN	NaN	NaN	NaN	7.8038	7.8038	7.8038	7.8038	7.8038	7.8038	7.8038	7.8038	7.8038	7.8038	7.8038	7.8038	7.8038	7.8038	7.8038	7.8038	7.8038	7.8038	7.8038	7.8038	7.8038	7.8038	7.8038	7.8038	7.8038
NaN	NaN	NaN	NaN	NaN	NaN	NaN	NaN	NaN	NaN	NaN	NaN	NaN	NaN	NaN	NaN	NaN	NaN	NaN	NaN	NaN	NaN	NaN	NaN	7.8038	7.8038	7.8038	7.8038	7.8038	7.8038	7.8038	7.8038	7.8038	7.8038	7.8038	7.8038	7.8038	7.8038	7.8038	7.8038	7.8038	7.8038	7.8038	7.8038	7.8038	7.8038	7.8038	7.8038	7.8038	7.8038
NaN	NaN	NaN	NaN	NaN	NaN	NaN	NaN	NaN	NaN	NaN	NaN	NaN	NaN	NaN	NaN	NaN	NaN	NaN	NaN	NaN	NaN	NaN	NaN	7.8038	7.8038	7.8038	7.8038	7.8038	7.8038	7.8038	7.8038	7.8038	7.8038	7.8038	7.8038	7.8038	7.8038	7.8038	7.8038	7.8038	7.8038	7.8038	7.8038	7.8038	7.8038	7.8038	7.8038	7.8038	7.8038
NaN	NaN	NaN	NaN	NaN	NaN	NaN	NaN	NaN	NaN	NaN	NaN	NaN	NaN	NaN	NaN	NaN	NaN	NaN	NaN	NaN	NaN	7.8038	7.8038	7.8038	7.8038	7.8038	7.8038	7.8038	7.8038	7.8038	7.8038	7.8038	7.8038	7.8038	7.8038	7.8038	7.8038	7.8038	7.8038	7.8038	7.8038	7.8038	7.8038	7.8038	7.8038	7.8038	7.8038	7.8038	7.8038
NaN	NaN	NaN	NaN	NaN	NaN	NaN	NaN	NaN	NaN	NaN	NaN	NaN	NaN	NaN	NaN	NaN	NaN	NaN	NaN	NaN	NaN	7.8038	7.8038	7.8038	7.8038	7.8038	7.8038	7.8038	7.8038	7.8038	7.8038	7.8038	7.8038	7.8038	7.8038	7.8038	7.8038	7.8038	7.8038	7.8038	7.8038	7.8038	7.8038	7.8038	7.8038	7.8038	7.8038	7.8038	7.8038
NaN	NaN	NaN	NaN	NaN	NaN	NaN	NaN	NaN	NaN	NaN	NaN	NaN	NaN	NaN	NaN	NaN	NaN	NaN	NaN	NaN	7.8038	7.8038	7.8038	7.8038	7.8038	7.8038	7.8038	7.8038	7.8038	7.8038	7.8038	7.8038	7.8038	7.8038	7.8038	7.8038	7.8038	7.8038	7.8038	7.8038	7.8038	7.8038	7.8038	7.8038	7.8038	7.8038	7.8038	7.8038	7.8038
NaN	NaN	NaN	NaN	NaN	NaN	NaN	NaN	NaN	NaN	NaN	NaN	NaN	NaN	NaN	NaN	NaN	NaN	NaN	NaN	NaN	7.8038	7.8038	7.8038	7.8038	7.8038	7.8038	7.8038	7.8038	7.8038	7.8038	7.8038	7.8038	7.8038	7.8038	7.8038	7.8038	7.8038	7.8038	7.8038	7.8038	7.8038	7.8038	7.8038	7.8038	7.8038	7.8038	7.8038	7.8038	7.8038
NaN	NaN	NaN	NaN	NaN	NaN	NaN	NaN	NaN	NaN	NaN	NaN	NaN	NaN	NaN	NaN	NaN	NaN	NaN	NaN	7.8038	7.8038	7.8038	7.8038	7.8038	7.8038	7.8038	7.8038	7.8038	7.8038	7.8038	7.8038	7.8038	7.8038	7.8038	7.8038	7.8038	7.8038	7.8038	7.8038	7.8038	7.8038	7.8038	7.8038	7.8038	7.8038	7.8038	7.8038	7.8038	7.8038
NaN	NaN	NaN	NaN	NaN	NaN	NaN	NaN	NaN	NaN	NaN	NaN	NaN	NaN	NaN	NaN	NaN	NaN	NaN	7.8038	7.8038	7.8038	7.8038	7.8038	7.8038	7.8038	7.8038	7.8038	7.8038	7.8038	7.8038	7.8038	7.8038	7.8038	7.8038	7.8038	7.8038	7.8038	7.8038	7.8038	7.8038	7.8038	7.8038	7.8038	7.8038	7.8038	7.8038	7.8038	7.8038	7.8038
NaN	NaN	NaN	NaN	NaN	NaN	NaN	NaN	NaN	NaN	NaN	NaN	NaN	NaN	NaN	NaN	NaN	NaN	NaN	7.8038	7.8038	7.8038	7.8038	7.8038	7.8038	7.8038	7.8038	7.8038	7.8038	7.8038	7.8038	7.8038	7.8038	7.8038	7.8038	7.8038	7.8038	7.8038	7.8038	7.8038	7.8038	7.8038	7.8038	7.8038	7.8038	7.8038	7.8038	7.8038	7.8038	7.8038
NaN	NaN	NaN	NaN	NaN	NaN	NaN	NaN	NaN	NaN	NaN	NaN	NaN	NaN	NaN	NaN	NaN	NaN	7.8038	7.8038	7.8038	7.8038	7.8038	7.8038	7.8038	7.8038	7.8038	7.8038	7.8038	7.8038	7.8038	7.8038	7.8038	7.8038	7.8038	7.8038	7.8038	7.8038	7.8038	7.8038	7.8038	7.8038	7.8038	7.8038	7.8038	7.8038	7.8038	7.8038	7.8038	7.8038
NaN	NaN	NaN	NaN	NaN	NaN	NaN	NaN	NaN	NaN	NaN	NaN	NaN	NaN	NaN	NaN	NaN	7.8038	7.8038	7.8038	7.8038	7.8038	7.8038	7.8038	7.8038	7.8038	7.8038	7.8038	7.8038	7.8038	7.8038	7.8038	7.8038	7.8038	7.8038	7.8038	7.8038	7.8038	7.8038	7.8038	7.8038	7.8038	7.8038	7.8038	7.8038	7.8038	7.8038	7.8038	7.8038	7.8038
NaN	NaN	NaN	NaN	NaN	NaN	NaN	NaN	NaN	NaN	NaN	NaN	NaN	NaN	NaN	NaN	7.8038	7.8038	7.8038	7.8038	7.8038	7.8038	7.8038	7.8038	7.8038	7.8038	7.8038	7.8038	7.8038	7.8038	7.8038	7.8038	7.8038	7.8038	7.8038	7.8038	7.8038	7.8038	7.8038	7.8038	7.8038	7.8038	7.8038	7.8038	7.8038	7.8038	7.8038	7.8038	7.8038	7.8038
NaN	NaN	NaN	NaN	NaN	NaN	NaN	NaN	NaN	NaN	NaN	NaN	NaN	NaN	NaN	7.8038	7.8038	7.8038	7.8038	7.8038	7.8038	7.8038	7.8038	7.8038	7.8038	7.8038	7.8038	7.8038	7.8038	7.8038	7.8038	7.8038	7.8038	7.8038	7.8038	7.8038	7.8038	7.8038	7.8038	7.8038	7.8038	7.8038	7.8038	7.8038	7.8038	7.8038	7.8038	7.8038	7.8038	7.8038
NaN	NaN	NaN	NaN	NaN	NaN	NaN	NaN	NaN	NaN	NaN	NaN	NaN	NaN	NaN	7.8038	7.8038	7.8038	7.8038	7.8038	7.8038	7.8038	7.8038	7.8038	7.8038	7.8038	7.8038	7.8038	7.8038	7.8038	7.8038	7.8038	7.8038	7.8038	7.8038	7.8038	7.8038	7.8038	7.8038	7.8038	7.8038	7.8038	7.8038	7.8038	7.8038	7.8038	7.8038	7.8038	7.8038	7.8038
NaN	NaN	NaN	NaN	NaN	NaN	NaN	NaN	NaN	NaN	NaN	NaN	NaN	NaN	7.8038	7.8038	7.8038	7.8038	7.8038	7.8038	7.8038	7.8038	7.8038	7.8038	7.8038	7.8038	7.8038	7.8038	7.8038	7.8038	7.8038	7.8038	7.8038	7.8038	7.8038	7.8038	7.8038	7.8038	7.8038	7.8038	7.8038	7.8038	7.8038	7.8038	7.8038	7.8038	7.8038	7.8038	7.8038	7.8038
NaN	NaN	NaN	NaN	NaN	NaN	NaN	NaN	NaN	NaN	NaN	NaN	NaN	NaN	7.8038	7.8038	7.8038	7.8038	7.8038	7.8038	7.8038	7.8038	7.8038	7.8038	7.8038	7.8038	7.8038	7.8038	7.8038	7.8038	7.8038	7.8038	7.8038	7.8038	7.8038	7.8038	7.8038	7.8038	7.8038	7.8038	7.8038	7.8038	7.8038	7.8038	7.8038	7.8038	7.8038	7.8038	7.8038	7.8038
NaN	NaN	NaN	NaN	NaN	NaN	NaN	NaN	NaN	NaN	NaN	NaN	NaN	NaN	NaN	7.8038	7.8038	7.8038	7.8038	7.8038	7.8038	7.8038	7.8038	7.8038	7.8038	7.8038	7.8038	7.8038	7.8038	7.8038	7.8038	7.8038	7.8038	7.8038	7.8038	7.8038	7.8038	7.8038	7.8038	7.8038	7.8038	7.8038	7.8038	7.8038	7.8038	7.8038	7.8038	7.8038	7.8038	7.8038
NaN	NaN	NaN	NaN	NaN	NaN	NaN	NaN	NaN	NaN	NaN	NaN	NaN	NaN	NaN	7.8038	7.8038	7.8038	7.8038	7.8038	7.8038	7.8038	7.8038	7.8038	7.8038	7.8038	7.8038	7.8038	7.8038	7.8038	7.8038	7.8038	7.8038	7.8038	7.8038	7.8038	7.8038	7.8038	7.8038	7.8038	7.8038	7.8038	7.8038	7.8038	7.8038	7.8038	7.8038	7.8038	7.8038	7.8038
NaN	NaN	NaN	NaN	NaN	NaN	NaN	NaN	NaN	NaN	NaN	NaN	NaN	NaN	NaN	7.8038	7.8038	7.8038	7.8038	7.8038	7.8038	7.8038	7.8038	7.8038	7.8038	7.8038	7.8038	7.8038	7.8038	7.8038	7.8038	7.8038	7.8038	7.8038	7.8038	7.8038	7.8038	7.8038	7.8038	7.8038	7.8038	7.8038	7.8038	7.8038	7.8038	7.8038	7.8038	7.8038	7.8038	7.8038
NaN	NaN	NaN	NaN	NaN	NaN	NaN	NaN	NaN	NaN	NaN	NaN	NaN	NaN	NaN	7.8038	7.8038	NaN	NaN	7.8038	7.8038	7.8038	7.8038	7.8038	7.8038	7.8038	7.8038	7.8038	7.8038	7.8038	7.8038	7.8038	7.8038	7.8038	7.8038	7.8038	7.8038	7.8038	7.8038	7.8038	7.8038	7.8038	7.8038	7.8038	7.8038	7.8038	7.8038	7.8038	7.8038	7.8038
NaN	NaN	NaN	NaN	NaN	NaN	NaN	NaN	NaN	NaN	NaN	NaN	NaN	NaN	NaN	NaN	NaN	NaN	NaN	NaN	NaN	7.8038	7.8038	7.8038	7.8038	7.8038	7.8038	7.8038	7.8038	7.8038	7.8038	7.8038	7.8038	7.8038	7.8038	7.8038	7.8038	7.8038	7.8038	7.8038	7.8038	7.8038	7.8038	7.8038	7.8038	7.8038	7.8038	7.8038	7.8038	7.8038
NaN	NaN	NaN	NaN	NaN	NaN	NaN	NaN	NaN	NaN	NaN	NaN	NaN	NaN	NaN	NaN	NaN	NaN	NaN	NaN	NaN	7.8038	7.8038	7.8038	7.8038	7.8038	7.8038	7.8038	7.8038	7.8038	7.8038	7.8038	7.8038	7.8038	7.8038	7.8038	7.8038	7.8038	7.8038	7.8038	7.8038	7.8038	7.8038	7.8038	7.8038	7.8038	7.8038	7.8038	7.8038	7.8038
NaN	NaN	NaN	NaN	NaN	NaN	NaN	NaN	NaN	NaN	NaN	NaN	NaN	NaN	NaN	NaN	NaN	NaN	NaN	NaN	7.8038	7.8038	7.8038	7.8038	7.8038	7.8038	7.8038	7.8038	7.8038	7.8038	7.8038	7.8038	7.8038	7.8038	7.8038	7.8038	7.8038	7.8038	7.8038	7.8038	7.8038	7.8038	7.8038	7.8038	7.8038	7.8038	7.8038	7.8038	7.8038	7.8038
NaN	NaN	NaN	NaN	NaN	NaN	NaN	NaN	NaN	NaN	NaN	NaN	NaN	NaN	NaN	NaN	NaN	7.8038	7.8038	7.8038	7.8038	7.8038	7.8038	7.8038	7.8038	7.8038	7.8038	7.8038	7.8038	7.8038	7.8038	7.8038	7.8038	7.8038	7.8038	7.8038	7.8038	7.8038	7.8038	7.8038	7.8038	7.8038	7.8038	7.8038	7.8038	7.8038	7.8038	7.8038	7.8038	7.8038
NaN	NaN	NaN	NaN	NaN	NaN	NaN	NaN	NaN	NaN	NaN	NaN	NaN	NaN	NaN	NaN	7.8038	7.8038	7.8038	7.8038	7.8038	7.8038	7.8038	7.8038	7.8038	7.8038	7.8038	7.8038	7.8038	7.8038	7.8038	7.8038	7.8038	7.8038	7.8038	7.8038	7.8038	7.8038	7.8038	7.8038	7.8038	7.8038	7.8038	7.8038	7.8038	7.8038	7.8038	7.8038	7.8038	7.8038
NaN	NaN	NaN	NaN	NaN	NaN	NaN	NaN	NaN	NaN	NaN	NaN	NaN	NaN	NaN	7.8038	7.8038	7.8038	7.8038	7.8038	7.8038	7.8038	7.8038	7.8038	7.8038	7.8038	7.8038	7.8038	7.8038	7.8038	7.8038	7.8038	7.8038	7.8038	7.8038	7.8038	7.8038	7.8038	7.8038	7.8038	7.8038	7.8038	7.8038	7.8038	7.8038	7.8038	7.8038	7.8038	7.8038	7.8038
NaN	NaN	NaN	NaN	NaN	NaN	NaN	NaN	NaN	NaN	NaN	NaN	NaN	7.8038	7.8038	7.8038	7.8038	7.8038	7.8038	7.8038	7.8038	7.8038	7.8038	7.8038	7.8038	7.8038	7.8038	7.8038	7.8038	7.8038	7.8038	7.8038	7.8038	7.8038	7.8038	7.8038	7.8038	7.8038	7.8038	7.8038	7.8038	7.8038	7.8038	7.8038	7.8038	7.8038	7.8038	7.8038	7.8038	7.8038
NaN	NaN	NaN	NaN	NaN	NaN	NaN	NaN	NaN	NaN	NaN	NaN	NaN	7.8038	7.8038	7.8038	7.8038	7.8038	7.8038	7.8038	7.8038	7.8038	7.8038	7.8038	7.8038	7.8038	7.8038	7.8038	7.8038	7.8038	7.8038	7.8038	7.8038	7.8038	7.8038	7.8038	7.8038	7.8038	7.8038	7.8038	7.8038	7.8038	7.8038	7.8038	7.8038	7.8038	7.8038	7.8038	7.8038	7.8038
NaN	NaN	NaN	NaN	NaN	NaN	NaN	NaN	NaN	NaN	NaN	7.8038	7.8038	7.8038	7.8038	7.8038	7.8038	7.8038	7.8038	7.8038	7.8038	7.8038	7.8038	7.8038	7.8038	7.8038	7.8038	7.8038	7.8038	7.8038	7.8038	7.8038	7.8038	7.8038	7.8038	7.8038	7.8038	7.8038	7.8038	7.8038	7.8038	7.8038	7.8038	7.8038	7.8038	7.8038	7.8038	7.8038	7.8038	7.8038
NaN	NaN	NaN	NaN	NaN	NaN	NaN	NaN	NaN	7.8038	7.8038	7.8038	7.8038	7.8038	7.8038	7.8038	7.8038	7.8038	7.8038	7.8038	7.8038	7.8038	7.8038	7.8038	7.8038	7.8038	7.8038	7.8038	7.8038	7.8038	7.8038	7.8038	7.8038	7.8038	7.8038	7.8038	7.8038	7.8038	7.8038	7.8038	7.8038	7.8038	7.8038	7.8038	7.8038	7.8038	7.8038	7.8038	7.8038	7.8038
NaN	NaN	NaN	7.8038	NaN	NaN	NaN	NaN	NaN	7.8038	7.8038	7.8038	7.8038	7.8038	7.8038	7.8038	7.8038	7.8038	7.8038	7.8038	7.8038	7.8038	7.8038	7.8038	7.8038	7.8038	7.8038	7.8038	7.8038	7.8038	7.8038	7.8038	7.8038	7.8038	7.8038	7.8038	7.8038	7.8038	7.8038	7.8038	7.8038	7.8038	7.8038	7.8038	7.8038	7.8038	7.8038	7.8038	7.8038	7.8038
NaN	NaN	7.8038	7.8038	NaN	NaN	NaN	NaN	7.8038	7.8038	7.8038	7.8038	7.8038	7.8038	7.8038	7.8038	7.8038	7.8038	7.8038	7.8038	7.8038	7.8038	7.8038	7.8038	7.8038	7.8038	7.8038	7.8038	7.8038	7.8038	7.8038	7.8038	7.8038	7.8038	7.8038	7.8038	7.8038	7.8038	7.8038	7.8038	7.8038	7.8038	7.8038	7.8038	7.8038	7.8038	7.8038	7.8038	7.8038	7.8038
7.8038	7.8038	7.8038	7.8038	NaN	NaN	NaN	7.8038	7.8038	7.8038	7.8038	7.8038	7.8038	7.8038	7.8038	7.8038	7.8038	7.8038	7.8038	7.8038	7.8038	7.8038	7.8038	7.8038	7.8038	7.8038	7.8038	7.8038	7.8038	7.8038	7.8038	7.8038	7.8038	7.8038	7.8038	7.8038	7.8038	7.8038	7.8038	7.8038	7.8038	7.8038	7.8038	7.8038	7.8038	7.8038	7.8038	7.8038	7.8038	7.8038
NaN	7.8038	7.8038	7.8038	NaN	NaN	NaN	7.8038	7.8038	7.8038	7.8038	7.8038	7.8038	7.8038	7.8038	7.8038	7.8038	7.8038	7.8038	7.8038	7.8038	7.8038	7.8038	7.8038	7.8038	7.8038	7.8038	7.8038	7.8038	7.8038	7.8038	7.8038	7.8038	7.8038	7.8038	7.8038	7.8038	7.8038	7.8038	7.8038	7.8038	7.8038	7.8038	7.8038	7.8038	7.8038	7.8038	7.8038	7.8038	7.8038
NaN	7.8038	7.8038	7.8038	7.8038	NaN	NaN	7.8038	7.8038	7.8038	7.8038	7.8038	7.8038	7.8038	7.8038	7.8038	7.8038	7.8038	7.8038	7.8038	7.8038	7.8038	7.8038	7.8038	7.8038	7.8038	7.8038	7.8038	7.8038	7.8038	7.8038	7.8038	7.8038	7.8038	7.8038	7.8038	7.8038	7.8038	7.8038	7.8038	7.8038	7.8038	7.8038	7.8038	7.8038	7.8038	7.8038	7.8038	7.8038	7.8038
7.8038	7.8038	7.8038	7.8038	7.8038	7.8038	7.8038	7.8038	7.8038	7.8038	7.8038	7.8038	7.8038	7.8038	7.8038	7.8038	7.8038	7.8038	7.8038	7.8038	7.8038	7.8038	7.8038	7.8038	7.8038	7.8038	7.8038	7.8038	7.8038	7.8038	7.8038	7.8038	7.8038	7.8038	7.8038	7.8038	7.8038	7.8038	7.8038	7.8038	7.8038	7.8038	7.8038	7.8038	7.8038	7.8038	7.8038	7.8038	7.8038	7.8038
NaN	7.8038	7.8038	7.8038	7.8038	7.8038	7.8038	7.8038	7.8038	7.8038	7.8038	7.8038	7.8038	7.8038	7.8038	7.8038	7.8038	7.8038	7.8038	7.8038	7.8038	7.8038	7.8038	7.8038	7.8038	7.8038	7.8038	7.8038	7.8038	7.8038	7.8038	7.8038	7.8038	7.8038	7.8038	7.8038	7.8038	7.8038	7.8038	7.8038	7.8038	7.8038	7.8038	7.8038	7.8038	7.8038	7.8038	7.8038	7.8038	7.8038
NaN	NaN	7.8038	7.8038	7.8038	7.8038	7.8038	7.8038	7.8038	7.8038	7.8038	7.8038	7.8038	7.8038	7.8038	7.8038	7.8038	7.8038	7.8038	7.8038	7.8038	7.8038	7.8038	7.8038	7.8038	7.8038	7.8038	7.8038	7.8038	7.8038	7.8038	7.8038	7.8038	7.8038	7.8038	7.8038	7.8038	7.8038	7.8038	7.8038	7.8038	7.8038	7.8038	7.8038	7.8038	7.8038	7.8038	7.8038	7.8038	7.8038
NaN	NaN	7.8038	7.8038	7.8038	7.8038	7.8038	7.8038	7.8038	7.8038	7.8038	7.8038	7.8038	7.8038	7.8038	7.8038	7.8038	7.8038	7.8038	7.8038	7.8038	7.8038	7.8038	7.8038	7.8038	7.8038	7.8038	7.8038	7.8038	7.8038	7.8038	7.8038	7.8038	7.8038	7.8038	7.8038	7.8038	7.8038	7.8038	7.8038	7.8038	7.8038	7.8038	7.8038	7.8038	7.8038	7.8038	7.8038	7.8038	7.8038
NaN	NaN	7.8038	7.8038	7.8038	7.8038	7.8038	7.8038	7.8038	7.8038	7.8038	7.8038	7.8038	7.8038	7.8038	7.8038	7.8038	7.8038	7.8038	7.8038	7.8038	7.8038	7.8038	7.8038	7.8038	7.8038	7.8038	7.8038	7.8038	7.8038	7.8038	7.8038	7.8038	7.8038	7.8038	7.8038	7.8038	7.8038	7.8038	7.8038	7.8038	7.8038	7.8038	7.8038	7.8038	7.8038	7.8038	7.8038	7.8038	7.8038
NaN	NaN	NaN	7.8038	7.8038	7.8038	7.8038	7.8038	7.8038	7.8038	7.8038	7.8038	7.8038	7.8038	7.8038	7.8038	7.8038	7.8038	7.8038	7.8038	7.8038	7.8038	7.8038	7.8038	7.8038	7.8038	7.8038	7.8038	7.8038	7.8038	7.8038	7.8038	7.8038	7.8038	7.8038	7.8038	7.8038	7.8038	7.8038	7.8038	7.8038	7.8038	7.8038	7.8038	7.8038	7.8038	7.8038	7.8038	7.8038	7.8038
NaN	NaN	NaN	NaN	NaN	NaN	NaN	NaN	NaN	7.8038	7.8038	7.8038	7.8038	7.8038	7.8038	7.8038	7.8038	7.8038	7.8038	7.8038	7.8038	7.8038	7.8038	7.8038	7.8038	7.8038	7.8038	7.8038	7.8038	7.8038	7.8038	7.8038	7.8038	7.8038	7.8038	7.8038	7.8038	7.8038	7.8038	7.8038	7.8038	7.8038	7.8038	7.8038	7.8038	7.8038	7.8038	7.8038	7.8038	7.8038
NaN	NaN	NaN	NaN	NaN	NaN	NaN	NaN	NaN	7.8038	7.8038	7.8038	7.8038	7.8038	7.8038	7.8038	7.8038	7.8038	7.8038	7.8038	7.8038	7.8038	7.8038	7.8038	7.8038	7.8038	7.8038	7.8038	7.8038	7.8038	7.8038	7.8038	7.8038	7.8038	7.8038	7.8038	7.8038	7.8038	7.8038	7.8038	7.8038	7.8038	7.8038	7.8038	7.8038	7.8038	7.8038	7.8038	7.8038	7.8038
NaN	NaN	NaN	NaN	NaN	NaN	NaN	NaN	7.8038	7.8038	7.8038	7.8038	7.8038	7.8038	7.8038	7.8038	7.8038	7.8038	7.8038	7.8038	7.8038	7.8038	7.8038	7.8038	7.8038	7.8038	7.8038	7.8038	7.8038	7.8038	7.8038	7.8038	7.8038	7.8038	7.8038	7.8038	7.8038	7.8038	7.8038	7.8038	7.8038	7.8038	7.8038	7.8038	7.8038	7.8038	7.8038	7.8038	7.8038	7.8038
NaN	NaN	NaN	NaN	NaN	NaN	NaN	NaN	NaN	7.8038	7.8038	7.8038	7.8038	7.8038	7.8038	7.8038	7.8038	7.8038	7.8038	7.8038	7.8038	7.8038	7.8038	7.8038	7.8038	7.8038	7.8038	7.8038	7.8038	7.8038	7.8038	7.8038	7.8038	7.8038	7.8038	7.8038	7.8038	7.8038	7.8038	7.8038	7.8038	7.8038	7.8038	7.8038	7.8038	7.8038	7.8038	7.8038	7.8038	7.8038
NaN	NaN	NaN	NaN	NaN	NaN	NaN	NaN	NaN	7.8038	7.8038	7.8038	7.8038	7.8038	7.8038	7.8038	7.8038	7.8038	7.8038	7.8038	7.8038	7.8038	7.8038	7.8038	7.8038	7.8038	7.8038	7.8038	7.8038	7.8038	7.8038	7.8038	7.8038	7.8038	7.8038	7.8038	7.8038	7.8038	7.8038	7.8038	7.8038	7.8038	7.8038	7.8038	7.8038	7.8038	7.8038	7.8038	7.8038	7.8038
NaN	NaN	NaN	NaN	NaN	NaN	NaN	NaN	NaN	NaN	NaN	7.8038	7.8038	7.8038	7.8038	7.8038	7.8038	7.8038	7.8038	7.8038	7.8038	7.8038	7.8038	7.8038	7.8038	7.8038	7.8038	7.8038	7.8038	7.8038	7.8038	7.8038	7.8038	7.8038	7.8038	7.8038	7.8038	7.8038	7.8038	7.8038	7.8038	7.8038	7.8038	7.8038	7.8038	7.8038	7.8038	7.8038	7.8038	7.8038
NaN	NaN	NaN	NaN	NaN	NaN	NaN	NaN	NaN	NaN	NaN	NaN	7.8038	7.8038	7.8038	7.8038	7.8038	7.8038	7.8038	7.8038	7.8038	7.8038	7.8038	7.8038	7.8038	7.8038	7.8038	7.8038	7.8038	7.8038	7.8038	7.8038	7.8038	7.8038	7.8038	7.8038	7.8038	7.8038	7.8038	7.8038	7.8038	7.8038	7.8038	7.8038	7.8038	7.8038	7.8038	7.8038	7.8038	7.8038
NaN	NaN	NaN	NaN	NaN	NaN	NaN	NaN	NaN	NaN	NaN	NaN	NaN	NaN	7.8038	7.8038	7.8038	7.8038	7.8038	7.8038	7.8038	7.8038	7.8038	7.8038	7.8038	7.8038	7.8038	7.8038	7.8038	7.8038	7.8038	7.8038	7.8038	7.8038	7.8038	7.8038	7.8038	7.8038	7.8038	7.8038	7.8038	7.8038	7.8038	7.8038	7.8038	7.8038	7.8038	7.8038	7.8038	7.8038
NaN	NaN	NaN	NaN	NaN	NaN	NaN	NaN	NaN	NaN	NaN	NaN	NaN	NaN	7.8038	7.8038	7.8038	7.8038	7.8038	7.8038	7.8038	7.8038	7.8038	7.8038	7.8038	7.8038	7.8038	7.8038	7.8038	7.8038	7.8038	7.8038	7.8038	7.8038	7.8038	7.8038	7.8038	7.8038	7.8038	7.8038	7.8038	7.8038	7.8038	7.8038	7.8038	7.8038	7.8038	7.8038	7.8038	7.8038
NaN	NaN	NaN	NaN	NaN	NaN	NaN	NaN	NaN	NaN	NaN	NaN	NaN	NaN	7.8038	7.8038	7.8038	7.8038	7.8038	7.8038	7.8038	7.8038	7.8038	7.8038	7.8038	7.8038	7.8038	7.8038	7.8038	7.8038	7.8038	7.8038	7.8038	7.8038	7.8038	7.8038	7.8038	7.8038	7.8038	7.8038	7.8038	7.8038	7.8038	7.8038	7.8038	7.8038	7.8038	7.8038	7.8038	7.8038
NaN	NaN	NaN	NaN	NaN	NaN	NaN	NaN	NaN	NaN	NaN	NaN	NaN	NaN	7.8038	7.8038	7.8038	7.8038	7.8038	7.8038	7.8038	7.8038	7.8038	7.8038	7.8038	7.8038	7.8038	7.8038	7.8038	7.8038	7.8038	7.8038	7.8038	7.8038	7.8038	7.8038	7.8038	7.8038	7.8038	7.8038	7.8038	7.8038	7.8038	7.8038	7.8038	7.8038	7.8038	7.8038	7.8038	7.8038
NaN	NaN	NaN	NaN	NaN	NaN	NaN	NaN	NaN	NaN	NaN	NaN	NaN	NaN	NaN	7.8038	7.8038	7.8038	7.8038	7.8038	7.8038	7.8038	7.8038	7.8038	7.8038	7.8038	7.8038	7.8038	7.8038	7.8038	7.8038	7.8038	7.8038	7.8038	7.8038	7.8038	7.8038	7.8038	7.8038	7.8038	7.8038	7.8038	7.8038	7.8038	7.8038	7.8038	7.8038	7.8038	7.8038	7.8038
NaN	NaN	NaN	NaN	NaN	NaN	NaN	NaN	NaN	NaN	NaN	NaN	NaN	NaN	NaN	7.8038	7.8038	7.8038	7.8038	7.8038	7.8038	7.8038	7.8038	7.8038	7.8038	7.8038	7.8038	7.8038	7.8038	7.8038	7.8038	7.8038	7.8038	7.8038	7.8038	7.8038	7.8038	7.8038	7.8038	7.8038	7.8038	7.8038	7.8038	7.8038	7.8038	7.8038	7.8038	7.8038	7.8038	7.8038
NaN	NaN	NaN	NaN	NaN	NaN	NaN	NaN	NaN	NaN	NaN	NaN	NaN	NaN	7.8038	7.8038	7.8038	7.8038	7.8038	7.8038	7.8038	7.8038	7.8038	7.8038	7.8038	7.8038	7.8038	7.8038	7.8038	7.8038	7.8038	7.8038	7.8038	7.8038	7.8038	7.8038	7.8038	7.8038	7.8038	7.8038	7.8038	7.8038	7.8038	7.8038	7.8038	7.8038	7.8038	7.8038	7.8038	7.8038
NaN	NaN	NaN	NaN	NaN	NaN	NaN	NaN	NaN	NaN	NaN	7.8038	7.8038	7.8038	7.8038	7.8038	7.8038	7.8038	7.8038	7.8038	7.8038	7.8038	7.8038	7.8038	7.8038	7.8038	7.8038	7.8038	7.8038	7.8038	7.8038	7.8038	7.8038	7.8038	7.8038	7.8038	7.8038	7.8038	7.8038	7.8038	7.8038	7.8038	7.8038	7.8038	7.8038	7.8038	7.8038	7.8038	7.8038	7.8038
NaN	NaN	NaN	NaN	NaN	NaN	NaN	NaN	NaN	NaN	7.8038	7.8038	7.8038	7.8038	7.8038	7.8038	7.8038	7.8038	7.8038	7.8038	7.8038	7.8038	7.8038	7.8038	7.8038	7.8038	7.8038	7.8038	7.8038	7.8038	7.8038	7.8038	7.8038	7.8038	7.8038	7.8038	7.8038	7.8038	7.8038	7.8038	7.8038	7.8038	7.8038	7.8038	7.8038	7.8038	7.8038	7.8038	7.8038	7.8038
NaN	NaN	NaN	NaN	NaN	NaN	NaN	NaN	NaN	NaN	7.8038	7.8038	7.8038	7.8038	7.8038	7.8038	7.8038	7.8038	7.8038	7.8038	7.8038	7.8038	7.8038	7.8038	7.8038	7.8038	7.8038	7.8038	7.8038	7.8038	7.8038	7.8038	7.8038	7.8038	7.8038	7.8038	7.8038	7.8038	7.8038	7.8038	7.8038	7.8038	7.8038	7.8038	7.8038	7.8038	7.8038	7.8038	7.8038	7.8038
NaN	NaN	NaN	NaN	NaN	NaN	NaN	NaN	NaN	NaN	7.8038	7.8038	7.8038	7.8038	7.8038	7.8038	7.8038	7.8038	7.8038	7.8038	7.8038	7.8038	7.8038	7.8038	7.8038	7.8038	7.8038	7.8038	7.8038	7.8038	7.8038	7.8038	7.8038	7.8038	7.8038	7.8038	7.8038	7.8038	7.8038	7.8038	7.8038	7.8038	7.8038	7.8038	7.8038	7.8038	7.8038	7.8038	7.8038	7.8038
NaN	NaN	NaN	NaN	NaN	NaN	NaN	NaN	NaN	NaN	7.8038	7.8038	7.8038	7.8038	7.8038	7.8038	7.8038	7.8038	7.8038	7.8038	7.8038	7.8038	7.8038	7.8038	7.8038	7.8038	7.8038	7.8038	7.8038	7.8038	7.8038	7.8038	7.8038	7.8038	7.8038	7.8038	7.8038	7.8038	7.8038	7.8038	7.8038	7.8038	7.8038	7.8038	7.8038	7.8038	7.8038	7.8038	7.8038	7.8038
NaN	NaN	NaN	NaN	NaN	NaN	NaN	7.8038	7.8038	7.8038	7.8038	7.8038	7.8038	7.8038	7.8038	7.8038	7.8038	7.8038	7.8038	7.8038	7.8038	7.8038	7.8038	7.8038	7.8038	7.8038	7.8038	7.8038	7.8038	7.8038	7.8038	7.8038	7.8038	7.8038	7.8038	7.8038	7.8038	7.8038	7.8038	7.8038	7.8038	7.8038	7.8038	7.8038	7.8038	7.8038	7.8038	7.8038	7.8038	7.8038
NaN	NaN	NaN	NaN	NaN	NaN	7.8038	7.8038	7.8038	7.8038	7.8038	7.8038	7.8038	7.8038	7.8038	7.8038	7.8038	7.8038	7.8038	7.8038	7.8038	7.8038	7.8038	7.8038	7.8038	7.8038	7.8038	7.8038	7.8038	7.8038	7.8038	7.8038	7.8038	7.8038	7.8038	7.8038	7.8038	7.8038	7.8038	7.8038	7.8038	7.8038	7.8038	7.8038	7.8038	7.8038	7.8038	7.8038	7.8038	7.8038
NaN	NaN	NaN	NaN	NaN	NaN	NaN	7.8038	7.8038	7.8038	7.8038	7.8038	7.8038	7.8038	7.8038	7.8038	7.8038	7.8038	7.8038	7.8038	7.8038	7.8038	7.8038	7.8038	7.8038	7.8038	7.8038	7.8038	7.8038	7.8038	7.8038	7.8038	7.8038	7.8038	7.8038	7.8038	7.8038	7.8038	7.8038	7.8038	7.8038	7.8038	7.8038	7.8038	7.8038	7.8038	7.8038	7.8038	7.8038	7.8038
NaN	NaN	NaN	NaN	NaN	NaN	NaN	NaN	NaN	7.8038	7.8038	7.8038	7.8038	7.8038	7.8038	7.8038	7.8038	7.8038	7.8038	7.8038	7.8038	7.8038	7.8038	7.8038	7.8038	7.8038	7.8038	7.8038	7.8038	7.8038	7.8038	7.8038	7.8038	7.8038	7.8038	7.8038	7.8038	7.8038	7.8038	7.8038	7.8038	7.8038	7.8038	7.8038	7.8038	7.8038	7.8038	7.8038	7.8038	7.8038
NaN	NaN	NaN	NaN	NaN	NaN	NaN	NaN	NaN	7.8038	7.8038	7.8038	7.8038	7.8038	7.8038	7.8038	7.8038	7.8038	7.8038	7.8038	7.8038	7.8038	7.8038	7.8038	7.8038	7.8038	7.8038	7.8038	7.8038	7.8038	7.8038	7.8038	7.8038	7.8038	7.8038	7.8038	7.8038	7.8038	7.8038	7.8038	7.8038	7.8038	7.8038	7.8038	7.8038	7.8038	7.8038	7.8038	7.8038	7.8038
NaN	NaN	NaN	NaN	NaN	NaN	NaN	NaN	NaN	7.8038	7.8038	7.8038	7.8038	7.8038	7.8038	7.8038	7.8038	7.8038	7.8038	7.8038	7.8038	7.8038	7.8038	7.8038	7.8038	7.8038	7.8038	7.8038	7.8038	7.8038	7.8038	7.8038	7.8038	7.8038	7.8038	7.8038	7.8038	7.8038	7.8038	7.8038	7.8038	7.8038	7.8038	7.8038	7.8038	7.8038	7.8038	7.8038	7.8038	7.8038
NaN	NaN	NaN	NaN	NaN	NaN	NaN	NaN	NaN	7.8038	7.8038	7.8038	7.8038	7.8038	7.8038	7.8038	7.8038	7.8038	7.8038	7.8038	7.8038	7.8038	7.8038	7.8038	7.8038	7.8038	7.8038	7.8038	7.8038	7.8038	7.8038	7.8038	7.8038	7.8038	7.8038	7.8038	7.8038	7.8038	7.8038	7.8038	7.8038	7.8038	7.8038	7.8038	7.8038	7.8038	7.8038	7.8038	7.8038	7.8038
NaN	NaN	NaN	NaN	NaN	NaN	NaN	NaN	NaN	NaN	7.8038	7.8038	7.8038	7.8038	7.8038	7.8038	7.8038	7.8038	7.8038	7.8038	7.8038	7.8038	7.8038	7.8038	7.8038	7.8038	7.8038	7.8038	7.8038	7.8038	7.8038	7.8038	7.8038	7.8038	7.8038	7.8038	7.8038	7.8038	7.8038	7.8038	7.8038	7.8038	7.8038	7.8038	7.8038	7.8038	7.8038	7.8038	7.8038	7.8038
NaN	NaN	NaN	NaN	NaN	NaN	NaN	NaN	NaN	NaN	7.8038	7.8038	7.8038	7.8038	7.8038	7.8038	7.8038	7.8038	7.8038	7.8038	7.8038	7.8038	7.8038	7.8038	7.8038	7.8038	7.8038	7.8038	7.8038	7.8038	7.8038	7.8038	7.8038	7.8038	7.8038	7.8038	7.8038	7.8038	7.8038	7.8038	7.8038	7.8038	7.8038	7.8038	7.8038	7.8038	7.8038	7.8038	7.8038	7.8038
NaN	NaN	NaN	NaN	NaN	NaN	NaN	NaN	NaN	NaN	7.8038	7.8038	7.8038	7.8038	7.8038	7.8038	7.8038	7.8038	7.8038	7.8038	7.8038	7.8038	7.8038	7.8038	7.8038	7.8038	7.8038	7.8038	7.8038	7.8038	7.8038	7.8038	7.8038	7.8038	7.8038	7.8038	7.8038	7.8038	7.8038	7.8038	7.8038	7.8038	7.8038	7.8038	7.8038	7.8038	7.8038	7.8038	7.8038	7.8038
NaN	NaN	NaN	NaN	NaN	NaN	NaN	NaN	NaN	NaN	NaN	NaN	NaN	NaN	NaN	NaN	7.8038	7.8038	7.8038	7.8038	7.8038	7.8038	7.8038	7.8038	7.8038	7.8038	7.8038	7.8038	7.8038	7.8038	7.8038	7.8038	7.8038	7.8038	7.8038	7.8038	7.8038	7.8038	7.8038	7.8038	7.8038	7.8038	7.8038	7.8038	7.8038	7.8038	7.8038	7.8038	7.8038	7.8038
NaN	NaN	NaN	NaN	NaN	NaN	NaN	NaN	NaN	NaN	NaN	NaN	NaN	NaN	NaN	NaN	NaN	7.8038	7.8038	7.8038	7.8038	7.8038	7.8038	7.8038	7.8038	7.8038	7.8038	7.8038	7.8038	7.8038	7.8038	7.8038	7.8038	7.8038	7.8038	7.8038	7.8038	7.8038	7.8038	7.8038	7.8038	7.8038	7.8038	7.8038	7.8038	7.8038	7.8038	7.8038	7.8038	7.8038
NaN	NaN	NaN	NaN	NaN	NaN	NaN	NaN	NaN	NaN	NaN	NaN	NaN	NaN	NaN	NaN	NaN	7.8038	7.8038	7.8038	7.8038	7.8038	7.8038	7.8038	7.8038	7.8038	7.8038	7.8038	7.8038	7.8038	7.8038	7.8038	7.8038	7.8038	7.8038	7.8038	7.8038	7.8038	7.8038	7.8038	7.8038	7.8038	7.8038	7.8038	7.8038	7.8038	7.8038	7.8038	7.8038	7.8038
NaN	NaN	NaN	NaN	NaN	NaN	NaN	NaN	NaN	NaN	NaN	NaN	NaN	NaN	NaN	NaN	NaN	NaN	7.8038	7.8038	7.8038	7.8038	7.8038	7.8038	7.8038	7.8038	7.8038	7.8038	7.8038	7.8038	7.8038	7.8038	7.8038	7.8038	7.8038	7.8038	7.8038	7.8038	7.8038	7.8038	7.8038	7.8038	7.8038	7.8038	7.8038	7.8038	7.8038	7.8038	7.8038	7.8038
NaN	NaN	NaN	NaN	NaN	NaN	NaN	NaN	NaN	NaN	NaN	NaN	NaN	NaN	NaN	NaN	NaN	NaN	7.8038	7.8038	7.8038	7.8038	7.8038	7.8038	7.8038	7.8038	7.8038	7.8038	7.8038	7.8038	7.8038	7.8038	7.8038	7.8038	7.8038	7.8038	7.8038	7.8038	7.8038	7.8038	7.8038	7.8038	7.8038	7.8038	7.8038	7.8038	7.8038	7.8038	7.8038	7.8038
NaN	NaN	NaN	NaN	NaN	NaN	NaN	NaN	NaN	NaN	NaN	NaN	NaN	NaN	NaN	NaN	NaN	NaN	NaN	7.8038	7.8038	7.8038	7.8038	7.8038	7.8038	7.8038	7.8038	7.8038	7.8038	7.8038	7.8038	7.8038	7.8038	7.8038	7.8038	7.8038	7.8038	7.8038	7.8038	7.8038	7.8038	7.8038	7.8038	7.8038	7.8038	7.8038	7.8038	7.8038	7.8038	7.8038
NaN	NaN	NaN	NaN	NaN	NaN	NaN	NaN	NaN	NaN	NaN	NaN	NaN	NaN	NaN	NaN	NaN	NaN	NaN	7.8038	7.8038	7.8038	7.8038	7.8038	7.8038	7.8038	7.8038	7.8038	7.8038	7.8038	7.8038	7.8038	7.8038	7.8038	7.8038	7.8038	7.8038	7.8038	7.8038	7.8038	7.8038	7.8038	7.8038	7.8038	7.8038	7.8038	7.8038	7.8038	7.8038	7.8038
NaN	NaN	NaN	NaN	NaN	NaN	NaN	NaN	NaN	NaN	NaN	NaN	NaN	NaN	NaN	NaN	NaN	NaN	NaN	NaN	7.8038	7.8038	7.8038	7.8038	7.8038	7.8038	7.8038	7.8038	7.8038	7.8038	7.8038	7.8038	7.8038	7.8038	7.8038	7.8038	7.8038	7.8038	7.8038	7.8038	7.8038	7.8038	7.8038	7.8038	7.8038	7.8038	7.8038	7.8038	7.8038	7.8038
NaN	NaN	NaN	NaN	NaN	NaN	NaN	NaN	NaN	NaN	NaN	NaN	NaN	NaN	NaN	NaN	NaN	NaN	NaN	NaN	7.8038	7.8038	7.8038	7.8038	7.8038	7.8038	7.8038	7.8038	7.8038	7.8038	7.8038	7.8038	7.8038	7.8038	7.8038	7.8038	7.8038	7.8038	7.8038	7.8038	7.8038	7.8038	7.8038	7.8038	7.8038	7.8038	7.8038	7.8038	7.8038	7.8038
NaN	NaN	NaN	NaN	NaN	NaN	NaN	NaN	NaN	NaN	NaN	NaN	NaN	NaN	NaN	NaN	NaN	NaN	NaN	NaN	7.8038	7.8038	7.8038	7.8038	7.8038	7.8038	7.8038	7.8038	7.8038	7.8038	7.8038	7.8038	7.8038	7.8038	7.8038	7.8038	7.8038	7.8038	7.8038	7.8038	7.8038	7.8038	7.8038	7.8038	7.8038	7.8038	7.8038	7.8038	7.8038	7.8038
NaN	NaN	NaN	NaN	NaN	NaN	NaN	NaN	NaN	NaN	NaN	NaN	NaN	NaN	NaN	NaN	NaN	NaN	NaN	NaN	7.8038	NaN	NaN	NaN	NaN	NaN	7.8038	7.8038	7.8038	7.8038	7.8038	7.8038	7.8038	7.8038	7.8038	7.8038	7.8038	7.8038	7.8038	7.8038	7.8038	7.8038	7.8038	7.8038	7.8038	7.8038	7.8038	7.8038	7.8038	7.8038
NaN	NaN	NaN	NaN	NaN	NaN	NaN	NaN	NaN	NaN	NaN	NaN	NaN	NaN	NaN	NaN	NaN	NaN	NaN	NaN	NaN	NaN	NaN	NaN	NaN	NaN	7.8038	7.8038	7.8038	7.8038	7.8038	7.8038	7.8038	7.8038	7.8038	7.8038	7.8038	7.8038	7.8038	7.8038	7.8038	7.8038	7.8038	7.8038	7.8038	7.8038	7.8038	7.8038	7.8038	7.8038
NaN	NaN	NaN	NaN	NaN	NaN	NaN	NaN	NaN	NaN	NaN	NaN	NaN	NaN	NaN	NaN	NaN	NaN	NaN	NaN	NaN	NaN	NaN	NaN	NaN	NaN	7.8038	7.8038	7.8038	7.8038	7.8038	7.8038	7.8038	7.8038	7.8038	7.8038	7.8038	7.8038	7.8038	7.8038	7.8038	7.8038	7.8038	7.8038	7.8038	7.8038	7.8038	7.8038	7.8038	7.8038
NaN	NaN	NaN	NaN	NaN	NaN	NaN	NaN	NaN	NaN	NaN	NaN	NaN	NaN	NaN	NaN	NaN	NaN	NaN	NaN	NaN	NaN	NaN	NaN	NaN	7.8038	7.8038	7.8038	7.8038	7.8038	7.8038	7.8038	7.8038	7.8038	7.8038	7.8038	7.8038	7.8038	7.8038	7.8038	7.8038	7.8038	7.8038	7.8038	7.8038	7.8038	7.8038	7.8038	7.8038	7.8038
NaN	NaN	NaN	NaN	NaN	NaN	NaN	NaN	NaN	NaN	NaN	NaN	NaN	NaN	NaN	NaN	NaN	NaN	NaN	NaN	NaN	NaN	NaN	7.8038	7.8038	7.8038	7.8038	7.8038	7.8038	7.8038	7.8038	7.8038	7.8038	7.8038	7.8038	7.8038	7.8038	7.8038	7.8038	7.8038	7.8038	7.8038	7.8038	7.8038	7.8038	7.8038	7.8038	7.8038	7.8038	7.8038
NaN	NaN	NaN	NaN	NaN	NaN	NaN	NaN	NaN	NaN	NaN	NaN	NaN	NaN	NaN	NaN	NaN	NaN	NaN	NaN	NaN	NaN	NaN	7.8038	7.8038	7.8038	7.8038	7.8038	7.8038	7.8038	7.8038	7.8038	7.8038	7.8038	7.8038	7.8038	7.8038	7.8038	7.8038	7.8038	7.8038	7.8038	7.8038	7.8038	7.8038	7.8038	7.8038	7.8038	7.8038	7.8038
NaN	NaN	NaN	NaN	NaN	NaN	NaN	NaN	NaN	NaN	NaN	NaN	NaN	NaN	NaN	NaN	NaN	NaN	NaN	NaN	NaN	7.8038	7.8038	7.8038	7.8038	7.8038	7.8038	7.8038	7.8038	7.8038	7.8038	7.8038	7.8038	7.8038	7.8038	7.8038	7.8038	7.8038	7.8038	7.8038	7.8038	7.8038	7.8038	7.8038	7.8038	7.8038	7.8038	7.8038	7.8038	7.8038
NaN	NaN	NaN	NaN	NaN	NaN	NaN	NaN	NaN	NaN	NaN	NaN	NaN	NaN	NaN	NaN	NaN	NaN	NaN	NaN	7.8038	7.8038	7.8038	7.8038	7.8038	7.8038	7.8038	7.8038	7.8038	7.8038	7.8038	7.8038	7.8038	7.8038	7.8038	7.8038	7.8038	7.8038	7.8038	7.8038	7.8038	7.8038	7.8038	7.8038	7.8038	7.8038	7.8038	7.8038	7.8038	7.8038
NaN	NaN	NaN	NaN	NaN	NaN	NaN	NaN	NaN	NaN	NaN	NaN	NaN	NaN	NaN	NaN	NaN	NaN	NaN	7.8038	7.8038	7.8038	7.8038	7.8038	7.8038	7.8038	7.8038	7.8038	7.8038	7.8038	7.8038	7.8038	7.8038	7.8038	7.8038	7.8038	7.8038	7.8038	7.8038	7.8038	7.8038	7.8038	7.8038	7.8038	7.8038	7.8038	7.8038	7.8038	7.8038	7.8038
NaN	NaN	NaN	NaN	NaN	NaN	NaN	NaN	NaN	NaN	NaN	NaN	NaN	NaN	NaN	NaN	NaN	NaN	NaN	7.8038	7.8038	7.8038	7.8038	7.8038	7.8038	7.8038	7.8038	7.8038	7.8038	7.8038	7.8038	7.8038	7.8038	7.8038	7.8038	7.8038	7.8038	7.8038	7.8038	7.8038	7.8038	7.8038	7.8038	7.8038	7.8038	7.8038	7.8038	7.8038	7.8038	7.8038
NaN	NaN	NaN	NaN	NaN	NaN	NaN	NaN	NaN	NaN	NaN	NaN	NaN	NaN	NaN	NaN	NaN	NaN	NaN	NaN	7.8038	7.8038	7.8038	7.8038	7.8038	7.8038	7.8038	7.8038	7.8038	7.8038	7.8038	7.8038	7.8038	7.8038	7.8038	7.8038	7.8038	7.8038	7.8038	7.8038	7.8038	7.8038	7.8038	7.8038	7.8038	7.8038	7.8038	7.8038	7.8038	7.8038
NaN	NaN	NaN	NaN	NaN	NaN	NaN	NaN	NaN	NaN	NaN	NaN	NaN	NaN	NaN	NaN	NaN	NaN	NaN	NaN	5.8491	5.8491	5.8491	5.8491	5.8491	5.8491	5.8491	5.8491	5.8491	5.8491	5.8491	5.8491	5.8491	5.8491	5.8491	5.8491	5.8491	5.8491	5.8491	5.8491	5.8491	5.8491	5.8491	5.8491	5.8491	5.8491	5.8491	5.8491	5.8491	5.8491
NaN	NaN	NaN	NaN	NaN	NaN	NaN	NaN	NaN	NaN	NaN	NaN	NaN	NaN	NaN	NaN	NaN	NaN	NaN	NaN	NaN	5.8491	5.8491	5.8491	5.8491	5.8491	5.8491	5.8491	5.8491	5.8491	5.8491	5.8491	5.8491	5.8491	5.8491	5.8491	5.8491	5.8491	5.8491	5.8491	5.8491	5.8491	5.8491	5.8491	5.8491	5.8491	5.8491	5.8491	5.8491	5.8491
NaN	NaN	NaN	NaN	NaN	NaN	NaN	NaN	NaN	NaN	NaN	NaN	NaN	NaN	NaN	NaN	NaN	NaN	NaN	NaN	NaN	NaN	5.8491	5.8491	5.8491	5.8491	5.8491	5.8491	5.8491	5.8491	5.8491	5.8491	5.8491	5.8491	5.8491	5.8491	5.8491	5.8491	5.8491	5.8491	5.8491	5.8491	5.8491	5.8491	5.8491	5.8491	5.8491	5.8491	5.8491	5.8491
NaN	NaN	NaN	NaN	NaN	NaN	NaN	NaN	NaN	NaN	NaN	NaN	NaN	NaN	NaN	NaN	NaN	NaN	NaN	NaN	NaN	NaN	5.8491	5.8491	NaN	NaN	5.8491	5.8491	5.8491	5.8491	5.8491	5.8491	5.8491	5.8491	5.8491	5.8491	5.8491	5.8491	5.8491	5.8491	5.8491	5.8491	5.8491	5.8491	5.8491	5.8491	5.8491	5.8491	5.8491	5.8491
NaN	NaN	NaN	NaN	NaN	NaN	NaN	NaN	NaN	NaN	NaN	NaN	NaN	NaN	NaN	NaN	NaN	NaN	NaN	NaN	NaN	NaN	NaN	NaN	NaN	NaN	NaN	5.8491	5.8491	5.8491	5.8491	5.8491	5.8491	5.8491	5.8491	5.8491	5.8491	5.8491	5.8491	5.8491	5.8491	5.8491	5.8491	5.8491	5.8491	5.8491	5.8491	5.8491	5.8491	5.8491
NaN	NaN	NaN	NaN	NaN	NaN	NaN	NaN	NaN	NaN	NaN	NaN	NaN	NaN	NaN	NaN	NaN	NaN	NaN	NaN	NaN	NaN	NaN	NaN	NaN	NaN	NaN	NaN	NaN	NaN	5.8491	5.8491	5.8491	5.8491	5.8491	5.8491	5.8491	5.8491	5.8491	5.8491	5.8491	5.8491	5.8491	5.8491	5.8491	5.8491	5.8491	5.8491	5.8491	5.8491
NaN	NaN	NaN	NaN	NaN	NaN	NaN	NaN	NaN	NaN	NaN	NaN	NaN	NaN	NaN	NaN	NaN	NaN	NaN	NaN	NaN	NaN	NaN	NaN	NaN	NaN	NaN	NaN	NaN	NaN	NaN	5.8491	5.8491	5.8491	5.8491	5.8491	5.8491	5.8491	5.8491	5.8491	5.8491	5.8491	5.8491	5.8491	5.8491	5.8491	5.8491	5.8491	5.8491	5.8491
NaN	NaN	NaN	NaN	NaN	NaN	NaN	NaN	NaN	NaN	NaN	NaN	NaN	NaN	NaN	NaN	NaN	NaN	NaN	NaN	NaN	NaN	NaN	NaN	NaN	NaN	NaN	NaN	NaN	NaN	NaN	5.8491	5.8491	5.8491	5.8491	5.8491	5.8491	5.8491	5.8491	5.8491	5.8491	5.8491	5.8491	5.8491	5.8491	5.8491	5.8491	5.8491	5.8491	5.8491
NaN	NaN	NaN	NaN	NaN	NaN	NaN	NaN	NaN	NaN	NaN	NaN	NaN	NaN	NaN	NaN	NaN	NaN	NaN	NaN	NaN	NaN	NaN	NaN	NaN	NaN	NaN	NaN	NaN	NaN	NaN	5.8491	5.8491	5.8491	5.8491	5.8491	5.8491	5.8491	5.8491	5.8491	5.8491	5.8491	5.8491	5.8491	5.8491	5.8491	5.8491	5.8491	5.8491	5.8491
NaN	NaN	NaN	NaN	NaN	NaN	NaN	NaN	NaN	NaN	NaN	NaN	NaN	NaN	NaN	NaN	NaN	NaN	NaN	NaN	NaN	NaN	NaN	NaN	NaN	NaN	NaN	NaN	NaN	NaN	NaN	NaN	5.8491	5.8491	5.8491	5.8491	5.8491	5.8491	5.8491	5.8491	5.8491	5.8491	5.8491	5.8491	5.8491	5.8491	5.8491	5.8491	5.8491	5.8491
NaN	NaN	NaN	NaN	NaN	NaN	NaN	NaN	NaN	NaN	NaN	NaN	NaN	NaN	NaN	NaN	NaN	NaN	NaN	NaN	NaN	NaN	NaN	NaN	NaN	NaN	NaN	NaN	NaN	NaN	NaN	NaN	NaN	5.8491	5.8491	5.8491	5.8491	5.8491	5.8491	5.8491	5.8491	5.8491	5.8491	5.8491	5.8491	5.8491	5.8491	5.8491	5.8491	5.8491
NaN	NaN	NaN	NaN	NaN	NaN	NaN	NaN	NaN	NaN	NaN	NaN	NaN	NaN	NaN	NaN	NaN	NaN	NaN	NaN	NaN	NaN	NaN	NaN	NaN	NaN	NaN	NaN	NaN	NaN	NaN	NaN	NaN	5.8491	5.8491	5.8491	5.8491	5.8491	5.8491	5.8491	5.8491	5.8491	5.8491	5.8491	5.8491	5.8491	5.8491	5.8491	5.8491	5.8491
NaN	NaN	NaN	NaN	NaN	NaN	NaN	NaN	NaN	NaN	NaN	NaN	NaN	NaN	NaN	NaN	NaN	NaN	NaN	NaN	NaN	NaN	NaN	NaN	NaN	NaN	NaN	NaN	NaN	NaN	NaN	NaN	NaN	5.8491	5.8491	5.8491	5.8491	5.8491	5.8491	5.8491	5.8491	5.8491	5.8491	5.8491	5.8491	5.8491	5.8491	5.8491	5.8491	5.8491
NaN	NaN	NaN	NaN	NaN	NaN	NaN	NaN	NaN	NaN	NaN	NaN	NaN	NaN	NaN	NaN	NaN	NaN	NaN	NaN	NaN	NaN	NaN	NaN	NaN	NaN	NaN	NaN	NaN	NaN	NaN	NaN	NaN	5.8491	5.8491	5.8491	5.8491	5.8491	5.8491	5.8491	5.8491	5.8491	5.8491	5.8491	5.8491	5.8491	5.8491	5.8491	5.8491	5.8491
NaN	NaN	NaN	NaN	NaN	NaN	NaN	NaN	NaN	NaN	NaN	NaN	NaN	NaN	NaN	NaN	NaN	NaN	NaN	NaN	NaN	NaN	NaN	NaN	NaN	NaN	NaN	NaN	NaN	NaN	NaN	NaN	NaN	5.8491	5.8491	5.8491	5.8491	5.8491	5.8491	5.8491	5.8491	5.8491	5.8491	5.8491	5.8491	5.8491	5.8491	5.8491	5.8491	5.8491
NaN	NaN	NaN	NaN	NaN	NaN	NaN	NaN	NaN	NaN	NaN	NaN	NaN	NaN	NaN	NaN	NaN	NaN	NaN	NaN	NaN	NaN	NaN	NaN	NaN	NaN	NaN	NaN	NaN	NaN	NaN	NaN	5.8491	5.8491	5.8491	5.8491	5.8491	5.8491	5.8491	5.8491	5.8491	5.8491	5.8491	5.8491	5.8491	5.8491	5.8491	5.8491	5.8491	5.8491
NaN	NaN	NaN	NaN	NaN	NaN	NaN	NaN	NaN	NaN	NaN	NaN	NaN	NaN	NaN	NaN	NaN	NaN	NaN	NaN	NaN	NaN	NaN	NaN	NaN	NaN	NaN	NaN	NaN	NaN	NaN	NaN	5.8491	5.8491	5.8491	5.8491	5.8491	5.8491	5.8491	5.8491	5.8491	5.8491	5.8491	5.8491	5.8491	5.8491	5.8491	5.8491	5.8491	5.8491
NaN	NaN	NaN	NaN	NaN	NaN	NaN	NaN	NaN	NaN	NaN	NaN	NaN	NaN	NaN	NaN	NaN	NaN	NaN	NaN	NaN	NaN	NaN	NaN	NaN	NaN	NaN	NaN	NaN	NaN	NaN	5.8491	5.8491	5.8491	NaN	NaN	5.8491	5.8491	5.8491	5.8491	5.8491	5.8491	5.8491	5.8491	5.8491	5.8491	5.8491	5.8491	5.8491	5.8491
NaN	NaN	NaN	NaN	NaN	NaN	NaN	NaN	NaN	NaN	NaN	NaN	NaN	NaN	NaN	NaN	NaN	NaN	NaN	NaN	NaN	NaN	NaN	NaN	NaN	NaN	NaN	NaN	NaN	NaN	NaN	NaN	5.8491	5.8491	NaN	NaN	5.8491	5.8491	5.8491	5.8491	5.8491	5.8491	5.8491	5.8491	5.8491	5.8491	5.8491	NaN	NaN	5.8491
NaN	NaN	NaN	NaN	NaN	NaN	NaN	NaN	NaN	NaN	NaN	NaN	NaN	NaN	NaN	NaN	NaN	NaN	NaN	NaN	NaN	NaN	NaN	NaN	NaN	NaN	NaN	NaN	NaN	NaN	NaN	NaN	5.8491	5.8491	NaN	NaN	NaN	NaN	5.8491	5.8491	5.8491	5.8491	5.8491	5.8491	NaN	NaN	NaN	NaN	NaN	NaN
NaN	NaN	NaN	NaN	NaN	NaN	NaN	NaN	NaN	NaN	NaN	NaN	NaN	NaN	NaN	NaN	NaN	NaN	NaN	NaN	NaN	NaN	NaN	NaN	NaN	NaN	NaN	NaN	NaN	NaN	NaN	NaN	5.8491	5.8491	5.8491	NaN	NaN	NaN	NaN	5.8491	5.8491	5.8491	NaN	NaN	NaN	NaN	NaN	NaN	NaN	NaN
NaN	NaN	NaN	NaN	NaN	NaN	NaN	NaN	NaN	NaN	NaN	NaN	NaN	NaN	NaN	NaN	NaN	NaN	NaN	NaN	NaN	NaN	NaN	NaN	NaN	NaN	NaN	NaN	NaN	NaN	NaN	NaN	NaN	NaN	5.8491	NaN	NaN	NaN	NaN	5.8491	5.8491	NaN	NaN	NaN	NaN	NaN	NaN	NaN	NaN	NaN
NaN	NaN	NaN	NaN	NaN	NaN	NaN	NaN	NaN	NaN	NaN	NaN	NaN	NaN	NaN	NaN	NaN	NaN	NaN	NaN	NaN	NaN	NaN	NaN	NaN	NaN	NaN	NaN	NaN	NaN	NaN	NaN	NaN	NaN	5.8491	NaN	NaN	NaN	5.8491	NaN	5.8491	NaN	NaN	NaN	NaN	NaN	NaN	NaN	NaN	NaN
NaN	NaN	NaN	NaN	NaN	NaN	NaN	NaN	NaN	NaN	NaN	NaN	NaN	NaN	NaN	NaN	NaN	NaN	NaN	NaN	NaN	NaN	NaN	NaN	NaN	NaN	NaN	NaN	NaN	NaN	NaN	NaN	NaN	NaN	5.8491	5.8491	NaN	NaN	NaN	NaN	NaN	NaN	NaN	NaN	NaN	NaN	NaN	NaN	NaN	NaN
[truncated: 201 more columns]
