# Supplementary material for: Impact of Spatial Soil and Climate Input Data Aggregation on Regional Yield Simulations
Source: PLoS One. 2016 Apr 7;11(4):e0151782. doi: 10.1371/journal.pone.0151782 (PMC4824533; doi:10.1371/journal.pone.0151782)
Supplement: S1 Dataset — (ZIP) [file pone.0151782.s001.zip › Hoffmann_et_al_MinimalDataset/Fig6/Fig6_Maize.csv]

Treatment	cold_dry_res10	cold_dry_res25	cold_dry_res50	cold_dry_res100	hot_dry_res10	hot_dry_res25	hot_dry_res50	hot_dry_res100	cold_humid_res10	cold_humid_res25	cold_humid_res50	cold_humid_res100	hot_humid_res10	hot_humid_res25	hot_humid_res50	hot_humid_res100	all_res10	all_res25	all_dry_res50	all_dry_res100
c	1.923494252	2.817133901	3.802429095	4.898715827	2.587473272	3.975170636	5.306291792	6.789072115	1.795824766	2.597605549	3.405998909	4.264117105	2.369985025	3.742687552	5.199954316	6.746458349	2.640438744	3.969729388	5.38743813	6.699624871
c	2.845240338	4.148377123	5.485088504	6.971440308	2.500513367	3.601147184	4.457811466	5.724259229	3.37403768	4.956049468	6.495208741	8.311497613	2.418568664	3.599787548	4.640782891	5.630353013	2.754074989	4.040094094	5.210084977	6.495042126
c	4.183596647	5.856335416	7.765339238	9.728502788	3.86546721	5.43592646	6.682904466	8.501505762	6.22115625	8.770112856	11.95851563	14.42983793	4.787587999	7.11826653	9.561318364	11.88391431	4.502817308	6.498396352	8.536921567	10.47170414
c	3.316685191	5.353352702	7.357585033	9.834407618	4.030519568	6.107720394	8.070034893	9.352143835	2.898009983	4.451542582	6.045899799	7.594181885	2.155757938	3.393014943	4.559656052	5.362147061	3.331706246	5.264848132	6.941279905	8.602438908
c	7.508705774	8.338844105	9.75915989	11.13184422	8.689572759	9.492463505	10.59515816	11.46664761	10.5478217	11.04090006	12.48454114	13.63077759	8.336792076	9.455956315	10.69970164	12.09796797	9.705358266	10.56597675	12.085937	12.84778686
c	4.493442864	5.519481146	6.358302707	7.949645679	4.063293472	5.028734678	5.920461897	7.226839171	4.557821211	5.929380578	7.339001335	8.46770845	3.067112111	3.900016419	4.771276029	5.556072915	4.273933266	5.415068481	6.581728913	7.634561578
c	3.104874411	4.60607717	5.928227353	8.889809592	3.335936953	4.703818586	5.871289705	9.373649253	2.857973149	3.91067351	5.131945427	7.315650581	2.932567135	4.400382897	5.860452431	9.756678453	3.208341194	4.722070713	6.141652523	9.979900793
c	1.972879939	3.170288233	4.536273534	5.79086248	2.226102768	3.377161522	4.584660461	5.325506606	2.532416832	3.783066535	4.889234089	5.736528015	1.690197867	2.840491877	3.869602215	4.689419052	2.283525024	3.514838799	4.696490503	5.796720761
c	16.5732989	13.89306464	19.58130665	22.70031546	12.64885485	10.8980932	14.87463592	17.58967572	4.244182915	3.31685513	5.010849391	5.782395728	6.201128311	5.199640518	7.077803352	8.311952383	10.36484964	8.116649607	12.35013493	13.25354111
s	9.595625961	11.62837529	13.24313965	16.90740501	8.634589372	10.30696792	11.61136813	14.64469083	3.932642304	4.510654657	4.809332512	5.995951773	12.33654028	18.72897839	16.92527873	18.85322339	8.39308643	10.3542655	11.21688891	13.77590984
s	1.701964802	1.800161473	1.929182358	2.617524276	3.939627506	4.230006658	4.472536687	4.700330494	1.185511798	1.34043315	1.440565664	1.727014635	0.30231872	0.336707296	0.378091456	0.366458854	2.824869509	3.202532983	3.633418275	3.892227522
s	4.125843516	5.35887868	5.649075457	6.880725502	4.560351789	5.780076259	6.454589247	7.0366986	1.743308329	1.994209553	2.148725831	2.708154208	0.932037713	1.077199723	1.235905387	1.849705169	3.301956899	4.1287942	4.652297507	5.593631807
s	10.96356501	12.85034603	14.74481468	20.02264339	11.52866967	14.00155857	15.80167208	21.44177238	7.032494021	8.43022378	9.176185914	12.48234379	6.730430377	8.615570836	9.592478456	12.57854635	10.10188421	12.3334694	13.9169607	18.27215101
s	18.07395198	23.41890512	26.13812821	30.24232264	16.16745816	20.50440582	23.47034107	27.37071836	16.30590671	20.43330236	23.68346766	26.63798793	16.64936413	21.15498021	23.43723851	27.58175839	17.54868789	22.292048	25.19582369	29.1216153
s	10.81403904	13.94186128	17.32626996	23.06044354	9.463329238	12.10204666	14.29525084	19.4504598	4.327997495	5.576857694	6.574490722	9.900297252	4.034842909	4.815175176	6.261774312	9.002824939	8.286804019	10.64565702	12.95508839	17.87914577
s	20.89827232	24.35399528	30.46554444	68.83223149	20.2739418	23.54065234	28.81461927	64.29151179	12.38326727	14.25779415	16.53511356	28.78812524	11.05980933	12.74498849	14.79134978	25.71245981	17.13264828	19.82764659	24.13153077	51.06902802
s	3.771645032	4.228818593	4.925679653	6.284723567	4.620516875	5.373758833	6.253816106	8.343088856	4.088379441	4.697130684	5.387644878	7.185660115	3.435420623	3.921039781	4.593831553	6.293497919	4.028830203	4.628895448	5.326239608	7.292965322
s	11.86924616	11.25399746	11.3198416	14.04341356	16.45553488	14.13064936	16.35438595	19.59957952	2.082038767	1.838471167	2.421988137	2.539063352	4.798470223	4.432896388	5.1108491	6.049059121	9.363189882	8.365792872	9.827289857	11.08717414
sxc	10.50066476	12.47609097	14.60998209	18.73184764	9.808979448	11.25420107	13.34346545	18.05308898	5.226953983	6.10108577	7.110874631	8.693964071	13.53849384	19.82483135	19.33003277	21.61247773	9.754103372	11.6554973	13.43781942	16.60155789
sxc	4.129372037	5.320697904	6.245304141	8.679450254	5.760108953	6.672045878	7.231491636	8.497494259	4.058130444	5.586098252	6.93459572	8.616513859	2.535841729	3.664673395	4.649791386	5.620424787	4.992931124	6.284059066	7.388476927	8.653582778
sxc	7.031073126	9.266326156	10.88687443	13.28026744	7.236826328	9.116667746	10.44034832	12.32279472	6.959830086	9.506471455	12.65685396	15.16210002	5.277657982	7.554901562	10.00010186	12.14164553	6.768026142	9.02209822	11.08864298	13.41124894
sxc	12.6689709	15.31190429	18.94257272	24.2712217	13.55153575	16.3027085	18.58844946	26.01765476	8.869675061	10.9274666	13.04577512	15.9878774	8.020412231	10.38500381	12.16828298	15.52490623	11.85574594	14.65724469	17.06685821	21.98337523
sxc	20.62331971	25.72065593	27.56336493	32.70790191	19.0687178	23.27563158	25.44112318	27.13904068	19.96412673	23.01452126	25.10880829	27.9719387	19.425052	23.61547748	24.61623865	31.08196084	20.8725304	24.87334571	27.62151517	30.31715264
sxc	13.01054224	16.50501869	19.84140543	25.94763165	11.11406811	13.88093378	15.89306196	21.99295403	7.191144138	9.42366973	11.14008231	14.73031691	5.579323157	6.844308902	8.423019686	11.40735245	10.46049126	13.30747356	15.9340512	21.40239192
sxc	22.12118132	25.74935678	32.43623596	41.84330425	21.74354863	24.97275031	30.1504906	38.51208604	13.8522873	15.80071309	18.44161145	22.20840662	12.42945731	14.38263015	16.93236655	20.79789093	18.56333728	21.44180282	26.12080193	32.82778487
sxc	4.823940494	5.641173509	7.322450051	9.378970025	5.861143332	6.898135964	8.487554174	10.30444484	5.624492336	6.702836751	7.856508465	9.362984043	4.355904309	5.179808981	6.574416517	8.295066617	5.380474971	6.451343828	7.884009737	10.03881082
sxc	19.80576748	19.54441336	22.58850769	29.58661647	21.63886816	20.05283702	23.60617832	32.68771384	4.563931892	4.084551712	5.14231427	6.565851766	7.566556511	7.359999413	9.319543166	12.83580585	13.83558759	12.92779867	15.64333876	19.90900853
