# Supplementary material for: Impact of Spatial Soil and Climate Input Data Aggregation on Regional Yield Simulations
Source: PLoS One. 2016 Apr 7;11(4):e0151782. doi: 10.1371/journal.pone.0151782 (PMC4824533; doi:10.1371/journal.pone.0151782)
Supplement: S1 Dataset — (ZIP) [file pone.0151782.s001.zip › Hoffmann_et_al_MinimalDataset/Fig6/Fig6_Wheat.csv]

Treatment	cold_dry_res10	cold_dry_res25	cold_dry_res50	cold_dry_res100	hot_dry_res10	hot_dry_res25	hot_dry_res50	hot_dry_res100	cold_humid_res10	cold_humid_res25	cold_humid_res50	cold_humid_res100	hot_humid_res10	hot_humid_res25	hot_humid_res50	hot_humid_res100	all_res10	all_res25	all_dry_res50	all_dry_res100
c	4.86876793961268	7.52528298901251	9.85529932350512	11.7405879165824	4.29926849011165	6.2010585065851	7.80245039552872	9.17166016461346	2.53051864758956	3.54907600949979	4.68690227091514	5.6063000195777	3.58989116789502	5.53585028715506	7.2338386763563	8.30687671494466	4.06306875545864	6.15663099642601	8.19262086009556	9.80171708786381
c	4.95976753872374	6.76199508787874	8.76621700934306	10.180959880082	3.91203855043006	5.27968352739667	6.40851821193565	7.55179015962817	3.4528838307593	5.00776408324208	6.63284796511455	8.42102087530536	3.32959118927364	4.8718946582196	6.09087097882322	7.52707761873583	3.61270372295696	5.0848001983767	6.51312231656349	7.96715817749178
c	3.0724872240567	4.66024595588875	6.4050721398184	7.89499095882742	3.01083608568346	4.39609185717049	5.5554455184226	6.19115683236907	1.22911260071646	1.72769585924689	2.2065737339707	2.60309139436258	1.95012720364427	2.89612268829277	3.97064176961083	4.79056595481353	2.4830417392578	3.72498666332663	4.96729506972438	6.03079007952839
c	2.87880645860029	3.99453471312341	5.11649982399976	5.96093854623775	2.72965226414265	3.8994761825552	5.13348253203349	6.28927093512931	2.70092096039528	3.5943459856477	4.55524721945462	5.15409525470533	2.62415465406327	3.64993373214064	4.76016090045782	5.58171367173927	2.93774689706209	4.08470543063447	5.20454876608659	6.17951024852066
c	9.07780852998227	9.32837870470578	11.5136339972818	12.4355299309182	12.1097657056126	12.8084019547179	13.9534919859264	14.9679091876248	14.3705299926825	14.6479251037928	15.4520624915776	16.9898289081034	13.5133435706668	14.2363440562098	15.9158149956191	16.6296549926953	12.5124599423008	13.0336321910758	14.355795816122	15.5258987423258
c	3.47822620213195	5.08479705387049	6.41182036300002	7.82159453067979	3.04527752795678	4.05364923148717	4.90149751222944	6.00217347149843	2.80416125478298	3.48237766985146	4.05059108295832	4.86955659188071	3.60832973050906	4.85291038208979	6.00595692444331	7.07535256905238	3.14725128860951	4.32177141357543	5.41057239529724	6.40246596303636
c	3.86865643849001	5.10184033263571	5.95917657839908	7.26676302628411	3.58416916907248	4.64639343182761	5.47008015333761	6.76900452075718	4.56044051866617	5.86264877120899	6.92592026450159	8.47628119951827	3.7819666472664	4.82255027624818	5.74094263161939	6.75293027895156	3.74956245902243	4.85416263537971	5.74791186456871	6.79401417868311
c	2.06736401626713	3.04856329130595	4.23428625344769	7.55567546578342	2.58464482955497	3.83466651300623	4.87332936690689	8.32341382479257	1.55815729840918	2.27405357848918	2.86093067855789	4.67752319366696	2.90816635091685	4.60770877508231	5.70817372679535	9.41592572723776	2.59711481541665	3.94836665163943	5.03745470063282	8.57611268103249
c	15.2060520136541	9.35806039621081	NaN	8.39785959957191	21.3964482596282	17.4622505199597	NaN	17.7722972261538	10.2493928252432	4.10380553485008	NaN	3.92279735872505	17.8826493340198	7.80508715162848	NaN	8.19128113642742	19.6502262983532	14.0446269890743	NaN	14.2358589528758
c	2.64231243808838	4.12235511970662	4.99836281482277	6.54947006433446	2.63343805777899	4.00036834015634	5.55626195948159	6.68151126308242	2.88856016628093	4.34329531181315	5.86623088012187	7.19857245453192	2.20720019577084	3.54019508178838	4.92838224988349	6.14223179202574	2.73706579106865	4.17604604943738	5.47162176563836	6.80030196565965
c	5.55602580395201	3.90136707232733	6.31958392006793	6.11387518507345	5.45739859337062	4.25604696350472	6.69571085349747	7.07140106082791	7.30659868418483	5.17161803176919	8.62240857408292	8.69198860109358	6.87952969558109	5.05319233308215	8.47929384280082	8.98869062227532	5.50598388164509	4.1513001662252	6.61684322035525	6.95039596623059
s	11.3667248647431	14.3699005065933	16.0224331978467	23.7928966420404	16.159128303294	19.4360564608004	22.4197407109974	33.260493324156	7.25176985612551	8.48194418679218	9.49994274118143	11.2670731702189	8.82810300102941	11.0321842989637	11.9475412205357	15.7059033934434	13.9748690737562	16.7595131634172	19.2270587025706	26.8971730666856
s	8.67697764453344	10.2972183247883	11.8318534847149	13.0093627624293	9.20450302240083	10.6768894514161	12.1648737474589	13.7356948707565	0.506299877923178	0.518329437532053	0.562080112777657	0.606160902273002	4.6188834527201	5.10942358085479	5.58518084376509	5.7913342162659	6.45506272891238	7.43282613755546	8.39721420190422	9.73790705648838
s	5.72059830846877	7.35882303480458	8.42769702381641	10.3724178752587	6.83013549625089	8.87800488333375	9.71586393886283	12.1452562629145	1.58905509916646	2.05909854723783	2.1730382987908	2.83773857367592	4.91139843343293	6.48691313279821	7.16925049738508	8.963196324435	5.45882886788087	7.10860228745338	8.00966237952517	9.79913341447783
s	5.23049060647789	6.84238435325011	7.98203452955621	10.840490124221	6.72624727115511	8.68879059023379	9.95981920423088	12.3719116622934	3.11567123590074	3.8030964212607	4.06194001132122	4.95237902190094	8.01632491370722	10.4036719746198	12.2571128336589	15.5103949807549	6.03065818862901	7.6896547217969	8.77143359943929	11.1478431112516
s	20.3314900224535	26.0718961997995	28.222601126422	33.2850620957652	19.1475981084082	23.8633703893756	26.9562654260624	31.9671235408774	19.1391011555532	23.7288845785019	26.6865620181616	30.7856347914985	21.3943359592487	26.4985179270955	29.6469127232123	35.2557020756551	20.5724418494649	25.7806461050528	28.7554987243639	33.8915566584992
s	4.36294166176244	5.76043968508108	7.12755762262498	8.40042562080441	4.50590009865773	6.18924708438569	7.31377966579835	8.84629667350255	2.34309313291535	3.18829961842594	3.69567940326113	4.62504287784128	4.00981129470032	5.4821801866715	6.45135088613496	7.88851074924274	3.85784844336551	5.25651208730603	6.30751056768974	7.66799956534634
s	7.16626640027489	9.30631764084658	11.8264712244129	16.4341491872246	10.1130951169977	13.56794276688	16.5777861934846	22.1076812368281	6.76144536959172	8.22092255055757	10.590828381511	15.2551634315027	10.2440675970314	13.6243578253697	17.2465257737285	23.1499996580322	8.83852016728629	11.6330503665872	14.446128663921	19.7322052372238
s	8.64251376702763	12.0637588412859	13.448695004698	13.4076378562117	12.4772326104648	17.4626960692028	19.7097005842637	19.9721999124123	4.38339425749619	6.38887639255079	7.04437136750904	5.34047012666551	7.36377847543401	10.1868298778514	10.9173213320159	9.35529428663743	9.65452685634475	13.2870702976574	14.7026171133849	14.580708657879
s	14.1503404124195	14.8408610761075	15.5106251881872	18.4463785212767	21.0660362765885	21.8094459627613	23.0919210571268	23.511198837756	9.9232732425348	9.96162800563078	10.2706554070352	10.6509722175061	17.3400454754673	17.6151580222952	19.4075533963921	18.5570179633475	19.0723971182883	19.5285263357132	21.0031682566485	20.6296051110281
s	4.07756941108814	4.5621810276209	5.31308807240308	6.80000259772409	4.73721874109874	5.49445126506739	6.4335554239393	8.61536716820302	4.43271720028712	5.07413445666739	5.86234796434253	7.82490995197473	3.62976935545419	4.11174126123212	4.83351260453717	6.5606499211581	4.27172937462427	4.87698429447477	5.65222947768676	7.70595716972558
s	0.422078784045774	0.372029906224995	0.40451237108065	0.947194603227459	1.27966099355405	1.18593368002048	1.12686740931535	1.63482964720557	0.304501033350279	0.29540754955526	0.306774476713389	0.991787515988958	2.1601945575894	1.96939184403077	2.04127224337613	2.7954048161779	1.01004276430237	0.947664642104352	0.93706821649121	1.45664427285843
sxc	13.9061526474146	17.1473112664651	20.0857691557698	27.3925306619483	18.3510610725327	21.497154265333	25.6017889418232	36.400345804802	8.70601092137494	9.92935056586804	11.5602466312977	13.3642826038682	10.7179801494737	13.1673322855699	15.2068976286777	18.4992289758294	16.093220310308	18.9607434907233	22.7705019090585	29.8295459955136
sxc	12.0757274829994	14.1783726028156	16.9706761452918	18.7401201451028	11.4270095155802	12.9885625614213	14.5455494462741	17.9154499716992	3.74777605098556	5.23625218792225	6.826032829675	8.59281932206528	6.71539921640616	7.82056959700255	8.25993805886207	10.0921380104591	8.86246225618489	10.4114508500846	11.9174769162837	14.1137797924452
sxc	7.56804459263234	9.6162334298045	11.3846825747993	13.8205081456654	8.55356224047091	10.639075393563	11.79572488863	13.7499440538715	2.55681089614104	3.19414593173428	3.60793397717395	4.11079185249297	6.07907364788411	7.71599071610867	8.69714398465193	10.9397247921342	6.93136706852817	8.77044263510111	10.0478827949899	12.0791415362809
sxc	6.77037436302644	8.87301595398365	10.7085773833126	14.6494697007372	8.10430308130505	10.3994425033444	11.8672790441978	14.0704699703319	4.74933555126547	5.77653653371312	6.42988233870343	7.39967445365873	9.24301741231305	11.8332035674294	13.6502020687289	17.2478946416631	7.54968651689817	9.57833885226177	10.9237716950331	13.6510106864321
sxc	23.5757067831895	28.0016047693027	30.8838974835755	33.8164618724651	23.3001221028485	26.7976975574052	30.0627157036186	33.0493196319349	24.1474128241696	27.2653777742942	28.8034844217278	30.9253179996255	26.3983216510102	29.6842879086378	33.5659170876415	37.4195329289761	25.0771081351981	28.7072140032599	31.3391851792188	35.1903703377848
sxc	6.40011962540737	8.17427387347418	9.84230144455598	12.4135689067806	6.35648454788956	8.17948024797902	9.46875509595519	11.8727404431762	4.31109112210193	5.33877668772177	6.21756694449061	7.46978474009235	6.27807343166623	8.09913001573833	9.9158210170519	11.2349018190738	5.83490046276373	7.58142942443836	9.10964348912646	10.7968260936617
sxc	9.15539911313791	11.6888889444875	14.2482714354946	19.6165056644893	11.7498629754318	15.3792831591541	18.3629033399627	24.3593858533015	9.40012077157079	11.372913941145	13.7785226245863	19.7288552399764	11.8406433642664	15.3320698384581	18.9506471652357	25.5560797858882	10.6651328221324	13.6911973873838	16.531422098081	22.0572652796649
sxc	9.71050035851749	13.3525062834057	15.1748424220655	18.0012367061658	13.8032794915739	19.0595951450898	21.39102014055	23.7545729104341	5.34814479163715	7.65171743497224	8.67437562228152	9.42816909158966	9.1260268584175	12.3170231893773	12.8355911963676	14.6662845023482	11.0438338128965	14.9961752728418	16.4649390320559	18.6648037693518
sxc	9.17649458089677	9.48516230105988	9.44423801952493	12.9889223364991	17.6001393863951	18.3857400612487	19.3976409852837	20.8904209816002	3.84557744548195	3.71806085502563	3.73729782136376	3.89813012496055	7.76372864468396	7.98468021038408	8.88668916526239	9.29454780436361	13.8932779097191	14.3824801191652	15.4745199416648	15.8592089288103
sxc	5.62250990079918	6.67063821163905	7.86223839048982	10.4197704458639	6.26385431841818	7.51211864480497	9.30301194085004	11.6426378417664	6.18805722802668	7.44524989565514	8.92845144652934	10.5529060608395	4.91552159563049	5.95734842442763	7.64015309668733	9.57923695082338	5.95477450149062	7.19265458905841	8.69111636802016	11.0798933880648
sxc	4.98964682963344	4.01536766228756	5.01991110216414	6.1637053820393	5.34669449326322	4.76453246380804	6.08589976010797	7.21189067572323	6.58549967694135	5.28784675880995	6.91967010778875	8.74544949132191	7.05913358938448	6.06024270916689	7.64700860958212	9.48117731595157	5.32763283111991	4.59152495945534	5.85452552194945	7.1690207232561
