# Supplementary material for: Impact of Spatial Soil and Climate Input Data Aggregation on Regional Yield Simulations
Source: PLoS One. 2016 Apr 7;11(4):e0151782. doi: 10.1371/journal.pone.0151782 (PMC4824533; doi:10.1371/journal.pone.0151782)
Supplement: S1 Dataset — (ZIP) [file pone.0151782.s001.zip › Hoffmann_et_al_MinimalDataset/Fig7/Fig7.csv]

Crop	Treatment	DeltaY	awc	cwb	delta_awc	delta_cwb
Wheat	s	large_negative	182.06627151201	-61.78312761256	-71.8855769165793	0
Wheat	s	large_negative	218.194992949228	-113.73282769018	-78.5094903544424	0
Wheat	s	large_negative	191.288267292948	-59.3927424755443	-146.689897680545	0
Wheat	s	large_negative	190.579398197787	-62.9655754581017	-119.091799387138	0
Wheat	s	large_negative	172.262190154909	-41.0576303719361	-99.6446747546233	0
Wheat	s	large_negative	165.971871585847	-38.711121276812	-116.542560942866	0
Wheat	s	large_negative	176.209519097489	-64.708411628164	-104.443095184178	0
Wheat	s	large_negative	159.960925610477	-53.4000566739768	-81.8026892769128	0
Wheat	s	large_negative	188.816909568572	-85.8670025099451	-97.332373558556	0
Wheat	s	large_negative	265.153142701574	-72.5077751036235	-123.467563942371	0
Wheat	s	large_negative	175.338769877529	-41.0905082669933	-62.2122411696317	0
Wheat	s	negative	212.798102612155	-70.5081295870066	-88.8863419199183	0
Wheat	s	negative	189.162171102121	-94.6181460120973	-48.9048276698571	0
Wheat	s	negative	173.817185978226	-51.6825211086637	-96.6885561610898	0
Wheat	s	negative	182.93668803968	-49.7933707112126	-61.5157882634422	0
Wheat	s	negative	174.618371500301	-53.6880618858457	14.795891067648	0
Wheat	s	negative	161.738799544714	-56.0445819301666	23.5713688546842	0
Wheat	s	negative	181.66199153532	-55.3083929255783	-38.2448372301366	0
Wheat	s	negative	159.978444155744	-53.5336962619205	-34.6055253219188	0
Wheat	s	negative	161.157401009742	-84.6292138178169	-29.206770616915	0
Wheat	s	negative	210.632644405484	-62.2267880862063	-66.4201095129274	0
Wheat	s	negative	171.688990449597	-66.1600665651266	-73.7546144017615	0
Wheat	s	low	158.368096824726	-22.0918206582772	6.05358338060535	0
Wheat	s	low	156.819790849018	-18.851449617614	6.62436002055263	0
Wheat	s	low	167.860405623049	-31.1898335944291	7.53014786802393	0
Wheat	s	low	162.443630829758	-29.3258546934735	8.83256772402993	0
Wheat	s	low	160.834917159503	-28.8567083708909	7.94930732386095	0
Wheat	s	low	164.089886561505	-30.7579443777608	8.83365158187496	0
Wheat	s	low	159.704890541106	-27.1570572948463	9.41500687882622	0
Wheat	s	low	165.664035178242	-30.5175160501872	5.67302598744873	0
Wheat	s	low	158.725111381837	-17.9645553369672	13.1048524280672	0
Wheat	s	low	151.724193532006	-28.238491050729	6.47368001559849	0
Wheat	s	low	159.452423896491	-31.6183968758794	8.2090221594025	0
Wheat	s	positive	151.637515296938	-82.5948424881259	76.4825094649001	0
Wheat	s	positive	150.247862798668	-94.5964098138331	56.0896112937948	0
Wheat	s	positive	83.8442530303194	-46.4516837648777	117.500238925732	0
Wheat	s	positive	113.192841066831	-42.8432503333843	89.7977049900577	0
Wheat	s	positive	147.062941865046	-39.1162215469597	28.017571344338	0
Wheat	s	positive	133.290408778634	-42.0553193286182	37.3032159518589	0
Wheat	s	positive	128.353743907217	-48.8829967255836	77.4627767656093	0
Wheat	s	positive	133.522861239702	-68.095423084529	54.4528516666266	0
Wheat	s	positive	148.866298945392	-80.8391689791965	69.4336843731614	0
Wheat	s	positive	143.989501798876	-52.8656225890394	83.8856310176563	0
Wheat	s	positive	126.908227103779	-50.6486578225327	62.2119588691178	0
Wheat	s	large_positive	105.038560134533	-48.2185655427562	79.8475430140864	0
Wheat	s	large_positive	151.576386121725	-106.21538735547	67.3128073591232	0
Wheat	s	large_positive	42.7762593806389	-41.0218034924121	154.458148132117	0
Wheat	s	large_positive	77.7929874659966	-39.6167656172387	124.58965058069	0
Wheat	s	large_positive	116.451366852654	-51.1412664505991	56.0983352988055	0
Wheat	s	large_positive	64.847715926019	-35.0690844782075	98.5336860942281	0
Wheat	s	large_positive	129.75700338958	-52.0481872194257	83.077010874589	0
Wheat	s	large_positive	80.1188767563433	-53.8164031296725	93.9361638966222	0
Wheat	s	large_positive	158.915429196093	-111.394340981182	75.6635971170061	0
Wheat	s	large_positive	159.371123354617	-79.0105252441845	144.965769703586	0
Wheat	s	large_positive	164.831731813071	-70.9231644235835	41.7470578954903	0
Wheat	c	large_negative	122.015925379762	13.6366925695791	0	-74.394566495168
Wheat	c	large_negative	116.027111313097	-32.1895921702565	0	-39.7009493380341
Wheat	c	large_negative	71.4744923545073	-5.72635321571039	0	-62.7550178957161
Wheat	c	large_negative	112.46104992761	-24.6884536847967	0	-15.4687395581957
Wheat	c	large_negative	171.225801579882	-48.4637422443303	0	-2.84381685922122
Wheat	c	large_negative	90.8355706776195	24.2169053710417	0	-71.0731880753445
Wheat	c	large_negative	76.6608760700557	27.0482617051013	0	-49.8710255066387
Wheat	c	large_negative	147.924067443114	-30.2541956787022	0	-29.7103151245424
Wheat	c	large_negative	116.767178352948	-60.7833285898445	0	-22.6934068877765
Wheat	c	large_negative	117.253819123316	-12.7203059388122	0	-38.5046597823292
Wheat	c	large_negative	99.0976616348962	30.4398079226318	0	-15.5013599883589
Wheat	c	negative	129.555241810552	-7.88782613512565	0	-41.3598642219227
Wheat	c	negative	129.526683433159	-23.7890462248747	0	-13.4743468836214
Wheat	c	negative	106.05537133179	-21.8957174176289	0	-36.8927692344221
Wheat	c	negative	144.685044157482	-43.0824813177841	0	-1.24080089461633
Wheat	c	negative	161.663329145064	-32.7661087233153	0	-4.24615653855623
Wheat	c	negative	120.107130501833	4.69912781900277	0	-42.9642321054607
Wheat	c	negative	82.1622456581356	7.07508365722362	0	-41.2889239914368
Wheat	c	negative	136.433970064812	-28.4773007350977	0	-23.7690388576255
Wheat	c	negative	136.247601026785	-70.6624953266835	0	-13.8274818293303
Wheat	c	negative	131.409408518137	-14.0697839018631	0	-19.3978045947798
Wheat	c	negative	120.447715499141	-2.11455485353245	0	-10.8303326072771
Wheat	c	low	164.274317245758	-33.8208152605659	0	-5.67286613564404
Wheat	c	low	167.924310565999	-35.6134360969127	0	-5.4677803142663
Wheat	c	low	171.839213117678	-31.6074142192519	0	-5.87679408454905
Wheat	c	low	163.798692468812	-34.5512560947144	0	-5.921587218119
Wheat	c	low	155.921227876182	-30.5656134830579	0	-8.67016424498892
Wheat	c	low	165.277496838449	-37.8166825483346	0	-5.58563892478029
Wheat	c	low	162.074375117937	-34.9533119318421	0	-6.44784699940403
Wheat	c	low	163.965288931622	-36.3516882801883	0	-5.52979116903252
Wheat	c	low	165.09114542759	-23.311271645347	0	-6.68398559394446
Wheat	c	low	165.689560073066	-37.9307609038088	0	-6.74475272398124
Wheat	c	low	166.728405721563	-40.8303436306495	0	-5.64312699626156
Wheat	c	positive	153.853737471908	-55.645774321631	0	20.2602132349969
Wheat	c	positive	125.171838447233	-16.4739861098557	0	-11.0977733586429
Wheat	c	positive	144.638673889964	-70.2793896557119	0	17.3019442309131
Wheat	c	positive	130.065766313208	-14.7614646559758	0	-23.4525937622228
Wheat	c	positive	172.449852873251	-37.8515940819861	0	-4.21469404109457
Wheat	c	positive	169.548585664942	-47.9808082043862	0	22.0746235312266
Wheat	c	positive	121.577611230521	5.1542406669083	0	-3.40507430228344
Wheat	c	positive	136.784449368695	-40.7992715727368	0	-3.75813965559751
Wheat	c	positive	164.925360512763	-44.3076503400465	0	2.45019236376977
Wheat	c	positive	144.435208956058	-33.1422669861001	0	0.372081787149857
Wheat	c	positive	151.154652313865	-16.8785423264714	0	-9.53059431908155
Wheat	c	large_positive	170.087838079617	-73.5891267521424	0	43.9281289443965
Wheat	c	large_positive	124.404442833797	-27.479523072696	0	-2.57039666816098
Wheat	c	large_positive	100.675334599674	-91.2397699471233	0	33.0022886907111
Wheat	c	large_positive	123.752275765646	-0.210264449291167	0	-31.0198564158488
Wheat	c	large_positive	178.327098028934	-56.6257789997382	0	1.89422623723488
Wheat	c	large_positive	160.168154188621	-33.4821448909228	0	33.6857107358438
Wheat	c	large_positive	173.902575708898	-45.7791186416981	0	-0.35180929244912
Wheat	c	large_positive	134.144393202584	-22.4850688464923	0	-5.39288749182189
Wheat	c	large_positive	170.843684605242	-117.251659526388	0	17.4758250553175
Wheat	c	large_positive	142.406905235054	-48.2652333757356	0	8.7423780700896
Wheat	c	large_positive	110.170218557246	39.2751121822823	0	-29.8925428512534
Wheat	sxc	large_negative	175.124793428101	-52.8031455759522	-68.7336361849801	-4.56372195466214
Wheat	sxc	large_negative	204.822964942863	-102.32000504117	-67.4567055410888	-7.40278104520249
Wheat	sxc	large_negative	181.444145938539	-49.4909423860724	-137.714537959952	-13.7225235421661
Wheat	sxc	large_negative	184.993158986778	-60.4331880954139	-118.996621859538	-4.13702089949044
Wheat	sxc	large_negative	171.248670032854	-37.6805533085261	-111.292322390577	-9.75742038256194
Wheat	sxc	large_negative	150.948991465565	-26.9106592113008	-82.3184379340775	-29.9511889346675
Wheat	sxc	large_negative	169.806891988569	-53.651238238668	-102.350761772592	-14.0437377284531
Wheat	sxc	large_negative	169.470440181255	-61.5112478049371	-106.720228792158	-8.0429021254264
Wheat	sxc	large_negative	175.919603791988	-68.9763292852012	-76.7864035553388	-17.9927668175668
Wheat	sxc	large_negative	238.888064915539	-64.0885250742047	-85.3376492455208	-14.0491149823618
Wheat	sxc	large_negative	104.507491366288	42.1171977112318	9.20448434168823	-7.61323303029423
Wheat	sxc	negative	197.955469188688	-56.8846245287505	-72.8555229150828	-12.1794314438067
Wheat	sxc	negative	168.679531950979	-66.6045993031359	-39.9562003479539	-7.1166598582242
Wheat	sxc	negative	154.774737580107	-40.3287686587167	-77.8936752255125	-16.6591893722679
Wheat	sxc	negative	179.149484865783	-48.8925832777293	-59.4801901757096	-3.32764290235932
Wheat	sxc	negative	174.42500223589	-49.294168678792	3.68114321074547	-4.39819454724147
Wheat	sxc	negative	140.153194049391	-16.2616763234606	5.3141213603475	-25.8121063806816
Wheat	sxc	negative	179.679187917974	-55.7573582255773	-39.0063703454609	-6.18216854382567
Wheat	sxc	negative	161.345235680282	-35.09543694084	-45.0416449974434	-6.52736687162677
Wheat	sxc	negative	159.507590767988	-83.1120720830018	-24.8039478807419	-11.3002657384098
Wheat	sxc	negative	186.980181302937	-42.949829016081	-50.1246108848777	-12.1166678704102
Wheat	sxc	negative	124.043755029246	-1.10463391492982	6.23760347754952	-9.54336583562364
Wheat	sxc	low	159.08245829811	-22.5470130306773	5.2970617004415	-7.8069797280641
Wheat	sxc	low	159.303547867469	-21.0008992672905	6.09867529478753	-8.25983827018817
Wheat	sxc	low	169.317779401911	-31.2556047143037	6.98789579526354	-6.34024846536651
Wheat	sxc	low	164.122590626686	-31.4900152450193	8.31613849723136	-5.88837371384086
Wheat	sxc	low	160.640413916494	-28.9439799302823	9.4041661361938	-7.4237969026827
Wheat	sxc	low	165.54479470255	-33.5436205584004	9.65332622691695	-6.16212903981417
Wheat	sxc	low	160.497419810811	-28.704583430366	9.46729951998166	-6.96195791609269
Wheat	sxc	low	164.311647758196	-30.8759039524903	9.51387417130733	-7.4343547398746
Wheat	sxc	low	159.390932999105	-18.6381140573538	12.0122559948921	-7.53901969382377
Wheat	sxc	low	155.782723266745	-30.5063033698231	5.24240724318729	-8.06336401410993
Wheat	sxc	low	165.965879563247	-40.0592301161164	6.38765515502238	-5.97361325877404
Wheat	sxc	positive	151.588259694048	-83.9301986541944	73.5390912680981	-0.0639517087166078
Wheat	sxc	positive	138.817681523898	-70.7779025767546	53.9553695464179	-5.84461236361946
Wheat	sxc	positive	93.2837698585566	-57.6311979031382	105.125910861192	-0.546397789794328
Wheat	sxc	positive	108.174898758888	-25.058782800588	82.9864711651106	-20.9641734455474
Wheat	sxc	positive	147.576691856264	-41.8658625681361	29.0817576077554	-7.43193996691988
Wheat	sxc	positive	144.174479747094	-43.8517475557637	17.3167819788044	6.67550201978807
Wheat	sxc	positive	125.764702571692	-35.7520233618815	71.3891341777487	-11.129671787545
Wheat	sxc	positive	135.554320637277	-66.1732679454086	53.925629387933	-3.74118620475671
Wheat	sxc	positive	150.661997006863	-79.3524795135422	58.3340988729007	8.49001987928506
Wheat	sxc	positive	139.270255840132	-43.8407032321609	65.8829217414123	-1.31320660088342
Wheat	sxc	positive	146.19320739078	-16.5017949503199	12.1990627594572	-11.0402800462774
Wheat	sxc	large_positive	110.888442328855	-52.3674413785958	80.0984464159369	-8.22062598565689
Wheat	sxc	large_positive	149.890672883744	-102.234314289643	66.4538933218883	7.03681259643637
Wheat	sxc	large_positive	45.0046039291583	-46.3014455216828	151.292651846986	-9.65842987644815
Wheat	sxc	large_positive	77.0334325813349	-24.6165846691001	119.159830548322	-24.4963973972385
Wheat	sxc	large_positive	116.627711938874	-53.5085729843787	55.8817425000797	-7.13315182248239
Wheat	sxc	large_positive	88.8404851795516	-40.2532759827948	69.6426985405525	1.54129238771631
Wheat	sxc	large_positive	135.581019476456	-50.8868468468468	77.2537362257336	-4.84459629440761
Wheat	sxc	large_positive	79.9551324666442	-54.1717673007996	100.930854197371	-9.08606945493341
Wheat	sxc	large_positive	162.583516019909	-113.901722308383	73.7583302081399	16.0099583707452
Wheat	sxc	large_positive	152.731374144076	-78.7767084331963	121.985468859515	10.8143479826642
Wheat	sxc	large_positive	121.888572998959	17.5657395609063	17.8527277406722	-24.8619593713842
Maize	s	large_negative	182.042690020202	-29.6651132797386	-88.3616037066323	0
Maize	s	large_negative	190.235303361683	-125.183187312144	-32.2098685585473	0
Maize	s	large_negative	188.927153454455	-100.622901997171	-135.342843583084	0
Maize	s	large_negative	178.34378492636	-37.9841763536874	-137.814360189064	0
Maize	s	large_negative	170.474213544794	-37.3516206468112	-107.899630265746	0
Maize	s	large_negative	192.856860710372	-102.264120517421	-97.7619131966019	0
Maize	s	large_negative	190.819039564202	-107.003033791079	-22.3460727583413	0
Maize	s	large_negative	266.97166336879	-75.2358547687398	-125.362597164898	0
Maize	s	large_negative	152.411415235048	-72.2747678252715	-72.2510684734349	0
Maize	s	negative	202.123836178229	-71.1808480510259	-92.5016777295278	0
Maize	s	negative	184.751649752536	-103.600249904821	-23.8671593426323	0
Maize	s	negative	169.80045379052	-84.1691771016071	-91.5022410326705	0
Maize	s	negative	189.296590929389	-60.0642154969913	-92.3759410580948	0
Maize	s	negative	172.653888718666	-55.2336985117534	17.9458575092807	0
Maize	s	negative	182.305849394947	-90.9088527931488	-34.8301078873271	0
Maize	s	negative	218.794958271066	-51.6118521899675	-74.7449106994661	0
Maize	s	negative	210.416233611091	-63.3678537300121	-65.9439264386002	0
Maize	s	negative	167.884898645545	-77.6462846007968	-32.9232376276148	0
Maize	s	low	160.140314040878	-27.8260499091845	6.70980802148965	0
Maize	s	low	157.897366664107	-24.7260119308275	7.0548020547368	0
Maize	s	low	165.215268471677	-27.4867504596739	7.24277531026878	0
Maize	s	low	163.939220378028	-31.5925047597883	7.5301172471558	0
Maize	s	low	161.689648895739	-28.7692562473277	8.54860734623931	0
Maize	s	low	157.965707036389	-21.0051057116276	8.47431205594036	0
Maize	s	low	153.509418398743	-21.6648497298006	3.95405798929371	0
Maize	s	low	152.078257661469	-28.3752379159889	6.50870451345617	0
Maize	s	low	162.061422177763	-29.5461501737148	9.22571736728866	0
Maize	s	positive	139.599473562782	-93.0276721480832	93.647796256808	0
Maize	s	positive	157.061246451962	-103.58946020187	37.8520894271743	0
Maize	s	positive	82.9345113477925	-70.0050409033299	112.255106545969	0
Maize	s	positive	123.768164260665	-82.9668826681617	117.382873903378	0
Maize	s	positive	148.375975335448	-37.5322844411549	24.1721880174303	0
Maize	s	positive	138.377501825746	-85.4701546747112	78.73997063679	0
Maize	s	positive	155.153245724554	-60.6358772951221	61.031813487995	0
Maize	s	positive	145.064335933712	-54.4517835889739	85.2035119973469	0
Maize	s	positive	147.87954689739	-80.7663419736308	42.643555241457	0
Maize	s	large_positive	96.0557363022279	-37.4946206005812	92.045161094601	0
Maize	s	large_positive	159.709244714579	-119.456464261456	36.1432656968348	0
Maize	s	large_positive	54.3794384771904	-87.5096742809378	147.334150678989	0
Maize	s	large_positive	39.4829989929324	-5.10222567467281	154.031107125077	0
Maize	s	large_positive	116.497311682671	-53.9883999702182	51.9300069436342	0
Maize	s	large_positive	137.597627066988	-85.615336459305	76.9281302685044	0
Maize	s	large_positive	152.264564307969	-122.40918935731	65.1344921825419	0
Maize	s	large_positive	160.817660946288	-81.7393194548951	146.847094966379	0
Maize	s	large_positive	104.217081387268	-67.820267475092	62.7812117592676	0
Maize	c	large_negative	114.333354370357	-37.2093582058702	0	-51.0611564696155
Maize	c	large_negative	140.447789172825	-22.6179022233613	0	8.73842506567566
Maize	c	large_negative	161.007434298428	-23.8341635766633	0	26.1767481928162
Maize	c	large_negative	145.916221259366	-45.5103911746712	0	-38.2459085347201
Maize	c	large_negative	170.923865920279	-54.921323924385	0	-4.19674905628445
Maize	c	large_negative	162.214406396868	-60.4451044386423	0	-10.2315274151436
Maize	c	large_negative	111.241476233954	47.6261690903906	0	-69.8372398061021
Maize	c	large_negative	107.898256968914	-16.5910147959339	0	-36.5547510485108
Maize	c	large_negative	91.9837588556892	-11.1315912436044	0	-51.2516239076592
Maize	c	negative	137.955324566142	-26.1033059174962	0	-24.1358325258075
Maize	c	negative	159.107537034146	-33.1868358497005	0	12.8458465231769
Maize	c	negative	173.193025957005	-33.7734770401326	0	11.7291706240681
Maize	c	negative	160.279375909309	-39.201203076624	0	-15.9694340767624
Maize	c	negative	161.218877958834	-43.2531079791481	0	-4.84898954160959
Maize	c	negative	105.550827127134	-19.3382447149263	0	-24.6989109545163
Maize	c	negative	124.972317808713	12.5542409939613	0	-48.5349829943777
Maize	c	negative	127.848116623344	-28.2089084802029	0	-22.4434000673343
Maize	c	negative	130.42829146171	-26.4658727610939	0	-35.4465770897016
Maize	c	low	161.999145738502	-32.2407202652185	0	-7.46001320804717
Maize	c	low	168.51329346292	-43.8674250706234	0	-4.43622834966939
Maize	c	low	166.368484999648	-43.6449565834397	0	-5.3578953229753
Maize	c	low	161.856195630657	-33.463293711747	0	-6.67541397862167
Maize	c	low	155.729752660571	-28.0510553010552	0	-9.0654648633898
Maize	c	low	160.612121993969	-36.4664587916748	0	-6.6357393050777
Maize	c	low	163.728475329685	-41.7936788044936	0	-5.36404481837491
Maize	c	low	165.855258428924	-36.3982493949564	0	-6.64417007270272
Maize	c	low	161.879383594006	-28.1554190734286	0	-7.94139099912712
Maize	c	positive	159.051624173899	-58.1186200895878	0	5.79536270181432
Maize	c	positive	106.594037739885	7.10979996476561	0	-36.4946043338298
Maize	c	positive	110.343315731067	7.75959606798171	0	-33.0327390000656
Maize	c	positive	146.688197707289	-41.5530672808103	0	-1.15826229433063
Maize	c	positive	169.054348554174	-42.1346947044542	0	-4.15260503882472
Maize	c	positive	104.033539007028	35.3889703612226	0	-40.7396573016363
Maize	c	positive	163.197768408381	-50.7892654254096	0	27.0205299970446
Maize	c	positive	146.525389151677	-45.4530401582286	0	5.02435551734907
Maize	c	positive	175.585749918421	-93.118522683759	0	18.5065306939164
Maize	c	large_positive	160.480247408146	-80.5680221370288	0	23.6131912227576
Maize	c	large_positive	87.9884166098413	38.5509146264751	0	-58.225951739929
Maize	c	large_positive	89.9028096000999	25.3726962457338	0	-54.8708674093631
Maize	c	large_positive	141.317490210011	-50.9039217162213	0	8.78962739932254
Maize	c	large_positive	193.410185175967	-70.2169768973819	0	12.2341275161917
Maize	c	large_positive	165.464376738681	-38.3170635187929	0	-5.75410043109255
Maize	c	large_positive	172.632061430964	-37.9633690955653	0	37.1471666610259
Maize	c	large_positive	132.962591773304	-22.2888157894737	0	-1.20408015451473
Maize	c	large_positive	177.646226504118	-115.400361214584	0	31.2373251254882
Maize	sxc	large_negative	170.388813126934	-15.0400949591851	-72.9017809458931	-6.49056732275421
Maize	sxc	large_negative	186.364687200296	-104.230868347995	-31.898212496343	-1.03013974627792
Maize	sxc	large_negative	192.168873162294	-85.2101690504332	-136.148937464354	11.6092321705468
Maize	sxc	large_negative	176.529454373362	-38.9050349540492	-133.704340921584	-10.0254425489678
Maize	sxc	large_negative	168.75188455651	-34.0122380700828	-114.042655900814	-11.8941211984001
Maize	sxc	large_negative	190.325195237635	-89.6293837413291	-99.5639149984713	-7.11963047012055
Maize	sxc	large_negative	193.083509361434	-105.263381005756	-21.2938098536122	0.677616996890196
Maize	sxc	large_negative	236.438326600605	-66.7167408534085	-85.8225321597657	-12.4220666413164
Maize	sxc	large_negative	143.625410156814	-62.019562679456	-76.4758995196101	-22.1863976272363
Maize	sxc	negative	193.50776839771	-62.8119526172707	-86.781909165905	-8.48220135400743
Maize	sxc	negative	163.225724371362	-50.7943454527572	-26.0831516298131	13.4561381220904
Maize	sxc	negative	176.30437248255	-47.8821591551704	-58.1220787812835	11.7811583529505
Maize	sxc	negative	184.580967061454	-53.0508425850623	-87.1068671465541	-11.875558413557
Maize	sxc	negative	171.293231766843	-47.2262257476014	19.6841978352494	-7.12020252905165
Maize	sxc	negative	182.260047914613	-93.5138062667084	-37.5257390456055	-3.21819681606898
Maize	sxc	negative	212.741020807942	-46.7373163619277	-59.3211684045755	-5.6142183893749
Maize	sxc	negative	184.054297436325	-44.5922321223036	-48.569093601472	-12.0481861636583
Maize	sxc	negative	150.041365606473	-50.1993969609219	-15.4973273523004	-24.9826969579365
Maize	sxc	low	161.019120424715	-28.4282906717122	6.11468629794444	-7.81994377685244
Maize	sxc	low	162.933923619261	-31.4751747780628	6.11709785828998	-6.32941501308367
Maize	sxc	low	168.061562601785	-35.5595508300256	5.95844869194602	-5.5545725933833
Maize	sxc	low	164.769490216202	-32.1971987889895	7.40396131610667	-6.71516248470874
Maize	sxc	low	160.314756252248	-28.6720914294042	9.10056511979417	-7.4856130191556
Maize	sxc	low	158.854535054438	-23.5340834094092	8.61040648612762	-7.59280556856741
Maize	sxc	low	153.178101742285	-24.8611307631818	10.8354851515362	-8.36129713421912
Maize	sxc	low	156.433781807469	-31.3704104887171	5.76089099568135	-7.66129468651135
Maize	sxc	low	161.966250696683	-26.5074437636599	7.01502785099226	-8.23408587447467
Maize	sxc	positive	138.054498043303	-90.2122709230639	86.0745885287887	0.656499905803174
Maize	sxc	positive	116.787295381568	-20.380184069992	42.3136415226249	-33.977108425179
Maize	sxc	positive	91.1731220863215	-3.4723645370339	66.5982493332921	-36.8790282631561
Maize	sxc	positive	118.806593396278	-74.040110733671	105.608819536775	0.161486603562981
Maize	sxc	positive	152.670645926766	-45.1151427873118	18.1909396270176	-4.5846659989361
Maize	sxc	positive	134.413594786805	-78.1489701450519	78.9784100156495	-7.84311499393117
Maize	sxc	positive	162.443055135708	-52.6472394102309	35.7853785343455	-5.40686850725874
Maize	sxc	positive	137.686869176665	-37.080348640142	59.8271274954445	-3.25612460656928
Maize	sxc	positive	163.997304363396	-94.3033496787897	35.6365589784024	14.3950987767055
Maize	sxc	large_positive	102.587435522312	-42.3203437137391	95.0781772803921	-10.0461065638034
Maize	sxc	large_positive	141.21599807461	-82.2634129254481	46.4375340603621	-14.4405044077296
Maize	sxc	large_positive	54.9230708879353	-37.6199010928162	140.741454881407	-35.6788189693031
Maize	sxc	large_positive	42.103341022005	-9.28630607336975	154.042654052859	-21.9554262757691
Maize	sxc	large_positive	114.291623714963	-55.3158337405179	57.6574582308646	-5.33098901803094
Maize	sxc	large_positive	133.34899505181	-57.6496144308787	63.6243007693639	-8.6193548005279
Maize	sxc	large_positive	154.45664468648	-111.40942068117	22.1445930356788	-0.956099118601408
Maize	sxc	large_positive	150.127042286874	-69.495303474551	117.201780931817	4.83222430956687
Maize	sxc	large_positive	130.93935122109	-95.13102185927	53.059815355697	12.262205639058
