# Supplementary material for: Impact of Spatial Soil and Climate Input Data Aggregation on Regional Yield Simulations
Source: PLoS One. 2016 Apr 7;11(4):e0151782. doi: 10.1371/journal.pone.0151782 (PMC4824533; doi:10.1371/journal.pone.0151782)
Supplement: S1 Dataset — (ZIP) [file pone.0151782.s001.zip › Hoffmann_et_al_MinimalDataset/Fig8/Fig8.csv]

Crop	Resolution	Percentile	soil_aggregation_at_1_km_climate	climate_aggregation_at_1_km_soil	soil_x_climate	soil_aggregation_at_average_climate	climate_aggregation_with_one_selected_soil
Wheat	10	0	0	0	0	0	0
Wheat	10	1	0	0.01447838	0.03255059	0	0
Wheat	10	2	0	0.05140127	0.08526924	0	0.026674
Wheat	10	3	0	0.08617146	0.1308257	0	0.05000624
Wheat	10	4	0	0.1193797	0.1630264	0	0.07320961
Wheat	10	5	0	0.1432977	0.2073458	0	0.09589107
Wheat	10	6	0	0.1667116	0.2571298	0	0.1138224
Wheat	10	7	0	0.1941063	0.2969027	0	0.1238974
Wheat	10	8	0	0.2291509	0.339897	0	0.1364584
Wheat	10	9	0	0.2600535	0.3873414	0	0.1562098
Wheat	10	10	0	0.2880849	0.4308372	0	0.1783816
Wheat	10	11	0	0.3172642	0.4774604	0	0.201923
Wheat	10	12	0	0.3479039	0.5264257	0	0.223052
Wheat	10	13	0	0.3784875	0.5731909	0	0.2396737
Wheat	10	14	0	0.4076776	0.6210523	0	0.252289
Wheat	10	15	0	0.4406127	0.6725572	0	0.2720368
Wheat	10	16	0	0.4719754	0.7226719	0	0.2929716
Wheat	10	17	0	0.5057366	0.774878	0	0.3167496
Wheat	10	18	0	0.5373413	0.8253167	0	0.3392125
Wheat	10	19	0	0.5698893	0.8831123	0	0.3587012
Wheat	10	20	0	0.6018436	0.9363437	0	0.37482
Wheat	10	21	0	0.6375473	0.993441	0	0.3973586
Wheat	10	22	0	0.6726551	1.052661	0	0.4186667
Wheat	10	23	0	0.7073745	1.111064	0	0.4418803
Wheat	10	24	0	0.7427366	1.172211	0	0.4654281
Wheat	10	25	0	0.77888	1.233713	0	0.4876116
Wheat	10	26	0	0.8151319	1.29886	0	0.5073394
Wheat	10	27	0	0.8543692	1.362434	0	0.5332293
Wheat	10	28	0	0.8924769	1.432313	0	0.5556821
Wheat	10	29	0	0.9300064	1.500235	0	0.5817589
Wheat	10	30	0	0.9689659	1.574605	0	0.6072333
Wheat	10	31	0	1.011699	1.644654	0	0.6290675
Wheat	10	32	0	1.05272	1.721631	0	0.6577462
Wheat	10	33	0	1.093579	1.797755	0	0.6836693
Wheat	10	34	0	1.138659	1.878493	0	0.7105857
Wheat	10	35	0	1.181587	1.956938	0	0.7368558
Wheat	10	36	0	1.225904	2.042233	0	0.764101
Wheat	10	37	0	1.273367	2.128015	0	0.7953863
Wheat	10	38	0	1.317867	2.218798	0	0.8241988
Wheat	10	39	0	1.364736	2.309762	0	0.8535997
Wheat	10	40	0	1.416079	2.405228	0	0.8813128
Wheat	10	41	0	1.466585	2.50061	0	0.9151288
Wheat	10	42	0	1.515753	2.600336	0	0.9491553
Wheat	10	43	0.01409744	1.570979	2.707336	0	0.9792945
Wheat	10	44	0.02924797	1.623258	2.813881	0	1.011616
Wheat	10	45	0.05508398	1.677585	2.924156	0.01241175	1.048623
Wheat	10	46	0.08902727	1.734826	3.038813	0.02401908	1.085202
Wheat	10	47	0.1276014	1.791389	3.158735	0.03954516	1.118532
Wheat	10	48	0.1580422	1.85427	3.28295	0.06392404	1.15599
Wheat	10	49	0.20435	1.910298	3.412208	0.09452754	1.197209
Wheat	10	50	0.2643248	1.973374	3.547274	0.1258435	1.233468
Wheat	10	51	0.3260989	2.036607	3.690609	0.1404828	1.273004
Wheat	10	52	0.3984999	2.102779	3.836306	0.1651311	1.317773
Wheat	10	53	0.4791965	2.170465	3.992685	0.2133059	1.358584
Wheat	10	54	0.5686804	2.23855	4.153914	0.2697581	1.399605
Wheat	10	55	0.6675045	2.310854	4.320725	0.3337116	1.447922
Wheat	10	56	0.77888	2.38463	4.495681	0.4117724	1.49234
Wheat	10	57	0.9044614	2.46025	4.683796	0.504675	1.540164
Wheat	10	58	1.041244	2.539686	4.882182	0.6029999	1.591006
Wheat	10	59	1.197415	2.615942	5.087593	0.7192232	1.638074
Wheat	10	60	1.370247	2.703947	5.305999	0.8473004	1.693433
Wheat	10	61	1.561708	2.786994	5.537465	0.9969467	1.745685
Wheat	10	62	1.769907	2.874681	5.780667	1.162125	1.801832
Wheat	10	63	2.002513	2.970102	6.034695	1.345669	1.861315
Wheat	10	64	2.258422	3.063279	6.311722	1.546759	1.919932
Wheat	10	65	2.538984	3.163955	6.597823	1.78011	1.982663
Wheat	10	66	2.841391	3.268322	6.903786	2.036439	2.047199
Wheat	10	67	3.169302	3.378285	7.226763	2.310079	2.113351
Wheat	10	68	3.526147	3.493062	7.573536	2.60577	2.183537
Wheat	10	69	3.901106	3.609941	7.937404	2.908301	2.256117
Wheat	10	70	4.313176	3.733503	8.327818	3.245945	2.331346
Wheat	10	71	4.753511	3.869038	8.738796	3.61484	2.411898
Wheat	10	72	5.225902	4.008091	9.186553	4.044295	2.493547
Wheat	10	73	5.740942	4.154732	9.666652	4.519269	2.581953
Wheat	10	74	6.295862	4.306464	10.18304	5.011509	2.672362
Wheat	10	75	6.886524	4.469385	10.73736	5.537356	2.767897
Wheat	10	76	7.52297	4.645052	11.3374	6.104751	2.871824
Wheat	10	77	8.211149	4.83426	11.99395	6.751967	2.979421
Wheat	10	78	8.96228	5.039282	12.6996	7.436497	3.093818
Wheat	10	79	9.781576	5.252864	13.46875	8.17404	3.219276
Wheat	10	80	10.67406	5.490402	14.31074	8.996464	3.35199
Wheat	10	81	11.64354	5.740389	15.22839	9.921139	3.49645
Wheat	10	82	12.711	6.016739	16.24048	10.95168	3.650918
Wheat	10	83	13.89263	6.319358	17.33246	12.08317	3.821209
Wheat	10	84	15.2053	6.652334	18.54915	13.35711	4.008593
Wheat	10	85	16.65059	7.014802	19.88735	14.70024	4.214945
Wheat	10	86	18.25368	7.426045	21.37896	16.17948	4.44656
Wheat	10	87	20.02029	7.877243	23.02533	17.87231	4.708034
Wheat	10	88	21.96872	8.384557	24.84573	19.76691	5.007041
Wheat	10	89	24.13915	8.971846	26.89024	21.94824	5.345243
Wheat	10	90	26.54861	9.656971	29.1787	24.19567	5.738039
Wheat	10	91	29.25977	10.46496	31.74034	26.7152	6.201531
Wheat	10	92	32.32135	11.44818	34.63405	29.47996	6.741776
Wheat	10	93	35.86214	12.65439	37.92208	32.5089	7.400537
Wheat	10	94	39.91975	14.20941	41.71923	36.17496	8.223845
Wheat	10	95	44.79612	16.27383	46.25769	40.42841	9.311066
Wheat	10	96	51.0452	19.11393	52.25114	45.82763	10.83468
Wheat	10	97	59.32732	23.38554	60.3389	53.6954	13.20507
Wheat	10	98	70.42672	30.2644	71.16301	63.45133	17.57963
Wheat	10	99	86.34313	41.13626	86.8886	78.89752	27.42369
Wheat	10	100	261.0294	161.2812	256.1776	252.456	127.577
Wheat	100	0	0	0	0	0	0
Wheat	100	1	0	0.07598525	0.1172059	0	0.04692392
Wheat	100	2	0	0.1513607	0.2209773	0	0.1064079
Wheat	100	3	0	0.2308168	0.3311787	0	0.1395317
Wheat	100	4	0	0.3047847	0.4435063	0	0.1988678
Wheat	100	5	0	0.3820152	0.5545894	0	0.2449067
Wheat	100	6	0	0.4594161	0.6699733	0	0.292432
Wheat	100	7	0	0.5365949	0.7812141	0	0.3459877
Wheat	100	8	0	0.613589	0.8981433	0	0.3904512
Wheat	100	9	0	0.6915146	1.012802	0	0.4418803
Wheat	100	10	0	0.7700211	1.127371	0	0.490986
Wheat	100	11	0	0.8485316	1.242707	0	0.5405263
Wheat	100	12	0	0.9282557	1.360845	0	0.592096
Wheat	100	13	0	1.006686	1.483932	0	0.639635
Wheat	100	14	0	1.086191	1.605407	0	0.6913709
Wheat	100	15	0	1.168974	1.729783	0	0.7415254
Wheat	100	16	0	1.248219	1.855384	0	0.7949771
Wheat	100	17	0	1.330783	1.980205	0.01029824	0.8446198
Wheat	100	18	0.01497177	1.413821	2.109424	0.0125492	0.8949412
Wheat	100	19	0.03548615	1.49413	2.240727	0.02339103	0.9504041
Wheat	100	20	0.05849594	1.581689	2.37564	0.03581239	0.9979571
Wheat	100	21	0.08325274	1.665429	2.513984	0.05339385	1.054858
Wheat	100	22	0.1125083	1.752122	2.652194	0.07093839	1.104656
Wheat	100	23	0.1354227	1.841747	2.794077	0.09041144	1.158696
Wheat	100	24	0.1550011	1.926945	2.942393	0.1130052	1.215171
Wheat	100	25	0.1869523	2.015666	3.090794	0.1297794	1.265896
Wheat	100	26	0.2320806	2.10544	3.242906	0.1398368	1.325042
Wheat	100	27	0.275888	2.199898	3.395997	0.160385	1.377479
Wheat	100	28	0.3237137	2.2917	3.555965	0.1795849	1.436275
Wheat	100	29	0.3787715	2.385404	3.720239	0.2203089	1.49234
Wheat	100	30	0.4362862	2.479599	3.887654	0.2607813	1.55011
Wheat	100	31	0.4991316	2.58079	4.060264	0.2902129	1.609618
Wheat	100	32	0.5665712	2.679948	4.234104	0.3368785	1.667795
Wheat	100	33	0.6405987	2.780713	4.416196	0.381373	1.728923
Wheat	100	34	0.7195508	2.881017	4.601326	0.4331305	1.788217
Wheat	100	35	0.80774	2.987066	4.79201	0.4898883	1.850116
Wheat	100	36	0.9052504	3.094185	4.989229	0.5471623	1.912583
Wheat	100	37	1.011699	3.20173	5.191877	0.6092642	1.97483
Wheat	100	38	1.128199	3.310299	5.404106	0.6896778	2.03859
Wheat	100	39	1.255357	3.422665	5.61645	0.7652098	2.102546
Wheat	100	40	1.393234	3.538457	5.840938	0.8607962	2.16913
Wheat	100	41	1.542614	3.656413	6.069455	0.9706277	2.236198
Wheat	100	42	1.700661	3.773001	6.308455	1.101024	2.304281
Wheat	100	43	1.87672	3.895193	6.551545	1.230852	2.373848
Wheat	100	44	2.065475	4.018222	6.805381	1.359254	2.44287
Wheat	100	45	2.272403	4.145406	7.070676	1.515901	2.514897
Wheat	100	46	2.492396	4.272769	7.343203	1.692416	2.587872
Wheat	100	47	2.723026	4.405977	7.627706	1.876899	2.662003
Wheat	100	48	2.969037	4.540545	7.917605	2.093075	2.740461
Wheat	100	49	3.235509	4.677402	8.221965	2.306089	2.816771
Wheat	100	50	3.51902	4.819773	8.540813	2.519907	2.895578
Wheat	100	51	3.81606	4.96521	8.86972	2.743207	2.977021
Wheat	100	52	4.139482	5.115687	9.207619	2.993611	3.060431
Wheat	100	53	4.475657	5.271467	9.559247	3.257339	3.145173
Wheat	100	54	4.832917	5.430603	9.930942	3.540726	3.230588
Wheat	100	55	5.209795	5.589705	10.31882	3.862443	3.321644
Wheat	100	56	5.609384	5.758775	10.72375	4.177928	3.413795
Wheat	100	57	6.035278	5.93482	11.15014	4.545275	3.507777
Wheat	100	58	6.488691	6.109407	11.59726	4.882608	3.603064
Wheat	100	59	6.960292	6.292637	12.06707	5.312172	3.702725
Wheat	100	60	7.457738	6.481053	12.55637	5.690687	3.805009
Wheat	100	61	7.988456	6.676977	13.06739	6.116088	3.910326
Wheat	100	62	8.549183	6.875282	13.60098	6.648335	4.018994
Wheat	100	63	9.135834	7.083	14.15277	7.212768	4.132489
Wheat	100	64	9.756986	7.297774	14.73692	7.799898	4.250595
Wheat	100	65	10.41242	7.519176	15.35111	8.342852	4.370119
Wheat	100	66	11.11126	7.750075	15.99308	8.993171	4.497114
Wheat	100	67	11.86848	7.988606	16.67092	9.691795	4.625535
Wheat	100	68	12.6585	8.23815	17.38461	10.43794	4.759549
Wheat	100	69	13.50072	8.497458	18.1375	11.31175	4.899969
Wheat	100	70	14.39202	8.768215	18.92765	12.27203	5.04896
Wheat	100	71	15.33288	9.052504	19.75277	13.22557	5.205897
Wheat	100	72	16.31757	9.342607	20.61743	14.19956	5.368705
Wheat	100	73	17.34342	9.65147	21.51925	15.03269	5.537936
Wheat	100	74	18.41851	9.9805	22.45341	16.02421	5.716421
Wheat	100	75	19.56165	10.319	23.41011	17.04344	5.901454
Wheat	100	76	20.75048	10.67944	24.40229	18.13807	6.097208
Wheat	100	77	21.98955	11.05758	25.44613	19.22148	6.304424
Wheat	100	78	23.28442	11.46163	26.55517	20.57483	6.524169
Wheat	100	79	24.59578	11.89172	27.74058	21.97229	6.75697
Wheat	100	80	25.91232	12.34623	28.96685	23.30121	7.009067
Wheat	100	81	27.2743	12.82976	30.27201	24.75604	7.276694
Wheat	100	82	28.68345	13.34574	31.65562	26.32166	7.561879
Wheat	100	83	30.19114	13.89179	33.13505	27.77142	7.870862
Wheat	100	84	31.75754	14.47197	34.7017	29.31014	8.202782
Wheat	100	85	33.42223	15.10667	36.3703	30.97632	8.563118
Wheat	100	86	35.20424	15.79871	38.1433	32.83457	8.955383
Wheat	100	87	37.11214	16.54386	40.00391	34.80489	9.391899
Wheat	100	88	39.18906	17.35978	42.0211	36.66287	9.887737
Wheat	100	89	41.43088	18.26233	44.21194	38.7399	10.45171
Wheat	100	90	43.95214	19.25934	46.60764	40.99152	11.10357
Wheat	100	91	46.79308	20.37876	49.39885	43.59765	11.84675
Wheat	100	92	50.05074	21.63505	52.60908	46.91529	12.70857
Wheat	100	93	53.84641	23.09627	56.12185	51.20448	13.75729
Wheat	100	94	58.25378	24.81338	59.98846	55.60292	15.07772
Wheat	100	95	63.276	26.8966	64.74876	60.73435	16.75549
Wheat	100	96	69.15209	29.58493	70.49667	66.87811	18.86787
Wheat	100	97	76.67727	33.27	77.40862	74.9958	21.9512
Wheat	100	98	86.7391	38.78049	86.7962	84.06123	26.75494
Wheat	100	99	103.3913	47.93232	102.2303	100.5387	34.43346
Wheat	100	100	263.9405	163.4334	242.9158	252.456	121.4043
Maize	10	0	0	0	0	0	0
Maize	10	1	0	0.005542096	0.01014228	0	0
Maize	10	2	0	0.01756764	0.03170486	0	0.004965243
Maize	10	3	0	0.03897629	0.06348343	0	0.005011407
Maize	10	4	0	0.06059344	0.106847	0	0.006979261
Maize	10	5	0	0.08595901	0.1501396	0	0.01002784
Maize	10	6	0	0.1158569	0.1965157	0	0.0149438
Maize	10	7	0	0.1457249	0.2461867	0	0.01989798
Maize	10	8	0	0.1760446	0.2952407	0	0.0249946
Maize	10	9	0	0.2067246	0.3468001	0	0.03480799
Maize	10	10	0	0.2392489	0.3971449	0	0.04549626
Maize	10	11	0	0.2712519	0.4501948	0	0.05596
Maize	10	12	0	0.3041144	0.504029	0	0.07447864
Maize	10	13	0	0.3363226	0.5602424	0	0.09659699
Maize	10	14	0	0.3722599	0.6159688	0	0.1198851
Maize	10	15	0	0.4053065	0.6734541	0	0.145143
Maize	10	16	0	0.4407729	0.7333028	0	0.1741948
Maize	10	17	0	0.4760236	0.7930816	0	0.1984705
Maize	10	18	0	0.5121013	0.8551913	0	0.2307184
Maize	10	19	0	0.5484915	0.9181437	0	0.2579872
Maize	10	20	0	0.58565	0.9840833	0	0.289791
Maize	10	21	0	0.6243582	1.050606	0	0.3200098
Maize	10	22	0	0.6619889	1.118321	0	0.3497053
Maize	10	23	0	0.7014279	1.187934	0	0.3828619
Maize	10	24	0	0.7399471	1.25903	0	0.4158478
Maize	10	25	0	0.7803004	1.332355	0	0.4477352
Maize	10	26	0	0.8216403	1.407611	0	0.4830394
Maize	10	27	0	0.8644373	1.485407	0	0.5162178
Maize	10	28	0	0.905759	1.565053	0	0.5522031
Maize	10	29	0	0.948355	1.647107	0	0.5887697
Maize	10	30	0	0.9936723	1.732487	0	0.6260229
Maize	10	31	0	1.038631	1.818787	0	0.6630439
Maize	10	32	0	1.084849	1.907269	0	0.6989492
Maize	10	33	0	1.131078	2.001483	0	0.7400512
Maize	10	34	0	1.179111	2.095582	0	0.7800109
Maize	10	35	0	1.227046	2.193587	0	0.8206702
Maize	10	36	0	1.277725	2.29291	0	0.8643092
Maize	10	37	0	1.329528	2.398275	0	0.905613
Maize	10	38	0	1.381132	2.504719	0	0.9488264
Maize	10	39	0	1.434188	2.616576	0	0.9941947
Maize	10	40	0	1.488591	2.730369	0	1.039927
Maize	10	41	0	1.54432	2.848712	0	1.08721
Maize	10	42	0	1.601628	2.970295	0	1.134466
Maize	10	43	0	1.660527	3.097975	0	1.183519
Maize	10	44	0.01590292	1.720022	3.228002	0	1.234727
Maize	10	45	0.03894865	1.780933	3.363502	0	1.286047
Maize	10	46	0.07060857	1.844168	3.505121	0	1.338791
Maize	10	47	0.1228208	1.906706	3.650285	0.006427497	1.394305
Maize	10	48	0.1933167	1.972686	3.803207	0.02056098	1.449118
Maize	10	49	0.2804677	2.043566	3.959717	0.03802439	1.506911
Maize	10	50	0.3792529	2.112535	4.122323	0.05687657	1.567816
Maize	10	51	0.4868328	2.184712	4.291697	0.06274689	1.627338
Maize	10	52	0.6039016	2.258312	4.470679	0.06601844	1.688958
Maize	10	53	0.7382776	2.332906	4.655011	0.07269699	1.75346
Maize	10	54	0.8843556	2.413074	4.8476	0.08825572	1.820068
Maize	10	55	1.048071	2.493462	5.049836	0.1157179	1.888224
Maize	10	56	1.222073	2.576796	5.261584	0.1420276	1.957563
Maize	10	57	1.41361	2.662767	5.484524	0.1872615	2.031328
Maize	10	58	1.623279	2.75122	5.717743	0.2477435	2.106522
Maize	10	59	1.848778	2.842125	5.96104	0.3295522	2.183124
Maize	10	60	2.090643	2.938708	6.218049	0.4350579	2.26346
Maize	10	61	2.355372	3.03584	6.487041	0.5652162	2.343829
Maize	10	62	2.645432	3.136794	6.772355	0.7109767	2.429621
Maize	10	63	2.961384	3.242732	7.069684	0.8772686	2.518024
Maize	10	64	3.299327	3.353217	7.387194	1.060132	2.609659
Maize	10	65	3.662196	3.467985	7.724451	1.250323	2.704738
Maize	10	66	4.049037	3.586303	8.079733	1.489948	2.804243
Maize	10	67	4.464168	3.709634	8.457557	1.737075	2.907253
Maize	10	68	4.903543	3.839503	8.85849	2.013392	3.015127
Maize	10	69	5.380467	3.975033	9.283016	2.345665	3.13035
Maize	10	70	5.88683	4.116775	9.733392	2.726053	3.246977
Maize	10	71	6.424066	4.265384	10.21036	3.124597	3.371287
Maize	10	72	6.9983	4.421971	10.71929	3.546131	3.500983
Maize	10	73	7.609365	4.58766	11.26754	3.999493	3.636672
Maize	10	74	8.264286	4.761615	11.85803	4.547392	3.779771
Maize	10	75	8.949323	4.947473	12.48719	5.126384	3.930067
Maize	10	76	9.673798	5.144713	13.16673	5.784744	4.090424
Maize	10	77	10.45116	5.352187	13.89402	6.537807	4.257228
Maize	10	78	11.29147	5.574746	14.68904	7.352953	4.433463
Maize	10	79	12.18768	5.813107	15.53771	8.175536	4.621821
Maize	10	80	13.15892	6.06997	16.44501	9.09578	4.827614
Maize	10	81	14.20285	6.347674	17.43647	10.0388	5.051376
Maize	10	82	15.3554	6.650962	18.5007	11.01997	5.285974
Maize	10	83	16.59695	6.981045	19.65831	12.10812	5.54426
Maize	10	84	17.94994	7.3397	20.92695	13.32591	5.834415
Maize	10	85	19.43328	7.738746	22.30816	14.6061	6.149807
Maize	10	86	21.05408	8.183695	23.83642	16.04328	6.504449
Maize	10	87	22.82089	8.685898	25.50693	17.56457	6.893731
Maize	10	88	24.77062	9.255441	27.36114	19.25788	7.341683
Maize	10	89	26.94279	9.902875	29.42513	21.12091	7.856332
Maize	10	90	29.36553	10.65392	31.69232	23.36439	8.464457
Maize	10	91	32.06445	11.55298	34.26098	25.8083	9.152808
Maize	10	92	35.1278	12.64624	37.17505	28.74879	9.998092
Maize	10	93	38.65443	13.99184	40.56614	32.27345	11.05748
Maize	10	94	42.86399	15.71068	44.55673	36.47771	12.43927
Maize	10	95	48.05152	17.87537	49.58677	41.48307	14.27725
Maize	10	96	54.75609	20.8822	56.14823	48.17698	16.5616
Maize	10	97	63.25455	25.17503	64.56621	57.08995	19.92533
Maize	10	98	74.042	31.79164	75.28371	68.6659	24.3839
Maize	10	99	90.16728	43.99628	91.35753	83.72107	30.7689
Maize	10	100	213.3977	227.9198	211.0127	183.6303	118.15
Maize	100	0	0	0	0	0	0
Maize	100	1	0	0.02599755	0.05514349	0	0.005017504
Maize	100	2	0	0.06282013	0.1485744	0	0.01489573
Maize	100	3	0	0.1203719	0.285256	0	0.01999568
Maize	100	4	0	0.1942438	0.4341444	0	0.02800011
Maize	100	5	0	0.2757174	0.5820786	0	0.03524955
Maize	100	6	0	0.3598756	0.7320754	0	0.04532326
Maize	100	7	0	0.4444449	0.8832642	0	0.05550246
Maize	100	8	0	0.5317773	1.034868	0	0.07019866
Maize	100	9	0	0.6167659	1.192493	0	0.09031507
Maize	100	10	0	0.705255	1.351178	0	0.1162682
Maize	100	11	0	0.7926215	1.507515	0	0.157257
Maize	100	12	0	0.8824486	1.675412	0	0.2149396
Maize	100	13	0	0.9746004	1.838382	0	0.2814441
Maize	100	14	0	1.065151	2.008183	0	0.3543937
Maize	100	15	0	1.158569	2.179335	0	0.4323296
Maize	100	16	0	1.253008	2.352443	0	0.5082585
Maize	100	17	0	1.346501	2.519129	0	0.5872483
Maize	100	18	0	1.444119	2.691417	0	0.6672701
Maize	100	19	0.006897086	1.541309	2.864615	0	0.7468288
Maize	100	20	0.01958908	1.638103	3.045218	0	0.8298154
Maize	100	21	0.03946543	1.739227	3.226388	0.01114709	0.9120426
Maize	100	22	0.06673755	1.839412	3.41503	0.01828253	0.9950805
Maize	100	23	0.108434	1.944066	3.603261	0.02900386	1.079172
Maize	100	24	0.1593089	2.047882	3.800032	0.04237357	1.163418
Maize	100	25	0.2230953	2.150995	3.997322	0.05958027	1.251373
Maize	100	26	0.2945624	2.258736	4.201745	0.07084697	1.338015
Maize	100	27	0.3753125	2.367831	4.409478	0.08952391	1.427725
Maize	100	28	0.4573275	2.478515	4.625235	0.111713	1.515729
Maize	100	29	0.5450563	2.588808	4.839866	0.1299602	1.60632
Maize	100	30	0.6435307	2.699986	5.064916	0.1546673	1.698418
Maize	100	31	0.7512547	2.814023	5.283183	0.1817497	1.791504
Maize	100	32	0.871137	2.930416	5.515737	0.2069673	1.886096
Maize	100	33	0.9994407	3.047175	5.754264	0.2389707	1.981996
Maize	100	34	1.136574	3.167773	5.996539	0.2713094	2.078077
Maize	100	35	1.287275	3.287976	6.246237	0.3017166	2.176517
Maize	100	36	1.445697	3.413431	6.49708	0.345881	2.274122
Maize	100	37	1.619709	3.537391	6.757112	0.3877577	2.377925
Maize	100	38	1.806529	3.667953	7.02304	0.4470679	2.480217
Maize	100	39	2.003983	3.799875	7.289895	0.5237939	2.586165
Maize	100	40	2.213639	3.934498	7.568328	0.6091895	2.693013
Maize	100	41	2.438594	4.070904	7.851655	0.7034672	2.801226
Maize	100	42	2.682967	4.209434	8.148457	0.7981659	2.91268
Maize	100	43	2.947736	4.349393	8.455394	0.8988372	3.024384
Maize	100	44	3.223724	4.494187	8.770546	1.004757	3.139524
Maize	100	45	3.522912	4.641487	9.092922	1.120929	3.257529
Maize	100	46	3.842212	4.793545	9.425923	1.278892	3.380236
Maize	100	47	4.176564	4.945697	9.76669	1.435175	3.505373
Maize	100	48	4.530529	5.103331	10.11357	1.614399	3.632436
Maize	100	49	4.903593	5.264598	10.4699	1.808975	3.760964
Maize	100	50	5.295799	5.430512	10.84079	2.027873	3.888074
Maize	100	51	5.707459	5.597142	11.20773	2.277657	4.021277
Maize	100	52	6.142121	5.771391	11.60326	2.541286	4.159153
Maize	100	53	6.601305	5.950813	11.9986	2.840321	4.298566
Maize	100	54	7.094031	6.134995	12.42208	3.139243	4.440562
Maize	100	55	7.613185	6.321799	12.84114	3.423345	4.584658
Maize	100	56	8.159499	6.517516	13.28701	3.782987	4.732561
Maize	100	57	8.721946	6.71516	13.74624	4.148605	4.888175
Maize	100	58	9.314726	6.921063	14.22702	4.541734	5.054354
Maize	100	59	9.936723	7.131885	14.72075	4.979861	5.21784
Maize	100	60	10.5821	7.349783	15.22681	5.459934	5.389945
Maize	100	61	11.26343	7.574505	15.74926	6.020641	5.569214
Maize	100	62	11.98714	7.802755	16.28042	6.592605	5.753483
Maize	100	63	12.73338	8.041953	16.83877	7.175504	5.945474
Maize	100	64	13.5105	8.287408	17.40499	7.828175	6.143999
Maize	100	65	14.31385	8.542688	18.00049	8.51347	6.347775
Maize	100	66	15.14295	8.809031	18.61898	9.117495	6.561375
Maize	100	67	16.00709	9.080752	19.26816	9.723009	6.782614
Maize	100	68	16.90804	9.365783	19.94739	10.32363	7.0156
Maize	100	69	17.85745	9.659021	20.64888	10.94561	7.260419
Maize	100	70	18.86266	9.958407	21.38126	11.67463	7.503117
Maize	100	71	19.90848	10.27506	22.13416	12.38685	7.764885
Maize	100	72	21.00203	10.60426	22.91506	13.34649	8.042657
Maize	100	73	22.13681	10.94848	23.75532	14.15652	8.336628
Maize	100	74	23.32581	11.30722	24.65896	14.94279	8.640536
Maize	100	75	24.59506	11.68182	25.61841	15.95171	8.958706
Maize	100	76	25.93789	12.07628	26.62084	17.02488	9.271775
Maize	100	77	27.34108	12.49088	27.68373	17.93618	9.622948
Maize	100	78	28.81512	12.92436	28.79139	18.92748	9.998682
Maize	100	79	30.34501	13.38078	29.95637	20.00363	10.39874
Maize	100	80	31.94329	13.86576	31.17145	21.13994	10.81554
Maize	100	81	33.61342	14.38264	32.48897	22.40567	11.25667
Maize	100	82	35.33381	14.93542	33.88084	23.78931	11.72714
Maize	100	83	37.15709	15.52566	35.34568	25.22681	12.23516
Maize	100	84	39.1209	16.15511	36.89667	26.78891	12.78743
Maize	100	85	41.21956	16.83579	38.58969	28.70432	13.38033
Maize	100	86	43.45718	17.5623	40.44717	30.5565	14.02027
Maize	100	87	45.89777	18.34622	42.41619	33.08715	14.71061
Maize	100	88	48.49855	19.21243	44.54517	35.60285	15.46957
Maize	100	89	51.35259	20.17145	46.88165	38.6508	16.1896
Maize	100	90	54.59602	21.23037	49.57835	41.82117	17.11468
Maize	100	91	58.18402	22.44836	52.73701	45.15283	18.15603
Maize	100	92	62.11633	23.84391	56.26246	49.31617	19.36271
Maize	100	93	66.29485	25.46451	60.34771	54.15095	20.71665
Maize	100	94	70.96761	27.40634	65.06407	59.70071	22.29758
Maize	100	95	76.35583	29.73401	70.66905	65.95588	24.17007
Maize	100	96	82.56191	32.74474	77.2107	73.76188	26.2817
Maize	100	97	90.10891	36.89183	85.14652	80.18037	29.07907
Maize	100	98	98.93491	43.06371	94.94642	89.06281	32.7288
Maize	100	99	111.2369	54.70351	106.2988	98.6455	38.40033
Maize	100	100	199.5701	214.4047	184.5477	178.4149	120.0236
